# Supplementary material for: Divergent and convergent modes of interaction between wheat and Puccinia graminis f. sp. tritici isolates revealed by the comparative gene co-expression network and genome analyses
Source: BMC Genomics. 2017 Apr 12;18:291. doi: 10.1186/s12864-017-3678-6 (PMC5389088; doi:10.1186/s12864-017-3678-6)
Supplement: Supplementary file 2 — File contains table with expression values and genomic conservation status for effectors. Table S2. Combined expression and genomic conservation data for all effector candidates from the SCCL gene models. (XLSX 3942 kb) [file 12864_2017_3678_MOESM2_ESM.xlsx]

## Sheet: Table S2
Table S2: table containing combined expression and genomic conservation data for all effector candidates from the SCCL gene models
Genes	RKQ12HPI_1	RKQ12HPI_2	RKQ12HPI_0	RKQ24HPI_0	RKQ24HPI_1	RKQ24HPI_2	RKQ48HPI_1	RKQ48HPI_0	RKQ48HPI_2	RKQ72HPI_0	RKQ72HPI_2	RKQ72HPI_1	RKQ96HPI_1	RKQ96HPI_0	RKQ96HPI_2	MCC12HPI_1	MCC12HPI_2	MCC12HPI_0	MCC24HPI_1	MCC24HPI_0	MCC24HPI_2	MCC48HPI_1	MCC48HPI_2	MCC48HPI_0	MCC72HPI_1	MCC72HPI_0	MCC72HPI_2	MCC96HPI_1	MCC96HPI_2	MCC96HPI_0	Ortho_group_name	MCC_Orthologs	RKQ_Orthologs	Non_syn_mut	syn_mut	Ratio	SignalP	TMHMM
PGTG_00002T0	293.987	129.98	149.528	226.452	288.325	149.696	97.2799	226.13	77.9388	128.741	170.106	31.8323	38.451	11.8874	92.2598	144.605	185.846	154.759	100.287	141.797	144.375	95.1847	161.896	92.4363	32.9698	33.4615	16.7465	3.67814	5.31567	14.8411	PUCCINIA2889:	TRUE	TRUE	8	8	1	N	FALSE
PGTG_00003T0	4.54856	13.0952	12.6739	4.4592	7.98489	11.4925	10.5358	3.797	3.21564	3.76839	6.20563	0	4.279	2.36033	19.9841	8.79227	12.3864	4.46958	5.79272	8.77548	13.5233	4.34055	10.6267	8.89879	5.71317	6.56419	4.14561	5.14008	5.18136	3.79919	PUCCINIA1369:	TRUE	TRUE	4	11	0.363636	Y	FALSE
PGTG_00004T0	205.156	188.748	162.701	247.4	267.501	225.371	86.7759	164.185	128.747	81.0431	152.625	115.684	38.8094	34.1189	94.7078	155.895	160.584	132.935	135.843	200.772	131.493	86.0655	116.699	98.4034	70.5835	68.8327	60.7016	52.3311	47.8561	50.1463	PUCCINIA1369:	TRUE	TRUE	4	12	0.333333	Y	FALSE
PGTG_00005T0	0	0	0	0	0	0	0	0	0	0	0	0	0	0	0	0	0	0	92.1228	0	0	0	33.7832	0	0	0	0	0	0	4.64539	NA	NA	NA	0	0	NA	Y	FALSE
PGTG_00006T0	41.6416	35.9655	10.3139	38.7824	32.3733	24.0486	46.2979	36.1526	76.5411	41.4002	42.6101	50.5004	48.1278	62.8614	31.3641	20.1231	37.7986	24.5511	37.1233	32.1363	6.19023	37.0892	38.9144	16.294	52.305	71.1138	56.1714	69.4561	70.6253	62.6061	PUCCINIA10694:	FALSE	TRUE	0	5	0	N	FALSE
PGTG_00007T0	0	0	0	0	0	0	0	0	0	0	0	0	0	0	0	0	0	0	0	0	0	0	0	0	0	0	0	1.5278	0	0	NA	NA	NA	13	1	13	N	FALSE
PGTG_00008T0	1.15133	0	1.24755	0	0	1.45449	0	0	0	0	0	0	0	0.190096	2.52916	1.94731	0	0	0	0	0	0	1.88287	0	0.506138	0	0	0.364295	0	0	PUCCINIA7897:	TRUE	FALSE	3	8	0.375	N	TRUE
PGTG_00011T0	0	0	0	0	0	0	0	0	0	0	0	0	0	0	0	0	0	0	0	0	0	0	0	0	0	0	0	0	0	0	NA	NA	NA	0	0	NA	N	FALSE
PGTG_00014T0	0	0	0	0	0	0	0	0	0	0	0	0	0	0	0	9.30753	6.9932	3.78521	0	0	11.4527	1.22531	1.79991	0	0	0	0	0.348244	0.162519	0.494995	PUCCINIA3029:	TRUE	TRUE	8	10	0.8	Y	FALSE
PGTG_00016T0	15.2788	25.0178	20.6951	14.7447	22.6308	31.3657	27.8698	53.5689	56.7079	81.9632	41.0393	81.0646	102.86	117.306	54.5419	29.0722	15.169	59.1159	55.3347	32.2413	59.621	114.82	81.2073	143.855	164.564	155.957	176.68	95.1778	133.394	117.248	PUCCINIA3322:	TRUE	TRUE	0	2	0	N	FALSE
PGTG_00017T0	29.4003	31.741	38.685	27.0213	23.0409	21.2239	27.2399	18.4072	20.7848	29.2297	25.0699	29.7123	15.8046	18.0303	55.3598	39.0708	40.0306	36.1123	51.4841	21.2711	54.6313	32.7325	37.7779	28.76	21.234	19.4469	15.4079	19.9342	22.3271	25.9734	PUCCINIA3220:	TRUE	TRUE	3	4	0.75	N	TRUE
PGTG_00018T0	33.3903	28.333	28.5643	37.6876	36.2494	37.7422	11.3977	32.8614	26.0904	31.5947	29.3711	12.4321	23.5586	25.5343	42.4663	68.3644	55.8321	60.4405	66.5837	41.5341	41.146	46.9571	63.2282	44.1234	37.0839	32.5476	34.7573	37.534	35.8114	39.1241	PUCCINIA4068:	TRUE	TRUE	3	3	1	N	TRUE
PGTG_00019T0	0	0	0	0	0	0	0	0	0	0	0	0	0	0	0	0	0	0	0	0	0	0	0	0	0	0	0	0	0	0	PUCCINIA1874:	TRUE	TRUE	0	0	NA	N	FALSE
PGTG_00021T0	77.9489	106.596	93.517	90.7458	81.8582	59.7877	112.845	61.8181	41.3299	67.8106	63.1454	59.0829	31.4269	25.7404	116.199	80.0453	79.5996	153.191	80.66	75.1957	94.1484	49.5913	100.16	88.9611	29.3732	41.0138	45.2919	27.0864	34.5307	29.4233	PUCCINIA6757:	TRUE	TRUE	1	9	0.111111	N	FALSE
PGTG_00022T0	0.850679	0	1.84358	1.45944	1.49335	2.14935	2.75859	0.994179	8.41952	0.986689	2.03105	0	0	0	3.73749	0	5.40521	5.85136	7.58363	5.74428	4.42602	5.6825	5.56476	3.88333	1.4959	0.716135	0.542729	0.538332	0.753688	1.53037	PUCCINIA2147:	TRUE	TRUE	14	8	1.75	N	FALSE
PGTG_00023T0	13.9327	21.0587	18.8725	11.9516	12.2293	35.2028	45.1811	24.4256	34.4745	42.4228	24.95	24.6418	54.0665	58.0861	38.2604	47.1304	44.2642	11.9794	7.7633	0	63.4295	46.537	28.4818	39.7533	38.2835	64.5129	63.3369	51.2487	74.065	58.746	PUCCINIA6186:	TRUE	TRUE	0	0	NA	N	FALSE
PGTG_00025T0	0	0	0	0	0	0	0	0	0	0	0	0	0	0	0	0	0	0	0	0	0	0	0	0	0	0	0	0	0	0	PUCCINIA9133:	TRUE	TRUE	0	0	NA	N	FALSE
PGTG_00026T1	509.497	439.297	421.736	451.798	449.172	386.754	551.751	462.269	487.858	678.987	463.898	511.396	781.055	913.87	632.16	398.924	424.915	579.602	574.275	315.531	456.91	548.711	524.085	508.945	796.129	931.757	900.238	983.525	1078.42	967.388	PUCCINIA1963:	TRUE	TRUE	0	0	NA	N	FALSE
PGTG_00026T0	509.497	439.297	421.736	451.798	449.172	386.754	551.751	462.269	487.858	678.987	463.898	511.396	781.055	913.87	632.16	398.924	424.915	579.602	574.275	315.531	456.91	548.711	524.085	508.945	796.129	931.757	900.238	983.525	1078.42	967.388	PUCCINIA1963:	TRUE	TRUE	0	0	NA	N	FALSE
PGTG_00028T0	104.043	92.8939	77.0643	94.8975	91.3223	99.8266	158.018	110.822	123.831	140.539	103.768	167.704	265.135	296.167	144.66	120.285	92.0499	63.4122	135.022	44.4666	68.5223	211.144	163.689	144.293	243.175	325.965	331.901	336.497	380.389	311.56	PUCCINIA7224:	TRUE	TRUE	0	0	NA	N	FALSE
PGTG_00029T0	12.4003	24.99	13.4371	17.0193	13.061	28.1977	32.1693	21.7385	73.6383	37.3962	38.4891	70.1788	59.4934	51.5948	16.3446	16.7786	3.93956	8.52946	0	16.7471	32.2588	44.1785	36.5026	56.608	73.05	57.4157	79.9056	56.4999	72.1442	55.2125	PUCCINIA7223:	TRUE	TRUE	1	0	Inf	N	FALSE
PGTG_00030T0	30.2139	27.4003	26.1912	32.8292	30.9399	36.8973	22.8615	40.0181	42.364	29.7874	22.8432	42.7471	31.5026	35.4193	24.3363	27.2547	31.9965	27.71	26.9346	44.204	39.3002	39.2436	39.5292	50.5719	52.244	52.5653	62.0044	38.32	44.1689	38.2749	PUCCINIA10332:	TRUE	FALSE	2	3	0.666667	N	FALSE
PGTG_00031T0	20.4991	17.9276	12.5729	15.2619	14.9375	11.7268	18.8136	17.1764	9.57019	9.86929	11.0812	27.3606	13.0987	12.389	11.8949	14.3919	17.203	18.6229	8.61986	10.4467	10.0618	16.3627	16.4457	19.4214	16.3229	17.9077	15.7923	15.9095	15.8774	13.7422	PUCCINIA10331:	TRUE	FALSE	0	0	NA	N	FALSE
PGTG_00032T0	8.21065	8.66734	11.0151	4.02467	7.89317	5.92721	5.07153	6.85391	11.6092	5.8953	6.53433	0	7.35625	5.68088	3.43552	3.96775	3.72646	8.06808	6.97091	2.64008	8.13702	5.22338	6.39409	1.78479	9.28149	8.55757	10.7259	9.83512	6.9281	9.14393	PUCCINIA4622:	TRUE	FALSE	7	19	0.368421	N	FALSE
PGTG_00034T0	0	0	0	0	0	0	0	0	0	0	0	0	0	0	0	0	0	0	0	0	0	0	0	0	0	0	0	0	0	0	PUCCINIA1041:	TRUE	TRUE	8	3	2.66667	N	FALSE
PGTG_00035T0	70.6879	45.3268	76.5996	77.1741	57.8151	16.2365	67.7262	63.839	63.6025	39.1329	61.3739	0	51.3854	41.9106	42.352	43.4758	71.4557	55.2527	114.58	43.3948	58.5111	46.5055	99.8382	66.007	63.5663	50.0425	55.3502	48.5456	42.7011	54.1907	PUCCINIA6050:	TRUE	TRUE	1	0	Inf	N	FALSE
PGTG_00036T0	139.217	63.9875	79.3954	119.841	145.349	83.926	41.1852	81.6345	38.6775	36.827	59.479	55.2887	12.8669	6.45226	15.0228	89.229	91.562	94.0797	30.4823	46.1781	68.6212	33.7173	52.7244	28.9882	6.44223	9.86913	6.23284	1.15921	2.30819	5.49235	PUCCINIA7279:	TRUE	TRUE	2	0	Inf	N	TRUE
PGTG_00037T0	137.624	76.5104	92.5691	113.984	97.8878	71.9428	92.3352	119.252	105.682	195.421	118.98	100.723	276.793	270.327	156.388	104.346	128.154	179.535	105.774	80.1194	98.7649	190.219	178.502	162.49	264.977	333.613	339.128	276.291	321.649	331.892	PUCCINIA13688:	FALSE	FALSE	0	0	NA	N	FALSE
PGTG_00038T0	73.236	84.7863	60.7868	82.8723	54.7081	118.111	232.437	152.975	192.778	281.956	141.377	176.376	570.956	596.883	225.928	89.6067	74.2565	150.053	111.133	63.1339	81.0726	208.183	188.573	263.198	345.262	506.358	466.264	521.881	593.177	533.314	PUCCINIA13689:	FALSE	FALSE	0	0	NA	N	FALSE
PGTG_00039T0	9.74434	6.54585	0	11.1451	11.404	16.4135	0	15.186	32.1479	11.3037	15.512	0	19.8615	36.4683	14.2724	0	20.6385	0	14.4799	0	16.8997	14.4666	31.8716	29.6587	8.56861	21.8777	18.6527	21.0688	31.6555	16.0692	PUCCINIA8311:	TRUE	TRUE	4	3	1.33333	Y	FALSE
PGTG_00042T0	0	0	0	0	0	0	0	0	0	0	0	0	0	0	0	0	0	0	0	0	0	0	0	0	0	0	0	0	0	0	PUCCINIA1341:	TRUE	TRUE	0	0	NA	N	FALSE
PGTG_00043T0	76.3009	54.2059	54.722	42.3788	73.7177	63.799	21.3608	62.227	76.0615	26.104	43.2491	31.0653	31.7584	29.5466	28.9404	66.8471	81.9652	45.3093	39.148	51.8927	39.9844	33.0008	32.3176	67.6567	83.0124	51.7554	53.5818	51.4116	39.3936	41.229	PUCCINIA3350:	TRUE	TRUE	3	7	0.428571	N	FALSE
PGTG_00044T0	35.8514	36.1253	69.0675	34.1708	36.7129	35.2268	38.753	34.9179	39.4262	53.1374	28.5341	56.3632	73.0746	54.5904	61.2591	53.9	31.6388	27.4002	35.514	94.1512	62.1774	26.611	52.1164	90.9278	45.5342	85.518	66.0813	70.8991	74.7037	61.8094	PUCCINIA6407:	TRUE	TRUE	0	2	0	N	FALSE
PGTG_00045T0	0	0	0	0	0	0	0	0	0	0	0	0	1.86948	0	0	0	0	0	0	0	0	0	0	0	0	0	1.26793	1.25758	1.17378	1.78753	PUCCINIA6406:	TRUE	TRUE	0	0	NA	Y	FALSE
PGTG_00048T0	0	0	0	0	0.971449	0	0	0	0	0	0	0	1.56176	0.730953	0	0	0	7.61282	0	0	0	0	0	0	0	0.931728	0	6.3035	0.326858	0.995534	PUCCINIA4813:	TRUE	FALSE	0	0	NA	N	FALSE
PGTG_00049T0	0	0	0	0	0	0	0	0	0	0	0	0	0	0	0	0	0	0	0	0	0	0	0	0	0	0	0	0	0	0	PUCCINIA9975:	TRUE	TRUE	2	0	Inf	N	FALSE
PGTG_00050T0	112.09	100.079	116.85	138.751	117.067	139.812	207.049	202.307	273.839	210.657	142.284	140.526	310.335	305.018	155.85	139.188	121.708	234.229	158.115	162.881	162.409	274.867	199.553	207.272	457.851	410.903	475.256	341.423	421.543	412.872	PUCCINIA6936:	TRUE	TRUE	0	0	NA	N	FALSE
PGTG_00053T0	1913.38	3304.56	3854.65	2758.77	2102.35	3311.43	3446.35	2185.29	2600.23	1722.64	3020.46	2889.63	444.867	316.246	5349.1	2354.21	2935.46	3464.16	3676.82	3400.96	2960.76	2075.14	2756.22	2797.02	611.943	632.654	436.449	64.6197	131.753	326.382	PUCCINIA7477:	FALSE	TRUE	0	3	0	Y	FALSE
PGTG_00054T0	26.2101	26.4104	20.6557	14.3076	12.5485	15.0507	15.4535	27.8473	29.4787	19.3462	5.68904	0	17.9323	27.1457	10.4688	24.1804	22.7099	16.3896	21.242	8.04495	18.5958	26.5281	23.3802	59.8254	35.6155	29.0858	26.6035	32.419	30.2587	26.791	PUCCINIA5074:	FALSE	TRUE	0	5	0	N	FALSE
PGTG_00056T0	62.3558	13.9627	75.0986	47.5462	54.7322	35.0111	22.4675	24.2989	0	56.2703	49.6412	98.0558	91.2496	82.3649	182.697	46.8738	88.0463	47.6569	61.7843	46.7989	36.0481	30.8637	90.6453	31.6377	67.0294	81.6814	79.5895	80.0169	90.031	59.2052	PUCCINIA5666:	TRUE	TRUE	0	0	NA	N	FALSE
PGTG_00057T0	455.046	314.415	789.409	446.106	433.647	952.634	2656.12	1748.42	2637.93	3425.22	1273.47	1472.47	6525.14	7032.44	2229.09	439.797	619.577	1162.58	1681.62	527.071	1420.54	3215.32	2168.74	3681.96	5364.48	7578.51	7444.89	6627.31	8224.53	6964.19	PUCCINIA5665:	TRUE	TRUE	0	0	NA	N	FALSE
PGTG_00058T0	326.384	335.326	554.925	351.342	393.208	485.089	1992.28	1324.19	1615.18	2643.28	1161.58	3260.53	5583.94	6187.78	1237.5	476.263	813.271	792.359	1312.56	345.811	1564.96	2679.72	1946.67	2776.14	5864.8	6450.63	6959.3	5317.51	6962.79	5353.57	PUCCINIA8490:	TRUE	FALSE	0	0	NA	N	FALSE
PGTG_00059T0	0	6.84903	0	0	0	0	0	0	0	0	0	0	0	0	0	0	0	0	0	0	0	0	0	0	0	0	0	0.537673	0	0	PUCCINIA2890:	TRUE	TRUE	0	0	NA	N	FALSE
PGTG_00060T0	0	0	0	0	0	0	0	2.2564	0	0	0	0	0	0.637527	8.48265	0	0	0	0	0	0	0	0	0	0	0	0	0	0.570162	0.868291	PUCCINIA8489:	TRUE	TRUE	0	0	NA	Y	FALSE
PGTG_00061T0	0	0	0	0	0	0	0	0	0	0	0	0	0	0	0	0	0	0	0	0	0	0	0	0	0	0	1.60479	0	0	0	PUCCINIA8488:	TRUE	TRUE	0	0	NA	N	FALSE
PGTG_00062T0	141.216	120.16	129.232	96.9095	101.915	158.578	193.351	143.049	232.946	283.943	232.294	222.024	349.832	364.771	275.782	233.54	119.638	194.27	321.759	169.544	195.93	335.44	266.868	315.198	416.682	494.075	528.619	480.587	544.947	414.946	PUCCINIA7087:	TRUE	TRUE	1	1	1	N	FALSE
PGTG_00063T0	60.2245	28.7453	27.4784	65.2563	52.8614	40.0434	35.9756	40.75	47.0579	45.9579	41.6249	44.848	39.5097	32.4479	55.707	37.5278	40.2806	65.4081	21.1938	0	32.9835	35.2905	15.5511	7.23509	36.2314	25.3506	27.3015	35.3536	39.3164	35.6395	PUCCINIA7086:	TRUE	TRUE	2	2	1	N	FALSE
PGTG_00067T0	0	0	0	0	0	0	0	0	0	0	0	0	0	0	0	0	0	0	0	0	0	0	0	0	0	0	0	0	0	0	PUCCINIA9325:	TRUE	TRUE	0	0	NA	N	FALSE
PGTG_00068T0	0	0	0	0	0	0	0	0	0	0	0	0	0	0	0	0	0	0	0	0	0	0	0	0	0	0	0	0	0	0	PUCCINIA1030:	TRUE	TRUE	0	1	0	N	FALSE
PGTG_00074T0	77.5276	119.236	141.496	126.008	75.2121	288.67	760.837	629.508	938.961	1050.74	443.297	1039.22	2228.3	2537.22	708.174	207.042	175.006	266.635	482.01	220.439	456.446	1599.17	814.111	1499.56	3006.62	3248.02	3751.54	2157.74	3328.37	2463.71	PUCCINIA2971:	TRUE	TRUE	2	2	1	N	FALSE
PGTG_00075T0	0	0	0	0	0	0	0	0	0	0	0	0	0	4.4362	0	0	0	0	0	0	0	0	0	30.672	0	0	0	1.06268	5.95117	0	PUCCINIA6445:	TRUE	TRUE	0	1	0	N	FALSE
PGTG_00079T0	23.2716	44.9447	39.927	33.271	37.4484	36.7491	44.0214	26.0642	43.1866	17.995	30.0965	0	15.0511	12.4878	8.52044	26.2404	18.4834	20.0091	8.64428	26.1907	35.3151	8.63634	15.8575	13.2794	18.7563	10.6118	13.61	13.8064	8.87731	14.3913	PUCCINIA6446:	TRUE	TRUE	3	10	0.3	N	FALSE
PGTG_00081T0	0	0	0	0	0	0	0	0	0	0	0	0	0	0	0	0	0	0	0	0	0	0	0	0	0	0	0	0	0	0	NA	NA	NA	2	0	Inf	Y	FALSE
PGTG_00082T0	0	0	0	0	0	0	0	0	0	0	0	0	0	0	0	0	0	0	0	0	0	0	0	0	0	0	0	0.114411	0	0	PUCCINIA1016:	TRUE	TRUE	0	0	NA	N	FALSE
PGTG_00083T0	121.831	163.682	198.114	226.434	62.3792	128.259	427.997	118.707	100.484	270.969	339.516	143.709	496.647	523.005	267.759	206.06	129.019	209.502	135.825	68.5879	105.646	271.401	66.4137	231.839	241.128	444.642	324.015	414.401	503.721	378.989	PUCCINIA13887:	FALSE	FALSE	0	2	0	N	FALSE
PGTG_00084T0	13.8167	23.6678	32.9373	21.3338	21.8294	22.6912	44.8048	19.3767	23.9311	21.6346	26.3903	48.8705	24.6959	33.0785	21.2462	16.3582	21.9477	19.0075	18.4758	32.6541	43.1323	13.8441	15.8169	56.765	30.3701	28.4967	38.7855	23.2797	24.8907	30.4489	PUCCINIA4011:	TRUE	TRUE	1	24	0.0416667	N	FALSE
PGTG_00085T0	77.8619	64.1919	57.528	54.647	48.1504	40.2398	86.0765	49.6367	26.2715	49.2627	80.2788	75.114	54.1034	53.1764	101.076	29.9301	22.4879	24.3441	23.6644	11.9498	36.8282	11.8213	52.0914	32.314	42.0109	44.6933	32.7422	35.555	40.7635	39.7937	PUCCINIA4010:	TRUE	TRUE	5	6	0.833333	N	FALSE
PGTG_00086T0	2.09855	0	0	0	0	0	0	0	0	0	0	0	2.96128	2.77194	0	7.09879	0	0	9.35465	0	0	0	0	0	5.53571	3.5335	4.01684	2.65603	3.71856	5.66294	NA	NA	NA	1	0	Inf	Y	TRUE
PGTG_00087T0	16.9798	21.0578	23.3521	13.445	23.7888	27.226	9.52998	21.37	22.6229	9.08957	18.7104	4.61981	16.8951	12.7238	18.6498	23.196	26.9723	6.73815	14.5546	22.0489	20.3872	11.6329	16.0203	14.9058	21.532	21.4408	20.4155	22.937	16.2975	18.9448	PUCCINIA6382:	TRUE	TRUE	0	4	0	N	FALSE
PGTG_00088T0	38.3176	54.9124	35.0618	46.7473	62.7813	58.0885	55.2251	73.6404	96.9182	81.9744	77.2545	96.3791	108.541	122.877	52.3755	25.9235	35.1678	40.9991	53.1368	45.9986	44.303	111.864	52.9164	136.048	186.419	164.87	184.163	136.33	142.333	129.059	PUCCINIA1299:	TRUE	TRUE	2	4	0.5	N	TRUE
PGTG_00090T0	1.6954	3.41671	1.22473	0	2.4802	2.85576	0	0	0	0	1.34927	0	0.265821	0.559857	0	0	0	0	0	0	0	0	0	0	0	0	0.360547	0	0	0.508338	PUCCINIA2266:	TRUE	TRUE	20	6	3.33333	N	FALSE
PGTG_00091T0	0	0	0	0	0	0	0	0	0	0	0	0	0	0	0	0	0	0	0	0	0	0	0	0	0	0	0	0	0	0	PUCCINIA3058:	TRUE	TRUE	0	0	NA	N	FALSE
PGTG_00094T0	11.6927	26.7059	27.0294	17.3855	19.842	27.5735	10.1112	21.8641	27.0031	14.4663	11.1668	11.0288	13.933	16.4743	6.84961	18.4581	29.7181	48.2566	27.7967	47.3733	40.5575	26.0354	20.3969	39.1429	41.1224	28.2175	34.3153	27.1313	26.7046	24.1904	PUCCINIA5854:	TRUE	TRUE	1	5	0.2	N	FALSE
PGTG_00096T0	1.90967	3.84852	4.13882	3.27627	6.70477	0	6.19269	8.92771	0	2.21511	0	27.0202	25.151	16.396	0	19.3796	0	0	17.0252	0	0	0	12.4922	17.4361	16.7914	17.6849	8.52897	18.1273	24.8151	14.6009	PUCCINIA3624:	FALSE	FALSE	0	1	0	N	FALSE
PGTG_00098T0	134.805	112.029	81.3217	123.983	157.359	98.3184	99.1469	138.059	165.059	114.451	69.6821	58.9896	158.847	115.19	116.015	136.332	110.381	114.712	61.9482	75.077	180.769	114.499	104.548	101.509	179.627	164.966	153.395	124.225	139.957	134.383	PUCCINIA7247:	TRUE	TRUE	0	3	0	N	FALSE
PGTG_00103T0	0	0	0	0	0	0	0	0	0	0	0	0	0	0	0	0	0	0	0	0	0	0	0	0	0	0	0	1.7443	0	0	PUCCINIA9831:	TRUE	TRUE	0	0	NA	N	FALSE
PGTG_00104T0	0	0	0	0	0	0	0	0	0	0	0	0	0	0	0	0	0	0	0	0	0	0	0	0	0	0	0	3.15196	0	2.9868	PUCCINIA14447:	FALSE	TRUE	0	0	NA	N	FALSE
PGTG_00106T0	0	0	0	0	0	0	0	0	0	0	0	0	0	0.721352	0	0	0	0	0	0	0	0	0	0	0	0	0	1.03678	0	1.96492	PUCCINIA8955:	TRUE	TRUE	0	0	NA	N	FALSE
PGTG_00107T0	0	0	0	0	0	0	0	0	0	0	0	0	0.655245	0	0	37.6982	44.257	57.492	68.3048	18.8138	36.2395	24.8153	31.8944	19.0782	13.4734	15.2458	10.6654	8.37477	6.58248	10.6509	PUCCINIA3059:	TRUE	TRUE	0	0	NA	N	FALSE
PGTG_00110T0	1.67373	0	0	0	1.46909	0	0	0	0	0	3.99629	23.6815	3.14907	0.552699	0	0	0	0	0	0	0	0	0	0	0	0	0	0	0	0	PUCCINIA12041:	TRUE	FALSE	7	8	0.875	N	FALSE
PGTG_00111T0	3.46604	0	0	0	3.04228	0	5.61985	4.0509	0	6.03057	4.13788	0	10.5971	12.5902	7.61442	5.86231	5.5058	0	0	0	0	0	0	23.7346	21.3332	13.1309	12.1628	17.8214	18.4251	14.0297	PUCCINIA7793:	FALSE	TRUE	1	0	Inf	N	FALSE
PGTG_00113T0	7.04297	0	0	9.06231	4.63642	8.89748	5.70975	22.6364	0	24.5082	12.6122	24.9128	25.6741	33.1418	7.73624	17.8683	11.1877	12.1112	7.84869	23.7802	9.16102	15.683	17.277	16.0762	29.4154	26.6819	30.3317	33.4273	32.2398	30.092	PUCCINIA7002:	TRUE	TRUE	2	2	1	N	FALSE
PGTG_00114T0	0	0	0	0	0	0	0	0	0	0	0	0	0	0	0	0	0	0	0	0	0	0	0	0	0	0	0	0	0	0	PUCCINIA1912:	TRUE	TRUE	9	3	3	N	FALSE
PGTG_00115T0	0	0	0	0	0	0	0	0	0	0	0	0	0	0	0	0	0	0	0	0	0	0	0	0	0	0	0	0	0	0	PUCCINIA2360:	TRUE	FALSE	0	0	NA	N	FALSE
PGTG_00119T0	1.88111	0	0	0	0	0	0	6.59565	9.30908	4.36397	4.49151	26.6161	45.1256	37.8922	8.26517	0	0	0	0	0	9.78729	25.1328	6.1527	17.1754	24.8104	38.0082	30.005	40.7718	38.3326	40.6095	PUCCINIA7411:	TRUE	TRUE	0	0	NA	N	FALSE
PGTG_00120T0	19.5971	26.3291	49.5549	44.8283	40.136	57.767	52.958	61.0818	48.4902	83.3548	38.9958	138.651	93.715	81.9708	86.1111	44.1943	20.7533	67.3989	58.2418	22.0578	50.9812	72.7353	85.4637	89.4712	117.756	170.496	154.22	125.049	151.442	127.8	PUCCINIA7412:	TRUE	TRUE	0	0	NA	Y	TRUE
PGTG_00121T0	104.553	144.166	115.281	132.17	119.945	136.718	92.1965	118.975	136.159	122.334	148.901	90.8319	113.024	145.674	128.943	111.686	119.463	113.552	98.1129	123.861	100.207	144.992	134.988	133.974	165.308	153.644	163.836	153.802	169.013	176.129	PUCCINIA1299:	TRUE	TRUE	0	0	NA	N	TRUE
PGTG_00122T0	39.2677	19.7838	21.2846	16.8421	0	0	0	22.9561	0	11.3916	0	0	27.7054	12.967	43.1503	0	62.3766	0	43.7775	0	153.23	21.8686	32.109	0	8.63526	24.8039	31.3297	17.0841	14.4961	0	PUCCINIA9237:	TRUE	TRUE	0	0	NA	N	FALSE
PGTG_00123T0	0	0	0	0	0	0	0	0	0	0	0	0	0	2.42248	0	0	0	0	0	0	0	0	0	0	0	0	0	0.773727	0.722168	0	PUCCINIA7080:	TRUE	TRUE	0	0	NA	N	FALSE
PGTG_00124T0	80.1478	129.216	191.082	105.419	84.4187	297.005	840.355	646.367	1070.9	1385.26	612.401	1058.46	2824.91	3287.14	798.24	162.67	254.629	238.894	559.744	234.543	375.303	1362.38	847.604	1219.69	2443.15	3049.99	3124.56	2496.67	3198.59	2669.85	PUCCINIA13690:	FALSE	FALSE	0	0	NA	N	FALSE
PGTG_00125T0	96.0077	122.712	126.372	134.313	126.405	148.964	63.7295	114.459	106.821	59.7878	96.9178	77.488	43.0374	42.5554	49.5405	112.252	112.59	86.4262	68.9288	93.5441	98.8984	64.5614	65.333	76.4751	76.7633	66.9891	64.5394	45.771	41.5792	48.8305	PUCCINIA3438:	TRUE	TRUE	0	0	NA	N	TRUE
PGTG_00128T0	0	0	0	0	0	0	0	1.49448	0	1.48323	0	0	3.0074	0.422268	0	4.32562	8.12512	0	0	0	0	2.84738	0	0	1.12434	0	3.26339	3.8438	4.53178	3.45069	PUCCINIA3766:	TRUE	TRUE	0	0	NA	N	FALSE
PGTG_00129T0	58.8508	44.4753	31.8876	54.6897	45.1987	37.1735	87.4691	48.7218	24.2696	62.5768	64.4056	69.3926	95.7321	91.5007	64.646	49.7688	77.9036	67.4671	87.4475	16.5594	63.7909	76.4462	80.2033	100.753	86.2466	88.7714	93.8737	102.028	106.454	111.387	PUCCINIA7184:	TRUE	TRUE	0	0	NA	N	FALSE
PGTG_00132T0	1.6364	0	0	0	0	0	0	0	0	1.89811	0	0	0	0	7.18986	0	0	11.2559	0	0	0	0	0	0	0	1.37764	0	0	0	1.47194	PUCCINIA8168:	TRUE	TRUE	0	0	NA	N	FALSE
PGTG_00137T0	14.5195	7.98024	17.1639	20.3809	22.013	10.0051	17.1214	12.3412	0	13.7793	22.0609	0	16.1425	13.9481	23.1977	31.2552	29.3545	0	29.4185	8.91332	20.6029	26.4524	17.2691	6.02571	17.4087	21.1131	9.26359	13.5737	16.7623	20.1841	PUCCINIA1609:	TRUE	TRUE	4	3	1.33333	N	FALSE
PGTG_00138T0	70.8097	77.6463	74.4728	64.3144	69.4645	68.4067	74.2895	70.5854	41.2255	66.4302	57.1835	58.9326	69.5522	85.6226	82.3522	59.8823	66.1654	85.9521	78.9076	49.2216	86.6866	76.5164	71.5244	71.3047	86.9797	84.1566	111.613	79.5711	91.0292	87.5785	PUCCINIA3851:	TRUE	TRUE	1	3	0.333333	N	FALSE
PGTG_00139T0	0	0	0	0	0	0	0	0	0	0	0	0	0	0	0	0	0	0	0	0	0	0	0	0	0	0	0	0	0	0	PUCCINIA1145:	TRUE	TRUE	0	0	NA	N	FALSE
PGTG_00140T0	121.316	80.7039	61.2624	187.925	139.566	53.5666	76.3891	105.993	40.801	79.2374	73.1166	33.3292	43.7669	37.7274	51.749	75.7006	127.226	89.1177	89.252	31.8139	98.0501	55.0756	84.7528	59.1451	39.3529	29.7466	28.5554	28.3236	34.4366	33.9025	PUCCINIA2602:	TRUE	TRUE	0	0	NA	N	TRUE
PGTG_00141T0	14.493	18.2546	25.5198	10.8782	16.6964	18.3092	26.4363	16.9378	8.96518	23.114	8.65074	0	37.4937	36.4924	35.8175	15.3205	23.0221	12.4612	36.3381	6.11657	28.2772	42.3555	47.4033	28.9451	53.3605	63.2915	50.8555	43.5648	53.7698	61.1083	PUCCINIA6582:	TRUE	TRUE	0	0	NA	N	FALSE
PGTG_00143T0	0	0	0	0	0	0	0	0	0	0	0	0	0	0	0	0	0	0	0	0	0	0	0	0	0	0	0	0	0	0	NA	NA	NA	0	0	NA	N	FALSE
PGTG_00146T0	41.5666	53.6117	54.0516	34.23	32.1065	29.4065	43.1335	54.41	32.9121	79.0716	51.6084	0	80.5527	80.1608	94.9685	50.6188	63.3873	34.3097	44.4687	22.4554	43.2536	81.4511	92.4494	45.542	59.9393	116.179	89.1083	107.585	111.464	97.9597	PUCCINIA3798:	TRUE	TRUE	1	1	1	N	FALSE
PGTG_00147T0	0	0	0	0	0	0	0	0	0	0	0	0	0	0	0	0	0	0	0	0	0	0	0	0	0	1.16446	0.882496	0.875324	0.408497	1.24419	PUCCINIA1484:	TRUE	TRUE	0	0	NA	Y	FALSE
PGTG_00148T0	0	0	0	0	0	0	0	0	0	5.35364	5.5101	16.3261	10.3124	10.2881	5.06978	0	0	0	0	0	0	7.70812	3.77415	0	6.0874	8.74271	11.7791	12.0486	19.0836	17.1259	PUCCINIA5716:	TRUE	TRUE	4	2	2	N	FALSE
PGTG_00150T0	18.4014	8.99005	6.04221	17.2199	14.6833	7.04446	5.42474	12.3818	22.0759	7.11439	15.9759	7.88928	9.18001	6.81308	4.89976	22.6352	28.3448	23.0133	14.9129	22.5918	26.1112	18.624	16.4146	0	16.6692	13.6131	11.0283	9.52763	9.71614	9.27919	PUCCINIA3932:	FALSE	TRUE	1	1	1	N	FALSE
PGTG_00151T0	0	0	0	0	0	0	0	1.82113	0	0	0	0	0	0.514555	0	5.27098	14.8513	0	0	10.5223	16.2145	6.93943	10.1931	14.2269	1.37009	3.93543	0	1.47912	2.30092	0.700806	PUCCINIA1018:	TRUE	TRUE	11	8	1.375	N	FALSE
PGTG_00153T0	17.749	35.7693	20.245	24.04	25.4184	33.0438	30.293	26.2019	13.8686	11.9187	17.843	13.2169	17.1366	26.8377	20.5214	34.7599	35.6139	51.4046	37.4755	18.924	48.6036	41.6011	27.4989	25.5866	26.2832	36.9615	33.3755	32.9572	36.9684	35.2917	PUCCINIA6174:	TRUE	TRUE	0	0	NA	N	FALSE
PGTG_00154T0	9.48004	7.96038	15.4087	5.42138	9.01442	21.9565	17.9328	11.0792	31.276	8.24678	13.2032	0	13.0057	14.8699	13.8836	13.3618	2.50984	16.302	21.1281	26.6727	16.4413	7.03622	20.6714	14.4253	25.7001	21.2817	17.6406	14.998	14.9318	12.4356	PUCCINIA6529:	TRUE	TRUE	5	7	0.714286	N	FALSE
PGTG_00155T0	4.21582	19.8241	12.1823	12.0546	7.40078	3.5506	9.11405	9.85423	6.95428	22.82	3.35527	19.8829	13.2199	13.4575	12.3486	0	4.46455	19.3322	12.5281	9.48947	7.31153	3.12914	9.19267	25.6609	29.6545	16.5626	30.4838	28.4574	34.8614	34.7612	PUCCINIA7624:	FALSE	FALSE	2	3	0.666667	N	FALSE
PGTG_00156T0	1031.24	452.607	408.972	857.252	973.982	382.776	400.777	627.465	302.516	521.004	659.975	188.025	184.399	69.3364	437.91	642.836	561.523	594.16	562.749	430.745	504.742	272.238	582.445	351.865	78.2871	136.489	63.5899	11.7737	21.9782	38.8494	PUCCINIA1484:	TRUE	TRUE	2	6	0.333333	Y	FALSE
PGTG_00157T0	0	0	0	0	0	0	0	0	0	0	0	0	0	0	0	0	0	0	0	0	0	0	0	0	0	0	0	0	0	0	NA	NA	NA	1	0	Inf	N	FALSE
PGTG_00158T0	66.8064	47.7732	51.3775	55.4586	43.5061	54.45	48.9188	40.2999	42.6588	52.4951	46.3108	0	48.656	69.7409	104.158	116.638	82.1589	118.587	57.6392	58.2122	134.551	38.3908	148.022	59.0303	64.4273	59.8725	49.4999	67.8475	58.553	48.4617	PUCCINIA5855:	TRUE	TRUE	0	0	NA	N	FALSE
PGTG_00159T0	5.19243	10.4642	3.93841	3.11788	5.92487	6.55966	4.20951	5.46134	7.70874	3.91458	4.95875	3.67312	6.228	6.25847	5.70311	3.5129	5.77371	3.57159	2.3144	3.50612	4.05237	3.46841	3.39665	2.37026	5.70655	8.30501	8.61287	9.48804	8.12739	6.42206	PUCCINIA8707:	TRUE	FALSE	0	1	0	N	FALSE
PGTG_00161T0	0	0	0	0	0	0	0	0	0	0	0	0	0	0	0	0	0	0	0	0	0	0	0	0	0.409707	0	0	0	0	0	PUCCINIA1000:	TRUE	TRUE	0	0	NA	N	FALSE
PGTG_00163T0	0	0	0	0	0	4.05913	0	0	0	0	0	0	1.51133	1.59154	0	0	0	0	0	0	0	0	0	0	1.41259	0	0	4.06665	0.474457	0.722543	PUCCINIA10158:	TRUE	TRUE	0	0	NA	Y	FALSE
PGTG_00164T0	0	0	0	0	0	0	0	0	0	0	0	0	9.15764	5.51066	0	0	0	0	0	0	0	0	0	0	0	0	0	42.6819	41.8911	58.7918	PUCCINIA1792:	TRUE	TRUE	0	0	NA	Y	FALSE
PGTG_00165T0	0	0	0	0	0	0	0	0	0	0	0	0	0	0	0	0	0	0	0	0	0	0	0	0	0	0	0	0.444647	0	0	PUCCINIA12811:	TRUE	FALSE	0	0	NA	Y	FALSE
PGTG_00166T0	59.2293	72.1155	82.9011	59.2754	40.074	90.4137	80.0288	77.8747	109.916	94.4631	70.7082	52.376	100.411	103.091	54.2148	37.5667	50.963	84.8762	99.0051	58.3272	89.8816	118.147	68.6112	101.395	159.488	124.656	152.729	105.808	157.064	116.543	PUCCINIA6565:	TRUE	TRUE	0	2	0	Y	TRUE
PGTG_00167T1	4.88648	6.98843	0	3.56955	8.5292	3.50459	20.2414	30.7869	10.2964	60.3481	24.8382	19.6246	164.725	165.471	15.2355	8.2334	0	4.77024	12.3655	4.68291	6.33179	66.4044	20.416	66.4865	128.828	127.402	132.895	218.404	210.464	172.166	PUCCINIA2013:	TRUE	FALSE	0	5	0	N	FALSE
PGTG_00167T0	4.88648	6.98843	0	3.56955	8.5292	3.50459	20.2414	30.7869	10.2964	60.3481	24.8382	19.6246	164.725	165.471	15.2355	8.2334	0	4.77024	12.3655	4.68291	6.33179	66.4044	20.416	66.4865	128.828	127.402	132.895	218.404	210.464	172.166	PUCCINIA2013:	TRUE	FALSE	0	5	0	N	FALSE
PGTG_00168T1	18.9051	14.5673	18.0749	11.4471	21.4743	14.0486	10.8186	21.4441	16.5094	10.3187	13.2752	15.7324	13.3385	9.91515	7.32832	20.6896	15.8983	19.1226	9.91328	11.2631	11.5715	11.1425	3.63701	5.07604	17.1107	15.9148	14.1896	12.6217	10.5096	12.5038	PUCCINIA2936:	TRUE	TRUE	5	18	0.277778	N	FALSE
PGTG_00168T0	18.9051	14.5673	18.0749	11.4471	21.4743	14.0486	10.8186	21.4441	16.5094	10.3187	13.2752	15.7324	13.3385	9.91515	7.32832	20.6896	15.8983	19.1226	9.91328	11.2631	11.5715	11.1425	3.63701	5.07604	17.1107	15.9148	14.1896	12.6217	10.5096	12.5038	PUCCINIA2936:	TRUE	TRUE	5	18	0.277778	N	FALSE
PGTG_00169T0	35.2463	37.0597	26.5697	26.291	33.6273	34.8473	39.7555	17.9102	22.7509	49.7707	29.2715	21.6824	47.5739	45.0382	20.1993	25.9192	14.6058	63.2453	40.9858	0	15.9464	17.0617	20.0492	34.9792	29.6435	43.864	20.5323	41.4578	53.4039	46.8669	PUCCINIA4053:	TRUE	TRUE	1	7	0.142857	N	FALSE
PGTG_00170T0	119.232	84.807	190.024	114.312	70.796	106.326	181.952	90.1767	121.48	219.675	150.73	0	174.848	206.13	184.913	83.0383	144.836	144.73	187.601	165.783	109.475	117.143	149.111	160.107	160.355	194.87	185.724	194.736	202.991	178.224	PUCCINIA13965:	FALSE	FALSE	1	2	0.5	N	FALSE
PGTG_00171T0	6.68107	20.1963	7.24044	0	2.93212	0	0	0	0	3.87511	7.97672	0	3.14256	6.61869	0	0	0	0	0	0	0	0	0	15.2514	8.81246	8.43762	2.13151	6.87042	9.86553	7.51203	PUCCINIA10603:	TRUE	TRUE	7	1	7	N	FALSE
PGTG_00172T0	8.22122	10.7692	6.23577	9.87314	9.74171	12.4632	13.3299	10.0882	8.13688	7.62836	5.88847	5.81572	7.734	7.19427	7.22389	5.562	5.22375	11.3099	3.66444	5.55132	6.41616	2.74581	2.68898	7.50577	4.33694	4.49851	5.24498	5.46273	4.85591	4.99162	PUCCINIA4364:	TRUE	TRUE	6	27	0.222222	N	FALSE
PGTG_00174T0	0	0	0	0	0	0	0	0	0	0	0	0	0	0	0	0	0	0	0	0	0	0	0	0	0	0	0	0	0	0	PUCCINIA2279:	TRUE	TRUE	0	0	NA	N	FALSE
PGTG_00177T0	0	0	0	0	0	5.53991	0	0	0	0	0	0	0	0.724046	0	0	0	0	9.77399	0	22.816	0	0	0	3.85591	0	0	0	1.29508	0.986127	PUCCINIA1730:	TRUE	TRUE	1	4	0.25	N	FALSE
PGTG_00178T0	64.8163	58.0547	88.4448	105.022	71.6416	60.6543	163.479	99.5991	100.979	146.185	71.6462	84.9132	226.398	282.608	131.842	56.8439	87.7072	107.331	96.3057	48.6316	131.147	128.29	109.926	115.068	193.132	225.337	260.372	237.37	272.952	257.502	PUCCINIA3894:	TRUE	TRUE	2	4	0.5	N	FALSE
PGTG_00179T0	9.75813	1.78776	5.76755	6.08773	4.67187	2.24138	11.5068	13.4777	21.9501	19.5498	12.7081	25.1022	49.6546	59.7598	7.79505	12.0033	14.0916	18.3057	3.95418	11.9805	4.61553	25.6785	8.70455	32.3969	56.1582	34.3528	48.6732	66.8044	93.0052	87.7745	PUCCINIA4907:	TRUE	FALSE	1	2	0.5	Y	FALSE
PGTG_00180T0	27.7953	26.3601	17.7168	36.4659	35.8779	39.2452	47.7183	44.9043	44.5017	57.841	42.9407	34.6992	68.4463	91.7858	39.5092	27.6539	36.3611	22.4928	72.879	11.0405	38.2809	74.6324	40.1083	78.3698	107.817	112.178	128.826	80.9637	118.302	85.6682	PUCCINIA6709:	TRUE	TRUE	1	4	0.25	N	FALSE
PGTG_00181T0	104.658	122.559	88.8889	106.762	110.483	85.7619	100.899	115.705	97.9855	103.35	104.682	80.0426	125.066	131.236	93.2094	119.604	143.783	136.195	170.216	124.156	206.038	97.6266	106.395	109.759	123.111	164.309	122.719	128.657	138.671	143.119	PUCCINIA6713:	TRUE	TRUE	1	0	Inf	N	TRUE
PGTG_00182T0	60.6235	71.2677	125.918	65.0043	64.2973	76.5864	73.7213	44.2849	50.0013	61.5318	48.2515	71.483	80.7936	85.9155	88.7913	51.268	56.1751	138.999	112.602	51.1749	52.5699	50.6245	99.1429	80.724	44.4224	61.6727	41.9041	69.1353	78.3292	69.2996	PUCCINIA4440:	TRUE	TRUE	4	8	0.5	N	FALSE
PGTG_00183T0	9.98204	20.1166	0	0	0	0	0	11.6712	0	0	0	0	4.69524	0	0	33.7664	0	0	0	0	0	0	0	0	0	0	6.37139	0	5.89595	0	NA	NA	NA	11	3	3.66667	N	FALSE
PGTG_00184T0	6.19701	0	0	10.6317	5.43936	15.6575	0	0	0	0	0	0	0	0	0	20.9627	0	42.6258	0	0	0	0	0	0	0	0	0	0.980407	7.3206	0	PUCCINIA6726:	TRUE	TRUE	7	9	0.777778	Y	FALSE
PGTG_00186T0	20.9424	16.2326	17.4568	30.4016	21.2099	24.4216	20.896	15.0622	7.97213	26.1602	34.6175	45.5865	32.5829	21.8108	21.2341	5.44939	5.11799	0	7.18093	10.8785	0	0	0	0	11.3317	4.06864	3.08345	10.4494	11.894	12.3169	PUCCINIA3001:	TRUE	TRUE	6	9	0.666667	N	FALSE
PGTG_00187T0	0	0	0	0	0	0	0	0	0	0	0	0	0.459636	2.58149	0	0	3.10451	0	0	0	0	0	3.19615	4.46084	1.71836	1.64527	2.49376	7.57524	11.5436	11.4267	PUCCINIA4547:	TRUE	TRUE	29	15	1.93333	N	FALSE
PGTG_00188T0	0	0	0	0	0	0	0	0	0	0	0	0	0	0	0	0	0	0	0	0	0	0	0	0	0	0	0	0	0	0	PUCCINIA12362:	TRUE	FALSE	0	0	NA	N	FALSE
PGTG_00190T0	63.1001	89.0151	109.412	102.843	85.8475	47.8291	92.0797	51.627	62.4528	73.1973	90.4037	89.2868	108.333	135.441	97.0427	106.725	110.258	86.8063	196.906	127.841	147.737	112.415	92.8739	158.446	138.716	167.348	146.957	169.709	194.738	167.438	PUCCINIA6075:	TRUE	TRUE	0	0	NA	N	FALSE
PGTG_00191T0	28.8177	14.5189	20.0739	39.7287	26.6495	22.1035	25.0313	24.0559	33.106	11.9374	9.82898	21.842	15.2493	13.7645	24.8697	36.5557	44.1419	28.3173	25.2312	27.7986	53.5487	22.9164	31.9798	35.2366	30.3141	24.6926	22.9815	22.063	17.3253	18.2839	PUCCINIA1024:	TRUE	TRUE	1	6	0.166667	N	FALSE
PGTG_00192T0	15.1296	9.38164	5.04447	15.9733	8.1722	8.82156	15.0961	19.0422	0	13.4991	8.33616	0	15.3278	14.9883	5.11334	7.8737	18.4872	8.00524	5.18766	23.5766	0	15.5487	7.61315	10.6257	13.3027	14.6964	11.8803	14.914	15.4668	17.7965	PUCCINIA3687:	TRUE	TRUE	0	0	NA	N	FALSE
PGTG_00193T0	7.32863	15.8242	9.07554	3.59233	5.51368	11.9036	6.79009	4.28237	7.77155	9.71453	8.74863	0	5.90941	10.8903	9.19945	1.77076	8.31536	7.20138	9.33316	14.1389	10.8944	9.32459	6.84866	11.948	14.2677	12.3388	15.0285	10.4349	9.89417	12.2425	PUCCINIA6080:	TRUE	TRUE	3	7	0.428571	N	FALSE
PGTG_00194T0	0	0	0	0	0	3.74169	4.80228	0	0	3.43546	3.53586	20.9531	1.39314	6.84636	6.50661	0	0	0	0	0	0	9.89267	4.8437	6.7605	11.719	4.98688	8.50354	7.02865	10.0591	11.9887	PUCCINIA8997:	TRUE	TRUE	0	1	0	Y	FALSE
PGTG_00195T0	NA	NA	NA	NA	NA	NA	NA	NA	NA	NA	NA	NA	NA	NA	NA	NA	NA	NA	NA	NA	NA	NA	NA	NA	NA	NA	NA	NA	NA	NA	PUCCINIA10799:	FALSE	TRUE	3	4	0.75	N	FALSE
PGTG_00196T0	0	0	0	0	0	0	0	0	0	0	0	0	0	0	0	0	0	0	0	0	0	0	0	0	0	0	0	0	0	0	PUCCINIA13277:	TRUE	FALSE	38	16	2.375	N	FALSE
PGTG_00197T0	0	0	0	0	0	0	0	0	0	0	0	0	0	0	0	0	0	0	0	0	0	0	0	0	0	0	0	0	0	0	PUCCINIA1171:	TRUE	TRUE	36	19	1.89474	N	FALSE
PGTG_00198T0	19.7741	33.8727	10.7136	13.5699	18.2243	17.4866	6.41235	19.6434	4.89281	10.3211	14.1636	0	8.83605	9.46824	8.68787	33.445	34.5522	20.4023	13.2212	20.029	30.8649	11.0076	12.9353	9.02688	13.909	9.98802	8.2003	13.1392	11.3877	12.4508	PUCCINIA2284:	TRUE	TRUE	5	7	0.714286	N	FALSE
PGTG_00199T0	11.9621	7.61272	10.9153	11.8814	9.94698	4.77217	6.12485	13.244	6.23125	8.03259	9.01892	0	6.515	8.93978	0	8.5188	20.0018	12.9917	11.2251	21.2563	22.9297	14.0185	10.2961	20.118	18.2671	14.3101	12.4517	12.8489	14.3169	11.8925	PUCCINIA8965:	TRUE	FALSE	15	15	1	N	FALSE
PGTG_00200T0	0	0	0	0	0	0	0	0	0	0	0	0	0	0.478956	0	0	0	0	0	0	0	0	0	0	0	0	0	0.229464	0.856694	0	PUCCINIA10334:	TRUE	TRUE	0	0	NA	Y	FALSE
PGTG_00201T0	0	0	0	0	2.38476	0	0	0	0	0	6.48745	0	0	0.897189	0	0	0	0	0	0	0	0	0	0	0	2.28743	3.4671	2.57902	0	0	PUCCINIA10333:	TRUE	TRUE	0	0	NA	N	FALSE
PGTG_00202T0	63.6769	57.5825	53.0766	51.8216	77.3886	55.6919	18.5313	57.2449	60.5997	21.7786	38.9827	80.8522	27.6477	17.7925	25.1072	82.8465	72.621	44.923	43.6666	38.5882	63.7128	47.262	34.7122	11.1801	25.8402	21.3048	20.3127	30.8681	25.3152	29.7402	PUCCINIA1219:	TRUE	TRUE	0	1	0	N	FALSE
PGTG_00203T0	22.2587	4.48574	14.4726	19.0937	11.7224	16.8718	14.4361	20.8122	0	18.0735	15.9443	0	9.4228	9.55537	19.5602	30.1179	14.1431	45.9316	29.7668	15.0314	23.162	9.91314	21.8409	30.4852	13.7004	14.9916	12.7817	19.0159	13.8046	19.0206	PUCCINIA13729:	FALSE	FALSE	0	0	NA	N	FALSE
PGTG_00205T0	1.00221	0	0	1.71941	0	0	3.24996	1.17128	0	0	4.7857	0	4.24266	5.9571	0	0	6.36802	0	4.46727	0	10.4288	2.23158	9.83399	4.57509	5.28711	5.06222	5.75467	13.4772	15.095	15.776	PUCCINIA4356:	TRUE	TRUE	2	2	1	N	FALSE
PGTG_00208T0	0	0	0	0	0	0	0	0	0	0	0	0	0	0	0	0	0	0	0	0	0	0	0	0	0	0	0	0	0	0	PUCCINIA1002:	TRUE	TRUE	0	0	NA	N	FALSE
PGTG_00209T0	0	0	0	0	0	0	0	0	0	0	0	0	0	0	0	0	0	0	0	0	0	0	0	0	0	0	0	0	0	0	PUCCINIA13131:	TRUE	FALSE	0	0	NA	N	FALSE
PGTG_00210T0	0	0	0	0	0	0	0	0	0	0	0	0	0	0	0	0	0	0	0	0	0	0	0	0	0	0	0	0	0	0	PUCCINIA13132:	TRUE	FALSE	0	0	NA	N	FALSE
PGTG_00211T0	31.7488	39.374	26.4641	31.4244	37.5135	27.7676	31.6786	34.251	18.1287	33.9929	26.2398	0	22.9749	22.9845	32.1905	41.3066	42.674	25.198	32.6584	41.2289	44.4734	35.3474	51.9217	5.57444	38.6519	38.0359	34.2793	35.5465	38.2265	40.0912	PUCCINIA1920:	TRUE	TRUE	2	10	0.2	N	FALSE
PGTG_00212T0	137.142	114.364	99.0741	124.403	127.293	115.502	97.1237	106.855	140.416	111.535	109.149	66.9106	102.322	85.3689	124.668	106.646	100.161	162.642	105.4	85.1581	114.822	73.712	67.0263	93.551	105.338	119.437	114.654	79.5547	101.022	84.3664	PUCCINIA5776:	TRUE	TRUE	4	3	1.33333	N	FALSE
PGTG_00213T0	6.77097	0	7.33789	5.80821	11.8863	0	0	7.91416	0	0	0	0	4.77728	1.11796	14.8761	11.4521	0	23.2869	0	22.8636	0	15.0785	11.0732	15.4566	0	2.85039	2.1602	3.74924	3.99932	4.56787	PUCCINIA8630:	TRUE	TRUE	0	0	NA	N	FALSE
PGTG_00214T0	9.6897	9.11281	2.79988	4.43303	11.907	3.2643	6.28436	6.03954	12.7871	7.49255	9.25382	0	7.90007	8.31934	0	10.9258	4.10455	0	11.5174	13.086	3.36099	15.8219	6.33857	2.94885	11.9272	10.3323	14.8366	16.2495	11.6373	14.236	PUCCINIA5775:	TRUE	TRUE	0	0	NA	N	FALSE
PGTG_00216T0	0	0	0	0	0	0	0	0	0	0	0	0	0	0	0	0	0	0	0	0	0	0	0	0	0	0	0	0	0	0	PUCCINIA3782:	TRUE	TRUE	0	0	NA	N	FALSE
PGTG_00217T0	30.9536	26.3166	20.9628	27.3821	26.7447	32.9941	10.9787	23.1743	26.3279	17.39	16.1661	27.371	18.882	18.2071	4.2498	29.4489	32.2677	26.6141	12.9347	19.595	27.6804	24.7687	12.6553	19.8703	35.7198	28.9075	28.079	27.8521	25.5676	24.7975	PUCCINIA2529:	TRUE	TRUE	0	0	NA	N	FALSE
PGTG_00218T0	16.0082	46.5991	28.9106	22.8866	21.0765	13.4822	28.8397	17.6692	26.4066	22.6938	27.6038	37.7484	21.3343	24.6691	15.6295	18.0504	19.7781	12.2346	0	36.0322	13.8816	15.8421	2.90884	16.2393	17.2028	20.9632	23.8307	24.9039	21.0118	23.199	PUCCINIA6383:	TRUE	TRUE	0	0	NA	N	FALSE
PGTG_00219T0	21.3378	38.9062	19.8185	19.1754	19.6209	20.5381	6.58993	29.6874	15.0849	17.6783	19.4079	28.7522	18.6395	18.1188	40.1782	30.9341	35.5091	6.9891	13.5874	13.7225	15.8599	15.8374	13.2936	4.63844	22.3347	13.6862	11.0205	22.5052	18.6049	24.2202	PUCCINIA1224:	TRUE	TRUE	0	0	NA	N	FALSE
PGTG_00220T0	17.6589	23.7251	25.5198	40.3947	20.6666	14.8725	38.1763	20.643	29.1296	68.2915	56.2299	0	58.1434	95.2454	103.473	99.5585	56.1023	121.466	209.954	159.031	153.13	144.211	134.77	107.51	160.48	188.35	146.499	179.732	201.653	148.253	PUCCINIA10723:	FALSE	TRUE	0	4	0	N	FALSE
PGTG_00221T0	6.22086	0	6.74162	0	5.46029	7.85889	0	0	0	3.60814	0	0	4.38914	1.02713	0	0	9.88182	0	0	0	0	0	0	0	2.73511	0	0	0.49209	0.918597	0	PUCCINIA8685:	TRUE	TRUE	0	1	0	N	FALSE
PGTG_00223T0	34.525	44.2767	30.6101	21.5389	34.4363	47.581	30.534	51.3552	31.0644	43.6871	33.7229	88.8166	45.0277	65.2961	13.7902	111.48	209.4	226.684	167.888	105.973	163.301	188.701	179.651	186.268	281.49	254.984	300.376	184.718	265.565	225.151	PUCCINIA3055:	TRUE	TRUE	2	0	Inf	N	FALSE
PGTG_00224T0	49.7934	100.348	53.9757	14.2378	72.8427	20.9682	53.8234	29.1073	82.1377	125.181	59.4645	0	152.238	109.619	72.9502	168.437	79.0967	114.167	222.032	168.179	43.1786	55.4569	81.4316	75.7967	72.9942	76.8783	190.678	224.513	213.228	242.608	PUCCINIA7943:	TRUE	TRUE	0	3	0	N	FALSE
PGTG_00225T0	0	0	0	0	0	0	0	0	0	0	0	0	0	0	0	0	0	0	0	0	0	0	0	0	21.6862	0	15.736	7.79551	0	0	NA	NA	NA	2	0	Inf	N	FALSE
PGTG_00226T0	30.2281	27.4131	22.9292	28.523	22.5525	34.3688	49.0119	30.0292	44.877	38.5685	36.087	42.7693	66.8263	72.3692	59.7657	25.5633	48.0173	83.1691	26.9486	0	62.9099	47.1168	39.5478	89.6969	54.4861	95.4301	88.7157	76.0383	92.3966	90.4075	PUCCINIA9572:	TRUE	FALSE	0	3	0	N	FALSE
PGTG_00227T0	0	0	0	0	0	0	0	0	0	0	0	0	0	0	0	0	0	0	0	0	0	0	0	0	0	0	0	0	0	0	PUCCINIA8609:	TRUE	TRUE	3	2	1.5	N	FALSE
PGTG_00228T0	22.3029	25.6838	25.3183	29.153	15.8474	29.5173	17.22	18.6182	5.25574	13.5505	22.8215	30.0527	28.974	27.3553	46.6618	25.1481	16.8705	0	47.34	21.5148	33.1544	35.4724	20.8422	24.2413	26.1463	30.3987	32.5241	28.0597	30.4242	23.8827	PUCCINIA3229:	TRUE	TRUE	0	1	0	N	FALSE
PGTG_00229T0	0	0	0	0	0	0	0	0	0	0	0	0	0	0	0	0	0	0	0	0	0	0	0	0	0	0	0	0	2.99834	0	PUCCINIA8623:	TRUE	TRUE	0	0	NA	Y	FALSE
PGTG_00230T0	12.2161	12.3094	22.503	10.4791	11.2587	13.8895	5.94216	11.4213	15.1135	11.3353	23.3331	8.64179	12.6413	16.5394	8.05068	22.7279	21.3457	8.40278	21.7805	41.2445	25.4238	12.2403	15.9824	11.1531	22.5555	18.5109	19.0946	19.7132	15.5133	19.7791	PUCCINIA6657:	TRUE	TRUE	0	0	NA	N	FALSE
PGTG_00231T0	55.514	101.221	74.4835	22.6764	39.4455	73.4711	137.159	83.4227	130.82	70.5284	75.7457	149.62	129.317	158.876	92.9236	107.307	134.375	163.65	212.117	160.67	233.819	129.508	155.635	217.237	155.741	224.787	241.199	296.101	281.054	268.697	PUCCINIA3822:	TRUE	TRUE	3	2	1.5	N	FALSE
PGTG_00232T0	11.6979	11.7873	25.3541	20.0692	15.4016	36.9453	9.48351	20.5089	14.4724	30.5316	34.9155	0	28.8872	26.0746	25.7003	9.89267	9.29105	0	0	39.4996	15.2158	39.0748	19.1306	26.7031	30.8589	14.7732	31.7219	37.4764	38.8656	47.3503	PUCCINIA3361:	TRUE	TRUE	0	0	NA	N	FALSE
PGTG_00233T0	56.0737	47.3889	31.3606	38.7908	50.012	20.5661	23.4627	36.9944	44.7569	23.0784	15.1155	0	23.3975	22.6979	31.7887	33.6532	31.6066	55.9888	20.1567	61.0715	32.9392	28.1935	23.6651	12.3859	31.0127	22.0798	19.0414	24.0382	20.0324	26.4395	PUCCINIA9582:	TRUE	FALSE	0	3	0	N	FALSE
PGTG_00234T0	0	0	0	0	0	0	15.5357	0	0	0	0	0	1.12673	2.37305	0	0	0	0	0	0	0	0	0	10.9359	6.3189	0	4.58514	8.71631	3.53717	8.61871	PUCCINIA7302:	TRUE	TRUE	4	0	Inf	Y	FALSE
PGTG_00235T0	43.5061	101.521	106.693	62.8548	53.2609	86.7819	63.1156	48.1698	28.3288	46.4789	57.4047	32.3974	18.8483	13.9886	70.4232	38.7286	98.2081	55.1259	40.8267	77.3113	53.6114	38.2399	63.66	36.5856	19.1264	18.3128	24.1048	28.7997	26.7115	25.231	PUCCINIA7301:	TRUE	TRUE	0	2	0	N	FALSE
PGTG_00238T0	0	0	0	0	0	0	0	0	0	0	0	0	0	0	0	0	0	0	0	0	0	0	0	0	0	0	0	0	0	0	NA	NA	NA	0	0	NA	N	FALSE
PGTG_00240T0	0	8.58956	0	0	0	0	0	0	0	0	0	0	0	0	0	0	0	0	0	0	0	0	0	19.4602	0	0	0	0	1.25875	0	PUCCINIA11612:	FALSE	FALSE	1	0	Inf	Y	FALSE
PGTG_00241T0	34.2848	33.8117	49.007	45.0535	41.6182	25.8032	44.9447	31.5429	14.4396	28.767	31.3494	30.9621	24.0182	34.6874	44.8687	56.7541	46.3501	65.2287	35.7664	49.2574	41.7489	45.4791	42.9465	76.5893	38.4821	39.3016	37.6967	29.4285	34.2536	36.0885	PUCCINIA9191:	TRUE	FALSE	1	1	1	N	FALSE
PGTG_00242T0	2074.23	2258.24	1655.22	1717.94	1695.07	1746.93	2164.79	1199.44	2005.76	1218.09	1538.61	1688.45	930.794	905.399	3565.36	2903.39	3484.27	3279.88	5213	4029.21	3845.44	4251.6	3197.22	2179.11	860.4	1486.86	1050.69	558.243	795.647	922.162	PUCCINIA13687:	FALSE	FALSE	0	0	NA	N	FALSE
PGTG_00243T0	4.864	6.53488	3.51386	5.56319	8.53865	0	5.25767	3.78981	8.02351	15.045	7.74237	0	12.202	10.708	0	16.4535	10.3019	22.3045	7.22721	21.8972	25.307	7.22057	31.8181	0	9.97914	12.2846	15.5166	34.6282	23.4624	21.8759	PUCCINIA6025:	TRUE	TRUE	1	5	0.2	N	FALSE
PGTG_00244T0	169.216	136.407	102.713	127.737	83.1755	136.815	241.443	134.517	100.488	274.861	129.323	287.381	474.38	460.441	178.483	297.653	150.528	465.578	271.615	228.597	316.951	467.352	354.22	278.171	779.844	929.067	907.124	1048.36	1167.4	1105.05	PUCCINIA10722:	FALSE	TRUE	2	9	0.222222	Y	FALSE
PGTG_00245T0	8.55948	1.56816	8.43176	12.0149	8.87899	25.5587	25.2334	23.6442	11.5523	34.2966	14.8627	22.0186	33.3069	43.9396	23.9313	13.161	12.3607	10.7047	27.7475	21.0176	16.1943	41.5831	27.9962	17.7608	47.8914	48.4746	52.1266	40.2557	46.4206	33.5968	PUCCINIA6026:	TRUE	TRUE	1	6	0.166667	N	FALSE
PGTG_00246T0	39.6758	49.9737	53.7448	72.323	54.4141	56.3884	24.1239	60.8639	49.086	40.2702	41.4471	35.0872	25.6606	27.0225	76.27	83.8825	86.6593	85.2839	88.4327	83.7299	64.5095	38.6537	40.5534	113.209	30.5264	20.8771	26.8972	22.754	25.6318	25.6511	PUCCINIA2989:	TRUE	TRUE	0	3	0	N	FALSE
PGTG_00247T0	5.0781	0	0	0	1.11431	0	4.11682	0	0	0	3.03113	0	1.79143	1.6769	0	0	0	0	0	0	0	2.82685	4.15233	0	0	2.13752	3.23987	3.61525	1.87463	3.42582	PUCCINIA9723:	TRUE	TRUE	2	2	1	N	FALSE
PGTG_00248T0	124.909	475.485	210.681	214.297	219.276	280.533	135.019	81.1524	412.094	112.757	165.79	0	130.563	109.994	305.082	46.9481	44.093	95.4649	247.613	93.7782	72.2105	185.539	90.7891	126.795	48.8426	81.8388	70.8826	344.728	204.94	168.534	PUCCINIA3381:	TRUE	TRUE	0	0	NA	N	FALSE
PGTG_00249T0	0	0	0	0	0	0	0	0	0	0	0	0	0	0	0	0	0	0	0	0	0	0	0	0	0	0	0	0	0	0	NA	NA	NA	0	0	NA	N	FALSE
PGTG_00251T0	45.7485	46.9067	29.5696	44.0629	47.2	28.3903	36.4377	30.9538	39.7186	39.0989	38.3253	11.3555	46.0574	50.8871	17.6313	38.0097	43.3478	38.6448	32.1977	16.2589	54.2866	48.2521	42.0023	51.2941	38.1066	51.3503	51.2056	40.6327	54.2802	47.2873	PUCCINIA2854:	TRUE	TRUE	1	0	Inf	N	FALSE
PGTG_00252T0	230.769	136.784	147.187	163.023	190.64	68.5963	88.04	222.244	0	220.569	129.723	0	172.398	174.823	119.357	229.596	258.76	93.3728	181.638	0	70.628	151.226	266.398	310.036	191.086	125.784	121.324	199.727	228.512	195.367	PUCCINIA4636:	TRUE	FALSE	0	0	NA	N	FALSE
PGTG_00254T0	21.0153	17.8323	21.5737	11.3856	11.6501	25.1516	25.1073	18.0973	16.4208	24.3756	15.845	46.9478	32.2561	39.8119	24.2981	18.7076	24.5978	45.6482	44.3722	37.3445	28.7739	39.4057	28.9416	35.3447	68.0756	76.3537	92.4433	56.6958	60.4308	58.6996	PUCCINIA5041:	FALSE	TRUE	1	3	0.333333	N	TRUE
PGTG_00256T0	25.2528	0	72.9974	43.3242	66.4961	63.8044	27.2966	29.5238	0	9.76713	40.2103	0	15.8375	25.017	0	0	0	57.9001	0	0	0	0	0	0	22.2116	42.5336	5.37241	22.6392	17.4017	15.1433	PUCCINIA5810:	TRUE	TRUE	0	1	0	N	FALSE
PGTG_00257T0	37.0849	26.9051	32.1489	20.3596	19.5305	14.992	52.9141	43.3421	29.3636	30.9712	31.8763	0	72.5653	55.353	0	35.1254	23.5637	30.6104	26.4492	10.0171	7.71801	36.3342	33.963	40.6313	69.1279	86.1686	86.1251	59.1401	70.9704	82.7277	PUCCINIA5491:	TRUE	TRUE	0	2	0	N	FALSE
PGTG_00258T0	18.3353	13.3023	9.53659	13.8409	14.8062	29.649	4.75664	13.714	14.5178	11.9094	8.75531	20.7531	17.5937	15.7423	6.44453	17.3665	30.2907	15.1343	3.2691	44.5716	11.4477	11.4313	19.1907	10.044	30.9524	25.3139	21.5239	29.3558	23.6091	26.7181	PUCCINIA3258:	TRUE	TRUE	1	5	0.2	N	FALSE
PGTG_00260T0	34.1051	20.3648	43.8005	34.6734	36.5877	44.6811	32.7692	41.3353	25.0039	39.5587	39.2069	35.7438	35.0546	31.7011	38.8487	34.183	48.1563	69.5082	45.0439	51.1782	52.5766	30.9392	53.7093	28.8319	28.8764	31.9017	34.6537	29.3763	30.5896	30.1094	PUCCINIA3326:	TRUE	TRUE	2	4	0.5	N	TRUE
PGTG_00261T0	0	7.00572	3.76706	2.98201	1.52564	0	0	0	0	0	0	0	2.45272	2.2959	0	5.87967	0	11.9558	0	0	0	0	0	0	1.52832	1.46331	2.21796	5.49974	6.1599	7.03561	PUCCINIA5251:	TRUE	TRUE	1	7	0.142857	N	FALSE
PGTG_00262T0	9.51792	10.9607	11.7872	9.33094	8.35425	0	4.40925	3.17822	0	7.88569	12.9858	0	13.4308	11.2251	23.8962	9.19897	12.9593	0	6.06089	18.3635	7.07443	15.1383	8.89457	6.20717	11.9553	8.01276	11.2776	13.5522	16.8654	11.0075	PUCCINIA9115:	FALSE	TRUE	3	3	1	N	FALSE
PGTG_00263T0	81.4745	52.9658	53.161	52.6052	67.6686	53.124	48.2957	52.2166	65.0312	24.3874	33.4668	12.395	17.3072	14.1756	57.7358	74.0874	86.2814	54.2341	85.91	65.0731	50.1394	46.8169	48.7123	35.9932	20.7974	26.5504	13.9732	20.9286	19.9221	21.6707	PUCCINIA4678:	TRUE	TRUE	6	3	2	N	FALSE
PGTG_00265T0	22.3151	4.49711	9.67283	19.1421	11.7521	0	0	5.21623	0	10.3539	5.32823	0	8.39705	3.68445	9.80489	52.8398	49.6264	0	0	0	23.2207	4.96913	14.5975	40.7499	1.96216	13.1509	7.11894	1.76519	1.31805	7.02535	PUCCINIA7188:	TRUE	TRUE	0	0	NA	Y	FALSE
PGTG_00266T0	0	0	0	0	2.07992	0	0	0	0	0	0	0	0	0	0	0	0	0	0	0	0	0	0	0	0	0	0	3.74891	0.699818	1.06574	PUCCINIA10878:	FALSE	TRUE	0	0	NA	Y	FALSE
PGTG_00267T0	4.19264	6.75947	9.0862	4.31579	5.88807	4.23729	19.0343	8.81979	12.4489	5.83556	4.00407	0	9.46601	6.36869	3.6841	11.346	7.992	11.5355	3.73765	5.66222	0	5.60132	8.22791	11.4836	7.37264	7.76495	7.48966	10.0822	8.66742	8.67395	PUCCINIA1496:	TRUE	TRUE	0	0	NA	N	FALSE
PGTG_00268T0	0	0	0	0	0	0	0	0	0	0	0	0	2.47136	0	0	0	0	0	0	0	0	0	0	0	0	4.42407	0	0.831231	3.10336	0	PUCCINIA11510:	FALSE	FALSE	1	0	Inf	N	FALSE
PGTG_00269T0	0	0	0	0	0	0	0	0	0	0	0	0	0	0	0	0	0	0	0	0	0	0	0	0	0	0	0	0	0	0	NA	NA	NA	0	0	NA	N	FALSE
PGTG_00271T0	0	0	0	0	0	0	0	0	0	0	0	0	0	2.62916	0	0	0	0	0	0	0	0	0	0	0	0	0	0	0	0	PUCCINIA10625:	TRUE	TRUE	10	2	5	N	FALSE
PGTG_00272T0	0	0	0	0	0	0	0	0	0	0	0	0	0.968004	0.453057	0	0	0	0	0	0	0	0	0	0	0	0	0	0	0	0	PUCCINIA1016:	TRUE	TRUE	41	26	1.57692	N	FALSE
PGTG_00277T0	0	0	0	0	0	0	0	0	0	0	24.2512	0	0	0	0	0	0	0	0	0	0	0	0	0	0	0	0	0	0	4.56613	NA	NA	NA	0	0	NA	N	TRUE
PGTG_00278T0	0	0	0	0	0	0	0	0	0	0	0	0	0	0	0	0	0	0	0	0	0	0	0	0	0	0	0	0	0	0	PUCCINIA11734:	TRUE	FALSE	0	0	NA	N	FALSE
PGTG_00279T0	12.2826	11.7251	8.40582	9.98164	11.9158	17.9668	10.4816	11.3324	12.7965	7.49805	4.63031	9.1462	17.6362	10.2467	2.84019	17.4942	10.2689	8.89322	8.64443	26.1911	23.5442	14.3941	6.34323	23.6082	20.4617	15.7819	19.7967	23.4206	20.428	24.1317	PUCCINIA1496:	TRUE	TRUE	1	0	Inf	N	FALSE
PGTG_00280T0	15.7698	21.1871	11.3918	15.3312	16.6102	15.9378	10.2277	14.7438	20.8107	9.75513	3.76508	0	11.3737	9.02639	9.23789	10.669	18.3702	3.61573	21.0874	17.7475	13.6749	5.85222	13.7546	2.39959	15.7139	11.5054	12.4084	12.7239	12.8851	12.7665	PUCCINIA6041:	TRUE	TRUE	5	7	0.714286	N	FALSE
PGTG_00282T0	102.169	148.439	175.089	122.291	114.704	180.1	231.149	127.744	129.341	231.514	209.913	168.097	196.699	225.969	281.878	88.4115	128.326	81.7168	169.467	208.592	160.71	142.856	209.829	141.015	156.694	180.034	181.921	175.922	243.492	183.802	PUCCINIA10721:	FALSE	TRUE	0	2	0	N	FALSE
PGTG_00283T0	158.926	313.938	276.23	188.97	186.455	282.276	214.311	182.064	171.312	96.7342	221.665	133.582	36.2667	27.5394	214.322	202.266	244.955	194.822	119.24	318.772	171.926	126.138	200.72	107.751	35.9724	25.1694	24.0945	11.2024	18.5883	33.2616	PUCCINIA5556:	TRUE	TRUE	0	0	NA	N	FALSE
PGTG_00284T0	4.26689	8.59898	3.08246	7.32037	9.98725	0	9.22446	3.32454	7.03853	4.94924	3.39592	0	2.67602	0.469673	6.24909	4.81122	4.51863	9.78321	6.33993	9.60444	7.40011	0	0	12.9859	3.75172	4.78952	0.907444	3.60027	5.88062	5.11743	PUCCINIA13192:	TRUE	FALSE	12	3	4	N	FALSE
PGTG_00285T0	140.324	107.31	67.8806	130.044	130.316	80.7228	52.8177	101.764	49.6017	53.0417	86.7487	35.4525	16.2064	7.03346	52.2936	141.979	143.296	176.669	120.069	135.363	136.893	90.6663	116.791	65.7729	18.7269	21.0945	14.7876	1.88306	3.70015	9.01585	PUCCINIA6175:	TRUE	TRUE	5	12	0.416667	N	TRUE
PGTG_00287T0	0	0	0	0	0	0	0	0	0	0	0	0	0	0	0	0	0	0	0	0	0	0	0	0	0	0	0	0	0	0	PUCCINIA8201:	TRUE	TRUE	0	7	0	N	FALSE
PGTG_00291T0	0	0	0	1.75537	0	0	0	0	0	0	0	0	0	0	0	0	0	0	0	0	0	0	0	0	0	0	0	0.161872	0	0	PUCCINIA1455:	TRUE	TRUE	11	8	1.375	N	FALSE
PGTG_00292T0	0	0	0	0	0	0	0	0	0	0	0	0	0	0	0	0	0	0	0	0	0	0	0	0	0	0	0	0	0	0	PUCCINIA5084:	FALSE	FALSE	0	0	NA	N	FALSE
PGTG_00293T0	21.7887	43.9102	0	18.6906	0	27.5259	0	25.4769	53.9129	12.6425	0	0	5.12435	3.59754	0	0	0	0	0	0	0	0	0	0	28.7505	0	20.862	18.9591	25.7392	29.3984	NA	NA	NA	0	0	NA	N	FALSE
PGTG_00294T0	57.5896	89.9457	84.2472	61.7512	82.1415	109.13	70.0319	95.9114	85.4982	115.229	61.8762	101.853	130.024	127.416	107.537	97.4045	100.629	49.5159	128.354	87.5001	74.9085	169.912	103.599	216.895	194.95	195.142	206.679	122.999	183.684	169.651	PUCCINIA5194:	TRUE	TRUE	1	0	Inf	N	FALSE
PGTG_00295T0	29.2035	25.5031	21.096	14.1956	18.3704	22.1359	17.3619	24.4592	26.4953	18.6296	20.9172	6.88625	27.4728	26.3592	25.6609	27.9897	27.8338	16.7396	17.3559	36.1525	22.7915	20.5912	38.2073	17.7748	42.366	37.286	34.7785	25.95	28.4612	28.0198	PUCCINIA2215:	TRUE	TRUE	5	10	0.5	N	FALSE
PGTG_00303T0	0	0	0	0	0	2.37033	0	0	0	0	0	0	0	0	0	0	0	0	0	0	0	0	0	0	0	0	0	0	0	0	PUCCINIA4193:	TRUE	FALSE	0	0	NA	N	FALSE
PGTG_00304T0	0	0	0	0	0	0	0	0	0	0	0	0	0	0	0	0	0	0	0	5.73873	0	5.67701	0	0	6.72504	0.715443	0.542205	0.806718	1.50592	1.5289	PUCCINIA6278:	TRUE	TRUE	0	0	NA	N	FALSE
PGTG_00306T0	0	0	0	5.06779	2.59276	22.3903	0	6.90513	14.618	0	7.05338	0	1.38943	6.8281	12.9795	0	0	20.3183	0	0	0	0	0	0	0	4.97395	0	0.467328	1.74474	0	NA	NA	NA	7	5	1.4	N	FALSE
PGTG_00307T0	0	0	0	0	0	0	0	0	0	0	0	0	0	0	0	0	0	0	0	0	0	0	0	0	0	0	0	0	0	0	PUCCINIA8499:	TRUE	TRUE	0	0	NA	N	FALSE
PGTG_00309T0	0	0	0	0	0	0	0	0	0	0	0	0	0	0	0	0	0	0	0	0	0	0	0	0	0	0	0	0	0	0	PUCCINIA14539:	FALSE	TRUE	13	3	4.33333	N	FALSE
PGTG_00310T0	0	0	0	0	0	0	0	0	0	0	0	0	0	0	0	0	0	0	0	0	0	0	0	0	0	0	0	0	0	0	PUCCINIA1168:	TRUE	TRUE	1	2	0.5	N	FALSE
PGTG_00312T0	21.5241	28.2455	21.6957	23.1868	34.2701	24.0298	25.9715	31.0044	37.1568	19.7397	37.048	21.246	37.907	31.5714	19.7927	27.092	27.0347	27.5446	8.92462	16.9	28.6481	28.9783	24.5583	20.565	40.9296	31.1823	36.0864	52.8209	35.1834	36.9208	PUCCINIA1740:	TRUE	TRUE	0	7	0	N	FALSE
PGTG_00313T0	95.3573	68.3277	55.108	100.582	103.539	42.8324	50.3922	63.5633	27.9642	54.0724	47.2204	19.9873	15.2833	9.56333	27.9302	74.0708	83.0307	43.7274	66.1177	28.6179	55.1263	29.8829	46.2063	0	11.7999	15.4603	4.95709	1.78799	1.87745	2.54145	PUCCINIA1105:	TRUE	TRUE	0	9	0	N	FALSE
PGTG_00315T0	27.6057	13.4868	21.7551	28.7036	16.888	27.477	13.5636	22.4859	37.258	19.4057	29.9592	23.6713	61.7764	58.5633	25.7274	62.2548	55.8111	51.7867	55.9316	22.5951	56.5817	50.2922	54.7225	42.0064	63.2541	52.1129	57.6402	86.4216	101.044	104.593	PUCCINIA1101:	TRUE	TRUE	0	0	NA	N	TRUE
PGTG_00316T0	20.0673	16.8505	14.4965	25.821	39.6312	19.0135	18.98	18.5665	0	19.3965	29.945	0	10.6189	8.55943	11.0208	25.4558	31.8769	57.5134	55.905	39.5226	17.4015	16.7561	21.8786	19.0848	16.1736	6.33504	14.4032	12.17	10.8652	18.8027	PUCCINIA1105:	TRUE	TRUE	0	0	NA	N	FALSE
PGTG_00317T0	48.6848	42.5159	66.8248	61.2515	58.4012	61.5042	78.9377	60.6929	80.309	101.648	61.996	68.8839	93.1259	129.15	92.693	54.8956	72.18	22.3251	101.274	43.8348	75.9911	83.113	90.2344	29.6338	126.995	133.889	123.212	116.047	141.863	131.376	PUCCINIA5805:	TRUE	TRUE	0	3	0	N	FALSE
PGTG_00318T0	35.7529	54.039	33.2077	30.6692	44.831	45.1671	62.1105	34.3233	25.2758	32.5836	24.3897	0	46.8475	45.1172	39.2712	34.5548	36.51	0	11.3834	17.2449	13.2871	62.5514	37.5878	40.8036	61.7492	52.6729	57.8413	56.5634	59.582	57.4281	PUCCINIA2242:	TRUE	TRUE	0	2	0	N	FALSE
PGTG_00319T0	0	3.45038	0	0	0.751393	0	0	0	0	1.98585	4.08777	0	4.02661	4.523	0	0	2.71968	0	3.81578	0	0	0	0	0	4.51605	6.48594	7.64622	7.04254	6.82606	8.08523	PUCCINIA2239:	TRUE	TRUE	0	0	NA	N	TRUE
PGTG_00320T0	59.0151	9.911	53.2945	46.4052	45.3249	49.7031	31.8958	20.118	60.8435	51.3422	23.4856	104.38	35.8552	38.1641	86.4354	33.2719	46.8727	33.8277	10.9615	16.6057	51.1752	54.757	16.0854	44.9041	41.0815	47.615	54.9126	40.8475	46.4769	32.0717	PUCCINIA5279:	TRUE	TRUE	0	0	NA	N	FALSE
PGTG_00321T0	24.7945	18.8767	20.2993	17.9605	28.0502	27.8428	28.588	19.3177	27.2668	25.5629	13.155	15.591	23.5843	26.7464	21.7868	46.5959	28.0078	18.9497	34.3831	44.6464	31.5343	24.5368	21.6259	30.1825	24.7066	25.0472	24.6066	22.4899	22.293	28.9935	PUCCINIA8947:	TRUE	FALSE	0	0	NA	N	FALSE
PGTG_00322T0	14.4276	12.2423	14.8107	13.0275	10.6641	1.91858	17.2369	5.32461	7.51556	7.92674	1.81298	10.7435	5.35758	5.51654	6.6724	5.1373	7.23731	5.22312	0	0	3.95082	1.69079	2.48365	3.46638	2.67057	4.4747	2.90674	6.72747	4.26086	5.80577	PUCCINIA6040:	TRUE	TRUE	0	0	NA	N	FALSE
PGTG_00324T0	0	0	0	0	0	0	0	0	0	0	0	0	0	0	0	0	0	0	0	0	0	0	0	0	0	0	1.52423	0	0	0	PUCCINIA8004:	TRUE	TRUE	0	0	NA	N	FALSE
PGTG_00325T0	0	0	0	0	0	3.54494	0	0	0	0	0	0	0.659943	1.85325	0	9.49212	8.91486	19.3014	0	0	0	0	4.58901	0	7.4018	3.54348	8.05637	4.21741	3.31484	6.94116	PUCCINIA4669:	TRUE	TRUE	7	6	1.16667	N	FALSE
PGTG_00326T0	27.5373	42.4376	45.6381	38.9065	34.1232	24.5564	105.057	45.4359	64.129	54.4881	46.4115	0	57.1442	64.7236	92.5224	43.8357	51.4623	77.9941	108.308	87.5082	50.5675	39.6766	37.087	59.1586	52.6984	36.8199	54.775	54.3291	55.4926	56.8249	PUCCINIA9461:	TRUE	FALSE	0	5	0	N	FALSE
PGTG_00327T0	80.6001	91.3678	109.181	90.7457	77.3783	114.551	114.35	73.5971	49.8583	96.4162	108.255	71.2785	164.679	158.032	199.209	110.763	96.0248	173.251	179.648	68.0379	131.049	95.3504	205.957	126.489	135.101	148.439	139.816	184.896	217.207	198.242	PUCCINIA3916:	TRUE	TRUE	0	1	0	N	FALSE
PGTG_00328T0	17.2706	12.0479	4.31864	20.513	21.5726	23.4965	17.2324	13.1971	29.5848	18.4908	14.2734	18.7961	25.6205	27.8576	17.5104	24.7168	16.8827	22.8452	29.6082	26.9123	17.2803	36.9762	36.9347	9.09684	43.8024	41.9393	42.8025	32.1574	37.0767	28.3811	PUCCINIA9995:	TRUE	FALSE	2	18	0.111111	N	FALSE
PGTG_00330T0	24.5695	38.5112	17.7493	44.4937	45.5274	31.039	44.2634	30.3101	27.0194	14.2492	19.5542	0	25.6816	35.6087	41.9805	13.8519	26.0191	9.3889	18.2531	9.21731	35.5092	48.6303	31.2516	37.3874	63.6087	44.8155	47.8977	33.9038	39.1021	35.606	PUCCINIA3252:	TRUE	TRUE	3	6	0.5	N	FALSE
PGTG_00331T0	33.6134	33.8702	50.4332	42.1419	31.7734	39.1978	54.5009	25.686	19.1934	22.4934	27.7809	0	26.1485	31.165	17.0406	26.2395	24.6438	26.6779	17.2883	26.1903	26.9059	31.6661	46.5139	17.7055	38.6486	14.1489	27.2195	22.2941	28.6355	24.4208	PUCCINIA14384:	FALSE	TRUE	2	6	0.333333	N	FALSE
PGTG_00332T0	231.376	262.009	339.088	291.1	278.521	361.896	736.017	587.209	665.199	1229.47	636.648	1184.81	1945.5	2345.28	784.257	350.342	546.061	500.189	805.479	386.903	527.394	1133.5	1052.29	1166.96	2059.67	2552.74	2477.32	2205.03	2795.75	2254.67	PUCCINIA10821:	FALSE	TRUE	1	2	0.5	N	FALSE
PGTG_00333T0	0	0	0	0	0	0	0	0	0	1.97139	0	0	0	1.6837	0	0	0	0	0	0	0	0	0	0	0	0	1.08436	0.537766	0	0	PUCCINIA9565:	TRUE	FALSE	1	8	0.125	N	TRUE
PGTG_00334T0	63.9333	85.8956	64.67	21.9371	44.8934	32.3071	69.1077	74.7308	63.2774	89.0014	91.6024	120.628	62.1492	68.9663	37.4588	72.0893	108.328	29.3175	57.0049	28.7859	44.352	66.4446	55.7631	155.682	67.4665	75.363	59.8342	80.9173	74.2664	74.7605	PUCCINIA13826:	FALSE	FALSE	0	0	NA	N	FALSE
PGTG_00335T0	0	38.2985	0	0	8.34031	0	30.8133	0	0	11.026	0	0	71.5114	69.031	0	0	0	0	0	0	0	63.5006	0	43.3953	33.4326	64.0211	60.6487	43.5953	70.1555	55.5561	PUCCINIA6581:	TRUE	TRUE	0	1	0	N	FALSE
PGTG_00338T0	68.8189	22.537	42.8787	36.896	64.1804	43.4699	11.1583	65.3477	63.8559	28.9355	30.808	12.171	25.087	20.1688	7.55897	101.848	76.5231	71.0052	53.6819	52.2793	49.2332	49.8016	30.9501	35.3427	37.0613	38.3816	40.0643	19.3255	19.0539	19.3446	PUCCINIA7021:	TRUE	TRUE	1	3	0.333333	N	FALSE
PGTG_00340T0	92.4529	45.1681	66.7892	62.4844	75.0018	49.5502	54.5103	72.0344	103.982	110.487	80.2702	158.557	135.073	173.003	67.7011	80.5547	93.4572	48.1767	149.858	47.2964	87.4592	109.171	100.798	70.3428	155.191	145.052	160.871	129.645	177.062	163.173	PUCCINIA2358:	TRUE	TRUE	0	0	NA	N	TRUE
PGTG_00341T0	0	0	0	0	0	0	0	0	6.09362	2.85651	0	0	8.68786	11.3853	10.8202	0	0	0	0	0	0	8.22555	4.02749	0	11.9094	8.29298	7.07052	14.6106	15.6371	16.0603	PUCCINIA4975:	TRUE	TRUE	0	0	NA	N	FALSE
PGTG_00342T0	57.4686	77.2101	31.1374	49.2971	74.2624	48.4005	67.2964	48.5083	47.3992	48.1428	64.7959	0	35.291	26.3574	35.0694	59.3999	60.8591	76.8629	113.853	43.1195	33.2227	53.3197	104.426	36.4378	32.2833	40.3175	32.592	38.8931	39.6015	33.0261	PUCCINIA1688:	TRUE	TRUE	1	8	0.125	N	TRUE
PGTG_00343T0	0	0	0	0	0	0	0	0	0	0	0	0	0	0	0	0	0	0	0	0	0	0	0	0	0	0	0	0	0	0	NA	NA	NA	0	0	NA	Y	FALSE
PGTG_00344T0	9.85728	11.3515	13.7329	3.62386	12.3602	3.55795	4.56646	7.40572	6.96868	4.89995	10.0863	0	9.27311	9.53274	3.09343	14.2904	8.94758	4.84306	9.41518	14.2632	10.99	12.542	0	3.21414	10.524	10.6691	11.2301	9.5797	7.90164	9.81662	PUCCINIA7980:	TRUE	FALSE	1	1	1	N	FALSE
PGTG_00345T0	5.78834	10.369	11.1505	5.517	10.1613	17.875	2.08561	6.01307	6.36552	5.2218	4.60663	0	10.5881	8.28288	2.82567	8.70236	6.12985	0	2.86674	8.68574	6.69252	4.29616	6.31079	5.87186	22.619	16.2427	11.0787	15.4661	13.6757	16.4876	PUCCINIA5272:	TRUE	TRUE	1	2	0.5	N	TRUE
PGTG_00346T0	41.5688	40.0652	41.779	40.3092	39.1305	44.1425	41.0259	54.2129	50.6826	41.9255	48.9042	34.0942	55.2575	67.8387	34.4089	40.7581	44.0213	37.2951	45.6503	32.5441	34.4793	56.3397	43.3503	55.0024	83.6905	79.6235	96.0882	77.869	74.0144	86.7041	PUCCINIA3672:	TRUE	TRUE	0	0	NA	N	FALSE
PGTG_00347T0	100.847	101.617	158.978	86.5076	124.729	150.565	327.027	187.538	181.477	382.885	251.77	259.471	498.07	663.009	161.148	232.593	160.195	63.0611	245.236	154.796	71.5499	316.472	194.91	313.943	407.145	501.757	564.541	614.254	614.612	521.594	PUCCINIA6821:	TRUE	TRUE	0	0	NA	N	FALSE
PGTG_00348T0	0	0	0	0	9.56238	0	0	12.7385	0	0	0	0	20.4974	32.3779	0	0	0	0	0	0	0	0	0	49.7573	19.167	9.17586	6.954	48.2595	6.4348	68.5962	PUCCINIA13043:	TRUE	FALSE	0	0	NA	N	FALSE
PGTG_00353T0	0	0	0	0	0	0	0	0	0	0	0	0	0	0	0	0	0	0	0	0	0	0	0	0	0	0	0	0	0	0	PUCCINIA1003:	TRUE	TRUE	2	0	Inf	N	FALSE
PGTG_00354T0	0	0	0	0	0	0	0	0	0	0	0	0	0	0	0	0	0	0	0	0	0	0	0	0	0	0	0	0	0	0	PUCCINIA1050:	TRUE	TRUE	1	0	Inf	N	FALSE
PGTG_00356T0	10.8269	10.9096	13.4079	14.5945	23.0792	21.4936	17.5548	17.1723	7.65417	7.17595	16.6177	10.9416	12.7316	8.42743	13.5909	18.3122	19.6555	5.31946	20.6827	20.8884	16.0947	18.9417	5.05892	24.7122	21.7586	13.6717	13.815	17.7406	15.7591	16.6951	PUCCINIA6978:	TRUE	TRUE	0	0	NA	N	FALSE
PGTG_00360T0	12.3138	20.6798	26.6865	33.4492	17.1132	5.1854	6.65521	14.3911	5.07812	19.0436	12.2501	0	13.0321	10.1657	22.5424	17.3559	29.3407	14.1167	27.444	27.7169	10.678	13.7094	13.4252	23.422	4.51119	8.63861	5.89216	16.7214	12.4251	13.3838	PUCCINIA6211:	TRUE	TRUE	1	3	0.333333	N	TRUE
PGTG_00361T0	19.1647	20.9663	24.9196	20.667	21.6278	15.2183	26.6346	19.1976	24.3875	15.2424	23.5317	15.494	16.4836	19.1666	14.4342	22.227	27.8336	18.8319	17.0847	18.487	22.7914	14.6305	25.0734	24.9957	27.9229	21.6647	27.2482	21.657	22.1543	18.2237	PUCCINIA3673:	TRUE	TRUE	0	6	0	N	FALSE
PGTG_00363T0	0	0	0	0	0	0	0	0	0	0	0	0	16.2468	5.70301	0	0	0	0	0	0	0	0	0	0	0	0	0	8.1968	0	0	PUCCINIA9153:	TRUE	TRUE	1	0	Inf	N	FALSE
PGTG_00366T0	0	11.3718	0	0	0	7.12862	0	9.89299	13.9623	19.6369	6.73693	0	61.0465	57.7645	49.5886	0	0	0	0	0	0	31.4145	9.22817	64.4045	89.3133	90.2651	90.0108	103.11	132.485	125.624	PUCCINIA5455:	TRUE	TRUE	0	1	0	Y	FALSE
PGTG_00367T0	37.8251	34.1713	16.9605	33.5656	29.766	39.5462	21.1482	35.0606	58.092	46.8995	28.0278	73.8175	54.6023	62.4533	22.9227	39.7091	41.438	8.97167	34.8839	35.2307	67.8625	58.0864	51.1935	35.7258	83.7184	80.1575	66.5732	54.2703	62.4025	58.075	PUCCINIA1468:	TRUE	TRUE	1	5	0.2	N	FALSE
PGTG_00368T0	3.33286	2.23888	12.0383	5.71792	5.85076	14.0348	7.2052	6.49187	0	7.73155	7.95751	15.7184	1.04511	1.8343	14.6432	0	7.05898	15.2833	14.8561	30.0075	17.3406	4.94747	3.63368	5.07154	0.976803	0.935255	0.708791	2.28488	3.60905	2.49826	PUCCINIA8230:	TRUE	FALSE	2	0	Inf	N	TRUE
PGTG_00371T0	25.5347	24.7006	33.2033	21.0278	21.5163	23.226	26.4973	21.4865	25.2728	14.2164	26.8252	0	14.4129	15.1778	4.48755	17.2753	22.7146	21.0767	9.10556	34.4853	42.5137	22.743	20.0444	23.3133	31.4318	25.7956	20.201	20.8452	17.7971	18.3748	PUCCINIA2613:	TRUE	TRUE	7	14	0.5	N	FALSE
PGTG_00372T0	4.6049	3.09338	7.48456	6.58355	8.0838	8.72614	4.97759	12.557	13.2932	4.89594	2.74856	16.2876	5.415	9.12381	5.05783	0	7.31487	7.91864	3.4209	10.3647	3.99316	7.68994	5.02053	3.50346	19.2313	12.2756	16.6477	12.7492	11.1063	9.31974	PUCCINIA9770:	TRUE	FALSE	0	1	0	N	FALSE
PGTG_00373T0	0	0	0	0	0	0	0	0	0	0	0	92.5899	0	0	0	0	0	0	0	0	0	0	0	0	0	0	0	0	0	0	PUCCINIA9712:	TRUE	TRUE	0	0	NA	N	FALSE
PGTG_00377T0	89.362	76.7047	75.3167	68.1384	98.7719	108.711	155.624	158.595	147.409	214.985	118.537	93.6577	326.924	394.003	210.857	100.762	120.922	68.2969	154.909	67.0498	111.931	176.876	184.03	377.733	419.059	508.509	517.356	414.704	489.702	451.028	PUCCINIA3335:	TRUE	TRUE	0	5	0	N	FALSE
PGTG_00378T1	198.635	241.533	228.493	220.252	260.386	260.437	96.4852	194.506	181.61	103.952	223.214	102.913	109.033	100.044	113.251	257.844	282.095	232.557	120.815	232.137	258.971	166.95	207.958	126.782	143.004	124.195	104.397	97.5858	97.8496	119.945	PUCCINIA1144:	TRUE	TRUE	0	0	NA	N	FALSE
PGTG_00378T0	198.635	241.533	228.493	220.252	260.386	260.437	96.4852	194.506	181.61	103.952	223.214	102.913	109.033	100.044	113.251	257.844	282.095	232.557	120.815	232.137	258.971	166.95	207.958	126.782	143.004	124.195	104.397	97.5858	97.8496	119.945	PUCCINIA1144:	TRUE	TRUE	0	0	NA	N	FALSE
PGTG_00382T0	0	0	0	0	0	0	0	0	0	0	0	0	0	0	0	0	0	0	0	0	0	0	0	0	0	0	0	0	0	0	PUCCINIA1121:	TRUE	TRUE	3	1	3	N	FALSE
PGTG_00385T0	23.5327	12.9341	4.63663	29.3624	5.63334	16.2159	27.7498	30.0046	21.1739	34.7416	25.5407	0	64.4018	86.8939	9.39987	28.9471	27.1867	14.7153	28.6095	43.3409	0	57.1664	97.9622	58.5999	94.0554	104.463	99.6431	78.5221	94.771	65.4275	PUCCINIA6505:	TRUE	TRUE	0	0	NA	N	FALSE
PGTG_00386T0	57.1256	57.562	84.0132	63.0038	64.4675	61.8579	105.856	92.9955	151.445	156.191	97.4279	86.6018	213.042	280.94	98.6065	82.817	51.8537	70.1671	136.418	27.5549	31.845	190.81	120.115	176.966	258.325	341.807	352.765	251.117	287.406	238.571	PUCCINIA6506:	TRUE	TRUE	0	3	0	N	FALSE
PGTG_00387T0	0	0	0	0	0	0	0	0	0	0	0	0	7.38986	2.59402	0	0	0	0	0	0	0	0	0	0	0	0	0	324.364	51.0382	60.0604	NA	NA	NA	0	2	0	N	TRUE
PGTG_00389T0	0	0	0	0	0	0	0	0	0	0	0	0	0	0	0	0	0	0	0	0	0	0	0	0	0	0	0	0	0	0	PUCCINIA1005:	TRUE	TRUE	0	0	NA	N	FALSE
PGTG_00390T0	0	2.17574	0	0	0.947627	2.7278	3.50101	0	0	2.5045	2.5777	0	0.507821	0	0	0	0	0	0	0	5.6172	0	7.06241	0	0	0	0	0.170803	0	0	PUCCINIA1438:	TRUE	TRUE	0	1	0	N	FALSE
PGTG_00391T0	15.8447	12.7726	11.4462	23.559	16.689	18.6823	6.85082	16.0486	20.9095	14.7025	5.04407	0	21.8616	15.6967	13.923	10.7196	6.71179	14.5316	4.70844	28.5316	10.9918	4.70412	10.3649	4.82208	25.0764	13.3388	13.4785	15.7088	12.1664	11.8769	PUCCINIA8029:	TRUE	FALSE	1	8	0.125	N	FALSE
PGTG_00392T0	258.865	214.812	264.191	208.995	280.679	384.739	543.174	356.173	301.423	742.329	254.674	431.191	959.772	1307.38	401.697	360.569	241.887	209.482	475.458	308.69	316.908	746.461	99.6107	1112.99	1138.83	1090.39	1487.44	1539.4	1713.38	1732.68	PUCCINIA1066:	TRUE	TRUE	0	0	NA	N	FALSE
PGTG_00393T0	101.011	152.674	54.7481	158.856	81.273	85.0725	191.076	226.349	291.594	195.343	221.157	238.281	514.719	597.629	184.985	85.423	240.684	0	75.0696	113.724	175.185	487.504	220.257	422.847	807.021	914.473	929.428	793.705	1093.82	836.666	PUCCINIA5829:	TRUE	TRUE	0	0	NA	N	FALSE
PGTG_00394T0	11.644	18.2512	19.6273	13.3178	21.5763	39.2266	8.39091	22.6808	44.8176	15.0066	18.5342	36.6105	29.2104	21.3616	34.1062	17.5059	8.22063	26.6975	28.835	0	20.1942	31.6893	38.0848	17.7185	27.3014	19.6051	26.4141	25.9948	24.8357	33.7488	PUCCINIA3238:	TRUE	TRUE	2	1	2	N	TRUE
PGTG_00397T0	11.5963	15.5799	20.944	13.2633	16.9643	14.6498	18.8024	15.8121	9.56449	24.6604	50.7623	0	23.6364	18.5086	16.9839	58.8407	24.561	53.1766	8.61539	39.1547	0	17.2149	25.2861	8.82332	16.9942	19.5256	17.2639	21.7096	22.8315	20.8619	PUCCINIA4042:	TRUE	TRUE	1	1	1	N	FALSE
PGTG_00398T0	142.352	116.117	132.221	136.648	95.1982	81.3538	148.377	122.798	167.728	245.712	186.129	119.889	340.369	342.484	163.809	126.116	129.215	163.193	188.853	80.1068	149.893	143.396	166.286	100.574	260.763	315.299	258.414	368.915	431.415	387.185	PUCCINIA13745:	FALSE	FALSE	0	0	NA	N	FALSE
PGTG_00401T0	20.9758	33.3727	28.7109	18.9402	25.1943	25.1043	32.2202	20.6437	21.8533	21.7687	31.6305	46.8595	28.0412	23.3318	43.6543	18.6724	31.5663	22.7812	24.6049	37.2743	28.7198	17.2076	28.8872	20.159	22.3256	28.8111	31.6956	29.8665	34.8861	31.7772	PUCCINIA6253:	TRUE	TRUE	0	0	NA	N	TRUE
PGTG_00402T0	0	0	0	0	0	0	0	2.93548	0	0	0	0	3.54409	4.14686	0	0	0	0	0	0	0	5.59285	0	0	2.20845	4.22902	3.205	2.38408	2.22521	2.25916	PUCCINIA9205:	TRUE	TRUE	0	0	NA	N	FALSE
PGTG_00403T0	32.7844	27.2051	20.8981	29.7771	30.4688	34.108	31.2686	36.0628	38.1742	46.9759	36.8371	54.5731	66.2185	106.35	118.627	52.1883	30.6341	39.7951	68.7722	26.046	50.169	68.709	37.846	61.628	81.3933	103.908	93.513	96.7167	100.239	100.611	PUCCINIA6254:	TRUE	TRUE	0	0	NA	N	FALSE
PGTG_00404T0	0	0	0	0	0	0	0	0	0	0	0	0	0	3.95561	0	0	0	0	0	0	0	0	0	0	0	0	0	18.951	10.6129	5.38741	NA	NA	NA	0	0	NA	N	FALSE
PGTG_00405T0	16.8743	56.6775	60.9555	19.3	44.4338	49.741	82.0802	39.4455	41.7531	65.2473	33.5771	39.7947	33.0715	32.5049	160.648	95.1351	80.4145	96.7244	150.446	132.949	73.1632	68.891	91.987	89.8782	34.622	33.1493	62.8063	61.8464	60.6321	73.3626	PUCCINIA10835:	FALSE	TRUE	3	5	0.6	N	TRUE
PGTG_00406T0	21.0065	16.5655	23.7522	17.2362	19.2399	20.7687	17.7704	17.0784	27.1187	20.1278	19.6257	0	25.776	26.8424	40.1275	6.17905	8.70491	12.5646	4.07108	18.502	9.50395	18.303	17.9237	16.6773	18.4698	22.2974	29.7177	32.9447	28.3218	33.6831	PUCCINIA1612:	TRUE	FALSE	0	3	0	N	FALSE
PGTG_00407T0	146.59	295.42	190.863	201.194	128.668	296.302	190.145	377.395	435.258	408.602	210.272	415.348	661.933	571.204	128.979	99.1744	279.429	0	261.708	0	152.539	326.834	479.463	536.048	671.096	914.399	1217.41	1164.21	1194.86	896.633	PUCCINIA13964:	FALSE	FALSE	0	0	NA	N	FALSE
PGTG_00408T0	268.459	187.766	201.926	314.274	288.309	235.409	266.289	171.643	203.186	172.182	203.607	201.092	81.7072	88.1294	215.09	235.043	170.579	97.7603	175.981	159.958	172.542	158.238	222.1	158.601	84.6995	116.992	81.6107	74.9505	88.611	77.4154	PUCCINIA3610:	TRUE	TRUE	0	0	NA	N	FALSE
PGTG_00409T0	13.9674	19.4872	22.1199	10.1381	10.3736	12.2159	6.96822	12.5563	13.2924	4.36161	5.13037	7.60048	2.77953	4.25752	4.7204	12.7205	17.067	18.4757	9.57802	10.8824	13.9752	10.7654	7.02833	7.35689	5.66789	7.68798	5.48367	4.24948	3.9663	2.6577	PUCCINIA5037:	FALSE	TRUE	2	9	0.222222	N	FALSE
PGTG_00410T0	0	0	0	0	0	0	0	0	0	0	0	0	0	0	0	0	0	0	0	0	0	0	0	0	0	0	0	0	0	0	PUCCINIA1002:	TRUE	TRUE	0	0	NA	N	FALSE
PGTG_00411T0	0	0	0	0	0	0	0	0	0	0	0	0	0	0	0	0	0	0	0	0	0	0	0	0	0	0	0	0	0	0	NA	NA	NA	0	0	NA	N	FALSE
PGTG_00412T0	0	0	0	0	0	0	0	0	0	0	0	0	0	0	0	0	0	0	0	0	0	0	0	0	0	0	0	0	0	0	PUCCINIA8916:	TRUE	TRUE	0	0	NA	N	FALSE
PGTG_00413T0	0	0	0	0	0	0	0	0	0	0	0	0	0	0	0	0	0	0	0	0	0	0	0	0	0	0	0	0	0	0	PUCCINIA1001:	TRUE	TRUE	0	0	NA	N	FALSE
PGTG_00415T0	3584.66	7072.7	7876.03	6033.12	4852.5	7425.99	5442.97	4653.35	5030.24	3104.28	5616.48	4351.31	622.768	479.074	8901.57	3247.86	3206.96	4052.97	3359.14	3741.3	3725.26	2226.91	2887.01	3054.39	623.382	604.772	501.768	50.5094	117.859	308.293	PUCCINIA8891:	TRUE	TRUE	2	1	2	Y	FALSE
PGTG_00416T0	43.0149	45.9973	46.6096	47.4412	56.6339	51.0143	46.9708	62.0681	108.606	48.364	60.7809	74.52	82.7896	71.4571	42.425	59.3907	61.3568	21.134	29.3466	23.7107	41.1068	85.0268	44.5047	70.1279	166.329	131.911	136.654	103.954	98.2578	97.3222	PUCCINIA7172:	TRUE	TRUE	0	1	0	N	FALSE
PGTG_00417T0	0	0	0	0	3.00709	3.46243	11.1097	4.00383	13.5632	3.17893	4.90775	19.3885	7.73499	3.39396	0	0	0	0	0	0	0	3.05133	2.2411	3.12785	6.62682	5.76814	5.68286	3.79405	7.48715	5.23879	PUCCINIA4483:	TRUE	TRUE	4	5	0.8	N	FALSE
PGTG_00418T0	0	0	0	0	0	0	0	0	0	0	0	0	0	0	0	0	0	0	0	0	0	0	0	0	1.10825	0	2.41251	1.79469	1.48897	3.96818	NA	NA	NA	0	0	NA	N	FALSE
PGTG_00419T0	48.157	42.1956	38.57	28.7371	33.9992	31.7412	37.3435	29.364	20.723	14.5714	22.4959	14.812	17.7273	16.5939	4.5996	46.0373	36.5857	43.206	37.3316	70.6928	38.1283	37.2973	37.6656	23.8954	30.3757	28.2023	24.7129	24.6781	22.2607	27.3087	PUCCINIA6614:	TRUE	TRUE	1	0	Inf	N	FALSE
PGTG_00422T0	0	0	0	0	0	0	0	0	0	0	0	0	6.35415	5.94788	0	0	0	0	0	0	0	10.0272	7.36408	0	3.95944	0	8.61919	13.1793	9.97387	11.1386	PUCCINIA3346:	TRUE	TRUE	0	0	NA	Y	FALSE
PGTG_00423T0	20.6562	13.0088	12.5902	13.2893	17.5642	27.7262	20.9325	30.1755	6.38885	25.456	33.9058	0	28.5409	27.4976	19.8522	19.6521	16.4062	26.6405	25.8953	17.4352	23.5097	22.9969	23.2244	35.3603	46.5389	37.4951	51.89	30.3306	32.2175	26.4188	PUCCINIA9459:	TRUE	FALSE	2	8	0.25	N	FALSE
PGTG_00424T0	2.60058	0	0	0	0	0	0	0	0	3.01664	6.20959	0	1.22323	2.5763	0	0	0	0	11.5928	0	0	0	0	0	2.28673	2.18946	1.6593	3.29143	3.84012	3.50884	PUCCINIA6474:	TRUE	TRUE	0	0	NA	N	FALSE
PGTG_00426T0	0	0	0	0	0	0	0	0	0	0	0	0	0	0	0	0	0	0	0	0	0	0	0	0	0	0	0	0	0	0	PUCCINIA1005:	TRUE	TRUE	0	0	NA	N	FALSE
PGTG_00427T0	0	0	0	0	0	0	0	0	0	0	0	0	0	1.39595	0	0	0	0	0	0	0	0	0	0	0	0	0	0	1.24845	1.90124	PUCCINIA8737:	TRUE	TRUE	0	0	NA	Y	FALSE
PGTG_00428T0	28.7453	32.0842	34.5018	28.8309	42.3102	43.5771	27.2475	31.5263	26.2619	16.9267	17.9493	6.25678	17.6811	12.267	29.144	26.9272	39.3394	27.377	15.7694	41.8063	41.4165	19.6936	24.5897	16.15	16.7193	21.2201	20.0318	19.8699	15.9337	21.0829	PUCCINIA3248:	TRUE	TRUE	0	0	NA	N	FALSE
PGTG_00429T0	228.391	347.296	283.497	252.91	184.066	199.348	235.654	131.04	205.498	199.897	267.708	88.1335	159.189	125.471	346.666	203.681	184.697	157.098	259.151	238.359	172.844	175.691	237.687	180.096	109.539	122.36	108.628	85.4051	84.0062	96.1823	PUCCINIA3247:	TRUE	TRUE	0	0	NA	Y	FALSE
PGTG_00430T0	0	0	0	0	0	0	0	1.41535	0	1.40468	0	0	0	0	0	0	0	0	0	0	0	0	0	0	1.0648	1.01951	0	0.57478	0.357652	0.544662	PUCCINIA1915:	TRUE	TRUE	0	0	NA	N	FALSE
PGTG_00431T0	15.6013	31.4409	0	26.7659	0	39.4186	0	18.2462	0	18.1088	0	0	51.3684	56.6705	0	0	0	0	0	0	0	0	0	0	0	0	0	0	0	0	PUCCINIA8735:	TRUE	TRUE	0	0	NA	N	FALSE
PGTG_00432T0	0	0	0	0	0	0	0	0	0	0	0	0	0	0	0	0	0	0	0	0	0	0	0	0	0	0	0	2.84167	1.32616	4.03916	PUCCINIA8734:	TRUE	TRUE	0	0	NA	N	TRUE
PGTG_00434T0	0	0	0	0	0	0	0	0	0	0	0	0	0	0	0	0	0	0	0	0	0	0	0	0	0	0	0	0	0	0	PUCCINIA8398:	TRUE	TRUE	0	0	NA	N	FALSE
PGTG_00435T0	10.5972	1.77969	5.74152	6.06026	9.30157	6.69379	5.72744	9.28863	4.3702	3.07288	4.21692	0	1.24615	1.16647	11.6398	11.9491	14.028	0	7.87266	0	13.7841	0	8.66526	4.03133	1.55291	2.97371	0	1.81626	0.782412	0.397174	PUCCINIA5578:	TRUE	TRUE	1	1	1	N	FALSE
PGTG_00436T0	6.26186	2.52388	5.42834	8.59438	9.8933	3.16427	24.3672	26.3459	43.3833	40.6738	23.9214	17.7194	63.0311	84.7797	60.527	4.23641	11.9363	8.61438	5.58243	33.8276	13.032	55.773	12.2887	22.8686	73.7773	71.6935	89.4905	64.7896	76.931	73.7863	PUCCINIA2811:	TRUE	TRUE	0	1	0	N	FALSE
PGTG_00437T0	59.3879	35.5815	52.1794	52.3204	50.7182	24.3326	88.4843	69.4086	63.5445	72.6092	80.4798	90.8405	129.101	143.108	77.5746	43.4362	35.6953	55.2023	50.0832	21.6776	50.1066	82.2039	78.7478	87.9291	139.718	144.586	159.755	117.064	116.61	126.33	PUCCINIA4129:	TRUE	TRUE	0	2	0	N	FALSE
PGTG_00438T0	54.5857	34.5731	27.0403	50.8377	42.4364	27.5835	10.1149	34.6321	7.71796	48.8433	26.0663	0	30.8105	18.5404	41.1142	36.9296	64.4126	96.5482	62.5677	31.5949	81.1444	38.2007	61.2129	49.8383	20.5695	23.6335	26.8663	23.4401	28.5567	24.5499	PUCCINIA13744:	FALSE	FALSE	1	2	0.5	N	FALSE
PGTG_00439T0	9.60063	9.67397	13.8708	13.7259	8.42685	14.15	10.3777	10.2851	0	6.49576	26.7424	0	15.8054	14.0023	3.51505	8.11904	12.7088	0	3.56614	21.6096	4.16261	16.0329	5.23358	7.30442	21.8064	14.1438	9.69813	17.5937	11.8139	20.51	PUCCINIA2525:	TRUE	TRUE	3	3	1	N	TRUE
PGTG_00440T0	0	2.60158	2.79774	2.21475	0	0	0	0	0	1.49736	0	18.265	4.25049	6.39438	5.67187	0	0	0	0	0	0	0	0	0	0	0	0	0	0	1.16119	PUCCINIA1068:	TRUE	TRUE	1	1	1	N	FALSE
PGTG_00441T0	16.1207	50.5364	15.528	18.438	18.8664	27.154	17.4254	20.9344	8.86407	18.699	8.55355	0	20.2204	18.3361	31.4801	0	0	0	0	0	0	0	0	0	0	1.50796	0	0.283378	0.528988	0	PUCCINIA1985:	TRUE	TRUE	1	0	Inf	N	FALSE
PGTG_00443T0	0	4.3595	2.34408	1.85564	0.949373	2.73283	0	2.52816	5.35258	1.25456	2.58245	0	1.52627	1.07151	0	0	0	0	0	0	0	0	0	0	0	0	0	0	0	0.972911	PUCCINIA2266:	TRUE	TRUE	0	0	NA	N	FALSE
PGTG_00447T0	0	0	0	0	0	0	0	0	0	0	0	0	0.673902	1.89245	0	0	0	0	0	0	0	0	0	0	0	1.20615	0.914088	1.13332	0.42312	1.93309	PUCCINIA8885:	TRUE	TRUE	1	0	Inf	N	FALSE
PGTG_00448T0	107.026	126.875	86.4162	97.2085	82.8891	106.045	102.078	71.1284	83.0809	73.0268	110.236	29.6929	76.0061	48.509	110.648	42.5927	93.3392	144.348	74.8372	42.5145	54.593	60.7494	96.0944	47.9021	55.3571	54.7693	36.1516	57.4367	47.7216	61.3485	PUCCINIA5984:	TRUE	TRUE	0	1	0	N	FALSE
PGTG_00450T0	0	0	0	0	0	0	0	0	0	0	0	0	7.77055	2.72765	0	0	0	0	0	0	0	0	0	0	14.5305	0	10.5437	2.61359	2.43943	3.71497	PUCCINIA8884:	TRUE	TRUE	4	4	1	N	FALSE
PGTG_00451T0	14.7313	11.8751	36.1824	25.2733	35.3427	39.7019	25.4777	13.7731	9.72013	17.0867	28.1377	0	18.9397	11.9993	8.62973	26.577	21.8406	20.2657	4.37758	26.5266	35.7681	28.4281	19.2731	22.4162	21.5873	16.5353	21.3034	20.1984	15.082	15.4593	PUCCINIA5983:	TRUE	TRUE	4	3	1.33333	N	FALSE
PGTG_00453T0	32.8235	38.9109	37.6597	36.4376	54.2315	46.3448	12.5224	45.1302	14.3324	19.0358	41.4893	13.6589	17.2555	18.8089	4.24154	55.5163	52.1401	33.2022	30.1223	45.6327	45.206	25.7954	34.7336	22.0352	19.5228	23.5687	15.3981	15.5787	11.4044	9.55214	PUCCINIA6731:	TRUE	TRUE	0	4	0	N	FALSE
PGTG_00454T0	67.3947	93.8386	74.3574	67.272	67.7593	86.6886	139.076	100.246	109.151	160.607	122.878	190.709	223.631	265.848	123.826	62.1755	85.645	67.4285	92.8542	66.1958	89.2562	180.081	124.244	195.784	226.254	258.925	357.276	251.242	309.771	251.304	PUCCINIA6730:	TRUE	TRUE	0	0	NA	N	FALSE
PGTG_00455T0	30.6048	26.0942	28.0607	22.2142	21.6971	29.7411	24.8113	24.7618	17.4755	19.1141	14.0519	24.9809	17.1639	16.1313	18.1006	21.9	14.9587	32.3867	23.6105	0	12.2488	23.5888	13.4752	16.1202	24.3212	19.8184	24.0313	17.5984	17.3816	20.6468	PUCCINIA2810:	TRUE	TRUE	0	1	0	N	TRUE
PGTG_00458T0	30.8396	32.555	66.8371	25.1948	36.0922	33.3944	28.5734	39.4757	43.6046	35.7715	35.0637	41.5566	31.0843	32.0065	38.7141	39.7416	37.3247	30.3041	39.2768	19.8336	68.767	42.5107	72.0497	40.2247	28.4074	40.7987	36.5414	33.4562	34.2627	39.629	PUCCINIA3374:	TRUE	TRUE	1	2	0.5	N	TRUE
PGTG_00459T0	12.7718	30.5648	27.6788	13.6948	22.4207	14.118	25.8853	25.188	23.7015	24.9983	17.1526	11.2938	42.8032	28.7319	17.5354	32.4026	27.896	10.9813	39.1387	21.5606	24.9191	42.6575	46.9955	51.0151	40.7067	43.6791	51.4364	52.5352	47.3842	48.4661	PUCCINIA3275:	TRUE	FALSE	2	10	0.2	N	FALSE
PGTG_00460T0	24.8834	62.6838	47.1913	64.0358	40.9522	31.4356	30.2595	29.0843	30.7852	46.9058	66.8446	0	29.261	62.6549	95.6713	52.6084	49.4091	21.3949	69.3299	0	64.7333	27.7065	71.2146	14.2006	19.1458	26.1877	27.7852	57.0824	53.2786	50.361	PUCCINIA9570:	TRUE	FALSE	0	0	NA	N	TRUE
PGTG_00463T0	141.95	63.9091	94.9109	98.4495	100.737	91.5716	39.1759	93.54	82.204	75.3192	104.562	64.099	68.1896	75.7979	86.2543	86.8406	81.5594	135.034	114.434	61.1848	86.4269	77.3398	93.8454	68.9384	106.223	94.077	84.7857	98.4306	90.0875	93.7258	PUCCINIA3298:	TRUE	TRUE	0	1	0	N	TRUE
PGTG_00465T0	0	0	0	0	0	6.18697	0	0	0	2.84044	0	0	2.30359	0	0	0	0	0	0	0	0	0	0	0	2.15317	8.24632	1.56239	2.32441	5.78537	5.50654	PUCCINIA3066:	TRUE	TRUE	0	0	NA	N	FALSE
PGTG_00466T0	0	0	0	0	0	0	0	0	0	0	0	0	0	0	0	0	0	0	0	0	0	0	0	0	0	0	0	0	0	0	PUCCINIA1000:	TRUE	TRUE	0	0	NA	N	FALSE
PGTG_00467T0	72.2175	65.2414	86.3565	76.9021	61.2023	37.7517	64.6034	46.5692	49.2942	86.6594	53.5152	140.944	37.4829	41.1168	43.7678	92.6622	79.1154	17.1291	77.7069	100.902	90.6964	72.0901	81.4508	11.3689	24.0868	23.0622	20.6557	39.3975	23.5342	27.9999	PUCCINIA8743:	FALSE	TRUE	4	10	0.4	N	FALSE
PGTG_00468T0	25.408	21.9446	70.806	31.136	70.0906	18.3418	35.3113	25.4555	17.9624	54.7381	60.6715	51.3617	51.219	38.3554	31.899	49.1131	23.0631	49.9336	16.1813	0	18.8851	32.3329	35.6159	82.8592	38.3018	18.3363	34.7409	34.4546	38.5904	40.8116	PUCCINIA8641:	TRUE	FALSE	1	9	0.111111	N	FALSE
PGTG_00469T0	10.4797	10.5598	0	17.9792	9.19844	6.61957	8.49591	9.18644	0	12.1563	18.7674	0	12.3233	11.247	0	8.86246	16.647	0	23.3582	0	0	17.5025	34.2768	83.7267	9.21496	17.646	11.7015	12.8492	13.1535	15.3181	PUCCINIA4407:	TRUE	TRUE	1	1	1	N	FALSE
PGTG_00470T0	0	0	0	0	0	0	0	0	0	0	0	0	0	0	0	0	0	0	0	9.13939	0	0	0	0	0	0	0	0	0	0	PUCCINIA6239:	TRUE	TRUE	0	3	0	N	FALSE
PGTG_00475T0	9.25437	13.9876	15.043	11.9077	10.1537	29.2279	120.041	78.418	114.493	150.287	71.8153	65.472	303.619	359.079	91.4904	0	0	0	10.3134	0	0	46.3675	52.9707	42.2491	56.9617	75.9648	56.0944	27.0859	49.1954	65.554	PUCCINIA14038:	FALSE	TRUE	0	4	0	Y	FALSE
PGTG_00477T0	0	0	0	0	0	0	0	0	0	0	0	0	0	0	0	0	0	0	0	0	0	0	0	0	0	0.927647	0	0	0	0	PUCCINIA3031:	FALSE	TRUE	0	0	NA	N	FALSE
PGTG_00483T0	1.56653	0	6.79014	2.68757	1.375	3.95803	5.07995	1.83085	0	5.45117	3.74032	0	5.89477	4.65571	0	5.29912	9.95371	0	20.9487	21.157	24.4516	0	15.3713	7.15142	6.887	6.59406	9.99472	18.5876	15.7298	16.9091	PUCCINIA1334:	TRUE	TRUE	1	12	0.0833333	N	TRUE
PGTG_00484T0	15.1036	30.4381	21.822	19.4341	13.2571	44.5215	16.3261	14.7098	37.3718	33.5778	33.0565	0	27.8251	24.1065	33.1799	46.8337	47.9842	34.6299	44.8829	42.4961	52.3888	33.6312	32.9338	28.7288	32.0932	49.8008	40.954	32.0591	47.9507	48.6822	PUCCINIA5281:	TRUE	TRUE	6	13	0.461538	N	FALSE
PGTG_00485T0	44.3865	55.5215	31.5116	42.0141	46.3487	46.4061	39.7067	34.8807	34.0846	26.6291	56.6419	0	26.9975	26.7876	47.0721	54.3635	38.9009	36.8479	44.3452	25.8381	51.7624	56.2325	45.0554	31.4414	56.5206	41.8759	52.2423	32.6897	35.7096	30.9769	PUCCINIA6107:	TRUE	TRUE	0	0	NA	N	FALSE
PGTG_00486T0	1.18976	0	2.57847	0	1.0443	0	0	6.95241	11.7756	1.38001	0	0	11.1925	12.9652	5.22735	0	0	0	0	0	0	10.5969	0	0	14.6454	14.0224	19.7359	22.9638	29.1637	32.6408	PUCCINIA2809:	TRUE	TRUE	0	2	0	N	FALSE
PGTG_00487T0	10.491	13.5076	10.1045	6.49949	7.03417	12.149	1.89002	7.83296	12.9792	4.56297	8.00114	12.3688	6.44245	7.40986	3.84092	8.87202	11.5729	7.01574	2.59783	13.7742	7.5811	8.75962	6.67212	11.3072	19.9848	12.8792	13.9437	16.2747	10.1125	10.2886	PUCCINIA2737:	TRUE	TRUE	13	6	2.16667	N	FALSE
PGTG_00490T0	0	0	0	0	0	0	0	0	0	0	0	0	0	0	0	0	0	0	0	0	0	0	0	0	0	0	0	0	0	0	PUCCINIA14759:	FALSE	TRUE	0	0	NA	N	FALSE
PGTG_00491T1	91.2558	41.3034	28.2665	76.6872	73.5931	70.614	42.2937	36.9955	9.21999	49.7076	22.2435	0	18.3933	3.09736	57.3048	88.2371	70.8329	102.527	91.3596	50.3276	145.411	33.1911	85.3173	42.5291	3.27648	21.9602	9.51013	1.17906	5.50253	3.35186	PUCCINIA4194:	TRUE	TRUE	5	4	1.25	N	FALSE
PGTG_00491T0	91.2558	41.3034	28.2665	76.6872	73.5931	70.614	42.2937	36.9955	9.21999	49.7076	22.2435	0	18.3933	3.09736	57.3048	88.2371	70.8329	102.527	91.3596	50.3276	145.411	33.1911	85.3173	42.5291	3.27648	21.9602	9.51013	1.17906	5.50253	3.35186	PUCCINIA4194:	TRUE	TRUE	5	4	1.25	N	FALSE
PGTG_00492T0	NA	NA	NA	NA	NA	NA	NA	NA	NA	NA	NA	NA	NA	NA	NA	NA	NA	NA	NA	NA	NA	NA	NA	NA	NA	NA	NA	NA	NA	NA	PUCCINIA4649:	TRUE	FALSE	0	2	0	N	FALSE
PGTG_00493T0	NA	NA	NA	NA	NA	NA	NA	NA	NA	NA	NA	NA	NA	NA	NA	NA	NA	NA	NA	NA	NA	NA	NA	NA	NA	NA	NA	NA	NA	NA	NA	NA	NA	1	0	Inf	N	FALSE
PGTG_00494T0	13.2637	13.3651	10.7798	5.68889	4.36579	4.18906	10.7529	7.7509	16.4096	26.9238	3.95866	23.4585	17.1568	27.3748	0	16.8253	0	22.8085	0	11.196	17.2526	11.0756	10.8457	0	23.3249	25.1244	23.272	21.2464	24.9719	23.1158	PUCCINIA5538:	TRUE	TRUE	6	6	1	N	FALSE
PGTG_00495T0	25.483	37.3494	65.2722	47.6937	18.3006	35.1196	30.0496	29.7839	22.9287	34.9339	22.1261	0	80.6358	78.0303	81.4318	7.83652	44.1597	0	20.6539	15.6444	24.1066	25.7936	15.1544	0	2.03702	9.75189	1.47811	222.47	280.509	404.26	PUCCINIA5004:	TRUE	TRUE	0	6	0	Y	FALSE
PGTG_00497T0	0	0	1.98141	1.56855	1.60499	0	5.92963	14.9591	18.0979	14.8464	8.73159	25.8711	50.7455	48.608	12.0507	0	2.90465	0	12.2259	0	4.75691	34.6082	8.97117	29.2156	77.1713	79.2765	68.2466	46.5755	53.4622	48.1099	PUCCINIA8342:	TRUE	TRUE	0	0	NA	N	FALSE
PGTG_00498T0	41.6995	65.3614	70.2931	63.5915	36.6012	58.5327	52.5868	59.5678	57.3218	32.2467	27.6576	32.7791	9.80706	10.71	91.6108	62.6921	36.7997	63.7395	20.6539	109.511	24.1066	30.9523	45.4632	74.0332	16.2962	23.4045	13.303	3.29856	3.42084	9.37718	PUCCINIA5537:	TRUE	TRUE	0	0	NA	N	FALSE
PGTG_00499T0	26.3471	19.9113	45.2038	33.9012	29.8709	38.832	39.1593	50.0368	43.4613	70.0331	52.4217	46.5966	91.9135	97.879	67.5256	37.1352	48.8276	15.1023	44.0403	88.9564	74.2526	46.4443	68.2222	95.2178	29.9222	26.8011	24.5138	34.0409	43.7683	36.5363	PUCCINIA1627:	TRUE	TRUE	1	1	1	N	FALSE
PGTG_00501T0	0	0	0	0	0	0	0	0	0	0	9.05956	0	3.56908	2.50567	0	0	0	0	0	0	0	0	0	0	0	0	0	1.20045	1.12045	3.41264	PUCCINIA9992:	TRUE	TRUE	0	0	NA	Y	FALSE
PGTG_00504T0	46.3409	44.9217	24.1535	35.223	52.0025	42.981	74.1861	66.497	78.3777	62.5941	50.4183	66.3939	92.1556	91.0416	25.7719	31.7484	39.1357	16.1394	39.2197	27.7267	33.572	84.8979	59.4771	64.266	151.114	143.699	124.247	95.9582	88.1779	98.1413	PUCCINIA13743:	FALSE	FALSE	0	0	NA	N	FALSE
PGTG_00505T0	356.086	221.32	259.671	285.471	207.393	168.168	323.753	206.158	197.626	366.744	278.13	282.542	302.111	237.372	365.577	258.919	296.037	228.909	534.083	337.121	328.982	207.508	315.661	243.099	187.288	221.351	182.617	275.884	247.672	278.391	PUCCINIA13741:	FALSE	FALSE	0	0	NA	N	FALSE
PGTG_00507T0	96.1965	71.6181	41.1634	75.6857	81.7465	52.6356	73.5161	45.1122	36.3859	46.1937	65.8297	34.6754	41.5012	40.6687	34.9955	66.3247	79.8106	54.7891	49.1596	33.0989	47.8188	38.2001	54.1096	41.9551	36.6328	44.8748	43.3905	71.4417	63.6953	72.7504	PUCCINIA2002:	TRUE	TRUE	0	2	0	N	FALSE
PGTG_00508T0	0	0	0	0	0	0	0	0	0	0	0	0	0	0	0	0	0	0	0	0	0	0	0	0	0	0	0	0.643178	0	1.82843	NA	NA	NA	0	0	NA	N	FALSE
PGTG_00509T0	32.9853	46.0208	34.8261	36.2758	28.2101	29.9175	16.4561	23.7228	12.5565	30.4111	16.1548	0	22.6761	23.1813	14.8638	34.3322	18.8092	23.2705	22.6198	11.4223	26.4031	18.8325	33.1962	30.8876	26.771	26.3443	28.0592	22.7472	24.2288	20.541	PUCCINIA6841:	TRUE	TRUE	0	4	0	N	FALSE
PGTG_00511T0	49.6925	39.4935	30.3357	51.6324	43.0027	28.2939	22.6962	40.0796	45.0264	26.789	35.0916	29.7069	24.6906	25.4232	36.8998	66.2911	51.1419	14.4426	12.4787	42.5345	32.7735	28.0513	25.1812	12.7799	34.4606	39.4759	33.0429	33.8827	25.2172	28.0152	PUCCINIA13802:	FALSE	FALSE	2	3	0.666667	N	FALSE
PGTG_00512T0	0	0	0	0	0	0	0	0	0	0	0	0	0	0	0	0	0	0	0	0	0	0	0	0	0	0	0	0	0	0	NA	NA	NA	1	1	1	N	FALSE
PGTG_00514T0	14.9615	13.9161	14.9653	11.8469	14.1425	8.72356	67.1776	48.4216	39.8677	73.4201	30.2263	48.8502	126.132	147.458	20.2261	3.89311	18.2818	31.6652	10.26	62.1724	29.9398	82.005	48.9357	110.331	112.323	168.584	180.63	117.986	139.014	121.121	PUCCINIA4482:	TRUE	TRUE	0	1	0	N	FALSE
PGTG_00515T0	0	0	0	0	0	0	0	0	0	0	0	0	0	0	0	0	0	0	0	0	0	0	0	0	0	0	17.8498	0	0	0	NA	NA	NA	0	1	0	N	FALSE
PGTG_00516T0	48.1526	65.5683	59.2301	51.3532	46.8347	69.0524	46.4229	53.2347	57.9633	46.7955	43.5022	0	41.6261	38.2484	57.1798	70.4375	107.5	80.566	52.2098	61.5171	94.7969	55.0597	102.16	53.4699	61.7914	44.9201	47.3282	65.0624	63.0329	59.1169	PUCCINIA5867:	TRUE	TRUE	1	1	1	N	FALSE
PGTG_00517T0	7.96145	5.83438	9.41116	6.20856	9.5292	7.31477	11.7352	7.61269	25.072	13.4317	13.8243	20.4802	18.3836	27.2464	15.8994	22.0347	18.3953	9.95682	16.1305	9.77454	15.0629	16.1157	16.571	13.2159	25.4544	24.981	25.8584	16.4887	23.2987	19.8564	PUCCINIA13656:	FALSE	FALSE	7	9	0.777778	N	FALSE
PGTG_00520T0	27.7777	8.61227	23.155	14.6634	5.62651	26.9938	20.7871	14.9841	10.5741	24.7853	25.5097	30.2334	39.1972	24.6959	18.7769	28.912	20.3653	44.0925	47.6246	43.2883	11.1173	38.0647	20.9664	9.75481	24.4247	48.5705	36.8096	34.4808	35.9693	37.479	PUCCINIA2297:	TRUE	TRUE	5	6	0.833333	N	FALSE
PGTG_00521T0	0	0	0	0	0	0	0	0	0	0	0	0	0	0	0	0	0	0	0	0	0	0	0	0	0	0	0	0.97216	1.81476	1.38183	PUCCINIA8216:	TRUE	TRUE	0	0	NA	Y	FALSE
PGTG_00523T0	0	0	0	0	0	0	0	0	0	0	0	0	0	0	0	0	0	0	0	0	0	0	0	0	0	0	0	0	0	0	PUCCINIA14536:	FALSE	TRUE	0	0	NA	Y	FALSE
PGTG_00525T0	181.07	100.565	83.4287	144.317	117.635	72.0468	69.3515	103.311	91.7232	148.838	81.7	40.3453	95.8999	84.7464	131.55	53.052	63.4145	0	25.4213	0	44.5085	25.3979	37.3065	32.5435	25.0722	37.2089	27.2894	37.2179	34.1062	37.8327	PUCCINIA3138:	TRUE	TRUE	7	12	0.583333	N	FALSE
PGTG_00526T0	9.20618	18.553	19.9598	0	0	0	0	21.5273	0	0	0	0	0	6.08015	0	0	0	0	82.1054	0	0	20.5075	0	0	0	7.75335	17.6278	1.45648	0	0	PUCCINIA12181:	TRUE	FALSE	0	1	0	N	FALSE
PGTG_00527T0	10.0449	12.7243	16.7928	8.86277	12.3435	10.877	7.44537	9.05578	8.52155	8.32181	6.16681	16.2417	10.1245	9.38244	12.6089	14.5624	7.29428	11.8445	11.513	9.68953	8.95931	12.7804	8.4483	6.55046	11.8595	10.8719	13.5492	11.896	11.188	8.38997	PUCCINIA1929:	TRUE	TRUE	2	12	0.166667	N	FALSE
PGTG_00528T0	0	0	0	0	0	0	0	0	0	0	0	0	0	0	0	0	0	0	0	0	0	0	0	0	0	0	0	0	0	0	PUCCINIA11511:	FALSE	FALSE	0	0	NA	N	FALSE
PGTG_00530T0	0	0	0	0	0	0	0	0	0	0	0	0	0	0	0	0	0	0	0	0	0	0	0	0	0	0	0	0	0	0	PUCCINIA1001:	TRUE	TRUE	2	1	2	N	FALSE
PGTG_00531T0	0	0	0	0	0	0	0	0	0	0	0	0	0	0	0	0	0	0	0	0	0	0	0	0	0	0	0	0	0	0	PUCCINIA1002:	TRUE	TRUE	1	2	0.5	N	FALSE
PGTG_00532T0	0	0	0	0	0	0	0	0	0	0	0	0	0	0	0	0	0	0	0	0	0	0	0	0	0	0	0	0	0	0	NA	NA	NA	0	0	NA	N	FALSE
PGTG_00533T0	0	0	0	0	0	0	0	0	0	0	0	0	0	0	0	0	0	0	0	0	0	0	0	0	0	0	0	0	0	0	PUCCINIA11511:	FALSE	FALSE	0	0	NA	N	FALSE
PGTG_00535T0	0	0	0	0	0	0	0	0	0	0	0	0	4.03459	6.06959	0	0	0	0	0	0	0	0	0	0	0	0	0	9.30526	5.06635	6.06216	PUCCINIA5502:	TRUE	TRUE	1	3	0.333333	N	FALSE
PGTG_00538T0	22.4246	19.3679	27.7707	23.8161	26.244	16.1882	10.3884	17.4718	21.1377	12.3858	12.7478	45.3251	24.1093	26.7994	14.0749	25.2854	20.3551	22.0353	9.51967	7.21074	16.6677	40.4214	20.956	29.2483	31.9224	30.5646	34.7454	26.8613	24.9137	23.5328	PUCCINIA2872:	TRUE	TRUE	3	1	3	N	FALSE
PGTG_00540T0	26.7978	31.7677	30.7471	29.7485	27.6724	35.8455	15.3353	40.5311	54.6061	43.8826	18.8188	89.2142	54.8682	59.8623	48.4818	31.9939	30.0482	21.6856	28.1066	0	65.6128	14.0404	41.247	14.3925	49.8971	34.504	50.2868	43.6429	52.6059	53.8811	PUCCINIA3843:	TRUE	TRUE	7	1	7	N	TRUE
PGTG_00542T0	0	0	0	0	0	0	0	0	0	0	0	0	0	0	0	0	0	0	0	0	0	0	0	0	0	0	0	0	0	0	NA	NA	NA	0	0	NA	N	FALSE
PGTG_00544T0	0	0	0	0	0	0	0	0	0	0	0	0	0	0	0	0	0	0	0	0	0	0	0	0	0	0	0	0	0	0	NA	NA	NA	0	0	NA	N	FALSE
PGTG_00545T0	0	0	0	0	0	0	0	0	0	0	0	0	0	0	0	0	0	0	0	0	0	0	0	0	0	0	0	0	0	0	NA	NA	NA	0	0	NA	N	FALSE
PGTG_00546T0	0	0	0	0	0	0	0	0	0	0	0	0	0	0	0	0	0	0	0	0	0	0	0	0	0	0	0	0	0	0	NA	NA	NA	0	0	NA	N	FALSE
PGTG_00549T0	68.7157	29.6745	61.1644	31.5777	46.3129	43.4047	7.95827	35.8521	24.2895	14.2328	32.2273	34.7227	6.92608	3.64683	10.7825	24.9049	19.4919	25.3209	27.3481	24.858	44.6903	8.19689	8.02691	5.60163	7.55231	10.3301	6.26301	4.46498	1.08716	3.31124	PUCCINIA7396:	TRUE	TRUE	2	5	0.4	N	FALSE
PGTG_00550T0	85.7365	28.7972	24.0869	54.4783	62.7119	20.0578	20.5946	46.3903	7.85713	60.7738	56.8636	44.9288	23.8979	14.6803	34.8797	85.9325	60.5299	141.973	84.928	42.8862	99.1291	53.0312	135.019	57.9851	23.7325	25.3963	23.2988	9.2939	11.2535	12.8533	PUCCINIA1804:	TRUE	TRUE	0	0	NA	N	FALSE
PGTG_00551T0	52.2728	18.4353	19.8246	35.8722	45.3084	24.7639	10.5944	22.9088	22.6348	31.8307	12.4803	9.24462	11.3717	9.06234	28.7075	11.0515	8.30353	17.9778	0	13.2365	6.79929	5.81961	4.27432	8.94832	4.59598	8.25091	6.25302	9.30364	10.2274	9.99164	PUCCINIA9952:	TRUE	FALSE	0	0	NA	N	FALSE
PGTG_00554T0	6.21419	0	8.97873	0	1.81815	0	0	2.42097	0	9.61091	0	0	7.79456	8.20823	0	0	0	0	0	27.9762	0	4.61256	13.5502	9.45646	18.2136	3.48778	10.573	18.024	6.72916	8.38451	PUCCINIA1804:	TRUE	TRUE	0	0	NA	N	FALSE
PGTG_00556T0	24.9113	20.3951	15.1839	12.0202	23.2322	29.5039	7.57336	22.7449	23.1148	11.7382	26.0212	0	14.2807	8.99745	10.2608	21.067	17.3126	53.5473	20.8199	21.0269	16.2015	8.66697	12.7312	17.7686	9.58251	9.17492	9.4366	12.316	8.04673	9.80339	PUCCINIA8872:	TRUE	FALSE	0	0	NA	N	FALSE
PGTG_00557T0	0	0	0	0	0	0	0	0	0	0	0	0	0	0	0	0	0	0	0	0	0	0	0	0	0	0	0	0	0	0	PUCCINIA7917:	TRUE	TRUE	0	0	NA	N	FALSE
PGTG_00558T0	0	0	0	0	0	0	0	0	0	0	0	0	0	0	0	0	0	0	0	0	0	0	0	0	0	0	0	0	0	0	PUCCINIA3642:	TRUE	TRUE	0	1	0	N	FALSE
PGTG_00562T0	0	0	0	0	0	0	0	0	0	0	0	0	0	0	0	0	0	0	0	0	0	0	0	0	0	0	0	0	0	0	PUCCINIA12627:	TRUE	FALSE	0	1	0	N	FALSE
PGTG_00563T0	0	0	0	0	0	0	0	0	0	0	0	0	0	0	0	0	0	0	0	0	0	0	0	0	0	0	0	0	0	0	PUCCINIA4662:	TRUE	TRUE	0	0	NA	N	FALSE
PGTG_00564T0	0	0	0	0	0	0	0	0	0	0	0	0	0	0.829373	0	0	0	0	0	0	0	0	0	0	0	0	0	0	0	0	PUCCINIA8487:	TRUE	TRUE	0	0	NA	N	FALSE
PGTG_00566T0	17.717	21.6392	12.7984	16.5794	24.9757	29.8428	10.446	23.2151	31.8823	8.7179	17.9454	7.59585	13.3841	14.0058	18.8701	21.7933	5.11698	14.7716	11.9652	10.8758	13.9667	15.5405	12.2921	7.3524	14.6331	7.68329	12.3307	11.9762	11.8916	12.556	PUCCINIA7376:	TRUE	TRUE	1	7	0.142857	N	TRUE
PGTG_00567T0	0	0	0	0	0	0	0	0	0	0	0	0	0	0	0	0	0	0	0	0	0	0	0	0	0	0	0.909648	0	0	0	PUCCINIA8228:	TRUE	TRUE	9	3	3	N	FALSE
PGTG_00568T0	0	0	0	0	0	0	0	0	0	0	0	0	0	0	0	0	0	0	0	0	0	0	0	0	0	0	0	0	0	0	PUCCINIA8227:	TRUE	TRUE	2	0	Inf	N	FALSE
PGTG_00569T0	0	0	0	0	0	0	0	0	0	0	0	0	0	0	0	0	0	0	0	0	0	0	0	0	0	0	0	0	0	0	PUCCINIA1829:	TRUE	TRUE	0	0	NA	N	FALSE
PGTG_00570T0	0	0	0	0	0	0	0	0	0	0	0	0	0	0	0	0	0	0	0	0	0	0	0	0	0	0	0	0	0	0	PUCCINIA1146:	TRUE	TRUE	0	0	NA	N	FALSE
PGTG_00571T0	0	0	0	0	0	0	0	0	0	0	0	0	0	0	0	0	0	0	0	0	0	0	10.7427	0	0	2.76532	0	0	2.90998	0	PUCCINIA8290:	TRUE	TRUE	1	1	1	Y	FALSE
PGTG_00572T0	0.462927	0	0	2.38262	2.43798	0	1.50118	2.70504	9.16357	2.14773	0	13.0991	6.0969	5.35039	2.03385	0	2.94144	0	0	3.12589	4.81715	3.09227	3.02826	4.22642	9.36134	9.35286	9.15552	5.63933	6.56234	4.37224	PUCCINIA3989:	TRUE	TRUE	12	19	0.631579	Y	FALSE
PGTG_00573T0	41.3855	39.2486	65.069	54.2955	36.3257	59.4589	63.1554	32.2445	36.142	20.7069	52.3113	22.9622	34.7342	35.1038	42.7832	49.4101	41.2491	89.3077	54.2563	49.3162	75.9973	39.7514	45.1209	48.157	34.2472	36.2061	44.0061	37.8725	49.3685	39.0511	PUCCINIA9750:	TRUE	FALSE	1	7	0.142857	N	TRUE
PGTG_00576T0	0	0	0	0	0	0	0	0	0	0	0	0	0	0	0	0	0	0	0	0	0	0	0	0	0	0	0	0	0	0	PUCCINIA9669:	TRUE	TRUE	0	0	NA	N	FALSE
PGTG_00578T0	0	0	0	0	0	0	0	0	0	0	0	0	0	0	0	0	0	0	0	0	0	0	0	0	0	0	0	0	0	0	PUCCINIA10455:	TRUE	TRUE	0	0	NA	N	FALSE
PGTG_00579T0	0	0	0	0	0	0	0	0	0	0	0	0	0	0	0	0	0	0	0	0	0	0	0	0	0	0	0	0	0	0	PUCCINIA10456:	TRUE	TRUE	0	0	NA	N	FALSE
PGTG_00580T0	0	0	0	0	0	0	0	0	0	0	0	0	0	0	0	0	0	0	0	0	0	0	0	0	0	0	0	0	0	0	PUCCINIA14598:	FALSE	TRUE	0	0	NA	N	FALSE
PGTG_00581T0	68.3258	74.9482	44.9847	66.7716	98.6885	61.1867	30.8511	36.3881	29.9604	22.0696	37.1694	24.4734	18.3066	13.4233	15.1996	26.3309	60.4501	35.6944	26.9859	17.5206	17.9997	13.4806	36.7749	7.89635	18.2505	17.4742	13.243	19.5667	13.7929	15.1703	PUCCINIA6852:	TRUE	TRUE	4	5	0.8	N	TRUE
PGTG_00582T0	47.2936	70.9282	88.1934	54.7209	60.8191	50.0204	64.1988	46.2744	48.9856	63.7858	57.7719	62.2453	95.1897	96.9728	96.6459	59.5277	80.3671	22.6958	44.1228	59.4154	57.2244	78.3685	64.7526	110.459	94.7701	102.776	115.782	89.9598	95.4961	113.277	PUCCINIA5518:	TRUE	TRUE	1	0	Inf	N	FALSE
PGTG_00583T0	0	0	0	0	0	0	0	0	0	0	4.33409	0	0	1.19883	0	0	0	0	0	0	0	0	0	8.28669	0	0	3.47441	3.15892	2.14431	4.08191	PUCCINIA8323:	TRUE	TRUE	7	12	0.583333	Y	FALSE
PGTG_00584T0	9.95638	8.72386	13.1337	14.8534	17.0982	12.0312	7.01882	11.1298	17.1378	9.03757	17.5699	12.249	11.8097	9.14868	3.80372	17.572	5.50111	8.93276	7.71802	8.76911	11.2614	12.5303	1.41587	13.8325	17.1271	10.568	12.704	13.9025	9.33257	10.9027	PUCCINIA8322:	TRUE	FALSE	0	10	0	N	FALSE
PGTG_00588T0	48.4413	56.1331	31.4949	45.7088	51.0226	27.5384	11.7814	39.6297	47.9444	26.689	37.5891	17.1345	39.8742	32.7925	21.2833	36.8692	38.4745	33.3201	16.1945	32.7109	69.31	18.8762	59.4153	66.3412	24.4905	30.5854	28.5879	53.4545	47.5677	49.5643	PUCCINIA5519:	TRUE	TRUE	1	0	Inf	N	FALSE
PGTG_00589T0	0	0	0	0	0	0	0	0	0	0	0	0	0	1.80552	0	0	0	0	0	0	0	6.0878	0	0	4.80778	2.30164	0	1.73002	0	0	PUCCINIA8324:	TRUE	TRUE	4	3	1.33333	N	FALSE
PGTG_00590T0	113.463	146.995	127.345	114.71	115.596	122.862	137.976	120.77	130.347	119.86	91.9175	86.0039	131.517	107.72	160.242	157.637	122.302	292.668	180.635	82.0939	158.126	144.375	192.182	157.245	87.2956	117.698	100.833	163.798	140.018	137.598	PUCCINIA4637:	TRUE	FALSE	0	1	0	N	FALSE
PGTG_00591T0	14.3242	13.5315	18.4315	12.2874	15.7161	14.7029	10.161	12.032	13.2912	5.71108	13.8934	6.33312	13.0542	8.86902	3.93328	9.08523	12.7991	0	7.98091	15.113	6.98696	13.9538	11.7128	6.13014	16.9233	12.0584	12.2799	18.0586	10.3114	13.8912	PUCCINIA2482:	TRUE	TRUE	0	0	NA	N	FALSE
PGTG_00592T0	0	0	0	0	0	0	0	0	0	6.38112	0	0	7.76141	3.63259	0	0	0	0	0	0	0	12.2499	0	0	9.67427	9.26277	7.01987	6.96138	4.87312	12.3687	PUCCINIA3797:	TRUE	TRUE	0	0	NA	Y	FALSE
PGTG_00594T0	3.04371	3.06696	9.89474	5.22185	2.67158	3.84516	4.93508	5.3359	0	0	0	0	15.7483	25.1274	0	5.148	0	0	0	0	7.9181	0	0	13.8949	8.0287	5.1248	7.76774	59.7103	45.3941	32.1694	PUCCINIA4844:	FALSE	TRUE	0	6	0	N	FALSE
PGTG_00595T0	254.778	176.498	224.391	163.914	181.698	140.816	542.191	232.705	78.8014	415.713	266.225	450.748	456.889	462.732	489.901	673.314	531.188	711.945	603.527	537.819	787.07	496.566	729.157	727.168	392.157	616.855	452.245	554.229	700.702	605.16	PUCCINIA13928:	FALSE	FALSE	0	4	0	N	FALSE
PGTG_00596T0	33.6273	53.2466	41.6469	37.0875	29.516	24.2753	93.4686	42.1102	59.4327	55.724	28.6762	67.9727	48.5815	58.6949	63.3232	65.0008	45.7859	82.6085	64.2436	97.3236	24.9943	42.7897	70.7062	76.7598	52.8012	86.955	81.2251	116.281	114.207	92.9039	PUCCINIA6172:	TRUE	TRUE	0	3	0	N	FALSE
PGTG_00597T0	25.0645	25.9036	27.8558	34.1805	30.4617	25.981	29.1772	30.0434	15.9022	30.5625	30.6885	9.09279	28.7182	33.5318	22.5889	15.218	32.6687	53.0477	25.7819	39.0573	36.782	32.9132	35.7351	14.6689	51.9857	35.1668	45.1024	41.6872	34.9235	37.2869	PUCCINIA4399:	TRUE	TRUE	1	1	1	N	FALSE
PGTG_00599T0	0	0	0	0	0	0	0	0	4.48952	0	0	0	0	0.29958	0	0	2.8822	0	0	0	0	0	0	0	0	0	0	0	0.267925	0.816037	PUCCINIA8593:	FALSE	TRUE	0	0	NA	Y	FALSE
PGTG_00600T0	24.2082	28.2447	33.1356	39.3462	36.9053	32.1922	41.3171	20.8471	25.2209	41.3801	21.2947	18.0271	10.1882	4.62815	33.588	60.3396	80.9573	122.695	73.8318	34.415	33.1457	31.2078	70.845	29.0822	6.72165	13.9441	4.06449	1.81416	2.2577	4.01124	PUCCINIA3606:	TRUE	TRUE	3	3	1	N	FALSE
PGTG_00601T0	6.93232	11.1765	6.0096	4.7573	4.86782	3.50308	4.49603	6.48156	6.86121	6.43272	3.31036	0	5.2172	1.37352	6.09165	9.38003	4.40479	9.53673	0	9.36246	0	0	0	6.32935	1.21906	2.33442	0	2.41282	1.22839	3.11782	PUCCINIA5059:	TRUE	TRUE	5	6	0.833333	N	FALSE
PGTG_00604T0	0	0	0	0	0	0	0	0	0	0	0	0	0	0	0	0	0	0	0	0	0	0	0	0	0	0	0	0	0	0	PUCCINIA8933:	TRUE	TRUE	0	1	0	N	FALSE
PGTG_00605T0	0	0	0	0	0	0	0	0	0	0	0	0	0.774026	0	0	0	0	0	0	0	0	0	0	0	0	0	0	0	0	0	PUCCINIA1839:	TRUE	TRUE	0	0	NA	N	FALSE
PGTG_00607T0	10.1523	13.6398	19.5574	9.67637	11.8814	11.4004	7.31597	9.22835	27.9115	18.3176	13.4664	0	6.89767	6.70499	24.7806	0	0	0	0	0	0	0	0	0	0	0	0	0	0	1.522	PUCCINIA3888:	TRUE	TRUE	0	0	NA	N	FALSE
PGTG_00608T0	4.8376	1.94982	2.0968	1.6599	4.24615	2.44456	0	0	0	3.36665	0	0	5.006	3.83394	4.25086	0	0	0	0	0	0	0	0	0	0	0.8145	0	0	0	0.435142	PUCCINIA1361:	TRUE	TRUE	13	16	0.8125	N	FALSE
PGTG_00609T0	0	0	0	0	0	0	0	0	0	0	0	0	0	0	0	5.31804	19.9785	10.8138	7.00783	0	8.17964	0	5.14206	0	5.52927	3.97056	3.00912	2.98464	4.17863	2.12119	PUCCINIA9436:	TRUE	TRUE	5	5	1	N	FALSE
PGTG_00610T0	23.3566	28.765	50.6191	15.5832	25.0568	19.6711	42.0782	28.8137	19.2641	27.0915	12.3926	0	23.8034	22.2815	17.1034	57.0618	70.0813	71.4032	23.136	17.5245	27.005	20.2254	55.1735	23.6944	25.1001	49.1573	37.2542	31.2036	29.8907	33.2647	PUCCINIA3225:	TRUE	TRUE	0	0	NA	N	FALSE
PGTG_00611T0	19.4702	22.0714	10.5491	10.4386	17.0898	12.2985	0	14.2219	18.0661	8.46886	5.81091	0	14.3097	10.0461	32.0793	0	27.0624	0	21.6971	16.4346	25.3256	18.9675	11.9405	16.6655	10.6995	8.19555	13.9749	16.7492	16.5316	15.8716	PUCCINIA6524:	TRUE	TRUE	0	0	NA	N	FALSE
PGTG_00612T0	0	0	0	0	0	0	9.84312	0	0	3.52106	0	0	2.85549	1.00234	0	0	0	20.8787	0	0	0	6.75945	0	0	0	5.11114	0	7.68345	6.27501	5.46064	PUCCINIA14395:	FALSE	TRUE	11	5	2.2	N	FALSE
PGTG_00613T0	8.51428	6.86346	7.38111	5.84291	7.47332	8.60496	0	3.98039	16.8539	13.8264	8.1317	0	4.00485	9.55943	29.9275	23.0411	10.8199	46.8521	22.7719	0	0	15.1673	16.709	23.3215	17.9673	20.0703	16.2969	15.0866	11.0638	20.6782	PUCCINIA8633:	TRUE	TRUE	0	0	NA	N	FALSE
PGTG_00614T0	71.2838	55.4464	37.9444	42.9109	51.5916	34.7576	56.776	42.3859	37.1329	44.9677	56.7326	53.0827	67.0593	65.6626	43.9571	46.5344	15.8925	68.8172	22.298	33.7796	52.0539	19.4928	8.18082	17.1271	40.6848	30.5317	38.2986	47.6823	49.8602	47.8086	PUCCINIA3001:	TRUE	TRUE	1	0	Inf	N	FALSE
PGTG_00615T0	9.80688	12.3523	5.31326	8.41245	5.37993	3.09729	5.96284	9.31211	6.06642	5.68735	7.31696	0	8.64909	4.65526	0	22.807	23.3673	12.648	5.46408	12.4164	9.56709	6.82383	18.0428	16.7879	9.70028	9.80366	3.51937	5.7212	8.86976	8.54563	PUCCINIA9289:	TRUE	FALSE	3	18	0.166667	N	TRUE
PGTG_00616T0	3.25412	0	7.0531	0	0	0	10.5525	0	0	0	0	0	0	2.14916	0	0	0	0	0	0	0	7.24665	0	0	2.86148	2.73977	0	5.14822	1.92206	0	PUCCINIA9922:	TRUE	TRUE	0	0	NA	Y	FALSE
PGTG_00617T0	0	0	0	0	0	0	0	0	0	0	0	0	0	0	0	0	0	0	0	0	0	0	0	0	0	0	0	0	0	0	PUCCINIA6883:	TRUE	TRUE	13	11	1.18182	N	FALSE
PGTG_00618T0	167.833	139.957	119.155	153.898	170.173	182.781	131.371	128.512	78.7596	154.395	117.453	61.413	164.692	150.977	127.138	176.192	165.477	159.232	187.03	107.472	135.5	154.641	160.897	191.544	146.297	118.15	147.696	154.049	151.688	180.899	PUCCINIA6882:	TRUE	TRUE	0	4	0	N	FALSE
PGTG_00619T0	0	0	0	0	0	0	0	0	0	0	0	0	0	0	0	0	0	0	0	0	0	0	0	0	0	0	0	0.788866	0	0	PUCCINIA11512:	FALSE	FALSE	1	0	Inf	N	FALSE
PGTG_00625T0	94.3614	86.3054	135.283	75.963	123.6	111.872	47.0762	66.167	46.6967	30.3085	77.9858	30.8089	22.1923	22.2915	47.8359	73.6609	78.4055	59.9133	48.5312	102.929	67.9784	27.4757	45.1082	49.7025	28.7188	42.7735	31.9532	19.522	20.3648	19.5873	PUCCINIA3300:	TRUE	TRUE	0	0	NA	N	FALSE
PGTG_00626T0	95.8525	119.24	76.9382	99.4801	117.371	86.7077	134.31	142.45	152.259	127.651	124.318	133.944	209.845	191.478	98.7856	68.0507	82.71	81.3972	121.321	127.854	104.668	179.179	119.986	108.042	288.212	280.934	247.638	179.727	179.284	197.985	PUCCINIA6173:	TRUE	TRUE	0	0	NA	N	FALSE
PGTG_00628T1	0	0	0	0	0	0	0	0	0	0	0	0	3.35119	2.3527	0	0	0	0	0	0	0	0	0	0	49.6923	30.7059	13.6124	43.5553	37.1662	28.3996	PUCCINIA10005:	TRUE	TRUE	0	0	NA	Y	FALSE
PGTG_00628T0	0	0	0	0	0	0	0	0	0	0	0	0	3.35119	2.3527	0	0	0	0	0	0	0	0	0	0	49.6923	30.7059	13.6124	43.5553	37.1662	28.3996	PUCCINIA10004:	TRUE	TRUE	0	0	NA	Y	FALSE
PGTG_00629T0	387.673	647.042	710.648	568.411	551.636	815.535	393.205	479.036	583.15	156.495	481.166	459.112	134.151	80.6456	315.153	595.034	678.213	434.643	570.954	738.087	559.794	349.863	536.243	421.008	234.255	192.66	167.802	201.289	140.718	172.052	PUCCINIA10006:	TRUE	FALSE	0	0	NA	Y	TRUE
PGTG_00630T0	0	0	0	0	0	0	0	0	0	0	0	0	0	0	0	0	0	0	0	0	0	0	0	0	0	0	0	1.35103	2.52201	0	PUCCINIA13157:	TRUE	FALSE	3	0	Inf	N	FALSE
PGTG_00633T0	23.9695	27.603	48.2359	26.436	33.8127	32.444	19.4321	23.0106	50.8364	17.8726	32.7022	48.4472	12.0798	11.3075	11.2833	34.7495	32.6362	0	19.0789	28.9029	35.6319	11.4368	27.9996	31.263	18.8169	18.0165	21.3002	19.367	14.6634	16.9405	PUCCINIA6357:	TRUE	TRUE	0	0	NA	N	FALSE
PGTG_00637T0	2.42177	0	0	4.15484	0	0	23.56	11.3221	0	44.947	11.5652	34.2668	62.6518	137.552	10.641	16.3843	0	16.658	10.7956	16.3545	12.6003	86.2857	23.7632	88.4494	174.617	232.434	254.957	212.642	273.928	300.617	NA	NA	NA	0	2	0	Y	FALSE
PGTG_00638T0	944.771	487.796	558.437	827.179	966.33	572.111	398.788	606.856	425.036	452.845	498.705	248.573	208.423	114.738	437.411	1115.92	1054.26	1248.69	1183.38	883.18	1076.55	465.094	1181.15	401.011	238.575	304.022	204.252	135.881	181.592	204.554	PUCCINIA6427:	TRUE	TRUE	0	1	0	Y	FALSE
PGTG_00639T0	2.16299	0	4.68789	11.1326	5.69562	16.3952	77.1556	37.9204	42.816	82.7963	15.4938	30.6048	136.332	182.852	19.0076	7.31677	6.8718	0	57.8516	0	33.7616	163.762	84.8958	167.869	315.716	338.707	420.92	296.344	441.404	479.593	NA	NA	NA	1	0	Inf	Y	FALSE
PGTG_00640T0	10.2374	18.0523	11.0934	21.9543	21.3412	32.3325	62.2459	50.8494	44.3291	71.2466	36.6644	36.2114	103.53	139.872	44.9793	21.6438	56.9172	88.0217	74.1537	77.7714	99.8706	119.677	92.0815	134.361	237.409	203.61	254.73	180.183	227.132	195.106	PUCCINIA10752:	FALSE	TRUE	2	2	1	N	FALSE
PGTG_00641T0	2.1086	0	0	0	0	15.9829	20.5133	22.1801	41.7394	75.8224	25.1737	0	102.157	165.024	18.5296	0	13.398	0	37.5978	0	98.738	98.6036	75.8644	134.768	341.15	323.089	368.629	278.218	399.169	419.168	PUCCINIA11790:	FALSE	TRUE	1	1	1	Y	FALSE
PGTG_00642T0	34.8582	36.1889	22.8924	12.6856	19.4705	2.6689	37.6795	11.1106	20.9095	29.405	10.0881	29.8905	21.8616	29.6494	18.5639	46.4515	33.5589	36.3289	70.6267	78.4618	38.4713	49.3932	38.0045	28.9325	47.3666	56.0229	64.697	38.4365	47.7296	34.6805	PUCCINIA2362:	TRUE	TRUE	10	9	1.11111	N	FALSE
PGTG_00643T0	14.3017	23.4178	9.68577	18.4022	13.3377	11.2922	20.2902	6.26786	26.5406	12.4413	21.3414	12.6467	8.82929	10.6261	19.636	12.0946	17.0387	18.4451	31.8743	24.1434	9.30134	15.9225	5.84721	12.2413	11.7887	11.2873	9.69471	12.1616	11.6152	15.2765	PUCCINIA5750:	TRUE	TRUE	8	11	0.727273	N	TRUE
PGTG_00644T0	0	0	0	0	0	0	0	0	0	0	0	0	0	0	0	0	0	0	0	0	0	0	0	0	0	0	0	0	0	0	PUCCINIA8358:	TRUE	TRUE	1	0	Inf	N	FALSE
PGTG_00645T0	0	0	0	0	0	0	0	0	0	0	0	0	0	0	0	0	0	0	0	0	0	0	0	0	0	0	0	0	0	0	PUCCINIA14377:	FALSE	TRUE	0	0	NA	N	FALSE
PGTG_00646T0	0	0	0	0	0	0	0	0	0	0	0	0	0	0	0	0	0	0	0	0	0	0	0	0	0	0	0	0	0	0	PUCCINIA5085:	TRUE	TRUE	0	0	NA	N	FALSE
PGTG_00648T0	11.8711	11.9618	25.727	8.48597	9.55143	9.99795	12.8319	21.9667	14.6867	24.0961	21.2574	0	35.364	32.3408	8.69275	26.771	15.7144	13.6091	26.4573	40.0806	25.7352	33.0412	35.5921	27.0959	41.7504	52.4665	40.3934	39.4398	41.4861	36.4834	PUCCINIA2363:	TRUE	TRUE	0	0	NA	N	FALSE
PGTG_00649T0	71.7142	75.5973	43.0393	73.8207	61.0096	47.3895	57.2444	47.7088	32.7593	42.2305	60.5871	15.6101	16.0876	9.47263	53.3218	85.8391	108.66	174.546	108.194	111.753	68.8844	61.4172	90.2159	45.3293	24.2518	17.6474	9.15078	4.71281	6.19085	8.93174	PUCCINIA8586:	TRUE	TRUE	0	0	NA	N	FALSE
PGTG_00650T0	2.01453	0	0	0	1.76823	0	6.53272	2.35449	0	7.01026	9.62018	0	5.68543	9.31336	8.85142	0	0	0	0	0	0	17.9437	6.58907	0	8.85676	11.872	7.712	7.33036	13.0888	9.96639	PUCCINIA8587:	TRUE	TRUE	5	2	2.5	Y	TRUE
PGTG_00651T0	0	0	0	0	0	0	0	0	0	0	0	0	0	0	0	0	0	0	0	0	0	0	0	0	0	0	0	0	0	0	NA	NA	NA	0	0	NA	N	FALSE
PGTG_00654T0	140.208	157.492	224.173	106.47	129.119	226.49	193.793	158.499	159.244	101.315	170.134	97.5671	23.7851	22.7704	262.581	209.929	153.348	173.911	153.691	124.175	131.548	102.366	90.2144	209.867	52.5478	34.8318	19.0649	7.27274	13.5762	20.675	PUCCINIA4889:	FALSE	TRUE	0	0	NA	N	FALSE
PGTG_00655T0	32.7946	28.3244	29.1898	33.1551	32.3832	26.6335	36.0818	26.007	28.9805	29.2073	25.1673	8.28544	28.6475	30.5546	25.729	19.8098	39.0706	28.197	41.7648	15.8175	24.3754	31.2948	47.8856	40.0995	36.0423	36.4812	31.3838	34.9285	37.1841	32.9227	PUCCINIA13830:	FALSE	FALSE	0	0	NA	N	FALSE
PGTG_00656T0	90.1706	84.2755	62.306	109.858	101.514	79.2443	158.916	141.271	184.312	205.384	145.084	221.871	283.371	376.087	117.701	75.1502	114.174	107.867	116.499	70.5946	91.7904	210.961	166.698	155.104	392.382	404.845	421.871	310.742	423.57	409.951	PUCCINIA1886:	TRUE	TRUE	0	3	0	N	FALSE
PGTG_00658T0	70.0092	76.2331	96.6606	76.5212	74.83	88.4435	65.9108	50.8062	72.6438	42.5652	60.6589	47.9276	53.1131	46.9828	47.1297	91.6727	78.9228	50.4856	60.3976	57.1858	67.563	81.7133	66.4794	54.1234	84.3883	83.6505	86.4481	54.5756	58.6922	61.9576	PUCCINIA3167:	TRUE	TRUE	4	15	0.266667	N	FALSE
PGTG_00660T0	0	0	0	0	0	0	0	0	0	0	0	0	0	0.314485	4.18419	0	0	0	0	0	0	0	0	0	0	0	0.607595	11.6014	3.93756	6.42477	PUCCINIA9945:	TRUE	FALSE	0	0	NA	N	TRUE
PGTG_00662T0	21.9297	28.1237	22.0819	30.0224	29.5533	27.4242	18.6763	21.7451	37.2707	16.9567	15.8657	21.9376	22.7139	23.5536	15.571	30.7217	27.4459	25.9022	20.734	29.9146	28.8127	35.5114	22.46	22.2456	55.1157	50.3472	47.2005	29.1221	28.4571	31.3819	PUCCINIA4709:	TRUE	FALSE	0	55	0	N	FALSE
PGTG_00663T0	35.4604	35.7313	22.2459	36.8222	30.3059	37.7243	51.4435	25.0836	27.7079	29.2241	26.7361	26.4058	42.5766	43.7576	36.8994	41.0364	20.7527	44.9314	58.2334	25.2053	19.4208	54.0241	33.5741	34.0793	73.8433	61.2754	63.7035	60.0868	60.0789	56.6586	PUCCINIA2659:	TRUE	TRUE	1	2	0.5	N	TRUE
PGTG_00664T0	0	0	0	0	0	0	0	0	0	0	0	0	0	0	0	0	0	0	0	0	0	0	0	0	0	0	0	0	0	0	PUCCINIA11764:	TRUE	FALSE	0	0	NA	N	FALSE
PGTG_00665T0	26.6552	23.5015	18.0521	12.8616	23.3963	27.36	27.0118	22.3902	8.2443	10.6277	15.9102	11.7852	22.7247	21.4551	18.2985	28.1772	26.4636	28.6479	18.5645	28.1236	26.0034	11.1285	27.2448	15.21	26.3657	29.4517	23.9145	30.4417	32.2261	22.8525	PUCCINIA1596:	TRUE	TRUE	1	0	Inf	N	FALSE
PGTG_00666T0	0	0	0	0	0	0	0	0	0	0	0	0	0	0	0	0	0	0	0	0	0	0	0	0	0	7.0921	0	1.77692	0.829253	2.52571	PUCCINIA5340:	TRUE	TRUE	0	2	0	Y	FALSE
PGTG_00668T0	97.3064	62.2538	87.0331	84.7954	47.4498	50.7324	85.1472	68.5959	30.574	62.7044	66.3809	43.7072	103.164	114.759	74.6488	47.0228	53.9772	63.7445	34.4245	73.0102	56.2531	75.6642	85.8817	84.6127	99.139	89.7209	98.5446	89.6791	76.1766	93.7791	PUCCINIA7672:	FALSE	FALSE	7	5	1.4	N	FALSE
PGTG_00669T0	23.0537	30.9731	42.8247	30.1344	33.7252	74.8903	266.995	280.976	418.315	336.159	191.339	372.773	631.518	666.665	154.344	37.1352	34.8769	15.1023	92.974	51.8912	97.0996	464.443	244.164	375.86	889.945	916.784	1035.18	559.591	750.545	647.284	PUCCINIA1214:	TRUE	TRUE	0	7	0	N	TRUE
PGTG_00670T0	0	0	0	0	0	0	0	0	0	2.45176	0	0	4.971	6.28178	9.28704	0	0	0	0	0	0	0	0	0	0	1.77947	1.34859	67.2134	30.587	23.7655	PUCCINIA1214:	TRUE	TRUE	6	4	1.5	N	TRUE
PGTG_00673T0	0	0	0	0	0	0	0	0	0	0	0	0	0	0	0	0	0	0	0	0	0	0	0	0	0	0	0	0	0	0	PUCCINIA1178:	TRUE	TRUE	0	0	NA	N	FALSE
PGTG_00679T0	20.4223	16.0053	17.212	7.78598	8.96272	8.59991	11.0376	13.2598	11.2293	11.8439	10.8356	32.1052	20.813	20.6063	14.9546	19.1897	14.4181	15.6082	20.2292	38.3069	5.90309	22.737	7.42186	15.5381	21.9466	24.8336	28.2306	24.232	23.455	21.9418	PUCCINIA3464:	TRUE	FALSE	0	0	NA	N	FALSE
PGTG_00680T0	29.2261	33.6564	36.1936	25.0704	40.3117	34.2844	50.772	29.277	51.654	64.1663	49.8427	29.5361	85.428	94.0979	27.5158	42.3701	49.7417	43.0779	51.1789	7.04833	48.8768	74.3736	51.21	85.7685	97.2811	116.868	130.524	91.154	105.733	91.0722	PUCCINIA4950:	TRUE	FALSE	0	1	0	N	FALSE
PGTG_00681T0	1.11236	0	0	0	0	0	0	0	0	0	0	0	0	1.10197	0	0	0	0	0	0	0	2.47686	0	0	0	0	0.709686	0	0.985529	0	PUCCINIA8608:	TRUE	TRUE	3	7	0.428571	Y	FALSE
PGTG_00682T0	20.1223	16.2208	8.72223	3.45222	10.5973	5.08414	32.6263	9.40721	9.95792	9.33634	24.023	0	11.3579	11.2962	26.5239	0	12.7857	0	8.96982	13.5885	20.9389	8.96157	19.7446	27.5589	8.84664	18.6348	8.98705	8.27703	14.2624	14.48	PUCCINIA5761:	TRUE	TRUE	0	3	0	N	FALSE
PGTG_00683T0	5.08911	5.12798	11.0292	4.36549	5.58363	3.21457	8.25149	10.4085	12.5922	4.42717	9.11311	0	17.9532	21.8469	0	0	4.04202	17.5026	0	0	6.61956	2.83298	4.16133	5.80803	23.4918	17.1372	31.6572	29.1859	24.0473	28.0381	PUCCINIA6613:	TRUE	TRUE	0	5	0	N	FALSE
PGTG_00689T0	24.7449	35.62	15.324	18.1941	21.7196	35.7264	80.243	33.0549	17.4936	53.3095	33.7646	50.0212	76.4865	102.725	77.666	23.9157	44.9226	0	31.518	0	55.1769	78.7225	46.2487	32.2786	90.1469	130.957	78.9463	118.004	126.322	101.751	PUCCINIA3926:	TRUE	TRUE	0	1	0	N	FALSE
PGTG_00690T0	118.768	130.808	161.623	149.267	130.916	104.68	192.571	133.965	143.52	118.539	151.679	39.0797	64.9592	60.1979	157.762	186.865	258.864	237.484	246.238	130.56	287.416	144.532	207.784	138.7	65.5713	105.8	44.9367	35.1765	44.0485	46.5839	PUCCINIA7197:	TRUE	TRUE	0	3	0	Y	FALSE
PGTG_00694T0	8.6616	13.9644	11.2628	10.402	8.36289	26.2615	11.2351	19.2332	17.1455	11.0511	8.27205	24.5096	35.8525	28.8885	7.61102	17.5798	19.2625	0	15.4433	35.0929	13.5197	17.3577	8.49905	27.678	56.3555	35.7292	45.8663	45.7687	49.6255	52.2005	PUCCINIA3535:	FALSE	TRUE	1	2	0.5	N	FALSE
PGTG_00695T0	16.825	0	0	0	14.7679	0	0	39.3571	0	0	40.2021	0	0	11.1119	0	0	0	115.73	0	0	0	0	0	0	0	0	10.7426	7.98547	14.9067	0	PUCCINIA13173:	TRUE	FALSE	0	0	NA	N	FALSE
PGTG_00696T0	16.2762	23.8554	16.0339	5.07707	23.3776	22.4313	4.79824	15.5638	14.6448	17.1629	10.5987	20.9354	14.6157	16.1243	26.0046	15.0158	4.70087	30.5333	26.3825	19.9836	0	9.88436	19.3585	20.2645	27.3212	19.9308	22.657	26.2183	18.7903	17.9679	PUCCINIA5080:	FALSE	TRUE	0	6	0	N	FALSE
PGTG_00698T0	0	0	0	0	0	0	0	0	0	0	0	0	0	0	0	0	0	0	0	0	0	0	0	0	0	0	0	0	0	0	PUCCINIA1075:	TRUE	TRUE	0	0	NA	N	FALSE
PGTG_00699T0	0	0	0	0	0	0	0	0	0	0	0	0	1.46587	6.68921	0	0	0	0	0	0	0	0	0	0	0	1.31181	0	0.246519	0.920367	0	PUCCINIA1291:	TRUE	TRUE	2	8	0.25	N	TRUE
PGTG_00701T0	0	0	0	0	0	0	0	0	0	0	0	0	0	0	0	0	0	0	0	0	0	0	0	0	0	0	0	0	0	0	NA	NA	NA	1	2	0.5	N	FALSE
PGTG_00704T0	0	0	0	0	0	0	0	0	0	0	0	0	0	0	0	0	0	0	0	0	0	0	0	0	0	0	0	0	0	0	PUCCINIA1120:	TRUE	TRUE	0	0	NA	N	FALSE
PGTG_00706T0	0	0	0	0	0	0	0	0	0	0	9.82142	0	0	0	0	0	13.0667	0	0	0	0	0	0	0	0	3.46297	0	0	0	1.84978	NA	NA	NA	0	0	NA	N	FALSE
PGTG_00711T0	5.72281	11.5331	4.13434	6.54545	3.34875	4.8198	6.18598	6.68853	0	0	4.55476	0	2.69183	3.14965	8.38157	0	0	0	0	0	0	0	0	0	0	0	0	0	0	0	PUCCINIA3017:	TRUE	TRUE	3	4	0.75	N	FALSE
PGTG_00713T0	130.063	123.348	116.104	118.132	80.5846	38.6613	99.2399	53.6665	0	133.155	54.8187	0	82.7697	78.3199	67.2508	155.282	145.839	157.876	238.799	103.36	119.419	34.0828	125.12	174.687	53.833	57.9861	87.8906	81.0969	74.5631	96.3463	PUCCINIA5992:	TRUE	TRUE	0	0	NA	N	FALSE
PGTG_00714T0	24.7403	30.3487	30.3055	36.9087	13.2182	29.8959	27.9054	12.5713	31.9389	41.1728	20.546	15.2191	39.9708	49.7291	28.3562	29.1094	27.3391	7.39892	9.58945	14.5272	27.9831	21.5564	38.7009	49.1045	26.4817	48.8996	37.7452	48.8409	49.8749	39.6701	PUCCINIA5993:	TRUE	TRUE	0	11	0	N	FALSE
PGTG_00715T0	0	0	0	0	0	0	0	0	0	0	0	0	0	0	0	0	0	0	0	0	0	0	11.5622	0	0	0	0	0	0	1.58986	NA	NA	NA	2	3	0.666667	N	FALSE
PGTG_00716T0	1.08561	0	0	0	0	0	0	0	0	0	0	0	0	0	0	0	0	0	0	0	0	0	0	0	0	0.913922	0	0	0.961836	0.488255	PUCCINIA8665:	TRUE	TRUE	1	2	0.5	N	FALSE
PGTG_00718T0	65.4692	58.1777	72.6163	84.9035	89.5909	105.502	41.7921	53.6185	84.1858	38.8645	62.7698	36.4672	30.3097	29.6201	40.7674	48.8266	73.6991	60.2799	43.6577	93.9851	69.7355	50.5046	42.1526	37.6517	35.8063	42.0946	36.835	26.3427	27.0993	28.7492	PUCCINIA1652:	TRUE	TRUE	23	33	0.69697	N	FALSE
PGTG_00719T0	2.47278	0	0	0	8.68181	0	0	2.89014	0	0	5.90438	0	3.48935	2.44969	0	0	7.856	0	0	0	0	0	0	0	2.17433	6.24554	4.73324	9.78023	11.6845	8.89705	PUCCINIA8647:	TRUE	TRUE	0	0	NA	Y	FALSE
PGTG_00720T0	0	0	0	0	0	0	0	0	0	0	0	0	0	0.28393	0	0	0	0	0	0	0	0	0	0	0	0	0	0.408086	0.253928	0.773406	PUCCINIA5789:	TRUE	TRUE	0	0	NA	N	FALSE
PGTG_00722T0	0	0	0	0	0	0	0	0	0	0	0	0	1.84004	3.87539	0	0	0	0	0	0	0	0	0	0	10.3201	6.5874	4.99232	5.57	4.62119	1.75938	PUCCINIA8646:	TRUE	TRUE	1	0	Inf	N	FALSE
PGTG_00723T0	0	0	0	0	0	0	0	0	0	0	0	0	0	0	0	0	0	0	0	0	0	0	0	0	3.94889	0	11.4616	0.710418	2.65231	4.03916	PUCCINIA13629:	TRUE	FALSE	11	9	1.22222	N	FALSE
PGTG_00724T0	0	0	0	0	0	0	0	0	0	0	0	0	0	0	0	0	0	0	0	0	0	0	0	0	5.58869	5.35098	8.11057	3.51922	2.81546	4.28762	PUCCINIA1707:	TRUE	TRUE	11	8	1.375	Y	FALSE
PGTG_00725T0	7.53468	10.8461	5.8317	4.61666	11.3374	6.79904	17.4525	8.80555	7.99005	14.9815	10.2796	22.8433	15.442	15.2841	4.72905	9.10273	13.6786	7.40385	7.19669	7.26824	5.60034	10.7851	7.04121	4.91358	13.7225	20.8409	15.4511	10.8986	11.7618	11.3764	PUCCINIA2533:	TRUE	TRUE	2	7	0.285714	N	FALSE
PGTG_00726T0	10.0147	9.029	7.42474	9.94717	10.1783	11.32	5.98239	7.39184	14.3463	8.25318	6.92134	11.1859	8.05763	7.57146	10.4208	18.7215	11.722	7.25114	10.5722	7.11823	5.48483	11.1493	10.344	7.21826	10.8905	15.0862	9.58373	10.924	9.33988	10.4306	PUCCINIA4386:	TRUE	TRUE	4	38	0.105263	N	FALSE
PGTG_00727T0	0	0	0	0	0	0	0	0	0	0	0	0	0	0	0	0	0	0	0	0	0	0	0	0	0	0	0	0	0	0	PUCCINIA6948:	TRUE	TRUE	5	0	Inf	Y	FALSE
PGTG_00729T0	34.7017	25.2951	25.6015	30.4008	47.3087	27.9824	16.7599	21.5719	32.8842	17.9839	21.1537	20.8924	54.8717	40.473	9.73164	14.9854	11.7284	10.1572	9.87309	9.97125	7.68299	19.728	26.5642	47.1864	64.2675	52.2106	56.055	114.707	84.6036	77.0393	PUCCINIA6693:	TRUE	TRUE	1	2	0.5	N	FALSE
PGTG_00730T0	52.4045	51.2961	51.9194	53.9437	77.5386	90.793	106.818	80.4954	81.5051	86.8358	89.3736	42.3693	152.826	136.463	92.0994	25.3242	104.65	72.0924	60.0673	50.5538	77.9019	183.37	97.9448	157.21	251.451	242.016	269.389	178.606	224.63	211.447	PUCCINIA3416:	TRUE	TRUE	13	9	1.44444	N	FALSE
PGTG_00731T0	108.677	76.6553	82.4409	88.5633	64.3885	68.6467	123.347	73.0375	80.6718	107.155	77.8494	76.8876	108.627	104.971	238.761	55.1436	94.9485	224.26	218.008	91.74	296.856	175.457	195.503	186.058	143.343	160.12	133.483	166.347	180.537	175.96	PUCCINIA7617:	FALSE	FALSE	2	3	0.666667	N	FALSE
PGTG_00732T0	52.2333	55.4025	38.727	49.5227	54.2928	62.514	35.6595	59.4396	34.0115	57.3974	49.229	58.345	48.4913	45.8448	36.2361	116.244	165.945	85.0937	85.7797	92.8207	85.8208	88.7617	130.381	81.575	99.1049	104.147	122.778	86.9858	105.14	86.5493	PUCCINIA3417:	TRUE	TRUE	2	7	0.285714	N	FALSE
PGTG_00733T0	10.8392	21.8441	21.3552	16.9055	17.2982	17.4279	19.1725	10.3645	24.3819	12.5723	9.41073	0	6.02542	2.92855	25.9761	0	12.5222	0	8.78456	0	5.12688	0	3.22297	4.49829	1.73278	2.48862	1.88602	2.02662	0.873035	2.65906	PUCCINIA2698:	TRUE	TRUE	2	7	0.285714	N	TRUE
PGTG_00734T0	12.0809	6.08659	3.27279	10.3631	17.2313	3.81548	24.485	10.5894	7.47309	15.7645	18.028	0	11.3649	9.47473	6.63494	0	0	0	0	0	0	0	0	6.89384	2.65558	1.27131	1.92695	2.15018	2.67587	6.11255	PUCCINIA2698:	TRUE	TRUE	11	11	1	N	FALSE
PGTG_00735T0	0	0	0	0	0	0	0	0	0	0	0	0	0	0	0	0	0	0	0	0	0	0	0	0	0	0	0	0	0	0	PUCCINIA10325:	TRUE	TRUE	8	2	4	N	FALSE
PGTG_00738T0	0	0	0	0	0	0	0	0	0	0	0	0	0	0	0	0	0	0	0	0	0	0	0	0	0	0	0	0	0	0	PUCCINIA4195:	TRUE	TRUE	0	1	0	N	FALSE
PGTG_00739T0	0	0	0	0	0	0	0	0	0	0	0	0	0	0	0	0	0	0	0	0	0	0	0	0	0	0	0	0	0	0	PUCCINIA1321:	TRUE	TRUE	0	0	NA	N	FALSE
PGTG_00740T0	0	0	0	0	0	0	0	0	0	0	0	0	0	0	0	0	0	0	0	0	0	0	0	0	0	0	0	0	0	0	PUCCINIA11513:	FALSE	FALSE	0	0	NA	N	FALSE
PGTG_00741T0	24.211	25.831	29.3205	24.4335	24.0636	30.5861	16.1641	22.8852	17.6196	14.4536	8.50057	30.224	24.116	21.2808	31.2851	21.6791	15.8361	12.2452	11.1089	19.2332	22.2297	20.6119	12.81	17.8782	22.5388	20.681	20.4434	14.4764	13.354	16.1732	PUCCINIA1697:	TRUE	TRUE	0	0	NA	N	FALSE
PGTG_00742T0	23.7923	19.1793	25.7831	12.2456	12.5301	6.01143	61.7231	27.808	23.5483	57.9567	28.405	67.3298	58.1941	64.4252	31.3621	32.1931	52.9117	16.3654	21.212	48.2015	24.7579	90.0682	46.6917	86.8958	77.4066	144.222	109.3	83.1867	115.938	73.8342	PUCCINIA6262:	TRUE	TRUE	0	2	0	N	FALSE
PGTG_00743T0	0	0	0	0	0	0	0	0	0	0	0	0	0	0	0	0	0	0	0	0	0	0	0	0	0	0	0	0	0	0	PUCCINIA11514:	FALSE	FALSE	0	0	NA	Y	FALSE
PGTG_00744T0	20.438	21.4071	19.8146	13.6103	19.5916	21.4031	10.4647	17.2851	37.2628	13.1001	19.2613	39.9491	19.9858	21.4017	6.49811	25.4712	29.9027	9.24883	15.5824	21.7902	11.893	31.1362	13.1937	27.6205	56.9814	42.1068	43.7489	42.9493	32.046	31.6883	PUCCINIA1592:	TRUE	TRUE	0	2	0	N	FALSE
PGTG_00745T0	36.6729	57.0504	43.2238	44.1522	42.3543	45.5166	18.7773	39.8511	22.2874	17.1636	29.186	45.5138	16.6445	15.5095	19.7869	28.293	32.7045	26.5529	31.5457	43.4446	36.8223	24.3538	27.3568	17.622	14.142	17.3318	21.3445	20.3575	15.9608	16.783	PUCCINIA3618:	TRUE	TRUE	2	23	0.0869565	N	TRUE
PGTG_00746T0	23.5996	31.0968	19.6711	28.0302	27.8847	36.6938	26.4908	21.2159	13.4755	22.1089	26.0057	12.8422	25.1897	29.374	19.9396	33.7746	34.6043	24.9737	32.3672	12.2584	18.8903	36.3796	29.6881	16.5742	46.2879	36.6778	37.0621	28.0021	31.6314	31.8418	PUCCINIA3799:	TRUE	TRUE	1	2	0.5	N	FALSE
PGTG_00747T0	28.6976	44.9817	34.5515	32.8228	41.282	42.2964	43.9453	54.9658	43.3938	35.135	43.7748	67.6706	54.7437	44.2239	24.5162	43.1448	40.5209	27.416	60.4049	26.9142	41.4754	56.7994	23.4658	36.3898	63.7807	58.3834	64.5896	53.0945	52.0283	54.4952	PUCCINIA5667:	TRUE	TRUE	4	12	0.333333	N	FALSE
PGTG_00749T0	5.02219	9.39817	5.44186	4.92353	4.72304	9.0637	3.48985	3.77307	5.32571	0.416072	5.13878	0	0.674937	0	1.57604	21.8425	13.6761	7.40247	4.79686	14.5337	9.33216	11.9811	4.69327	6.55017	1.2616	0.603967	0.686582	0.170259	0.105942	0.322676	PUCCINIA5668:	TRUE	TRUE	7	13	0.538462	N	FALSE
PGTG_00750T0	2.63202	2.65213	2.8521	0	1.15511	0	4.26757	1.53804	13.0251	4.57937	0	0	3.71406	3.4766	0	0	0	0	5.86612	0	0	5.86073	0	6.0077	9.2569	1.10789	3.35851	5.20504	2.72058	8.28627	PUCCINIA5338:	TRUE	TRUE	0	6	0	N	FALSE
PGTG_00752T0	0	0	0	0	0	0	0	0	0	3.35893	6.91419	0	2.72402	5.73718	12.7233	0	0	0	0	0	0	0	0	0	0	0	0	1.37432	0	7.81385	PUCCINIA8076:	TRUE	TRUE	4	6	0.666667	N	FALSE
PGTG_00754T0	8.07568	11.4881	7.20635	5.70492	12.0919	8.40174	3.08092	10.5481	14.105	3.85687	1.13417	6.72092	7.37365	8.62775	4.17413	12.8554	10.5644	6.53508	2.1174	6.41537	4.94319	9.51955	1.55375	8.67402	15.4536	11.1972	12.4258	14.8054	10.8025	8.75963	PUCCINIA10449:	TRUE	FALSE	4	10	0.4	N	FALSE
PGTG_00755T0	18.3758	37.0324	39.8293	44.1363	16.1292	37.143	23.8356	25.7743	36.3746	8.52672	17.5518	104.01	65.6898	63.108	64.5969	0	23.3519	0	32.7679	0	57.3647	24.5534	0	33.5588	71.0994	37.1319	58.6266	37.2118	39.0736	42.9755	PUCCINIA13749:	FALSE	FALSE	0	1	0	N	TRUE
PGTG_00757T0	218.135	199.82	215.078	170.108	278.496	200.417	321.532	115.985	98.1353	184.177	142.17	0	102.604	32.7422	174.412	603.728	315.007	954.822	353.894	0	309.53	132.588	454.028	271.826	69.8068	100.256	50.6534	84.7075	64.4215	115.944	NA	NA	NA	0	0	NA	N	FALSE
PGTG_00758T0	43.8216	83.1179	72.6299	79.6037	54.302	65.1299	66.8729	54.2311	12.7565	53.8225	43.0853	0	26.6747	29.7929	56.6319	174.395	163.789	141.847	218.329	208.895	120.706	86.1034	219.212	188.293	38.5329	73.7878	46.0524	39.9659	47.1993	60.2857	PUCCINIA2634:	TRUE	TRUE	3	3	1	N	FALSE
PGTG_00759T0	0	0	6.654	2.63369	2.69487	7.75735	34.8467	37.6769	68.3718	48.0768	7.33064	130.321	80.8721	79.5879	13.4897	10.3857	4.87707	0	20.5286	0	23.9614	164.078	120.505	126.145	286.154	155.084	176.298	89.8605	110.168	128.418	PUCCINIA9910:	TRUE	TRUE	0	0	NA	Y	FALSE
PGTG_00760T0	44.1178	20.2067	30.4235	44.7255	35.2035	60.8013	32.5148	28.1252	9.9239	6.97833	28.7291	0	22.6381	9.27094	35.2444	27.1341	50.968	13.7937	8.93917	13.5421	52.1685	22.3274	19.6772	9.15491	26.4492	16.8828	11.5153	16.8148	18.3593	29.763	PUCCINIA4139:	TRUE	TRUE	2	2	1	N	FALSE
PGTG_00762T0	0	0	0	0	0	0	0	0	0	0	0	0	0	0	0	0	0	0	0	0	0	0	0	0	39.0185	43.5853	42.469	19.8858	19.6525	13.3016	PUCCINIA4097:	TRUE	TRUE	0	0	NA	Y	FALSE
PGTG_00763T0	15.4464	17.5099	16.7376	11.5938	15.2526	9.7568	6.26119	10.1543	9.55494	5.59878	11.5248	0	4.08683	4.14433	0	39.188	21.4694	33.2022	55.9414	13.0379	25.1145	17.1969	18.9456	26.4423	6.79055	5.689	4.31145	10.3858	8.55327	8.24957	PUCCINIA7928:	TRUE	TRUE	3	4	0.75	N	FALSE
PGTG_00764T0	0	0	0	0	0	0	0	18.703	0	18.5621	0	0	30.0876	10.5615	0	0	0	0	0	0	0	0	0	73.0552	14.0708	13.4723	10.2101	7.58989	18.891	28.7688	PUCCINIA8300:	TRUE	TRUE	0	0	NA	Y	FALSE
PGTG_00767T0	3.17631	3.84069	0	0	1.11519	1.60507	2.06003	2.96966	0	0.736821	0	0	1.19523	0.419553	0	2.14891	4.03644	0	0	0	0	7.07245	2.0778	0	2.7927	3.20869	1.62116	1.40703	0.375221	0.857127	PUCCINIA5817:	TRUE	TRUE	3	5	0.6	N	FALSE
PGTG_00768T0	38.0857	35.8183	33.0162	19.6022	31.2007	44.9066	32.9346	23.7394	25.13	14.7253	21.2179	17.9621	17.3172	17.6074	16.7335	21.4722	20.1664	26.1971	45.2712	34.291	46.2367	31.0953	37.371	57.9547	18.976	18.1689	20.2492	29.7254	24.3702	23.9807	PUCCINIA5504:	TRUE	TRUE	0	3	0	N	FALSE
PGTG_00769T0	2.21746	0	9.61192	7.60864	1.94635	0	7.19078	2.59169	10.9736	2.57217	0	0	8.34418	12.4483	0	7.50103	7.04485	0	0	0	0	9.87568	0	20.2467	25.3475	28.003	22.6372	22.1014	20.3012	24.9326	PUCCINIA1803:	TRUE	TRUE	1	0	Inf	N	FALSE
PGTG_00770T0	0	0	3.72296	0	0	0	0	0	0	0	0	0	0.808002	0	0	0	0	0	0	0	8.93762	0	0	0	0	0	0	0	0.507316	0	PUCCINIA3650:	TRUE	TRUE	0	5	0	Y	FALSE
PGTG_00771T0	0	2.87329	0	0	0	0	4.62343	0	0	0	0	0	0.670629	0	0	9.64582	0	9.80697	0	0	0	0	4.66332	0	0	1.20029	0.909648	0.225563	0	0.641232	PUCCINIA1166:	TRUE	TRUE	0	0	NA	Y	FALSE
PGTG_00777T0	0	0	0	0	0	0	0	0	0	0	0	0	0	0	0	0	0	0	0	0	0	0	0	0	0	0	0	0	0	0	PUCCINIA1030:	TRUE	TRUE	0	0	NA	N	FALSE
PGTG_00778T0	0	0	0	0	0	0	0	0	0	0	0	0	0	0	0	0	0	0	0	0	0	0	0	0	0	0	0	0	0	0	PUCCINIA7821:	TRUE	FALSE	0	0	NA	N	FALSE
PGTG_00780T0	0	0	0	0	0	0	0	0	0	0	0	0	0	1.25283	0	0	0	0	0	0	0	0	0	0	0	0	0	0	0	0	PUCCINIA13121:	TRUE	FALSE	2	0	Inf	N	FALSE
PGTG_00781T0	76.7389	67.4837	96.7631	69.418	83.2774	66.9803	85.9661	68.4877	96.6657	100.339	79.9522	118.447	70.2223	81.5513	104.214	80.2356	57.6252	95.9718	111.949	47.109	72.5939	102.525	68.4534	101.911	68.7003	79.8734	85.458	78.362	79.115	70.9092	PUCCINIA2813:	TRUE	TRUE	3	4	0.75	N	FALSE
PGTG_00782T0	0	0	0	0	0	0	0	0	0	0	0	0	0	0	0	0	0	0	0	0	0	0	0	0	0	0	0	12.317	1.76865	0.897819	PUCCINIA7036:	TRUE	TRUE	2	0	Inf	N	FALSE
PGTG_00783T0	16.1246	13.5398	7.28012	19.5951	18.2812	11.8827	4.3574	14.9185	9.97448	17.1439	12.8327	19.0112	12.3248	17.7489	8.85541	20.4543	10.6724	36.9707	11.9788	0	20.9737	20.9437	19.7775	21.4689	28.3544	37.329	21.4319	20.1955	23.4134	23.5691	PUCCINIA6907:	TRUE	TRUE	1	9	0.111111	N	FALSE
PGTG_00784T0	0	0	0	0	0	0	0	0	0	0	0	0	0	0	0	0	0	0	0	0	0	0	0	0	0	0	0	0	0	0	PUCCINIA4615:	TRUE	TRUE	0	0	NA	N	FALSE
PGTG_00787T0	0	0	0	0	0	0	0	0	0	0	0	0	0	0	0	0	0	0	0	0	0	0	0	0	0	0	0	0	0	0	PUCCINIA1309:	TRUE	TRUE	0	0	NA	N	FALSE
PGTG_00788T0	67.7164	82.8552	52.4161	74.6843	97.647	85.547	78.4254	81.9722	35.9045	50.496	115.493	68.4395	26.1639	34.3407	42.5054	0	0	0	0	0	0	5.38545	7.91018	0	2.12655	0	0	0	0	3.26309	PUCCINIA9935:	TRUE	TRUE	1	0	Inf	N	FALSE
PGTG_00789T0	0	0	0	0	0	0	0	0	0	0	0	0	4.19933	0	0	0	0	0	0	0	0	0	0	0	0	0	0	0	0	0	PUCCINIA8681:	TRUE	TRUE	0	0	NA	Y	FALSE
PGTG_00790T0	895.518	645.552	967.913	910.59	751.142	673.475	629.324	770.648	682.684	756.705	692.284	397.005	457.517	399.182	1068.45	672.295	824.547	900.647	948.486	678.963	681.257	374.88	772.41	576.421	291.946	450.788	356.552	303.699	343.192	396.45	PUCCINIA13934:	FALSE	FALSE	0	0	NA	N	FALSE
PGTG_00791T0	0	0	0	0	0	0	0	0	0	0	0	0	0	0	0	0	0	0	0	0	0	0	0	0	1.42297	0	0	0.512068	0	1.45571	PUCCINIA8680:	TRUE	TRUE	0	0	NA	N	FALSE
PGTG_00792T0	0	0	0	9.33686	0	20.6258	0	12.7218	0	0	0	0	2.55987	0	0	18.4096	0	0	36.3909	0	0	0	17.8004	0	2.39274	0	1.73623	0	0.803626	0	PUCCINIA8679:	TRUE	TRUE	0	0	NA	Y	TRUE
PGTG_00794T0	3.09069	3.1143	5.02354	3.97684	2.71282	1.95225	2.50562	1.80602	0	8.06586	1.8448	0	10.1763	15.054	0	5.22746	4.90955	0	3.44409	5.21751	4.02016	6.88186	5.05448	3.52722	20.3808	11.7083	13.3099	13.3244	13.6915	14.2479	PUCCINIA4592:	TRUE	FALSE	0	2	0	N	FALSE
PGTG_00795T0	1.75898	0	22.8733	18.1065	18.5272	8.88859	0	10.279	0	16.3225	8.39975	49.7759	18.2022	24.9767	23.1855	17.8504	39.118	0	7.84085	11.8782	9.15187	11.7505	17.2597	8.03009	23.1995	14.8085	22.4455	20.0364	28.0518	24.5242	PUCCINIA5824:	TRUE	TRUE	0	1	0	N	FALSE
PGTG_00796T1	609.991	425.996	713.413	777.114	771.842	694.311	1592.24	1665.27	2062.26	3465.94	1211.39	1623.71	4632.19	5394.12	3132.47	1624.18	1515.81	1287.82	2796.9	1162.42	2224.97	4856.68	3212.3	5421.12	7301.43	8946.31	9700.28	9125.92	10416.4	8207.8	PUCCINIA5086:	TRUE	TRUE	0	1	0	Y	FALSE
PGTG_00796T0	609.991	425.996	713.413	777.114	771.842	694.311	1592.24	1665.27	2062.26	3465.94	1211.39	1623.71	4632.19	5394.12	3132.47	1624.18	1515.81	1287.82	2796.9	1162.42	2224.97	4856.68	3212.3	5421.12	7301.43	8946.31	9700.28	9125.92	10416.4	8207.8	PUCCINIA5086:	TRUE	TRUE	0	1	0	Y	FALSE
PGTG_00798T0	0	0	0	0	0	0	0	0	0	0	0	0	0	0	0	0	0	0	0	0	0	0	0	0	0	0	0	0	0	0	PUCCINIA12146:	TRUE	FALSE	21	4	5.25	N	FALSE
PGTG_00804T0	0	0	0	0	0	0	0	0	0	0	0	0	0	0	0	0	0	0	0	0	0	0	0	0	0	0	0	0	0	0	NA	NA	NA	0	0	NA	N	FALSE
PGTG_00805T0	0	0	0	0	0	0	0	0	0	0	0	0	0	0	0	0	0	0	0	0	0	0	0	0	0	0	0	0	0	0	NA	NA	NA	3	1	3	N	FALSE
PGTG_00806T0	0	0	0	0	0	0	0	0	0	0	0	0	0	0	0	0	0	0	0	0	0	0	0	0	0	0	0	0	0	0	NA	NA	NA	0	0	NA	N	FALSE
PGTG_00809T0	877.141	695.79	1105.63	1088.61	1015.61	1548.2	2814.14	2472.16	3786.58	5480.77	1812.23	3036.86	8064.32	8584.74	5125.25	1651.9	1600.85	1433.46	3216.91	1512.42	2573.15	4356.84	3123.27	4316.99	5229.54	6400.28	6634.72	5936.08	6622.16	5935.6	PUCCINIA14250:	FALSE	TRUE	0	0	NA	Y	FALSE
PGTG_00810T0	0	0	0	0	0	0	0	0	0	0	0	0	0	0	0	0	0	0	0	0	0	0	0	0	0	0	0	0	0	0	NA	NA	NA	0	0	NA	N	FALSE
PGTG_00811T0	596.279	369.744	697.17	314.766	764.936	927.122	2082.35	1020.46	1588.9	1066.08	1645.85	0	1941.72	1590.38	2019.11	1086.1	874.327	946.494	1843.61	310.324	238.646	1739.59	900.136	2307.68	1010.16	1547.51	1319.39	1545.64	1937.08	1815.35	PUCCINIA4775:	FALSE	FALSE	0	0	NA	N	FALSE
PGTG_00812T0	10.5755	10.6563	20.0546	11.3397	4.64127	3.34004	8.57357	7.72485	19.6257	10.7333	25.2503	37.4075	12.436	14.8421	23.2325	4.47174	8.39958	9.09289	0	0	13.7559	17.6614	17.2951	12.0695	24.4088	17.8062	20.2418	14.2215	19.1299	17.8363	PUCCINIA3976:	TRUE	TRUE	9	9	1	N	FALSE
PGTG_00813T0	16.901	25.5451	11.4462	19.9345	26.8878	26.689	44.5303	46.9114	47.0463	57.5849	32.7864	44.8357	82.9748	101.854	32.4869	39.3051	13.4236	21.7973	42.376	35.6644	32.9754	51.7453	10.3649	72.3312	88.2319	95.15	90.9802	55.9836	70.8145	67.9359	PUCCINIA9644:	TRUE	FALSE	3	5	0.6	N	FALSE
PGTG_00814T1	1.91996	3.36662	0	3.29393	1.68522	0	0	0	0	2.22705	0	0	10.8377	4.43832	0	0	0	0	8.55849	0	0	0	0	0	1.6883	1.61649	2.45013	21.2639	22.6821	15.1771	PUCCINIA6628:	TRUE	TRUE	0	5	0	N	FALSE
PGTG_00814T0	1.91996	3.36662	0	3.29393	1.68522	0	0	0	0	2.22705	0	0	10.8377	4.43832	0	0	0	0	8.55849	0	0	0	0	0	1.6883	1.61649	2.45013	21.2639	22.6821	15.1771	PUCCINIA10740:	FALSE	TRUE	0	5	0	N	FALSE
PGTG_00815T0	43.5795	71.2093	61.2624	38.3933	45.4882	44.6388	38.1945	38.5429	34.9723	35.5202	28.1218	66.6584	21.6065	15.9466	56.9239	19.9212	18.7097	24.3048	21.0005	39.7674	30.6407	18.3585	38.524	21.5073	18.6409	12.8902	16.5321	15.0935	13.9138	17.481	PUCCINIA6627:	TRUE	TRUE	2	1	2	N	FALSE
PGTG_00817T0	1.15617	0	0	0	0	0	0	1.35123	0	0	0	0	1.63148	1.52717	0	0	0	0	0	0	0	7.7233	0	0	6.09939	4.86663	4.42586	3.47537	5.12175	1.55997	NA	NA	NA	6	9	0.666667	N	FALSE
PGTG_00818T0	25.2854	31.8482	54.8043	32.5351	16.6455	7.98583	30.7483	18.4713	15.6412	51.3301	37.7358	0	74.334	84.5413	55.5525	64.1498	70.29	43.481	42.27	85.3805	49.3342	84.4622	72.3649	57.7202	25.0137	50.5605	44.3679	90.507	94.2769	76.7617	PUCCINIA5319:	TRUE	TRUE	0	2	0	N	FALSE
PGTG_00819T0	93.504	133.014	166.919	122.672	149.661	222.353	588.594	443.639	762.134	1097.55	380.921	700.538	2279.27	2462.89	676.791	93.0286	69.8969	189.166	539.494	222.896	543.729	759.497	593.671	828.771	1842.95	2496.32	2411.33	2716.68	3096.06	2275.83	PUCCINIA5318:	TRUE	TRUE	0	0	NA	N	FALSE
PGTG_00820T0	160.062	188.515	297.348	238.943	186.108	378.157	1078.55	716.714	1069.85	1408.16	684.95	1617.69	2834.56	3262.66	767.218	281.27	350.019	371.76	796.902	379.017	648.929	1883.96	1291.82	1973.91	3182.22	4074.15	4277.32	3202.53	4130.99	3091.75	PUCCINIA5317:	TRUE	TRUE	1	4	0.25	N	FALSE
PGTG_00821T0	190.141	250.215	342.876	262.915	275.873	320.874	220.868	218.897	312.48	149.77	247.312	220.835	139.828	128.857	230.666	386.395	394.453	351.369	395.302	574.895	457.731	276.457	375.93	285.009	257.005	216.21	215.91	176.448	162.176	176.775	PUCCINIA2891:	TRUE	TRUE	0	0	NA	N	TRUE
PGTG_00822T0	442.918	375.833	164.231	399.937	327.382	382.846	113.392	279.319	144.202	290.737	208.768	247.426	189.146	159.732	461.004	532.278	277.727	440.954	467.705	629.807	485.152	285.557	419.357	133.054	128.134	201.201	126.449	116.173	117.037	146.781	PUCCINIA14386:	FALSE	TRUE	0	0	NA	N	FALSE
PGTG_00823T0	0	0	0	0	0	0	0	0	0	0	0	0	0	0	0	0	0	0	0	0	0	0	0	0	0	0	0	0	0	0	NA	NA	NA	0	0	NA	N	FALSE
PGTG_00824T0	0	0	0	0	0	0	0	0	0	0	0	0	0	0	0	0	0	0	0	0	0	0	0	0	0	0	0	0	0	0	PUCCINIA13300:	TRUE	FALSE	0	0	NA	N	FALSE
PGTG_00827T0	0	0	0	0	0	0	0	0	0	10.3593	0	0	4.19933	0	0	0	0	0	0	0	0	0	0	0	0	0	0	0	0	0	PUCCINIA14540:	FALSE	TRUE	3	1	3	N	FALSE
PGTG_00830T0	0	0	0	0	0	0	0	0	0	0	0	0	0	0	0	0	0	0	0	0	0	0	0	0	0	0	0	0	0	0	PUCCINIA13382:	TRUE	FALSE	0	0	NA	N	FALSE
PGTG_00833T0	0	0	0	0	0	0	0	0	0	0	0	0	0	0	0	0	0	0	0	0	0	0	0	0	0	0	0	0	0	0	PUCCINIA12393:	TRUE	FALSE	0	0	NA	N	FALSE
PGTG_00834T0	0	1.71518	0	0	0.747035	0	2.75992	3.97864	12.6354	2.9615	0	12.0416	8.40685	6.18306	3.7393	2.87899	0	0	3.79365	0	0	5.68524	2.78373	3.88521	8.97972	5.73185	1.62897	26.6603	13.3216	15.6939	PUCCINIA6315:	TRUE	TRUE	0	0	NA	N	TRUE
PGTG_00835T0	0	0	0	0	0	0	0	0	0	0	0	0	0	0	0	0	0	0	0	0	0	0	0	0	0	0	0	0	0.532236	0	PUCCINIA1976:	TRUE	TRUE	0	0	NA	N	FALSE
PGTG_00836T0	0	0	0	0	0	0	0	0	0	0	0	0	0	0	0	0	0	0	0	0	0	0	0	0	0	0	0	0	0	0	PUCCINIA1976:	TRUE	TRUE	0	0	NA	N	FALSE
PGTG_00837T0	236.37	192.681	241.744	241.49	186.491	221.44	456.455	339.879	387.717	609.946	358.274	601.228	914.431	1030.49	455.083	188.663	189.846	164.413	372.91	215.21	227.999	561.808	408.273	539.524	867.515	1133.57	1128.5	807.989	1070.63	824.778	PUCCINIA7379:	TRUE	TRUE	0	0	NA	N	FALSE
PGTG_00838T0	0	0	0	0	0	0	0	0	0	0	0	0	0	0	0	0	0	0	0	0	39.8064	0	0	0	0	0	0	0	2.25949	0	NA	NA	NA	0	1	0	N	FALSE
PGTG_00839T0	0	0	0	0	0	0	0	0	0	0	0	0	0.417055	0.585585	0	0	0	0	0	0	0	0	0	0	0	0	0	0	0	0	PUCCINIA1121:	TRUE	TRUE	0	0	NA	N	FALSE
PGTG_00840T0	34.6335	25.055	32.7165	28.9472	26.1121	29.1686	37.4365	25.9455	41.7491	24.72	27.5626	6.28202	24.018	28.885	31.2124	39.0517	26.8023	27.4875	29.6869	26.9839	23.102	21.7504	33.4026	22.2958	22.2522	19.4368	16.9965	26.202	23.2102	23.5643	PUCCINIA7380:	TRUE	FALSE	4	9	0.444444	N	FALSE
PGTG_00844T0	0	0	0	0	0	0	0	0	0	0	0	0	0	0	0	0	0	0	0	0	0	0	0	0	0	0	0	0	0	0	PUCCINIA13553:	TRUE	FALSE	3	1	3	N	FALSE
PGTG_00845T0	0	0	0	0	0	0	0	0	0	0	0	0	0	0	0	0	0	0	0	0	0	0	0	0	0	0	0	0	0	0	PUCCINIA7385:	TRUE	TRUE	2	3	0.666667	Y	FALSE
PGTG_00846T0	51.2855	60.2902	40.1369	43.9933	47.5162	28.7954	78.5348	59.9385	63.4493	61.1394	54.4226	80.6254	125.306	120.431	31.296	48.1901	45.2594	58.7942	69.852	28.8599	66.7087	101.51	69.8931	91.0482	127.765	179.897	151.788	111.113	129.583	136.472	PUCCINIA3388:	TRUE	TRUE	0	9	0	N	FALSE
PGTG_00847T0	64.5775	53.9612	46.0813	41.8842	46.3135	33.8265	30.6457	35.8946	35.0753	33.7973	33.8449	22.2845	35.9317	31.7272	27.6803	2.66399	25.0198	10.834	21.0619	31.907	20.4873	29.8103	23.1825	25.1653	14.5409	23.204	13.5658	38.499	27.9096	38.6069	PUCCINIA2032:	TRUE	TRUE	3	12	0.25	N	TRUE
PGTG_00848T0	0	0	0	0	0	0	0	0	0	0	0	0	5.38504	0	0	0	0	0	0	0	0	0	0	0	0	0	0	3.62247	3.38108	0	NA	NA	NA	1	0	Inf	N	FALSE
PGTG_00850T0	0	0	0	0	0	0	0	0	0	3.02557	0	0	1.22685	3.44524	0	0	0	0	0	0	0	0	0	0	11.4675	0	13.3137	7.01501	1.5406	3.51923	PUCCINIA9765:	TRUE	TRUE	4	1	4	N	FALSE
PGTG_00852T0	24.8881	27.5861	21.5753	32.024	19.6608	25.1532	36.3183	29.0871	55.4238	41.8585	29.7116	52.8201	46.2411	66.9815	10.9349	42.0947	51.3952	17.1192	38.8285	0	71.2201	47.1055	44.7719	34.0848	62.3666	61.809	56.3698	45.2808	52.9212	56.5269	PUCCINIA1785:	TRUE	TRUE	0	0	NA	N	FALSE
PGTG_00853T0	0	0	0	0	0	0	0	0	0	0	0	0	3.32431	0	0	0	0	0	0	0	0	0	0	0	0	0	0	1.11812	0	0	NA	NA	NA	0	0	NA	N	FALSE
PGTG_00854T0	16.2265	0	11.723	9.27951	7.12131	13.6661	26.3097	12.6437	26.7667	21.9597	6.45756	0	34.346	34.8292	23.7661	0	8.59192	18.6022	36.1673	0	0	30.1117	35.3822	37.0402	21.4024	34.1534	15.5301	24.8157	25.5581	32.8404	PUCCINIA6739:	TRUE	TRUE	2	0	Inf	N	FALSE
PGTG_00855T0	13.0793	7.18867	11.5956	12.2395	14.6112	13.519	11.5674	4.86355	5.88416	8.96426	18.4525	0	8.10959	6.67492	7.83596	8.04429	9.44385	8.17868	2.64995	4.01445	6.18643	15.8851	7.7781	8.14173	5.22712	7.0067	11.7581	9.4056	6.49634	8.55626	PUCCINIA9766:	TRUE	FALSE	1	5	0.2	N	FALSE
PGTG_00856T0	9.53245	3.49283	1.87805	11.8939	13.6915	13.1372	8.43051	6.07662	0	8.04112	6.20709	0	14.2665	12.5913	3.80738	0	5.50628	0	3.86272	17.5551	4.50878	15.4367	14.1721	23.7357	18.2864	13.1315	13.2691	28.2425	17.1471	20.2669	PUCCINIA7335:	TRUE	TRUE	1	3	0.333333	N	FALSE
PGTG_00858T0	335.926	263.272	303.373	240.134	226.602	243.626	363.114	181.777	169.319	454.626	297.087	44.0125	304.314	226.996	628.697	220.955	375.509	577.663	360.515	252.069	226.567	270.138	437.461	440.22	153.166	256.64	168.696	259.331	233.324	219.63	PUCCINIA13750:	FALSE	FALSE	0	0	NA	N	TRUE
PGTG_00860T0	38.6751	91.6954	69.0259	62.4488	42.9325	94.8435	62.7079	45.1998	56.2917	46.1787	62.4657	32.1881	14.4462	12.7713	129.941	46.1742	86.7322	93.8912	106.478	115.218	88.7752	50.6572	78.1309	109.048	20.003	17.2369	23.9491	8.81806	14.4453	14.3246	PUCCINIA1374:	TRUE	TRUE	0	9	0	N	FALSE
PGTG_00861T0	27.0486	17.899	19.2477	20.0858	24.4503	24.4806	24.8739	24.0619	29.9677	15.4521	21.205	28.5586	23.3568	25.1963	15.9631	17.7533	12.8259	11.1076	16.1951	13.6301	16.8038	27.866	9.24313	22.1147	30.5257	27.528	29.1042	30.0187	23.7262	26.1459	PUCCINIA4619:	TRUE	FALSE	3	16	0.1875	N	FALSE
PGTG_00862T0	46.6081	48.7035	37.4121	38.5001	34.849	39.2537	44.7825	14.1226	25.6277	50.0577	32.9732	24.4244	39.7861	49.0231	37.9228	35.0359	82.2631	35.6213	53.8637	11.657	44.9071	26.9071	28.2305	47.2831	27.3209	40.6915	51.7644	53.8007	57.6077	41.1476	PUCCINIA6034:	TRUE	TRUE	6	4	1.5	N	TRUE
PGTG_00863T0	510.89	221.661	225.005	386.222	402.412	244.14	146.671	271.508	111.914	175.27	198.799	87.2636	61.4063	31.2294	176.138	278.18	313.515	332.322	183.28	263.772	315.552	173.956	191.645	126.7	39.768	34.6149	33.4474	12.1971	14.5719	21.729	PUCCINIA3675:	FALSE	TRUE	1	1	1	N	FALSE
PGTG_00864T0	0	0	0	0	0	0	0	0	0	0	0	0	0	0	0	0	0	0	0	0	0	0	0	0	0	0	0	0	0	0	NA	NA	NA	7	0	Inf	N	FALSE
PGTG_00865T0	26.5715	16.4766	4.42968	24.5467	25.1169	28.4038	23.1986	21.499	15.1725	16.5955	9.76027	0	13.9405	10.1244	4.49016	20.7424	25.9747	35.1483	22.7771	6.90107	37.2211	18.2049	13.3707	13.9961	24.2615	28.3916	16.3006	12.1263	13.2801	14.7084	PUCCINIA6690:	TRUE	TRUE	2	11	0.181818	N	FALSE
PGTG_00866T0	0	0	0	0	0	4.79383	0	2.2175	0	2.20079	4.53022	0	2.67733	5.0123	0	0	0	0	0	0	0	0	0	0	0	1.59733	0	0	1.12067	0.853323	PUCCINIA14355:	FALSE	TRUE	26	17	1.52941	N	FALSE
PGTG_00867T0	17.4951	24.527	16.4847	20.88	28.0417	26.9066	14.8	32.0028	26.3499	14.1163	16.345	0	25.403	18.5877	23.3937	46.3156	12.083	10.4643	40.6865	15.4091	19.7882	30.4868	14.9276	20.8342	36.1149	29.456	32.9999	28.5208	24.2615	28.0527	PUCCINIA10785:	FALSE	TRUE	5	8	0.625	N	FALSE
PGTG_00868T0	94.9591	236.693	209.404	142.907	145.496	210.462	156.668	146.997	152.52	80.1907	157.113	117.852	11.7542	11.0026	179.325	132.433	145.55	143.24	118.813	185.616	134.351	90.8824	87.1832	95.0627	23.4362	25.9455	12.7544	0.790692	4.18201	6.74336	PUCCINIA2839:	TRUE	TRUE	10	21	0.47619	N	FALSE
PGTG_00870T0	71.6146	60.1347	90.544	56.3124	55.0015	30.1572	154.821	31.389	29.5333	38.0753	78.3761	168.89	19.6497	18.7218	78.6687	10.0938	18.9599	41.0498	26.6041	40.3029	15.5252	6.6449	19.5196	54.4923	2.62387	5.02453	7.61576	16.0507	14.0999	10.7362	PUCCINIA7327:	TRUE	TRUE	4	3	1.33333	N	FALSE
PGTG_00871T0	0	0	0	0	0	0	0	0	0	0	0	0	0	0	0	0	0	0	0	0	0	0	0	0	0	0	0	0	0	0	PUCCINIA14418:	FALSE	TRUE	0	0	NA	N	FALSE
PGTG_00872T0	14.2652	19.1656	9.15995	11.7836	10.6662	16.0191	5.13993	5.55711	7.84383	9.19208	11.3529	7.47507	7.95249	6.45538	2.32125	12.5106	8.3927	3.63418	7.06498	7.13522	8.24677	5.88207	5.18427	2.41183	9.29061	4.44771	9.43807	5.8511	5.61723	5.22768	PUCCINIA6593:	TRUE	TRUE	18	40	0.45	N	FALSE
PGTG_00873T0	0	32.2274	69.3646	0	0	0	155.572	56.109	316.549	222.745	76.4183	226.422	361.052	348.529	281.246	0	0	0	0	0	0	0	0	0	0	0	0	0	0	35.961	PUCCINIA9584:	TRUE	TRUE	1	1	1	N	FALSE
PGTG_00876T0	25.2976	36.8202	35.0259	19.8922	28.9895	35.5098	17.0907	22.1732	15.6488	12.2257	20.1327	39.768	7.10647	7.54163	20.0675	42.7873	23.4414	26.5846	15.6609	42.705	23.765	18.7759	14.9397	19.2467	9.26752	10.0564	5.37978	4.33577	4.04684	6.3209	PUCCINIA1049:	TRUE	TRUE	24	39	0.615385	N	TRUE
PGTG_00878T0	36.5713	35.6015	37.6123	38.2836	46.2459	37.5873	31.156	31.8734	36.8097	24.0844	34.0377	21.9242	20.8465	20.5712	21.7862	35.6453	35.4469	23.45	15.1957	20.9275	24.1879	31.0536	18.2466	26.8806	30.7915	26.0901	27.6817	23.0943	22.3333	22.3023	PUCCINIA1049:	TRUE	TRUE	7	37	0.189189	N	TRUE
PGTG_00879T0	23.1706	19.7158	32.3602	30.0348	37.0599	29.9222	16.6973	19.256	22.9329	12.5416	28.2748	0	10.4143	9.86183	22.622	8.70883	14.7226	7.08346	18.3607	10.4306	13.395	12.6114	8.42065	9.40191	9.05427	7.36878	10.512	12.3821	8.05945	14.3578	PUCCINIA3949:	TRUE	TRUE	8	25	0.32	N	FALSE
PGTG_00881T0	0	0	0	0	1.7972	2.58667	0	3.58942	0	3.56237	0	0	2.40773	8.78979	0	3.4631	0	7.04192	0	0	5.32657	4.55917	6.69701	4.6735	3.60056	7.75667	3.26581	5.66882	6.04693	3.68351	PUCCINIA5955:	TRUE	TRUE	3	10	0.3	N	FALSE
PGTG_00882T0	20.5587	21.6165	11.6229	15.3352	18.8298	15.8091	37.6818	36.5625	44.2344	49.7651	32.0122	37.94	77.3614	86.7801	35.3448	18.142	19.8785	18.4451	27.89	24.1434	13.952	115.438	64.3194	81.6089	139.107	125.665	148.272	76.9292	89.4896	77.9904	PUCCINIA5032:	FALSE	TRUE	11	13	0.846154	N	FALSE
PGTG_00883T0	40.7341	34.7934	33.9072	35.1736	39.5424	33.3979	23.6193	30.2649	28.0345	22.8405	28.3385	26.7162	26.1389	21.5577	21.3332	34.6761	46.2799	38.9665	38.4769	34.6092	28.0711	39.0422	25.5877	25.8599	32.2563	32.2468	27.1921	28.9785	23.8209	25.3571	PUCCINIA9242:	TRUE	FALSE	3	25	0.12	N	FALSE
PGTG_00884T0	238.722	174.942	229.303	246.665	219.06	212.477	158.344	177.557	147.671	160.485	207.279	115.154	162.051	166.62	166.875	284.47	249.933	298.552	399.066	274.796	225.828	175.186	204.074	173.387	138.351	237.526	159.241	205.145	213.106	190.329	PUCCINIA13948:	FALSE	FALSE	0	0	NA	N	FALSE
PGTG_00885T0	3.14144	6.33088	6.80831	5.38952	6.89341	19.8431	0	3.6715	0	7.28767	3.75033	0	7.38817	4.66817	0	0	0	10.8041	0	0	8.17234	0	0	0	0	2.64468	3.00644	1.98799	1.85551	1.41286	PUCCINIA7782:	FALSE	TRUE	14	3	4.66667	N	FALSE
PGTG_00886T0	27.2945	26.6696	28.6798	17.028	30.4913	43.8856	18.775	22.2325	28.6518	18.2276	21.7224	35.1066	17.8961	23.7621	18.1696	41.968	18.394	51.2029	22.1204	50.2658	34.427	29.4668	40.5792	26.43	23.9983	22.9776	17.4137	24.2079	21.4956	26.7834	PUCCINIA3305:	TRUE	FALSE	4	8	0.5	N	FALSE
PGTG_00887T0	92.4604	52.0282	53.3468	58.7126	90.1149	60.6787	42.833	70.1663	44.5675	34.1225	48.7375	8.49448	16.9443	10.9044	29.0159	79.2072	57.2233	37.1679	34.79	68.9204	62.4759	34.758	37.3112	32.8889	15.3085	18.1954	11.4913	5.60417	6.56057	9.99099	PUCCINIA4402:	TRUE	TRUE	2	7	0.285714	N	FALSE
PGTG_00888T0	0	0	0	0	0	0	0	0	0	0	0	0	6.24761	21.9306	0	0	0	0	0	0	0	0	0	0	11.6855	11.1885	0	4.20271	15.6906	0	PUCCINIA10383:	TRUE	TRUE	2	1	2	N	FALSE
PGTG_00889T0	94.2036	27.6141	59.3935	96.9707	57.1287	60.5862	44.434	46.0416	59.3328	49.6682	57.2541	0	19.3355	10.7464	75.2555	63.7328	38.0908	35.3441	76.3493	11.5663	53.4692	7.62792	44.8173	31.2768	6.02407	11.5357	2.1856	2.1678	4.55252	6.93297	PUCCINIA2334:	TRUE	TRUE	1	0	Inf	N	FALSE
PGTG_00890T0	25.1693	42.9196	16.7836	21.5905	30.5891	19.5672	9.4176	18.1017	4.7906	8.98267	27.7356	13.6964	17.303	16.3032	12.7596	0	12.302	6.6587	0	13.0738	0	12.9331	6.33256	13.2575	6.80921	8.14948	9.26422	7.81075	7.14732	8.70763	PUCCINIA4048:	FALSE	TRUE	0	0	NA	N	FALSE
PGTG_00891T0	0	0	0	0	0	0	0	0	0	0	0	0	0	1.44958	0	0	0	0	0	0	0	0	0	0	0	0	0	0.694481	0	0	PUCCINIA14499:	FALSE	TRUE	3	1	3	N	FALSE
PGTG_00892T0	0	0	0	0	0	0	0	0	0	0	0	0	0	0	0	0	0	0	0	0	0	0	0	0	0	0	0	0	0	0	NA	NA	NA	3	4	0.75	N	FALSE
PGTG_00893T0	0	0	0	0	0	0	0	0	0	0	0	0	0	0	0	0	12.8861	0	0	0	0	0	0	0	0	0	0	0.641696	0	0	NA	NA	NA	0	0	NA	N	FALSE
PGTG_00894T0	90.4515	57.7236	52.275	56.8995	67.4839	57.1343	63.5519	45.809	29.8412	40.218	35.9943	42.6595	23.4	12.9432	26.4943	76.4928	81.4198	82.9555	107.518	40.72	117.653	40.2821	78.8924	41.2922	17.2317	21.5753	7.69459	5.4855	6.233	10.1701	PUCCINIA2334:	TRUE	TRUE	1	0	Inf	N	FALSE
PGTG_00895T0	1.61256	4.87463	3.4947	4.14981	4.24622	4.07433	7.84382	6.59601	7.98008	7.48151	0	0	4.55098	1.065	0	8.18223	20.4924	5.54595	14.3756	10.8889	12.585	7.18119	10.5486	3.68064	13.4693	19.0052	13.8888	21.5574	13.5727	15.9555	PUCCINIA4048:	FALSE	TRUE	0	4	0	N	FALSE
PGTG_00896T0	12.2645	12.3582	13.2933	31.562	16.1476	0	0	0	0	0	29.2901	0	0	2.02501	26.9495	0	0	0	0	0	0	0	0	0	0	0	0	0	0	0	PUCCINIA14281:	FALSE	TRUE	0	0	NA	Y	FALSE
PGTG_00897T0	75.9879	79.2087	36.9118	74.174	75.8972	39.7227	72.2248	50.5288	58.3514	57.7464	53.1778	37.0735	21.5687	14.7096	74.8315	115.227	104.057	117.152	87.599	35.388	109.065	35.0074	72.8478	101.675	27.6467	38.6032	31.7634	25.909	25.5367	31.8187	PUCCINIA2089:	TRUE	TRUE	5	2	2.5	N	FALSE
PGTG_00898T0	7949.05	3249.82	3474.05	7042.46	7720.44	3387.83	2990.73	5299.52	2893.26	4665.82	4430.26	1281.59	1456.34	643.999	3467.21	3755.78	3544.82	4172.53	3327.96	1686.7	3227.55	1503.54	3510.3	1860.77	571.982	904.666	413.292	64.4863	144.292	312.944	PUCCINIA7413:	TRUE	TRUE	0	1	0	Y	FALSE
PGTG_00899T0	218.098	149.126	109.741	146.997	184.596	137.763	252.589	127.464	269.826	257.525	232.501	330.665	260.13	288.082	171.137	92.2204	136.105	160.733	173.625	236.724	182.37	104.079	229.291	213.378	195.214	282.005	253.482	195.32	218.535	213.695	PUCCINIA7414:	TRUE	TRUE	1	3	0.333333	N	FALSE
PGTG_00903T0	0	0	0	0	0	0	0	0	0	0	0	0	0	0	0	0	0	0	0	0	0	0	0	0	0	0	0	0	0	0	PUCCINIA1013:	TRUE	TRUE	0	0	NA	N	FALSE
PGTG_00904T0	0	0	0	0	0	0	0	0	0	0	0	0	0	0	0	0	0	0	0	0	0	0	0	0	0	0	0	0	0	0	PUCCINIA13906:	FALSE	FALSE	0	0	NA	N	FALSE
PGTG_00906T0	0	0	0	0	0	0	0	0	0	0	0	0	0	0	0	0	0	0	0	0	0	0	0	0	0	0	0	0	0	0	PUCCINIA10298:	TRUE	TRUE	0	0	NA	N	FALSE
PGTG_00907T0	0	0	0	0	0	0	0	0	0	0	0	0	0	0	0	0	0	0	0	0	0	0	0	0	0	0	0	0	0	0	NA	NA	NA	0	0	NA	N	FALSE
PGTG_00908T0	0	0	0	0	0	0	0	0	0	0	0	0	0	0	0	0	0	0	0	0	0	0	0	0	0	0	0	0	0	0	PUCCINIA14439:	FALSE	TRUE	0	0	NA	N	FALSE
PGTG_00909T0	1.66911	3.36372	0	0	2.93008	10.543	0	7.80266	0	2.90395	7.97019	0	3.92548	5.78733	0	0	0	0	0	0	0	0	0	0	0	0	0	0	0	0	PUCCINIA1010:	TRUE	TRUE	43	18	2.38889	N	FALSE
PGTG_00910T0	0	0	0	0	0	0	12.3029	0	0	0	0	0	0	0	0	0	0	0	0	0	0	0	0	0	0	0	0	0	0	0	PUCCINIA14440:	FALSE	TRUE	11	7	1.57143	N	FALSE
PGTG_00911T0	0	0	0	0	0	0	0	0	0	0	19.1894	0	0	2.65312	0	0	0	0	0	0	0	0	0	0	0	0	0	0	0	0	PUCCINIA8561:	TRUE	TRUE	5	2	2.5	N	FALSE
PGTG_00912T0	46.1026	17.4206	112.413	44.4907	35.4078	43.6815	28.0316	50.5172	71.2963	56.8215	41.2815	0	67.7663	69.4597	50.6435	68.229	45.7712	59.459	89.9143	0	0	32.0828	47.1223	92.0844	30.4044	70.352	51.4783	51.0561	60.4183	66.0917	PUCCINIA4349:	TRUE	TRUE	2	8	0.25	N	FALSE
PGTG_00913T0	69.014	89.1554	99.7151	72.8627	73.0022	76.0086	86.0765	101.342	61.3003	53.3679	67.6032	125.19	66.5888	71.2914	93.3014	77.8182	67.4637	24.3441	102.546	47.7993	46.0352	74.8683	46.3035	80.7851	56.0146	58.1013	50.8068	50.3929	57.487	71.6286	PUCCINIA5728:	TRUE	TRUE	4	7	0.571429	N	FALSE
PGTG_00914T0	0	0	0	0	0	0	0	0	0	0	0	0	0	0	0	0	0	0	0	0	0	0	0	0	0	0	0	0.178691	0	0	PUCCINIA3773:	TRUE	TRUE	14	10	1.4	Y	FALSE
PGTG_00915T0	0	0	0	0	0	0	0	0	0	0	0	0	0	0	0	0	0	0	0	0	0	0	0	0	0	0	0	0	0	0.421929	PUCCINIA8562:	TRUE	TRUE	30	13	2.30769	Y	FALSE
PGTG_00916T0	0	2.50429	0	0	0	0	0	4.3569	0	0	0	0	0	0.820699	0	0	0	0	0	0	0	0	0	0	0	0	0	0.196595	0.36699	0	PUCCINIA5729:	TRUE	TRUE	3	5	0.6	N	FALSE
PGTG_00920T0	0	0	0	0	0	0	0	0	0	0	0	0	0	0	0	0	0	0	0	0	0	0	0	0	0	0	0	0	0	0	PUCCINIA7992:	TRUE	TRUE	0	0	NA	N	FALSE
PGTG_00923T0	42.4136	47.3167	36.1105	54.5743	47.8647	82.2861	49.1211	56.6492	59.9693	35.139	57.8655	0	54.8626	50.021	33.2759	71.7366	62.5615	67.7254	74.271	56.2571	43.3469	67.4571	61.931	31.1169	66.5919	65.0346	65.2328	107.362	86.7868	87.2025	PUCCINIA1635:	TRUE	TRUE	0	13	0	N	FALSE
PGTG_00924T0	0	0	0	0	0	0	0	0	0	0	0	0	0	0	0	0	0	0	0	0	0	0	0	0	0	0	0	0	0	0	PUCCINIA4952:	FALSE	TRUE	10	2	5	Y	FALSE
PGTG_00925T0	39.7368	15.0151	26.912	31.9562	18.5292	18.825	20.1342	26.123	30.7259	30.2472	20.7541	35.1389	24.5318	26.6539	27.2794	8.40113	19.7256	0	22.1408	25.156	12.9217	13.8253	16.2463	22.6751	13.102	12.5447	17.4297	18.6634	16.1362	18.9886	PUCCINIA6007:	TRUE	TRUE	4	23	0.173913	N	FALSE
PGTG_00926T0	1.21103	4.88114	2.62457	0	4.25188	3.05983	11.7814	9.90742	5.99305	7.02341	0	0	8.54448	12.7971	10.6416	8.19315	7.69489	0	0	0	0	10.7864	19.8051	16.5853	11.7128	17.3317	16.2256	10.7292	13.2331	13.0719	PUCCINIA6006:	TRUE	TRUE	7	10	0.7	Y	FALSE
PGTG_00927T0	56.4689	51.2103	69.3481	53.2836	42.1302	57.0704	48.8314	53.8958	32.6023	64.4061	44.9412	79.8948	35.8576	30.4572	66.1599	57.3055	50.8304	110.052	71.3166	44.4865	58.7607	52.3905	58.4875	55.8524	28.9624	28.5228	15.0113	22.0366	21.402	27.0901	PUCCINIA6005:	TRUE	TRUE	9	12	0.75	N	FALSE
PGTG_00928T0	0	0	0	0	0	0	0	0	0	0	0	0	0	0.937371	0	0	0	0	0	0	0	0	3.09483	0	0	0	0	32.9331	6.70659	5.10668	PUCCINIA5345:	TRUE	TRUE	2	3	0.666667	N	FALSE
PGTG_00929T0	1.54726	3.11816	0	0	0	0	0	0	0	7.17882	0	0	2.91113	5.62032	0	0	0	0	6.89699	0	0	0	0	0	1.36046	0	9.87178	2.20308	4.56949	2.08764	PUCCINIA5346:	TRUE	TRUE	6	8	0.75	Y	FALSE
PGTG_00932T0	0	0	0	0	0	0	0	0	0	0	0	0	0	0	0	0	0	0	0	0	0	0	0	0	0	0	0	0	0	0	NA	NA	NA	0	0	NA	N	FALSE
PGTG_00933T0	0	0	0	0	0	0	0	0	0	0	0	0	0	0	0	0	0	0	0	0	0	0	0	0	0	0	0	0	0	0	NA	NA	NA	0	0	NA	N	FALSE
PGTG_00934T0	10.4003	7.54544	9.91712	11.4195	14.2409	13.6644	1.34905	4.37561	28.8222	5.7902	8.93912	29.4289	4.69631	4.80817	0	2.81451	9.2517	0	5.56289	8.4273	8.65794	6.48407	1.36069	3.7981	2.56036	4.55271	4.51194	3.22498	2.21149	2.99363	PUCCINIA4749:	TRUE	FALSE	3	32	0.09375	N	TRUE
PGTG_00935T1	88.9008	119.825	108.087	26.04	49.4835	32.8707	63.2826	63.3562	107.303	98.0911	46.5959	122.718	81.5925	71.6023	47.6359	80.6826	61.9984	59.6573	106.322	117.141	67.6893	48.2838	63.8281	79.1915	78.17	93.0999	53.2494	91.3996	96.6949	74.5378	NA	NA	NA	0	0	NA	N	FALSE
PGTG_00935T0	88.9008	119.825	108.087	26.04	49.4835	32.8707	63.2826	63.3562	107.303	98.0911	46.5959	122.718	81.5925	71.6023	47.6359	80.6826	61.9984	59.6573	106.322	117.141	67.6893	48.2838	63.8281	79.1915	78.17	93.0999	53.2494	91.3996	96.6949	74.5378	PUCCINIA3627:	TRUE	TRUE	0	0	NA	N	FALSE
PGTG_00936T0	0	0	0	0	0	0	0	0	0	0	6.71541	0	0	0	0	0	0	0	0	0	0	0	0	12.8397	0	0	0	1.77975	0	1.26487	PUCCINIA10260:	TRUE	TRUE	4	8	0.5	N	FALSE
PGTG_00938T0	0	0	0	0	0	0	0	0	0	0	0	0	0	0	0	0	0	0	0	0	0	0	0	0	0	0	0	0	0	0	NA	NA	NA	2	1	2	N	FALSE
PGTG_00939T0	0	0	0	0	0	0	0	0	0	0	0	0	0	0	0	0	0	0	0	0	0	0	0	0	0	0	0	0	0	0	NA	NA	NA	0	0	NA	N	FALSE
PGTG_00940T0	0	0	0	0	0	0	0	11.6573	0	0	0	0	7.03621	6.58634	0	0	0	0	0	0	25.9434	0	0	0	0	0	3.1819	5.52207	2.94519	0	PUCCINIA8529:	TRUE	TRUE	2	0	Inf	N	FALSE
PGTG_00941T0	0	0	0	0	0	0	0	0	0	0	0	0	0	0	0	0	0	0	0	0	0	0	0	0	0	0	0	0	0	0	PUCCINIA7822:	FALSE	TRUE	0	0	NA	N	FALSE
PGTG_00944T0	69.9835	40.2961	37.9175	92.1929	81.1717	72.6234	44.578	51.1191	49.4754	37.6881	62.66	0	37.0328	41.2679	49.4166	25.3644	35.7328	51.5762	27.8527	33.7556	58.5191	52.8715	12.2625	11.41	32.9643	31.5621	36.6768	34.0064	29.5258	30.913	PUCCINIA5636:	TRUE	TRUE	0	11	0	N	FALSE
PGTG_00945T0	34.8294	36.88	35.8213	30.3834	34.1982	31.3224	7.65729	21.387	32.135	12.3247	29.598	8.3521	6.94181	8.9672	20.7488	15.9753	7.50189	20.3028	7.8939	19.931	9.21432	7.88664	11.585	5.38961	13.4949	3.97564	7.15582	5.23006	7.49665	6.10652	PUCCINIA3859:	TRUE	TRUE	9	31	0.290323	N	FALSE
PGTG_00948T0	0	0	0	0	0	0	0	0	0	0	0	0	0	0	0	0	0	0	0	0	0	0	0	0	0	0	0	0	0	0	PUCCINIA14049:	FALSE	TRUE	0	0	NA	N	FALSE
PGTG_00949T0	0	0	0	0	0	0	0	0	0	10.7947	0	0	0	0	0	0	0	0	0	0	0	0	0	0	0	0	0	1.47176	2.74737	0	NA	NA	NA	3	4	0.75	Y	FALSE
PGTG_00950T0	72.3061	50.6842	68.1384	26.9674	80.0222	39.7153	81.5564	88.1875	46.6724	87.5231	120.108	44.484	112.383	107.966	69.0687	42.5375	69.9136	21.6241	56.0581	42.4616	49.07	133.016	61.6949	43.0583	157.572	177.337	144.426	95.9906	125.339	83.4201	PUCCINIA3145:	TRUE	TRUE	2	12	0.166667	N	FALSE
PGTG_00952T0	6.0994	0	0	0	8.92281	0	0	2.37624	0	2.35834	14.5636	0	1.91265	0.671384	0	0	6.45926	0	0	0	0	0	0	0	0	0	0	0.64331	0	0	PUCCINIA4340:	TRUE	TRUE	12	4	3	N	FALSE
PGTG_00954T0	6.73721	9.05157	4.86725	3.85283	3.94234	0	7.28248	5.2495	0	13.0249	0	0	9.50691	12.607	29.6022	0	0	0	0	0	0	5.00082	0	0	0	0	0	0	0	1.01002	PUCCINIA2177:	TRUE	TRUE	0	0	NA	N	TRUE
PGTG_00956T0	25.7346	8.64373	51.1272	25.7546	13.1765	10.8369	6.95435	25.0647	0	17.4131	35.844	0	6.05237	0.708175	9.42277	0	0	0	0	0	0	0	7.01434	0	0	0	0	0	1.90004	0	PUCCINIA2993:	FALSE	TRUE	0	0	NA	N	FALSE
PGTG_00957T0	12.7395	0	5.52224	0	6.70919	0	0	5.95592	0	14.7776	24.3352	0	2.39691	0.841372	0	8.61883	0	0	0	0	0	5.67378	0	0	2.2404	0	0	0	0	0	PUCCINIA4196:	TRUE	TRUE	0	1	0	N	FALSE
PGTG_00959T0	6.50711	2.62273	2.82048	6.69825	5.71155	6.57642	0	10.6469	0	4.5286	6.2146	0	5.50934	4.29757	5.71798	4.40234	0	0	0	8.78816	0	0	0	0	2.28857	1.09561	0	1.85304	0.384347	0.585316	PUCCINIA2160:	TRUE	TRUE	0	0	NA	N	FALSE
PGTG_00960T0	0	0	0	0	0	0	0	0	0	4.00426	0	0	8.1182	10.2589	0	0	0	0	0	23.3119	0	7.68705	0	0	6.07077	0	6.60763	2.18442	9.17484	1.55247	PUCCINIA11515:	FALSE	FALSE	0	0	NA	Y	TRUE
PGTG_00961T0	1.22026	0	2.64458	2.09351	0	3.08315	0	0	6.03873	0	0	0	0	0	0	0	0	0	0	0	0	0	0	0	0	0	0	0	0	0	PUCCINIA1000:	TRUE	TRUE	12	18	0.666667	N	FALSE
PGTG_00962T0	76.7963	154.766	55.4925	65.8767	61.7898	145.527	41.5059	74.8132	95.0106	89.0994	122.271	0	54.1838	54.9461	112.5	43.2966	20.3318	44.02	85.6016	43.2264	66.5942	0	0	0	11.2568	10.778	28.5887	23.2869	13.2301	20.1478	NA	NA	NA	0	0	NA	N	TRUE
PGTG_00963T0	64.822	20.0976	0	8.55462	21.8834	25.1971	97.0178	17.4859	0	57.8473	35.7228	0	23.454	0	0	0	0	0	0	0	0	0	0	0	0	0	0	0	0	0	NA	NA	NA	0	3	0	Y	FALSE
PGTG_00964T0	189.302	113.036	0	60.1426	92.3098	17.7146	159.151	106.553	0	235.905	251.172	0	62.6589	16.2067	30.8133	47.4336	44.549	0	31.2612	0	36.4786	31.2325	45.864	32.0157	12.3328	5.9041	4.47447	0	0	3.15328	PUCCINIA14136:	FALSE	TRUE	0	0	NA	Y	FALSE
PGTG_00965T0	9.67377	19.4953	0	0	12.7366	0	0	11.3065	0	11.2213	23.0985	0	12.5132	3.9931	10.6263	0	0	0	0	0	0	0	0	0	0	0	0	0	0	0	PUCCINIA14135:	FALSE	TRUE	0	0	NA	Y	FALSE
PGTG_00967T0	740.614	409.015	231.508	452.045	556.307	233.907	484.952	297.546	132.154	662.886	510.1	302.279	219.401	55.8505	281.602	36.1339	96.1534	159.196	47.6159	12.0223	37.0516	19.8217	69.8765	65.0201	7.827	25.4798	7.95123	3.3799	4.73201	5.60491	PUCCINIA5012:	TRUE	TRUE	5	8	0.625	Y	FALSE
PGTG_00968T0	0	0	0	0	0	0	0	0	0	0	0	0	0	0	0	0	0	0	0	0	0	0	0	0	0	0	0	1.82279	0	0	PUCCINIA7823:	FALSE	FALSE	0	0	NA	Y	FALSE
PGTG_00970T0	675.431	415.917	237.214	456.003	612.065	339.732	436.03	394.729	108.322	584.006	507.739	221.235	198.564	75.3798	412.204	285.599	486.788	559.232	292.737	232.295	260.313	201.942	378.425	185.592	52.244	81.6145	27.9333	19.7884	15.6993	40.7847	PUCCINIA3889:	FALSE	TRUE	0	2	0	Y	FALSE
PGTG_00972T0	55.6283	32.9725	14.1849	11.2279	54.5715	8.26776	42.4451	30.5977	0	56.9384	101.578	0	20.0092	2.16114	14.3785	0	0	0	0	0	0	0	0	0	0	2.75504	0	0	0	0	PUCCINIA10436:	TRUE	TRUE	0	0	NA	Y	FALSE
PGTG_00973T0	0	0	0	0	0	0	0	0	0	0	0	0	0	0	0	0	0	0	0	0	0	0	0	0	0	0	0	0	0	0	PUCCINIA7823:	FALSE	FALSE	1	0	Inf	Y	FALSE
PGTG_00974T0	0	0	0	0	0	0	0	0	0	0	0	0	0	0	0	0	0	0	0	0	0	0	0	0	0	0	0	0	0	0	PUCCINIA6885:	TRUE	TRUE	0	0	NA	N	FALSE
PGTG_00975T0	0	0	0	0	0	0	0	0	0	0	0	0	0	0	0	0	0	0	0	0	0	0	0	0	0	0	0	0	0	0	NA	NA	NA	2	1	2	N	FALSE
PGTG_00976T0	4.27868	0	4.63663	3.67029	0	0	13.8749	2.50038	0	2.48154	0	0	2.01256	1.41291	0	7.23677	0	0	0	0	0	0	0	0	0	0	0	1.01537	0	0	PUCCINIA10197:	TRUE	TRUE	0	0	NA	Y	FALSE
PGTG_00977T0	435.528	215.159	99.1655	252.944	278.157	137.017	302.25	160.43	100.637	351.859	283.24	71.9333	122.756	30.2191	178.701	45.8605	91.5269	163.193	67.987	22.8876	44.086	22.6415	66.5144	61.8914	14.9007	28.5339	1.08123	9.11563	7.50722	6.0974	PUCCINIA14653:	FALSE	TRUE	4	2	2	Y	FALSE
PGTG_00978T0	16.5455	14.2902	17.0748	12.1654	17.2889	17.9162	17.8846	12.891	15.596	9.13849	13.1678	0	10.7473	13.0088	24.2311	15.9911	17.5217	37.9359	24.5833	10.6404	16.3972	8.77167	15.4619	28.7732	22.1675	19.2348	12.0639	18.6972	13.4957	16.3001	PUCCINIA6732:	TRUE	TRUE	4	3	1.33333	N	FALSE
PGTG_00981T0	0	0	0	0	0	0	0	0	0	0	0	0	0	0	0	0	0	0	0	0	0	0	0	0	0	0	0	0	0	0	PUCCINIA9270:	TRUE	TRUE	10	1	10	N	FALSE
PGTG_00982T0	0	0	0	0	0	0	0	0	0	0	0	0	0	0	0	0	0	0	0	0	0	0	0	0	0	0	0	0	0	0	PUCCINIA12626:	TRUE	FALSE	5	1	5	N	FALSE
PGTG_00983T0	0	0	0	0	0	0	0	0	0	0	0	0	0	0	0	0	0	0	0	0	0	0	0	0	0	2.26992	0	0	0	0	PUCCINIA12625:	TRUE	FALSE	2	2	1	N	FALSE
PGTG_00984T0	0	0	0	0	0	0	0	0	0	0	0	0	0	0	0	0	0	0	0	0	0	0	0	0	0	0	0	0	0	0	PUCCINIA8157:	TRUE	TRUE	3	4	0.75	N	FALSE
PGTG_00985T0	2.6475	0	0	0	0	0	0	0	0	0	0	0	0	0	0	0	0	0	0	0	0	0	0	0	0	0	0	0	0	0	PUCCINIA9432:	TRUE	TRUE	0	0	NA	N	FALSE
PGTG_00986T0	116.776	111.057	76.7772	85.5398	110.56	66.3032	63.8227	87.4071	32.4657	53.2667	93.983	129.951	53.0762	54.5932	57.6485	75.4532	62.5275	117.327	58.4864	97.462	54.6136	55.511	72.9564	29.949	51.9149	41.9745	58.5987	48.9891	47.6621	63.7322	PUCCINIA3626:	TRUE	TRUE	0	9	0	N	FALSE
PGTG_00987T0	107.834	104.192	131.258	88.6996	73.9048	104.504	86.2235	77.6886	36.5506	80.5301	95.2279	41.8006	50.0268	60.9744	84.373	94.9404	84.4737	121.928	59.2611	99.7506	146.027	78.9422	72.4727	101.152	40.2637	58.4484	43.3532	70.5771	58.894	45.8409	PUCCINIA6456:	TRUE	TRUE	0	8	0	N	FALSE
PGTG_00988T0	0	0	0	0	0	0	0	0	0	0	0	0	0	0.843814	11.2278	0	0	0	0	0	0	0	0	11.6659	0	0	0	0	0	0	PUCCINIA8843:	TRUE	TRUE	14	12	1.16667	N	FALSE
PGTG_00989T0	24.5245	29.0095	26.574	37.5013	28.0775	25.5939	29.3908	26.1687	36.937	24.7348	19.0933	7.54296	23.8234	23.7673	30.4504	63.1211	57.5887	55.0077	57.0331	46.8002	44.3822	43.9226	31.3881	17.0361	30	26.9287	26.8707	24.7135	21.4134	29.7327	PUCCINIA2433:	TRUE	TRUE	6	16	0.375	N	FALSE
PGTG_00990T0	0	0	0	0	0	0	0	0	0	5.19609	0	0	0	0	0	0	0	0	0	0	0	0	0	0	11.8165	0	0	7.08611	7.93669	2.01444	PUCCINIA5953:	TRUE	TRUE	2	2	1	N	FALSE
PGTG_00991T0	1.80976	0	1.96104	0	5.55974	0	0	3.17258	0	2.09912	0	0	0.851254	0	0	0	0	0	0	0	0	0	0	0	0	0	0	0	0	0	PUCCINIA1317:	TRUE	TRUE	9	0	Inf	N	FALSE
PGTG_00992T0	0	0	0	0	0	0	0	0	0	0	0	0	0	0	0	0	0	0	0	0	0	0	0	0	0	0	0	0	0	0	PUCCINIA1502:	TRUE	TRUE	0	0	NA	N	FALSE
PGTG_00993T0	0	0	0	0	0	0	0	0	0	0	0	0	0	0	0	0	0	0	0	0	0	0	0	0	0	0	0	0	0	0	PUCCINIA4589:	TRUE	TRUE	12	10	1.2	N	FALSE
PGTG_00994T0	0	0	0	0	0	0	0	0	0	0	0	0	0	0	0	0	0	0	0	0	0	0	0	0	0	0	0	0	0	0	PUCCINIA5804:	TRUE	TRUE	0	0	NA	N	FALSE
PGTG_00995T0	0	0	0	0	0	0	0	0	0	0	0	0	0	0	0	0	0	0	0	0	0	0	0	0	0	0	0	0	0	0	PUCCINIA1317:	TRUE	TRUE	16	9	1.77778	N	FALSE
PGTG_00996T0	0	0	0	0	0	0	0	0	0	0	0	0	0	0	0	0	0	0	0	0	0	0	0	0	0	0	0	0	0	0	PUCCINIA8661:	TRUE	TRUE	2	1	2	N	TRUE
PGTG_00998T0	0	0	0	0	0	0	0	0	0	0	0	0	0	0	0	0	0	0	0	0	0	0	0	0	0	0	0	0	0	0	PUCCINIA1194:	TRUE	TRUE	0	0	NA	N	FALSE
PGTG_01000T0	0	0	0	0	0	0	0	0	0	0	0	0	0	0	0	0	0	0	0	0	0	0	0	0	0	0	0	0	0	0	PUCCINIA1142:	TRUE	TRUE	2	0	Inf	N	FALSE
PGTG_01001T0	0	0	0	0	0	0	0	0	0	0	0	0	0	0	0	0	0	0	0	0	0	0	0	0	0	0	0	0	0	0	PUCCINIA1005:	TRUE	TRUE	0	0	NA	N	FALSE
PGTG_01002T0	0	0	0	0	0	0	0	0	0	0	0	0	0	0	0	0	0	0	0	0	0	0	0	0	0	0	0	0	0.299215	0	PUCCINIA1502:	TRUE	TRUE	2	2	1	N	FALSE
PGTG_01003T0	0	0	0	0	0	0	0	0	0	0	0	0	0	0	0	0	0	0	0	0	0	6.2733	0	0	1.23857	0	0	0.445714	1.24804	0	PUCCINIA3839:	TRUE	TRUE	2	2	1	N	FALSE
PGTG_01004T0	0	0	0	0	0	0	0	0	0	0	0	0	0	0	0	0	0	0	0	0	0	0	0	0	0	0	0	0	0	0	PUCCINIA9011:	TRUE	TRUE	2	1	2	N	FALSE
PGTG_01007T0	0	0	0	0	0	0	0	0	0	0	0	0	0	0	0	0	0	0	0	0	0	0	0	0	0	0	0	0.683558	0	0	PUCCINIA1809:	TRUE	TRUE	0	0	NA	N	FALSE
PGTG_01010T0	16.6914	20.7002	18.0865	16.5208	20.2856	21.0865	16.6545	14.255	25.4157	14.1476	9.19647	18.1657	14.1924	13.3556	14.1026	26.0595	20.3956	17.6632	17.1691	21.6748	30.0614	37.1655	31.4965	20.5141	25.4	25.4005	30.718	22.8521	26.5431	24.542	PUCCINIA9069:	TRUE	FALSE	5	16	0.3125	N	FALSE
PGTG_01012T0	0	0	0	0	0	0	0	2.27637	0	4.51843	4.65048	0	4.58066	5.14534	0	0	0	0	0	0	0	8.67412	12.7409	8.89164	17.1257	13.1178	14.9122	9.55224	5.17686	6.13181	PUCCINIA6435:	TRUE	TRUE	0	0	NA	N	FALSE
PGTG_01014T0	0	0	0	0	0	0	0	0	0	0	0	0	0	0	0	0	0	0	0	0	0	0	0	0	0	0	0	0	0	0	NA	NA	NA	0	0	NA	N	FALSE
PGTG_01015T0	0	0	0	0	0	0	0	0	0	0	0	0	0	0	0	0	0	0	0	0	0	0	4.55274	0	0	0	0	0	0.41108	0.626027	PUCCINIA1252:	TRUE	TRUE	0	0	NA	N	FALSE
PGTG_01017T0	0	0	0	0	0	0	0	0	0	0	0	0	0	0	0	0	0	0	0	0	0	0	0	0	0	0	0	0	0	0	PUCCINIA3303:	TRUE	TRUE	0	0	NA	N	FALSE
PGTG_01018T0	0	0	0	0	0	0	0	0	0	0	0	0	0	0.444881	0	0	0	0	0	0	0	0	0	0	0	0	0	0	0	0	PUCCINIA1252:	TRUE	TRUE	0	0	NA	N	FALSE
PGTG_01019T0	0	0	0	0	0	0	11.4309	2.05991	8.72212	6.13318	0	0	6.63222	4.07412	0	0	0	0	7.85655	0	0	15.6987	5.76476	8.04616	20.1465	8.90288	19.1168	7.24984	8.32828	5.54881	PUCCINIA4630:	TRUE	TRUE	18	10	1.8	N	FALSE
PGTG_01020T0	55.7094	54.434	65.8568	49.2363	56.3072	25.5922	131.385	73.0018	91.8966	80.2845	64.4923	95.5433	111.962	114.281	89.0079	34.2635	80.4494	58.0598	97.8268	56.9997	43.917	82.7005	82.8242	92.4811	163.28	122.225	155.1	122.322	145.58	110.851	PUCCINIA3292:	TRUE	TRUE	0	5	0	Y	FALSE
PGTG_01021T0	20.9405	7.03349	15.128	38.9198	16.8486	17.6363	33.953	22.4345	25.9071	36.4344	20.8329	74.0719	36.1157	50.1337	7.66724	17.7089	22.1759	12.0032	31.1148	23.5681	18.1586	31.0862	0	15.9329	39.8937	45.5424	53.4421	34.7857	38.652	36.1023	PUCCINIA3909:	TRUE	TRUE	5	6	0.833333	N	FALSE
PGTG_01022T0	0	0	0	0	8.6167	24.8037	0	0	0	0	0	0	0	0	0	0	0	0	0	0	0	0	0	0	0	0	0	0	5.79842	8.83033	PUCCINIA8211:	TRUE	TRUE	2	0	Inf	Y	FALSE
PGTG_01023T0	0	0	0	0	0	16.1749	0	0	15.8402	0	7.64321	0	9.03357	6.342	0	0	0	22.0171	0	0	0	0	10.4694	0	30.9613	21.5596	32.6782	9.62161	9.45311	5.7584	PUCCINIA8567:	TRUE	TRUE	0	1	0	Y	FALSE
PGTG_01024T0	0	0	0	0	0	0	0	0	0	0	0	0	0	0	0	0	0	0	0	0	0	0	0	0	0	0	0	0	0	0	NA	NA	NA	0	0	NA	N	FALSE
PGTG_01026T0	0	0	0	0	0	0	0	0	0	0	0	0	0	1.21901	0	0	0	0	0	0	0	2.73993	4.02467	0	2.16383	1.0359	3.92532	1.94672	1.4536	3.32049	PUCCINIA6287:	TRUE	TRUE	9	7	1.28571	N	FALSE
PGTG_01027T0	20.5814	23.0429	34.6922	15.6933	17.0615	28.8897	22.2472	24.0536	11.3168	33.1561	27.3001	0	59.6986	50.5955	40.1896	23.207	32.6935	39.3245	10.1934	23.1633	23.7963	30.5522	22.4391	46.9775	42.2245	40.4284	45.2291	68.3784	56.3928	60.1672	PUCCINIA5353:	TRUE	TRUE	2	0	Inf	N	FALSE
PGTG_01029T0	0	0	0	0	0	0	0	0	0	0	0	0	0	0	0	0	0	0	0	0	0	0	0	0	0	0	0	0	0	0	PUCCINIA4789:	TRUE	FALSE	1	6	0.166667	N	FALSE
PGTG_01030T0	17.0954	39.7522	14.2499	11.2805	12.6968	33.2258	46.9082	29.201	13.0154	22.8797	31.3979	37.2119	37.1129	34.74	34.6666	26.6902	12.5335	0	29.3087	35.5201	0	29.2818	21.5058	36.0193	45.0937	34.3191	40.272	30.7908	38.8365	40.2175	PUCCINIA4767:	TRUE	FALSE	1	1	1	N	FALSE
PGTG_01031T0	0	0	0	0	0	0	0	0	0	0	0	0	0	0	0	0	0	0	0	0	0	0	0	0	0	0	0	0	0	0	PUCCINIA9982:	TRUE	TRUE	1	0	Inf	N	FALSE
PGTG_01032T0	0	0	0	0	0	0	0	0	0	0	0	0	0	0	0	0	0	0	0	0	0	0	0	7.6191	0	0	1.06484	0	0.492893	1.50124	PUCCINIA9988:	TRUE	FALSE	0	0	NA	N	FALSE
PGTG_01034T0	0	0	0	0	0	0	0	0	0	0	0	0	0	0.517301	0	0	0	0	0	0	0	0	0	0	0	0	0	0	0	0.704547	PUCCINIA6941:	TRUE	TRUE	0	0	NA	N	FALSE
PGTG_01035T0	13.0013	0	0	0	0	0	0	0	0	0	0	0	0	0	0	0	0	0	0	0	0	0	0	0	0	0	0	0	0	0	NA	NA	NA	1	0	Inf	N	FALSE
PGTG_01038T0	16.9761	28.9482	22.6399	28.0043	18.3392	32.994	4.23462	22.1287	3.23114	11.3597	21.8244	0	5.22097	5.39025	5.73725	22.0866	31.1151	35.929	23.2826	30.8622	27.177	10.1768	10.6779	11.9222	8.61107	6.04618	6.66495	11.8792	9.06288	8.2223	PUCCINIA8366:	TRUE	TRUE	1	4	0.25	N	FALSE
PGTG_01039T0	34.7093	26.4252	36.7748	42.3453	37.9129	29.2325	25.0124	29.7471	30.5362	33.9962	38.6728	21.8257	46.8017	52.9788	44.0544	46.9647	44.1086	53.0548	75.6373	46.8753	36.118	32.6316	45.4106	21.1262	37.2993	46.1019	46.749	41.9775	51.9366	46.4847	PUCCINIA5563:	TRUE	TRUE	1	7	0.142857	N	TRUE
PGTG_01040T0	0	0	0	0	0	0	0	0	0	0	0	0	0	0	0	0	0	0	0	0	0	0	0	0	0	0	0	0	0.92349	1.40637	PUCCINIA8365:	TRUE	TRUE	15	13	1.15385	N	FALSE
PGTG_01041T0	0	0	0	0	0	0	0	0	0	0	0	0	0	0	0	0	0	0	0	0	0	0	0	0	0	0	0	0	0	0	PUCCINIA11972:	TRUE	FALSE	37	27	1.37037	Y	FALSE
PGTG_01044T0	0	0	0	0	0	0	0	0	0	0	0	0	0	0	0	0	0	0	0	0	0	0	0	0	0	0	0	0.931252	0	0	PUCCINIA13443:	TRUE	FALSE	0	0	NA	N	FALSE
PGTG_01046T0	0	0	0	0	0	0	0	0	0	0	0	0	0	0	0	0	0	0	0	0	0	0	0	0	0	0	0	0	0	0	PUCCINIA9706:	TRUE	TRUE	18	4	4.5	N	FALSE
PGTG_01048T0	0	0	0	0	0	0	0	0	0	0	0	0	0	0	0	0	0	0	0	0	0	0	0	0	0	0	0	1.30071	0	0	NA	NA	NA	7	4	1.75	N	FALSE
PGTG_01050T0	0	0	0	0	0	0	0	0	0	0	0	0	0	0	0	0	0	0	0	0	0	0	0	0	0	0	0	0	0	0	PUCCINIA9705:	TRUE	TRUE	0	0	NA	Y	FALSE
PGTG_01051T0	0	0	0	0	0	0	0	0	0	0	0	0	0	0	0	0	0	0	0	0	0	0	0	0	0	0	0	0	0	0	PUCCINIA9704:	TRUE	TRUE	4	0	Inf	N	FALSE
PGTG_01053T1	57.4906	63.9528	67.3472	77.6476	65.2017	75.0909	43.7272	59.8653	41.2324	24.572	50.902	47.7411	29.7546	30.2429	27.5326	66.6003	56.55	64.689	50.4961	102.613	67.7194	42.147	48.8782	48.5973	43.7611	37.1057	36.5386	39.1748	34.9654	39.7037	PUCCINIA1728:	TRUE	TRUE	3	16	0.1875	N	FALSE
PGTG_01053T0	57.4906	63.9528	67.3472	77.6476	65.2017	75.0909	43.7272	59.8653	41.2324	24.572	50.902	47.7411	29.7546	30.2429	27.5326	66.6003	56.55	64.689	50.4961	102.613	67.7194	42.147	48.8782	48.5973	43.7611	37.1057	36.5386	39.1748	34.9654	39.7037	PUCCINIA1728:	TRUE	TRUE	3	16	0.1875	N	FALSE
PGTG_01054T0	65.4568	90.2567	89.6053	47.2838	93.7407	78.3401	100.546	120.803	204.585	159.857	82.2644	146.247	335.436	336.742	90.8286	69.9226	142.286	94.7877	168.94	46.5325	107.547	184.128	169.022	235.932	336.269	295.86	347.321	348.823	393.746	356.369	PUCCINIA13771:	FALSE	FALSE	0	1	0	N	FALSE
PGTG_01055T0	139.462	160.045	218.296	186.095	156.415	347.475	1055.25	810.457	1159.85	1696.33	698.36	1726.62	3142.36	3546.75	740.426	170.358	227.689	213.174	535.329	366.248	564.365	1664.9	899.63	1618.22	3208.74	3546.79	3899.1	2783.72	3511.2	2803.38	PUCCINIA5344:	TRUE	TRUE	0	1	0	N	FALSE
PGTG_01061T0	0	0	0	0	0	0	0	0	0	0	0	0	0	0	0	0	0	0	0	0	0	0	0	0	0	0	0	0	0	0	PUCCINIA1030:	TRUE	TRUE	0	0	NA	N	FALSE
PGTG_01067T0	5.44188	4.38676	0.786217	3.11207	6.68717	4.5832	5.88232	8.47961	7.18141	3.36629	4.33084	0	10.7507	9.46433	3.1878	3.68167	5.76295	0	3.23414	4.89944	7.55032	10.5013	5.93306	3.31219	10.5261	10.0784	10.184	11.3644	9.21427	10.9321	PUCCINIA5510:	TRUE	TRUE	15	14	1.07143	N	FALSE
PGTG_01071T0	42.9481	29.5545	49.9438	41.3341	45.9722	39.7001	84.9221	53.8661	93.3091	111.781	65.0268	88.9247	170.973	223.459	105.854	53.1516	43.2633	50.4369	46.6923	63.6614	54.5014	170.27	119.916	153.022	233.94	258.381	265.989	184.285	232.948	204.937	PUCCINIA10767:	FALSE	TRUE	0	0	NA	N	FALSE
PGTG_01072T0	0	0	0	0	0	0	0	0	0	0	0	0	0	0	0	0	0	0	0	0	0	0	0	0	0	0	0	0	0	0	PUCCINIA14535:	FALSE	TRUE	4	0	Inf	N	FALSE
PGTG_01073T0	10.3371	13.8881	7.46777	17.7345	12.0977	21.765	11.1737	16.1085	8.52587	7.99356	8.22717	0	26.7423	24.4636	15.1394	0	10.947	11.8505	7.67975	11.6342	26.8915	15.3454	5.63505	15.7302	27.2674	20.3059	25.2819	32.4353	36.634	30.2192	PUCCINIA1921:	TRUE	TRUE	5	11	0.454545	N	FALSE
PGTG_01074T0	33.7096	30.193	16.2367	19.2776	26.3006	9.4635	36.4379	39.4017	37.0708	26.0699	35.7757	0	14.0942	4.94738	16.4584	63.3499	35.6984	25.7633	16.6976	25.2955	19.4876	8.34114	61.2536	51.3019	39.524	15.7678	26.2896	44.4423	42.0338	47.1672	PUCCINIA1922:	TRUE	TRUE	2	2	1	N	FALSE
PGTG_01077T0	0	3.94696	4.2447	0	1.71907	0	0	0	0	0	0	0	2.76368	0	0	0	0	0	0	0	0	0	19.2176	8.94108	0	0	0	0.30985	0	0.880844	PUCCINIA9692:	TRUE	FALSE	0	4	0	N	FALSE
PGTG_01078T0	202.878	164.571	149.326	186.071	175.834	180.537	99.3048	199.826	94.7156	155.4	191.93	126.373	78.0225	58.1463	213.032	164.016	149.988	175.533	130.815	137.86	192.524	130.695	166.936	133.972	80.7767	67.6732	56.1712	45.2179	42.2047	58.5343	PUCCINIA6677:	TRUE	TRUE	3	3	1	N	FALSE
PGTG_01079T0	0	0	0	0	0	0	0	0	0	0	0	0	0	0	0	0	0	0	0	0	0	0	0	0	0	0	0	0	0	0	PUCCINIA6678:	TRUE	TRUE	3	2	1.5	N	FALSE
PGTG_01080T0	0	0	0	0	0	0	0	0	0	0	0	0	0	0	0	0	0	0	0	0	0	0	0	0	0	0	0	0	0	0	NA	NA	NA	0	0	NA	N	FALSE
PGTG_01081T0	0	0	0	0	0	0	0	0	0	0	0	0	0	0	0	0	0	0	0	0	0	0	0	0	0	0	0	0	0	0	NA	NA	NA	0	0	NA	N	FALSE
PGTG_01082T0	0	0	0	0	0	0	0	0	0	0	0	0	0	0	0	0	0	0	0	0	0	0	0	0	0	0	0	0	0	0	NA	NA	NA	0	0	NA	N	FALSE
PGTG_01083T0	2.40195	0	0	0	0	6.06883	46.7343	28.0735	47.5462	25.0758	22.941	0	59.8795	49.97	10.5539	0	0	0	32.1218	0	12.4972	123.02	47.1374	65.7941	200.644	165.821	180.841	66.1207	92.9265	69.1378	PUCCINIA10432:	TRUE	TRUE	0	0	NA	Y	FALSE
PGTG_01084T0	10.0151	15.9783	7.23467	11.4547	14.651	13.7065	16.2385	15.6057	20.6507	17.9081	7.97036	17.7118	25.5167	30.8671	7.33344	12.7043	14.5832	5.74068	26.0401	11.271	10.8558	29.7328	17.7434	22.8588	55.4008	40.0467	42.8624	29.5104	35.1231	30.2162	PUCCINIA2190:	TRUE	TRUE	0	1	0	N	FALSE
PGTG_01085T0	60.9866	36.61	5.62434	48.9757	58.0861	22.9496	25.2469	45.4953	32.1069	70.739	68.1591	36.7184	23.1931	4.28491	34.2068	43.8937	16.4897	62.4778	46.2719	26.2868	13.5025	20.2254	55.1735	17.7708	5.70456	6.5543	4.13936	1.84758	2.6825	6.4195	PUCCINIA4963:	TRUE	TRUE	8	3	2.66667	N	TRUE
PGTG_01086T0	11.1805	28.1649	15.1438	11.9885	11.6536	19.4212	13.5961	17.1497	10.3742	22.694	6.6735	29.6597	27.9383	27.4596	15.3505	14.1827	26.6404	9.61309	15.5737	23.5927	14.5429	15.5593	15.9989	28.7091	25.8044	34.119	24.0741	32.8339	28.0663	21.6852	PUCCINIA6035:	TRUE	TRUE	1	10	0.1	N	FALSE
PGTG_01087T0	0	0	0	0	0	0	0	0	0	0	0	0	3.52046	0.617883	8.22125	0	5.94454	0	0	0	0	0	0	0	0	0	0	2.96023	0.552594	3.36615	PUCCINIA8939:	TRUE	TRUE	6	8	0.75	Y	FALSE
PGTG_01088T0	15.4187	9.06295	18.0997	15.4307	12.9697	24.3483	14.5833	14.2654	19.0756	14.1579	18.4064	18.179	23.5705	25.2457	11.2903	13.0393	22.4515	17.6761	22.9088	21.6906	23.3982	20.0268	4.20259	20.529	31.0671	32.9906	31.9701	21.5475	25.6138	24.271	PUCCINIA3235:	TRUE	TRUE	2	3	0.666667	N	FALSE
PGTG_01090T0	47.7696	27.5055	9.86026	19.513	17.9697	11.4949	7.37655	15.9519	0	7.91588	10.863	0	4.27987	0	9.99488	0	0	0	0	0	0	0	0	0	0	0	0	0.359879	2.68718	0	PUCCINIA10041:	TRUE	TRUE	0	0	NA	N	FALSE
PGTG_01091T0	1.62883	0	0	0	0	0	0	1.90367	0	0	0	0	0.766151	0	0	0	0	0	0	0	0	0	0	0	0	0	0	0.257692	0	0	PUCCINIA6977:	TRUE	TRUE	0	0	NA	N	FALSE
PGTG_01093T0	0	0	0	0	0	0	0	0	0	0	0	0	0	0	0	0	0	0	0	0	0	0	0	0	0	0	0	0	0	0	PUCCINIA13186:	TRUE	FALSE	0	2	0	N	FALSE
PGTG_01094T0	0	0	0	0	0	0	0	0	0	0	0	0	0	0	0	0	0	0	0	0	0	0	0	0	0	0	0	0	0	0	PUCCINIA14332:	FALSE	TRUE	1	2	0.5	N	FALSE
PGTG_01095T0	0	0	0	0	0	0	0	3.93097	0	0	0	0	0	0	0	0	0	0	0	0	0	0	0	0	0	0	0	6.65146	3.97326	6.80718	PUCCINIA10111:	TRUE	TRUE	9	2	4.5	N	FALSE
PGTG_01096T0	63.6915	41.5969	54.9561	51.6	61.5985	58.1117	22.9488	60.6504	32.1028	30.0967	39.4244	25.0311	24.688	25.5114	20.728	67.8269	69.3228	52.7342	42.0585	51.7684	70.5721	28.8886	32.7912	26.921	43.0364	33.759	41.0106	41.9851	39.3614	51.4554	PUCCINIA7023:	TRUE	TRUE	0	7	0	N	FALSE
PGTG_01097T0	125.584	111.891	77.3536	120.201	97.4666	70.1409	81.449	94.2432	91.5864	70.5332	91.5322	18.7037	23.0065	8.29411	69.6975	160.983	155.392	272.787	135.529	107.12	178.827	111.855	194.569	138.799	29.0581	46.7412	15.1814	3.97365	8.58892	17.2417	PUCCINIA1077:	TRUE	TRUE	7	6	1.16667	N	FALSE
PGTG_01098T0	3.59622	7.24739	12.9893	11.3112	9.46964	10.6007	3.88728	5.60375	5.93222	4.86634	8.5861	16.96	8.73968	8.51077	7.89997	10.1375	17.1378	12.3682	24.0444	0	6.23696	6.67286	3.92082	8.20823	12.6476	12.6142	11.4717	11.2841	9.38158	9.97399	PUCCINIA7743:	FALSE	FALSE	1	6	0.166667	N	FALSE
PGTG_01101T0	16.5875	12.8571	30.4183	19.7016	22.3993	9.67165	28.9639	38.7721	6.31437	47.36	27.4186	36.1064	60.0173	53.9328	11.2122	34.5298	28.3761	17.5533	39.8132	17.2324	13.2775	53.9825	41.7339	69.8984	56.0949	63.3765	87.106	51.6776	64.0607	55.6649	PUCCINIA5656:	TRUE	TRUE	0	0	NA	N	FALSE
PGTG_01103T0	10.0878	7.62362	6.8318	6.49004	10.5146	4.779	4.08908	10.3157	9.36026	12.4318	9.03184	8.92025	10.3796	13.3248	11.0801	8.531	6.00915	0	16.8618	17.0294	9.8411	35.0964	16.4974	23.0249	46.5646	30.7841	28.9614	19.6501	18.4338	17.8643	PUCCINIA5657:	TRUE	TRUE	12	10	1.2	N	FALSE
PGTG_01104T0	0	0	2.49911	0	0	0	0	0	0	2.67507	8.25974	0	7.05124	6.85427	0	0	3.66354	0	10.2802	0	0	2.56769	0	0	5.06951	12.6201	6.6214	5.65548	9.87612	8.81666	PUCCINIA8472:	TRUE	TRUE	0	0	NA	Y	FALSE
PGTG_01105T0	0	0	0	0	0	0	0	0	0	0	0	0	0	0	0	5.09081	0	10.3517	0	10.1626	7.83013	0	0	0	0	2.53393	0	0.476185	0.444453	2.03055	PUCCINIA5017:	TRUE	TRUE	6	11	0.545455	N	FALSE
PGTG_01106T0	10.9373	5.08656	5.46995	10.1038	5.16929	0	8.18482	5.89953	4.16351	18.5411	6.02619	11.9035	14.6422	20.8369	7.39284	8.53795	16.0374	0	3.75015	0	17.5095	16.8602	11.0072	30.7253	20.7124	22.6645	23.0809	21.9622	26.5862	22.325	PUCCINIA6681:	TRUE	TRUE	1	8	0.125	N	FALSE
PGTG_01108T0	0	0	0	0	0	0	0	0	0	0	0	0	0	0	0	0	0	0	0	0	0	0	0	0	0	0	9.08267	0.750611	1.40118	0	PUCCINIA9188:	TRUE	FALSE	1	1	1	N	FALSE
PGTG_01110T0	34.9422	40.239	40.5683	47.1016	56.9587	40.9898	32.3745	24.7941	43.2296	21.7123	32.7754	70.6264	41.6762	38.7369	10.9659	33.7712	39.6468	42.9193	27.8132	67.4155	51.9433	47.2391	69.3891	28.4845	47.1818	45.1749	53.3448	43.04	41.6461	49.3908	PUCCINIA4070:	TRUE	TRUE	0	5	0	N	FALSE
PGTG_01113T0	0	0	0	0	0	0	0	0	0	0	0	0	0	0	0	0	0	0	0	0	0	0	0	0	0	0	0	0	0	0	PUCCINIA13027:	TRUE	FALSE	3	1	3	N	FALSE
PGTG_01118T0	0	0	0	0	0	0	0	0	0	0	0	0	0	0	0	0	0	0	0	0	0	0	0	0	0	0	0	0	0	0	PUCCINIA12089:	TRUE	FALSE	0	0	NA	N	FALSE
PGTG_01119T0	36.7024	43.4145	29.3954	31.4837	30.1141	46.3666	23.2862	24.2442	23.6908	25.9124	32.3846	33.866	23.6437	33.198	31.5495	45.8828	45.6274	82.3224	46.2338	48.4894	37.3617	46.1913	36.5355	21.8537	60.3309	49.7045	42.7594	43.0442	56.7882	49.5207	PUCCINIA1246:	TRUE	TRUE	3	12	0.25	N	FALSE
PGTG_01120T0	48.0781	22.3594	0	31.7245	51.9385	37.377	59.9645	34.5823	36.6037	60.0631	52.9873	0	62.6245	48.8505	48.753	62.5517	58.7476	50.8774	32.9744	24.9767	57.7261	32.9441	60.4818	33.7702	55.2867	62.2765	37.7574	45.0525	61.1641	56.5528	PUCCINIA13909:	FALSE	FALSE	2	2	1	N	FALSE
PGTG_01121T0	47.0351	40.6238	50.9732	17.2917	23.5912	67.9087	10.8947	23.5613	33.2519	11.6919	48.1343	0	30.0252	19.9697	14.7626	22.7295	32.0208	0	29.9544	22.6891	52.4401	0	21.9773	15.3387	23.6344	19.8005	36.443	24.9814	23.8128	21.1541	PUCCINIA8895:	TRUE	FALSE	0	9	0	N	FALSE
PGTG_01122T0	49.8631	10.0488	54.0423	34.2185	30.6367	12.5985	16.1696	29.1432	49.3516	46.2779	11.9076	70.5628	25.7994	31.2851	43.8241	33.7345	79.2074	34.2981	155.614	67.3548	51.8868	44.4203	81.5455	45.5342	52.6206	104.963	50.9103	83.6198	92.7736	71.763	PUCCINIA5930:	TRUE	TRUE	5	4	1.25	N	FALSE
PGTG_01123T0	239.934	89.8367	99.4519	200.194	187.583	99.3807	76.5303	124.118	90.8363	77.5594	97.0435	37.1011	30.2186	19.0501	109.451	88.7023	104.135	72.1474	111.041	79.6823	95.5027	64.228	180.111	59.8533	17.2921	35.3206	6.69201	1.24456	4.25929	8.25543	PUCCINIA4606:	TRUE	FALSE	1	10	0.1	Y	FALSE
PGTG_01124T0	4.13984	0	5.98134	2.36746	9.68986	3.48661	4.4749	1.61277	20.4869	8.0031	6.58959	0	6.49083	2.73412	0	9.33593	4.38408	18.9838	6.15113	0	0	3.07274	0	12.5992	4.85333	4.64689	0.880421	4.36633	2.44522	5.58568	PUCCINIA8820:	TRUE	FALSE	5	2	2.5	N	FALSE
PGTG_01125T0	227.491	148.117	113.788	174.129	193.534	97.2714	68.0963	130.905	51.9594	109.619	133.716	49.524	51.033	30.049	92.273	722.182	756.096	674.063	717.709	236.362	528.077	241.614	675.39	287.621	98.4838	165.016	71.4621	17.1647	23.773	72.407	PUCCINIA3263:	TRUE	TRUE	3	3	1	N	FALSE
PGTG_01126T0	456.913	128.642	145.638	282.431	283.094	169.772	272.367	223.832	83.1297	257.221	184.515	47.5396	135.904	36.6111	206.676	363.672	330.882	277.311	449.316	408.405	402.04	276.823	384.604	322.112	70.9032	118.803	34.2993	15.414	18.8518	43.8191	NA	NA	NA	0	0	NA	N	FALSE
PGTG_01127T0	639.112	234.18	126.001	299.039	522.726	146.8	471.027	254.805	0	219.167	277.627	0	225.464	71.9483	63.8604	442.214	692.201	699.381	453.521	392.597	302.296	226.552	332.563	0	127.798	146.834	18.5466	13.788	34.3178	45.7293	PUCCINIA8580:	TRUE	TRUE	1	2	0.5	N	FALSE
PGTG_01128T0	1.04814	0	0	0	0.919991	0	0	2.44992	0	0	0	0	2.46505	1.03835	0	0	0	7.20956	0	0	0	2.33386	3.42822	0	0	0.882371	0.668712	6.13542	4.02408	6.1282	PUCCINIA1881:	TRUE	TRUE	1	3	0.333333	Y	FALSE
PGTG_01129T0	0	0	6.45698	0	0	0	0	0	0	0	0	0	1.40139	0	0	0	0	0	0	0	0	0	0	0	0	1.2541	0	1.41405	0.879883	0.66998	PUCCINIA8581:	TRUE	FALSE	1	1	1	N	FALSE
PGTG_01130T0	106.255	102.606	86.3516	125.327	131.153	144.021	95.1143	108.008	112.286	64.1885	96.454	54.8085	59.0899	62.1345	72.9421	140.403	133.622	129.425	113.47	164.424	158.365	129.385	106.795	113.683	144.026	126.253	133.46	79.2359	91.6889	84.3763	PUCCINIA1149:	TRUE	TRUE	5	14	0.357143	N	FALSE
PGTG_01131T0	0	0	0	0	0	0	0	0	0	0	0	0	0	0	0	0	0	0	0	0	0	0	0	0	0	0	0	0	0	0	PUCCINIA13469:	TRUE	FALSE	0	0	NA	N	FALSE
PGTG_01133T0	2.06312	4.15776	0	5.3093	0.905441	10.4255	30.1063	25.3173	45.944	46.6635	29.5552	58.3802	86.368	99.4678	13.5967	52.3421	88.4861	99.3376	78.168	69.6575	69.7727	128.629	138.334	174.236	201.353	147.631	189.543	143.452	203.201	167.02	PUCCINIA2984:	TRUE	TRUE	2	5	0.4	N	FALSE
PGTG_01135T0	0	0	0	0	0	0	0	0	0	0	10.3281	0	4.06871	2.85643	0	0	0	0	0	0	0	0	0	0	0	0	0	0.684247	1.2773	0	PUCCINIA9508:	TRUE	TRUE	0	0	NA	N	FALSE
PGTG_01136T0	226.605	206.109	217.311	223.628	211.221	233.072	396.681	335.159	387.032	488.483	292.079	368.864	694.236	816.505	308.388	169.588	172.017	289.668	312.871	216.673	229.541	392.962	308.276	366.197	652.414	666.871	687.08	496.829	695.878	698.979	PUCCINIA2792:	TRUE	TRUE	0	11	0	N	FALSE
PGTG_01137T0	0.53852	1.08527	0	0.923897	0.945361	1.36064	0	0.629353	0	1.24922	0	0	6.33258	7.29106	0	0	0	0	0	3.63634	0	0	0	0	0.47348	0.45334	0.687135	2.30033	3.49888	2.6642	PUCCINIA1149:	TRUE	TRUE	0	0	NA	N	FALSE
PGTG_01138T0	26.3383	79.6184	47.5749	105.435	34.6772	55.4558	56.9399	46.18	21.7234	61.1094	20.9651	186.355	51.6195	47.836	115.739	14.8491	41.8383	30.1944	78.2806	29.6471	68.518	19.5522	14.3578	80.1699	46.3233	36.9608	22.4088	53.475	54.449	41.4598	PUCCINIA2509:	TRUE	TRUE	1	4	0.25	N	FALSE
PGTG_01139T0	12.3372	13.5616	9.72267	17.3176	13.7822	14.1689	14.5481	9.17545	0	16.9117	16.0671	0	11.6061	12.5924	9.85541	26.5575	24.9425	61.7171	19.9973	30.2942	29.1771	19.9789	29.3471	5.11999	28.5979	17.9396	14.3112	19.6957	27.4921	21.1858	PUCCINIA5087:	FALSE	TRUE	0	3	0	N	FALSE
PGTG_01141T0	13.9949	16.9222	6.06648	14.406	4.91355	14.1439	0	6.54291	0	6.49361	13.3668	0	7.89931	12.0157	12.2986	9.46814	0	0	24.9548	0	0	6.23296	0	0	4.92241	2.35652	1.78591	1.77127	4.9597	5.03537	PUCCINIA5087:	FALSE	TRUE	0	1	0	N	FALSE
PGTG_01142T0	0	0	0	0	0	0	0	0	0	0	0	0	0	0	0	0	0	0	0	0	0	0	0	0	0	0	0	0	0	0	NA	NA	NA	0	0	NA	N	FALSE
PGTG_01143T0	0	0	0	0	0	0	0	0	0	0	0	0	0	0	0	0	0	0	0	0	0	0	0	0	1.30101	0	0	0	0	0	PUCCINIA9594:	TRUE	FALSE	0	0	NA	N	FALSE
PGTG_01144T0	0	0	0	0	0	0	0	0	0	0	0	0	0	0	0	0	0	0	0	0	0	0	0	0	0	0	0	0	0	0	PUCCINIA1816:	TRUE	FALSE	0	0	NA	N	FALSE
PGTG_01146T0	0	0	0	0	0	0	0	0	0	0	0	0	0	0	0	0	0	0	0	0	0	0	0	0	0	0	0	0	8.15653	0	PUCCINIA9427:	TRUE	TRUE	0	0	NA	Y	FALSE
PGTG_01147T0	0	6.34685	0	5.40312	8.29296	0	10.2128	3.68105	15.5853	14.6133	0	0	11.8509	12.4798	41.5153	21.3068	20.011	43.3255	42.1188	21.2688	16.3859	0	20.6017	57.5137	11.0774	13.2578	8.03803	22.9195	19.532	8.49857	PUCCINIA12735:	TRUE	FALSE	2	1	2	Y	FALSE
PGTG_01148T0	382.729	439.929	399.401	330.741	313.54	336.663	597.573	470.53	505.07	614.973	500.941	601.726	522.735	625.372	822.164	402.783	459.35	682.521	631.905	555.223	560.516	789.155	593.455	763.644	722.943	835.405	815.819	646.765	730.93	680.879	PUCCINIA7356:	TRUE	TRUE	0	0	NA	N	FALSE
PGTG_01150T0	18.411	26.9842	43.529	25.8433	33.7892	21.1444	32.5654	17.6053	16.5656	19.4141	35.9666	0	11.809	14.3702	44.1233	28.3087	26.5871	11.5126	29.8431	22.6048	43.5413	29.8156	27.3719	38.2041	7.35831	18.3178	18.1538	32.3049	21.2548	21.0772	PUCCINIA1058:	TRUE	TRUE	4	5	0.8	N	TRUE
PGTG_01151T0	41.2604	27.7171	29.8101	41.2925	72.4317	26.0624	11.15	84.3969	68.0619	19.9431	8.21038	0	42.0498	28.3855	0	23.262	21.8473	0	0	23.2208	17.8896	22.9711	22.4923	47.0943	42.3294	40.5289	41.6849	32.6383	28.4325	18.5569	PUCCINIA7011:	TRUE	TRUE	1	1	1	N	FALSE
PGTG_01153T0	0	0	0	0	0	0	0	0	0	0	0	0	0	0	0	0	0	0	0	0	0	0	0	0	0	0	0	0	0	0	PUCCINIA9053:	TRUE	TRUE	0	0	NA	N	FALSE
PGTG_01154T0	0	0	0	0	0	0	0	0	0	0	0	0	0	0	0	0	0	0	0	0	0	0	0	0	0	0	0	0	0	0	PUCCINIA9052:	TRUE	TRUE	0	0	NA	N	FALSE
PGTG_01155T0	0	0	0	0	0	0	0	0	0	0	0	0	0	0	0	0	0	0	0	0	0	0	0	0	0	0	0	0	0	0	PUCCINIA1150:	TRUE	TRUE	1	0	Inf	N	FALSE
PGTG_01158T0	0	0	0	0	0	0	0	0	0	0	0	0	0	0.460742	0	0	0	0	0	0	0	0	0	0	0	0	0	0.882952	0.412057	0	PUCCINIA12790:	TRUE	FALSE	0	0	NA	N	FALSE
PGTG_01160T0	550.442	476.802	652.287	676.508	655.494	654.715	709.815	464.62	485.855	386.444	507.26	409.903	116.585	81.3171	855.661	794.883	659.617	708.527	853.749	869.483	703.416	387.06	705.409	661.276	138.686	176.147	116.037	47.1066	65.5948	104.96	PUCCINIA8253:	TRUE	FALSE	1	1	1	N	FALSE
PGTG_01161T0	16.7033	8.41547	18.1001	4.7761	7.33058	7.03384	4.5138	8.13397	0	3.22907	6.64689	19.6943	8.51145	6.43509	0	4.70855	13.2666	9.57442	0	18.7989	0	9.29837	13.6582	6.35436	12.2388	17.5774	14.2092	13.6533	13.1546	11.8945	PUCCINIA5474:	TRUE	TRUE	1	3	0.333333	N	TRUE
PGTG_01163T0	67.3597	60.8528	75.5128	43.8345	42.8141	58.6872	112.983	67.8692	68.9676	94.3011	116.468	0	105.977	104.315	102.058	70.7147	110.69	79.8846	165.667	141.171	24.1702	62.0679	37.986	84.8325	69.4415	111.465	103.741	133.76	138.566	139.984	PUCCINIA6028:	TRUE	TRUE	0	0	NA	N	FALSE
PGTG_01165T0	22.6763	42.1838	32.1324	29.9261	26.0281	46.2764	141.413	75.4275	103.586	136.568	93.7058	123.398	234.657	281.095	84.3017	17.7017	22.1669	35.9949	66.0891	29.4468	68.0672	168.955	102.696	143.331	369.617	383.265	407.312	241.745	310.12	241.63	PUCCINIA6586:	TRUE	TRUE	0	0	NA	N	FALSE
PGTG_01166T0	0	0	0	0	0	0	0	0	0	0	0	0	0.598007	0.419829	0	0	0	0	0	0	0	0	0	0	0	1.0703	0	0	0	1.71538	PUCCINIA9575:	TRUE	TRUE	0	0	NA	Y	FALSE
PGTG_01167T0	0	0	0	0	0	0	0	1.15355	0	0	0	0	0	0	0	0	0	0	0	0	0	0	0	0	0	0	0	0	0.291501	0	PUCCINIA9574:	TRUE	TRUE	0	0	NA	N	FALSE
PGTG_01168T0	20.9134	23.6019	18.1292	33.0091	29.3704	40.1587	18.9891	35.1954	28.9784	17.4651	25.9646	11.8356	18.4936	14.3646	7.3507	33.9571	39.8651	5.75408	29.8302	33.8926	21.7622	29.8028	21.889	15.2751	22.0654	14.7888	22.9493	31.6306	22.2347	21.4452	PUCCINIA7041:	TRUE	TRUE	0	0	NA	N	FALSE
PGTG_01169T0	0	0	0	0	0	0	0	0	0	0	0	0	0	0	0	0	0	0	0	0	0	0	0	0	0	0	0	0	0	0	PUCCINIA8055:	TRUE	TRUE	0	0	NA	N	FALSE
PGTG_01170T0	0	0	0	0	14.0364	0	0	0	0	0	0	0	0	5.28074	0	0	0	0	0	0	0	0	0	0	0	0	0	5.05992	9.44549	0	PUCCINIA9613:	TRUE	TRUE	0	0	NA	N	FALSE
PGTG_01174T0	0	0	0	0	0	0	0	0	0	0.826573	0	0	0.335203	0.470657	0	0	0	0	0	0	0	0	0	0	0	0	0	0.112744	0	0.32051	NA	NA	NA	2	4	0.5	N	FALSE
PGTG_01175T0	12.282	16.2166	13.7673	21.0712	16.7282	19.2612	19.2273	17.3232	29.342	20.6312	21.2342	11.9839	22.7098	29.6491	9.30348	10.0284	8.07306	11.6526	20.7652	17.1586	24.2388	28.2901	11.0818	11.5998	43.1942	37.7917	39.7187	31.5585	33.0202	34.0953	PUCCINIA10080:	TRUE	FALSE	0	1	0	N	FALSE
PGTG_01176T0	24.634	27.39	14.7273	20.4026	24.6046	19.3161	5.50919	20.8475	16.8147	19.7052	20.2811	24.0366	18.779	24.1235	33.5887	22.9875	26.9869	23.3716	34.077	5.73596	26.5177	17.0228	22.2268	23.2663	20.1654	28.6039	31.9747	26.7433	22.8288	22.1583	PUCCINIA5330:	TRUE	TRUE	0	4	0	N	FALSE
PGTG_01178T0	13.0876	7.91257	14.1815	12.3494	22.9751	14.8804	10.6102	11.4714	25.9067	18.216	21.8731	9.25836	21.546	26.7952	8.62507	11.0679	10.3948	0	17.5009	17.6749	3.4047	16.0277	12.842	26.8849	41.4253	24.7895	43.8362	40.5828	28.2156	37.0829	PUCCINIA4107:	TRUE	TRUE	1	3	0.333333	N	FALSE
PGTG_01179T0	22.6678	10.3822	13.3979	14.1416	20.8008	10.4133	16.7062	9.63338	15.2968	13.1461	7.38016	0	13.0854	18.3732	0	20.9123	22.914	21.2617	27.5564	20.8728	21.4434	22.9426	13.4802	42.3322	18.1187	23.4198	30.2388	27.7115	24.952	19.9263	PUCCINIA2798:	TRUE	TRUE	3	8	0.375	N	FALSE
PGTG_01180T0	33.3162	43.6419	39.7128	54.3	49.713	58.9243	43.2151	58.4067	74.1924	56.0345	43.7512	94.2779	133.203	123.219	80.51	73.2544	42.3381	57.291	111.382	112.49	60.6696	118.698	81.7274	174.908	155.258	127.618	163.674	121.756	146.112	119.872	PUCCINIA10718:	FALSE	TRUE	1	7	0.142857	N	FALSE
PGTG_01181T0	4.85546	11.416	3.50755	8.33013	3.55152	4.08931	5.24844	6.62026	4.00471	13.1408	3.86423	0	20.9353	22.9817	3.55543	5.47488	2.57096	5.56634	3.60711	5.46447	16.8417	7.20759	2.64685	11.0825	9.96121	19.075	11.8747	20.3564	24.1382	28.3887	PUCCINIA1876:	TRUE	TRUE	0	0	NA	N	FALSE
PGTG_01186T0	22.5127	21.6984	19.0915	13.4342	15.4646	22.2578	22.2187	14.8711	14.5316	7.94721	14.0219	0	16.1141	22.3025	12.9014	19.8662	27.9871	20.1981	30.5409	39.6573	5.09269	34.8718	25.6118	17.8731	23.2366	33.7843	29.3506	27.8738	32.665	30.8155	PUCCINIA6462:	TRUE	TRUE	9	8	1.125	Y	FALSE
PGTG_01187T0	44.756	54.1175	83.1398	74.5905	69.589	67.849	87.081	56.7904	63.2813	37.0806	76.3286	54.2776	35.4874	28.7142	28.0916	51.9075	56.8759	52.7747	56.9999	60.445	53.2256	54.1001	71.1022	75.8882	47.2224	35.5251	36.7132	39.4496	33.6107	36.2323	PUCCINIA6463:	TRUE	TRUE	0	0	NA	N	FALSE
PGTG_01188T0	15.4018	19.3994	23.6429	29.7267	23.6579	34.0503	31.2157	20.9997	22.2306	25.3076	13.7897	36.3182	27.4689	30.728	25.3754	32.5625	18.3493	17.6568	20.0233	56.3339	40.0673	37.152	25.188	32.2246	49.0888	49.7019	50.7686	37.9714	39.8002	31.46	PUCCINIA6464:	TRUE	TRUE	0	0	NA	N	FALSE
PGTG_01189T0	9.44235	6.11645	8.76975	3.47132	7.10393	5.11227	2.18712	8.67026	5.00651	2.73794	0.805129	9.54218	7.77242	6.34748	4.44474	6.84445	9.64231	4.6392	4.50934	4.55418	0	8.25953	7.72095	12.3151	15.4177	11.0714	9.4663	12.3775	7.86781	10.7684	PUCCINIA6465:	TRUE	TRUE	0	0	NA	N	FALSE
PGTG_01190T0	47.3675	23.0418	53.099	16.8134	24.3723	28.8883	15.89	28.6345	32.3322	24.6296	35.0992	23.1104	33.0362	26.9686	35.8826	38.6764	62.2703	33.7051	21.8425	44.1194	25.4948	43.6449	32.0542	14.9131	38.7766	37.1272	31.2635	31.5259	30.3898	24.9766	PUCCINIA4302:	TRUE	TRUE	1	0	Inf	N	TRUE
PGTG_01194T0	0	0	0	0	0	0	0	0	0	0	0	0	0	0	0	0	0	0	0	0	0	0	0	0	0	0.772482	0	0	0	0	PUCCINIA1001:	TRUE	TRUE	0	0	NA	N	FALSE
PGTG_01196T0	16.1709	14.6088	15.7097	14.3499	15.1727	11.2711	16.2742	20.8535	11.038	18.7561	18.6386	15.7786	17.5732	18.5979	14.6993	24.5214	19.4871	30.6844	19.8839	15.0612	8.70374	18.624	16.4146	20.3638	12.2568	15.4908	14.5858	18.4377	17.7855	16.8029	PUCCINIA3098:	TRUE	TRUE	0	0	NA	N	FALSE
PGTG_01197T0	0	0	0	0	0	0	0	0	0	0	0	0	0	0	0	0	0	0	0	0	0	0	0	0	0	0	0	0	0	0	PUCCINIA9324:	TRUE	TRUE	1	0	Inf	N	FALSE
PGTG_01199T0	14.7975	10.5251	7.54562	17.9202	12.9883	6.59784	25.404	9.15548	0	13.125	4.15647	24.6307	10.2357	7.47339	11.473	17.6667	35.95	29.9364	15.5196	0	31.7019	9.69085	17.0821	3.97355	5.35727	3.66386	3.88736	17.3514	22.3647	23.0974	PUCCINIA2727:	TRUE	TRUE	0	0	NA	N	TRUE
PGTG_01200T0	0	0	0	0	0	0	0	0	0	0	0	0	0	0	0	0	0	0	0	0	0	0	0	0	0	0	0	0	0	0	PUCCINIA10147:	TRUE	TRUE	3	0	Inf	N	FALSE
PGTG_01202T0	2205.12	3172.83	3614.04	2994.64	2317.47	3854.35	3868.71	2394.73	2443.82	1764.08	2557.07	2214.12	505.961	301.927	4598.03	2580.15	2547.51	3497.68	3945.51	3071.11	3256.22	1829.38	3054.5	3080.78	610.573	815.15	418.085	80.4476	144.398	314.458	PUCCINIA8953:	TRUE	TRUE	0	0	NA	Y	FALSE
PGTG_01203T0	7.07196	15.8355	5.10872	16.1771	9.65585	13.8975	5.09622	11.0199	15.5542	5.46842	18.7608	11.1174	8.87047	6.48697	6.90462	18.6063	7.48919	5.4049	10.5075	15.9179	12.265	8.74818	7.71027	10.7611	7.59967	7.9379	7.01844	11.9342	11.371	8.12824	PUCCINIA6453:	TRUE	TRUE	6	11	0.545455	N	FALSE
PGTG_01205T0	0	0	0	0	0	0	0	0	0	0	0	0	1.05042	1.10616	0	0	0	0	0	0	0	0	0	0	2.94527	0.939999	1.42477	0.883257	2.30832	0.502186	PUCCINIA6741:	TRUE	TRUE	12	6	2	Y	FALSE
PGTG_01206T0	38.2704	7.0114	60.327	23.8754	30.5376	52.7427	112.821	52.8651	0	60.5386	16.6154	98.4609	106.371	132.121	15.2877	35.3066	44.2126	23.931	46.5296	46.9923	0	54.2347	68.2766	47.6526	94.8407	131.816	142.077	155.218	164.397	164.297	PUCCINIA5030:	FALSE	TRUE	0	2	0	N	FALSE
PGTG_01207T0	152.574	286.275	258.456	306.891	298.628	239.275	255.915	321.796	451.292	262.414	284.738	148.881	353.057	314.461	346.744	308.483	195.006	156.818	250.158	284.225	364.981	343.651	309.747	352.268	582.881	516.748	550.509	465.841	460.954	468.512	PUCCINIA5699:	TRUE	TRUE	0	1	0	Y	FALSE
PGTG_01208T0	0	0	0	0	0	0	0	0	0	0	0	0	0	0	0	0	0	0	0	0	0	0	0	0	0	0	0	0	0	0	PUCCINIA13060:	TRUE	FALSE	1	1	1	N	FALSE
PGTG_01209T0	5665.98	2632.48	2637.23	5090.7	4938.33	2554.9	2644.78	3475.98	1968.82	3895.92	3554.57	1079	1632.74	494.853	3175.83	4766.36	4982.08	5815.19	6059.71	2574.86	4967.9	2746.51	6321.97	3435.98	798.809	1554.79	594.442	157.879	324.09	711.251	PUCCINIA9880:	TRUE	FALSE	2	5	0.4	Y	FALSE
PGTG_01210T0	181.889	205.414	264.696	226.126	229.836	259.755	151.02	200.249	173.936	85.6114	155.247	161.617	64.063	42.0736	200.75	193.204	184.246	235.718	156.668	237.338	265.163	183.915	209.803	128.359	77.2581	75.4513	61.1056	43.5117	43.5965	45.8423	PUCCINIA2961:	TRUE	TRUE	4	5	0.8	N	FALSE
PGTG_01212T0	0	0	0	0	0	0	0	0	0	0	0	0	0	0	0	0	0	0	0	0	0	0	0	0	0	0	0	0	0	0	PUCCINIA5483:	TRUE	TRUE	0	0	NA	N	FALSE
PGTG_01214T0	0	0	0	0	0	0	0	0	0	0	0	0	0	0	0	0	0	0	0	0	0	0	0	0	0	0	0	1.04515	1.951	1.32051	PUCCINIA11899:	TRUE	FALSE	57	43	1.32558	N	FALSE
PGTG_01215T0	48.0545	54.1665	70.6052	61.4832	62.1966	84.3737	47.5418	51.4013	52.3983	34.954	54.4495	80.6652	38.3107	34.9647	71.5691	0	2.58761	5.60238	0	5.49985	0	5.4407	7.99198	7.43618	25.0643	34.9688	28.5799	54.1197	36.3215	29.3051	PUCCINIA13723:	FALSE	FALSE	3	2	1.5	Y	FALSE
PGTG_01217T0	0	4.59017	0	0	0	0	0	2.66209	0	0	0	0	0	1.50428	0	0	0	0	0	0	0	0	0	0	2.00277	1.91758	13.0793	10.0897	6.05398	12.2927	PUCCINIA4396:	TRUE	TRUE	1	2	0.5	N	FALSE
PGTG_01218T0	44.5468	44.8871	29.4992	33.9669	31.4976	46.8971	36.1142	36.1544	30.6179	17.2234	17.7267	35.0154	4.65632	5.72067	16.3102	58.6013	58.9688	59.5804	88.2519	66.847	70.8198	41.3301	56.6622	28.2443	18.496	26.043	13.4211	9.98409	13.1559	16.6958	PUCCINIA6136:	TRUE	TRUE	15	9	1.66667	N	TRUE
PGTG_01219T0	27.4601	17.6616	29.122	23.0544	23.0772	17.7144	20.841	22.5326	17.3479	21.0075	15.3443	16.5324	25.0083	22.5733	15.4016	19.7638	14.8495	36.1691	15.6254	19.726	12.1594	29.9212	9.55489	16.0025	29.7943	24.1004	29.8199	27.083	23.8116	22.0727	PUCCINIA6135:	TRUE	TRUE	0	5	0	N	TRUE
PGTG_01220T0	10.9352	5.50938	11.8504	14.0705	11.9978	6.9073	8.86519	22.3669	27.0576	6.34239	19.5832	0	7.71537	8.12484	12.0122	9.24767	8.68528	0	36.5604	55.3859	28.4476	24.3512	26.825	24.9618	14.4233	16.1115	10.4659	12.9752	16.9547	13.5248	NA	NA	NA	1	0	Inf	N	FALSE
PGTG_01221T0	1.34722	2.71503	5.83949	4.62264	2.36502	0	0	0	0	3.12532	0	0	0	0	0	0	4.28011	0	0	0	0	0	0	0	0	0	0	0	0.397872	0	PUCCINIA2201:	TRUE	TRUE	1	0	Inf	N	FALSE
PGTG_01223T0	222.103	87.3366	88.0578	148.7	111.739	102.653	219.585	85.4759	80.4237	119.393	135.817	268.279	151.609	141.32	119.013	119.11	86.0513	149.046	120.743	128.041	169.11	108.569	70.8732	61.8286	97.6497	123.141	131.344	128.554	155.984	146.182	PUCCINIA5000:	FALSE	TRUE	0	2	0	N	FALSE
PGTG_01224T0	55.6444	37.3797	45.5577	72.1289	48.8413	28.1185	44.1085	43.3548	55.0736	55.9367	44.2857	69.9817	66.3059	89.8332	54.329	96.206	47.1419	51.033	82.678	41.7501	25.7346	57.8214	56.6224	107.253	133.73	146.78	145.162	120.703	124.894	129.58	PUCCINIA5298:	TRUE	TRUE	0	4	0	N	FALSE
PGTG_01225T0	0	0	0	0	0	0	0	0	0	0	0	0	0	0	0	0	0	0	0	0	0	0	0	0	0	0	0	0	0	5.84734	PUCCINIA8009:	TRUE	TRUE	0	0	NA	Y	FALSE
PGTG_01226T0	2010.33	961.122	1042.04	2155.88	2275.55	1080.22	842.806	1404.84	739.549	884.788	995.971	386.112	272.615	121.442	816.464	1182.48	1036.26	1251.4	978.937	631.813	926.286	497.7	939.335	438.992	142.825	223.175	129.339	11.513	34.9239	66.043	PUCCINIA8010:	TRUE	TRUE	0	0	NA	N	FALSE
PGTG_01227T0	54.9372	53.9374	64.1103	26.5837	60.5847	21.3547	63.9514	46.0968	62.7387	75.1599	30.2699	99.6531	67.5834	73.9611	92.8366	57.1805	80.5547	67.8251	62.7907	76.098	36.6454	56.4597	50.681	77.1673	69.3598	111.473	61.1138	82.6799	94.4348	82.36	PUCCINIA13724:	FALSE	FALSE	2	1	2	N	FALSE
PGTG_01230T0	0	0	0	0	0	0	0	0	0	0	0	0	0	0	0	0	0	0	0	0	0	0	0	0	0	0	0	0	0	0	NA	NA	NA	4	2	2	N	FALSE
PGTG_01231T0	283.08	315.496	274.228	378.961	306.824	341.364	159.95	270.699	222.868	159.206	358.44	60.6878	33.288	31.8679	386.333	311.939	218.023	206.517	238.993	304.125	312.422	186.243	231.473	264.342	62.2277	75.8302	34.2075	7.12491	11.4002	27.9708	PUCCINIA13725:	FALSE	FALSE	2	6	0.333333	N	TRUE
PGTG_01232T0	63.0961	63.5781	53.1778	48.1107	59.4843	38.379	53.0466	36.8704	40.4761	51.5008	36.2672	82.6595	28.5792	23.1507	77.0054	43.4777	74.243	64.2969	62.4998	55.231	42.5554	44.23	26.7521	32.0041	18.4924	28.5261	26.0916	22.7373	22.4299	24.1734	PUCCINIA4119:	TRUE	TRUE	4	5	0.8	N	FALSE
PGTG_01233T0	2.38568	0	0	0	0	0	0	0	0	0	0	0	0	2.36341	0	24.2102	37.8965	16.4098	10.6347	16.1107	0	15.9374	23.4091	0	8.39096	12.0511	6.08867	6.79374	4.93191	6.43776	PUCCINIA12813:	TRUE	FALSE	4	3	1.33333	N	FALSE
PGTG_01236T0	0	0	0	0	0	0	0	0	0	0	0	0	0	0	0	0	0	0	0	0	0	0	0	0	0	0	0	0	0	0	PUCCINIA5088:	TRUE	TRUE	2	1	2	N	FALSE
PGTG_01237T0	0	0	0	0	0	0	0	0	0	0	0	0	0	0	0	0	0	0	0	0	0	0	0	0	0	0	0	0	0	0	PUCCINIA9973:	TRUE	TRUE	0	0	NA	N	FALSE
PGTG_01238T0	0	0	0	0	0	0	0	0	0	0	0	0	0	0	0	0	0	0	0	0	0	0	0	0	0	0	0	0	0	1.63614	PUCCINIA6932:	TRUE	TRUE	0	0	NA	N	FALSE
PGTG_01239T0	43.4651	49.1383	59.7352	72.7509	52.1088	56.2494	41.2534	53.2757	36.7238	29.5112	45.5606	59.9969	18.45	25.5555	46.5775	68.1359	114.512	116.672	99.2345	85.9038	82.7363	56.6533	79.751	67.753	49.4019	47.3006	48.0217	46.7935	53.5375	47.2024	PUCCINIA6931:	TRUE	TRUE	4	11	0.363636	N	FALSE
PGTG_01240T0	26.0198	34.9581	28.1966	14.88	22.8386	43.8281	21.0943	27.8767	0	30.1819	15.532	0	22.4379	23.6288	28.5816	44.0087	41.3323	44.7439	67.6597	43.928	45.1263	43.4556	42.5524	79.1916	32.412	52.9392	52.5716	46.3106	58.2731	56.5616	PUCCINIA10885:	FALSE	TRUE	1	3	0.333333	N	FALSE
PGTG_01241T0	86.01	67.0971	74.1591	65.0536	67.3767	81.7852	62.9805	67.0128	86.9584	80.4532	72.8679	65.4251	76.5626	91.9258	60.9499	106.368	99.8991	89.0604	127.794	93.676	129.92	84.4313	133.097	135.1	104.897	114.449	120.369	111.785	119.631	109.81	PUCCINIA5742:	TRUE	TRUE	1	6	0.166667	N	FALSE
PGTG_01242T0	117.753	77.2619	86.0551	98.6604	99.7507	79.5685	150.964	163.223	121.965	174.699	143.844	213.1	255.039	333.683	132.349	129.687	86.9999	122.435	195.306	147.936	135.355	240.859	147.787	206.27	338.295	350.418	340.695	303.917	399.516	338.693	PUCCINIA8617:	TRUE	FALSE	0	1	0	N	FALSE
PGTG_01243T0	0	0	0	0	5.89579	0	0	0	0	7.79324	0	0	3.15947	0	0	0	0	0	0	0	0	0	0	0	5.90758	0	4.28667	5.31338	1.98372	3.02098	PUCCINIA10212:	TRUE	TRUE	0	0	NA	Y	FALSE
PGTG_01244T0	17.5322	9.89303	24.3169	20.4534	24.0063	14.1751	18.1931	13.1133	17.3523	15.4547	10.0461	59.5321	16.4932	16.2106	6.16222	33.2116	13.3679	43.414	15.6295	14.2064	32.8387	9.36906	18.35	9.60401	25.8969	14.7592	16.1069	16.0875	14.9119	14.824	PUCCINIA6449:	TRUE	TRUE	0	0	NA	N	FALSE
PGTG_01245T0	129.685	114.341	133.939	128.627	140.508	135.674	121.563	118.408	100.277	76.3854	116.112	43.0042	30.4998	27.1	44.514	126.808	164.159	118.473	72.2577	129.989	89.614	67.6793	62.9628	46.251	20.4888	28.1466	27.1487	19.7155	14.6616	14.1258	PUCCINIA6450:	TRUE	TRUE	0	0	NA	N	FALSE
PGTG_01246T0	124.707	25.1319	54.0837	149.765	207.974	63.0176	40.44	102.079	61.7138	28.9458	59.5835	0	46.9266	37.0628	0	126.554	118.858	171.558	166.857	84.2579	259.536	138.92	81.5777	227.845	164.565	84.035	95.5299	124.296	176.781	95.3479	PUCCINIA14720:	FALSE	TRUE	0	0	NA	N	FALSE
PGTG_01248T0	1.20654	3.64728	2.61477	1.03499	1.05903	1.52424	0	3.52514	5.97083	2.09915	7.20166	0	7.094	5.17954	2.65046	4.08139	1.91659	0	0	4.07359	0	5.37304	0	11.0155	8.4866	8.63347	9.62198	9.83047	8.55183	9.22494	PUCCINIA7386:	TRUE	TRUE	0	0	NA	N	TRUE
PGTG_01249T0	0	0	0	0	0	0	0	0	0	0	0	0	0	0	0	0	0	0	0	0	0	0	0	0	0	0	1.82064	0	0.842689	0	PUCCINIA3805:	TRUE	TRUE	0	0	NA	N	FALSE
PGTG_01250T0	0	0	0	0	0	0	0	0	0	0	0	0	0	1.42123	0	0	0	0	0	0	0	0	0	0	0	0	0	0	1.27106	1.93567	PUCCINIA7390:	TRUE	TRUE	0	0	NA	Y	TRUE
PGTG_01251T0	0	0	0	0	0	0	0	0	0	0	0	0	0	0	0	0	0	0	0	0	0	0	0	0	0	0	0	0	3.60894	0	NA	NA	NA	0	0	NA	N	FALSE
PGTG_01253T0	0	0	0	0	0	0	0	0.603692	0	0	0	0	0	0.17058	0	0	0	0	0	3.48808	0	0	0	0	0	0	0	8.49927	1.22045	0.696974	PUCCINIA7397:	TRUE	TRUE	0	0	NA	N	TRUE
PGTG_01259T0	35.3575	37.0528	33.7165	38.8225	33.5175	53.6012	77.9672	59.5053	48.9927	67.2593	47.2756	100.053	130.388	145.247	80.7815	57.4101	49.4255	68.0975	94.5642	38.2018	66.2265	69.2834	87.8914	90.3901	129.328	109.54	121.816	144.767	165.82	166.654	PUCCINIA4074:	TRUE	TRUE	0	3	0	N	FALSE
PGTG_01260T0	64.5328	42.4658	54.2304	40.6704	35.8353	39.9307	59.7906	38.4798	39.1045	68.7419	28.3003	74.5352	88.5847	93.5034	23.1456	57.9152	46.025	36.2356	76.3166	62.2532	34.2611	70.3814	73.2292	90.1829	100.744	103.111	117.636	108.554	105.793	96.548	PUCCINIA2561:	TRUE	TRUE	7	2	3.5	N	FALSE
PGTG_01261T0	12.3354	2.0716	13.3666	8.81784	16.2409	5.19448	6.66687	4.80544	0	8.34617	4.90862	0	1.93406	0.33945	0	0	9.79735	14.1414	0	0	0	2.2889	3.36219	14.0778	0.903818	1.73075	0	0	0.303582	0.46232	PUCCINIA1079:	TRUE	TRUE	8	9	0.888889	N	TRUE
PGTG_01262T0	8.75283	5.51231	7.11326	7.50827	6.2422	8.29317	3.54797	6.39324	10.8288	1.90352	2.6122	0	3.34511	3.25167	12.0173	3.70104	15.6418	7.52574	4.87678	14.7758	5.69254	4.8723	8.94642	9.98896	11.0626	10.1315	9.42329	5.27938	4.36211	6.39696	PUCCINIA6160:	TRUE	TRUE	0	0	NA	N	TRUE
PGTG_01269T0	0	1.63385	0	1.39091	0.711612	2.04842	5.2581	9.47493	28.0846	17.8667	5.80702	0	29.3635	28.3785	0	2.74248	2.5757	11.1532	3.61375	10.9491	8.43637	28.8835	21.2138	18.5049	42.7695	34.8078	50.1725	64.0034	40.2246	40.4737	PUCCINIA3104:	TRUE	TRUE	0	0	NA	N	FALSE
PGTG_01270T0	0	0	0	0	0	0	0	0	0	0	0	0	0	0	0	0	0	0	0	0	0	0	0	0	0	0	0	0	0	0	PUCCINIA7972:	TRUE	TRUE	0	0	NA	Y	FALSE
PGTG_01271T0	429.984	468.177	432.83	604.836	602.789	586.97	449.366	457.294	423.556	449.122	481.71	201.837	154.324	93.5384	689.447	1013.33	802.802	658.808	890.232	784.405	773.999	367.564	859.826	567.498	123.638	223.032	131.321	13.8632	34.9062	81.5702	PUCCINIA7973:	TRUE	TRUE	0	0	NA	N	FALSE
PGTG_01274T0	39.8838	38.7	44.8197	35.4798	32.4144	22.3936	33.5314	44.8867	51.1708	30.8413	7.05392	0	20.1497	14.146	71.3925	34.978	32.8509	20.3214	46.092	79.8004	30.7426	36.1818	33.8206	33.7174	7.79297	22.3845	10.3671	13.0871	13.0875	17.2734	PUCCINIA6047:	TRUE	TRUE	9	4	2.25	N	FALSE
PGTG_01275T0	81.6041	37.5073	44.9881	55.2638	62.8308	34.3638	16.249	41.8286	35.4241	24.9081	37.5994	10.1277	13.4681	6.85504	12.5799	70.2215	63.6769	39.3902	31.907	62.8372	59.5902	19.1266	63.2152	29.4093	13.8463	15.6677	15.9841	14.8355	12.05	11.9119	PUCCINIA1772:	TRUE	TRUE	5	3	1.66667	N	FALSE
PGTG_01276T0	0	0	0	0	0	0	0	1.65825	0	6.58303	3.38771	0	2.00216	4.68537	0	0	0	0	0	19.1625	0	3.15939	0	0	6.23775	5.97242	6.33675	4.48946	5.8664	14.677	PUCCINIA6100:	TRUE	TRUE	6	2	3	N	TRUE
PGTG_01278T0	0	4.11157	0	0	1.79076	0	0	2.3845	0	2.36654	0	0	3.83859	2.69487	0	0	6.48171	0	9.09453	0	0	0	0	0	3.58785	1.71762	5.20686	4.19605	0.602528	3.67032	PUCCINIA3814:	TRUE	TRUE	0	0	NA	N	FALSE
PGTG_01279T0	24.2698	17.7856	33.4731	26.4968	27.1123	33.4477	50.0832	33.5232	32.7557	46.067	15.8044	31.2184	72.6457	74.3154	38.7773	22.3903	49.0668	75.8812	68.8466	59.5981	34.4384	34.3917	57.7317	50.363	52.3809	63.1554	67.5711	49.2172	57.3404	61.5229	PUCCINIA9299:	TRUE	FALSE	0	4	0	N	FALSE
PGTG_01280T0	0	0	0	0	0	0	0	17.8888	0	8.87702	0	0	21.5921	17.6851	0	0	0	0	0	0	0	0	0	0	0	0	0	0	0	3.44094	PUCCINIA13927:	FALSE	TRUE	4	6	0.666667	Y	FALSE
PGTG_01281T0	0	14.3003	0	0	12.4567	17.9288	0	0	0	0	0	0	0	4.68645	0	0	0	0	0	0	0	0	0	0	0	0	0	0	0	0	NA	NA	NA	0	0	NA	N	FALSE
PGTG_01282T0	0	0	0	0	0	0	0	0	0	0	0	0	0	0	0	0	0	0	0	0	0	0	0	0	0	0	0	0	0	0	NA	NA	NA	0	0	NA	N	FALSE
PGTG_01283T0	0	0	0	0	0	0	0	0	0	0	0	0	0	0	0	0	0	0	0	0	0	0	0	0	0	0	4.58401	2.27272	4.24254	0	PUCCINIA9435:	TRUE	TRUE	3	2	1.5	Y	FALSE
PGTG_01284T0	2.72113	5.48384	0	4.66843	4.77689	0	0	0	0	6.31298	0	0	0	1.79715	0	0	0	0	0	18.3764	0	6.05957	8.90021	24.8461	2.39274	4.58193	1.73623	1.722	2.41088	1.22383	PUCCINIA6459:	TRUE	TRUE	0	2	0	N	TRUE
PGTG_01285T0	38.7778	26.0494	15.5632	12.32	23.9518	10.8863	9.31474	23.4995	14.2148	33.3179	17.1458	0	23.6443	35.0959	25.241	14.5749	18.2514	29.6368	38.4119	19.3969	37.3626	19.1883	18.7902	32.7824	25.2562	30.2274	35.7367	42.0355	39.4464	39.4023	PUCCINIA6942:	TRUE	TRUE	0	0	NA	N	TRUE
PGTG_01286T0	39.4058	52.1153	66.7176	35.9154	50.2607	51.3376	29.9497	41.0156	33.517	29.9943	23.5207	69.6903	55.8954	51.2373	35.1668	33.3247	23.4735	21.1759	30.1891	8.31524	22.4247	26.0484	18.1248	16.8642	46.5564	38.3562	50.2808	37.3081	34.9129	39.8763	PUCCINIA10760:	FALSE	TRUE	0	0	NA	N	FALSE
PGTG_01287T0	0	4.85384	0	0	4.2281	18.2563	0	2.81503	11.9191	0	0	0	0	2.38603	0	0	0	0	0	0	12.5313	0	0	0	0	0	0	0	0.711303	0	PUCCINIA6642:	TRUE	TRUE	1	2	0.5	N	TRUE
PGTG_01289T0	NA	NA	NA	NA	NA	NA	NA	NA	NA	NA	NA	NA	NA	NA	NA	NA	NA	NA	NA	NA	NA	NA	NA	NA	NA	NA	NA	NA	NA	NA	PUCCINIA1979:	TRUE	TRUE	24	23	1.04348	N	FALSE
PGTG_01290T0	NA	NA	NA	NA	NA	NA	NA	NA	NA	NA	NA	NA	NA	NA	NA	NA	NA	NA	NA	NA	NA	NA	NA	NA	NA	NA	NA	NA	NA	NA	NA	NA	NA	0	1	0	N	FALSE
PGTG_01293T0	74.3735	169.868	139.719	102.077	113.153	162.859	241.179	121.712	147.221	287.608	177.608	0	230.887	271.794	217.886	67.0891	220.532	204.63	176.843	167.439	154.784	143.553	178.39	158.472	161.333	263.018	227.806	291.021	308.968	260.906	PUCCINIA13766:	FALSE	FALSE	0	0	NA	N	FALSE
PGTG_01294T0	60.0792	124.181	53.4183	47.5722	43.2688	38.9225	69.9372	46.8109	53.3641	60.753	51.4941	65.3887	47.0989	39.1701	67.6844	57.3215	58.7296	84.7696	48.0678	41.6106	16.0301	51.4538	60.4633	63.293	33.8626	40.2036	36.3658	42.4066	47.7698	52.6556	PUCCINIA9531:	TRUE	FALSE	1	2	0.5	N	FALSE
PGTG_01295T0	0	0	0	0	0	0	0	0	0	5.56412	0	0	0	1.5838	0	0	0	0	0	0	0	0	0	0	0	0	3.06055	0.758788	1.41645	0	PUCCINIA6551:	TRUE	TRUE	2	5	0.4	N	FALSE
PGTG_01296T0	20.9417	19.8604	34.7053	22.1908	16.2188	26.4559	17.9761	24.474	33.5287	22.1464	14.7056	17.4287	22.5978	22.1699	21.6487	33.3363	11.7409	25.4199	27.4542	16.6363	28.8418	19.2003	24.1749	44.9869	43.3235	28.518	32.2224	24.4585	28.0129	29.9177	PUCCINIA8961:	TRUE	FALSE	0	1	0	N	FALSE
PGTG_01297T0	177.626	147.398	118.892	183.74	192.594	171.598	160.943	149.6	116.341	190.894	143.456	147.844	157.27	138.014	160.686	238.576	340.251	323.416	314.4	246.964	312.589	250.125	290.488	262.36	204.424	195.729	153.335	143.401	183.603	167.999	PUCCINIA3281:	TRUE	TRUE	0	0	NA	N	FALSE
PGTG_01298T0	0	0	0	0	0	0	0	0	0	0	0	0	5.63439	0	0	0	0	0	0	0	0	0	0	0	0	20.1794	7.64656	11.3706	0	0	PUCCINIA8960:	TRUE	TRUE	3	2	1.5	N	FALSE
PGTG_01299T0	8.67476	5.52065	11.8733	6.26636	14.8276	20.7643	4.44167	8.53717	24.8535	5.82509	15.2608	19.3787	12.0262	10.403	4.0118	7.72217	11.6041	6.28094	10.1753	15.4147	11.8774	8.13275	5.97331	2.08417	18.8668	18.833	17.7681	19.7193	16.1804	15.4006	PUCCINIA1943:	TRUE	TRUE	3	9	0.333333	N	FALSE
PGTG_01300T0	59.2828	73.5208	39.5386	54.7652	44.0295	92.1757	133.091	106.609	112.836	306.837	98.0084	64.5317	272.413	313.223	100.196	77.1295	72.4389	62.7345	81.3219	92.3967	23.7265	142.182	164.07	145.748	296.759	287.976	378.291	274.875	346.117	262.523	PUCCINIA4376:	TRUE	TRUE	6	3	2	N	FALSE
PGTG_01301T0	864.203	705.81	699.997	944.211	894.284	907.884	1327.47	1456.77	1530.6	1535.5	1314.26	708.015	2391.9	2292.04	959.396	661.601	621.366	844.728	1054.45	430.071	993.938	1671.39	1383.55	1931.36	2491.93	2650.19	2948.85	2481.15	2670.44	2829.15	PUCCINIA7071:	TRUE	TRUE	0	2	0	N	FALSE
PGTG_01302T0	28.0499	30.4384	23.382	48.123	35.9838	43.6133	55.9757	22.6965	0	30.034	41.2156	0	19.2833	19.2379	66.3635	36.4942	13.7099	74.2077	48.0915	43.7127	33.6789	14.4142	42.3439	29.5513	28.4586	23.6151	33.0404	29.357	36.3218	31.0535	PUCCINIA2875:	TRUE	TRUE	7	7	1	N	FALSE
PGTG_01303T0	91.2488	71.0491	49.4412	49.8109	54.6086	31.4389	67.2505	43.6287	51.3141	50.5167	34.662	58.6865	42.9206	47.2529	82.0083	98.2127	32.9429	28.5296	92.4448	42.0138	32.3701	41.5619	149.227	37.8704	47.4111	55.8702	54.2503	58.0727	72.2705	70.8859	PUCCINIA10160:	TRUE	TRUE	0	1	0	N	FALSE
PGTG_01304T0	2.74698	2.76796	20.8367	28.2766	24.1113	163.104	757.172	638.879	917.594	998.892	373.849	952.225	2568.68	2656.47	512.944	18.5845	13.0907	56.6849	318.362	120.573	228.677	1223.34	669.364	984.407	2591.63	2741.55	2999.58	3883.49	3587.79	3580.96	PUCCINIA10159:	TRUE	FALSE	0	2	0	N	FALSE
PGTG_01306T0	0	0	0	0	0	0	0	0	0	0	0	0	0	0	0	0	0	0	0	0	0	0	6.44891	0	0	0	0	0.623864	0	0	PUCCINIA13263:	TRUE	FALSE	13	2	6.5	N	TRUE
PGTG_01307T0	18.1674	11.7683	12.6552	10.0184	10.2512	11.4756	14.7283	17.4404	25.6872	14.2988	12.393	9.1799	24.7206	19.2834	5.70132	19.7534	4.1227	4.46299	17.3526	8.76255	37.1343	18.7813	21.222	41.4665	29.0942	31.6802	26.9067	22.2751	19.5452	26.5551	PUCCINIA7070:	TRUE	TRUE	3	12	0.25	N	FALSE
PGTG_01308T0	0	0	0	0	0	0	0	0	0	2.91337	0	0	12.995	7.46436	0	0	0	0	11.196	0	0	5.59285	16.4296	11.4662	22.0845	29.6031	16.025	19.47	29.6695	29.369	PUCCINIA6476:	TRUE	TRUE	5	3	1.66667	N	TRUE
PGTG_01309T0	3.18116	3.20547	3.44721	5.45767	0	0	0	3.71793	0	1.84496	3.79775	0	2.99264	3.67671	0	0	0	10.9407	14.1802	0	0	7.0836	5.20244	7.26123	1.39855	5.35625	4.05928	15.0984	15.5015	12.8766	PUCCINIA6477:	TRUE	TRUE	2	4	0.5	N	TRUE
PGTG_01311T0	0	0	0	0	0	0	0	0	0	0	0	0	0	0	0	0	0	0	0	0	0	0	0	0	0	0	0	0	0	0	PUCCINIA14133:	FALSE	TRUE	7	2	3.5	N	FALSE
PGTG_01312T0	22.1408	26.9795	26.7808	24.7346	23.0494	22.1164	16.6973	20.4595	20.3848	19.1109	31.9629	7.28492	19.3755	17.0032	20.3598	40.0606	32.7168	28.3339	13.7705	31.2917	29.469	26.3692	21.8937	18.8038	25.8047	23.8402	25.623	27.045	22.2015	31.7261	PUCCINIA2559:	TRUE	FALSE	6	4	1.5	N	FALSE
PGTG_01313T0	0	0	0	0	0	0	0	0	0	0	0	0	0	0	0	0	0	0	0	0	0	0	0	0	0	0	0	0	0	0	NA	NA	NA	0	0	NA	N	FALSE
PGTG_01314T0	65.2148	49.6498	78.5203	59.6714	57.2416	62.2477	65.7934	60.9744	35.8588	63.877	69.204	20.5047	43.6266	56.4703	38.2043	78.4366	46.0416	9.96837	51.6795	107.649	45.241	74.2209	75.8411	52.9267	68.8092	51.2418	72.1204	55.2554	59.0632	60.6161	PUCCINIA6478:	TRUE	TRUE	0	2	0	N	FALSE
PGTG_01316T0	21.773	43.8787	80.8995	26.6816	38.222	39.2944	30.2595	43.6264	30.7852	21.6489	22.2815	0	4.38914	2.05426	27.3346	63.1301	59.2909	149.765	41.5979	63.0173	16.1833	69.2662	10.1735	28.4013	16.4107	7.85632	9.9233	0	0.918597	5.59567	PUCCINIA3930:	TRUE	TRUE	9	9	1	N	FALSE
PGTG_01317T0	0	0	0	0	2.27256	0	0	0	0	3.00333	0	0	0	0.854979	0	0	8.22559	0	0	0	0	0	0	0	0	0	0	0.819228	0.764637	2.32891	PUCCINIA3934:	TRUE	TRUE	1	6	0.166667	N	FALSE
PGTG_01318T0	31.5231	39.3267	29.2793	46.3557	32.9393	34.1345	48.6777	28.07	44.571	43.5289	50.1772	0	51.5431	40.1513	32.9768	45.7001	28.6139	41.301	46.8385	50.6831	31.2404	23.3977	29.4586	61.6744	58.0741	48.0215	49.8017	47.9717	54.528	45.233	PUCCINIA5635:	TRUE	TRUE	1	2	0.5	N	FALSE
PGTG_01319T0	0	0	0	0	0	0	0	0	0	0	0	0	0	0	0	0	0	0	0	0	0	0	0	0	0	0	0	0	0	0	PUCCINIA2124:	TRUE	TRUE	0	0	NA	N	FALSE
PGTG_01320T0	6.149	7.74497	4.99723	7.91202	8.09583	11.6522	9.97001	25.1518	15.2148	13.3727	9.17567	10.8748	36.1537	42.3873	20.2618	23.4004	17.0934	31.7217	17.1303	31.1411	23.9946	49.6321	30.168	35.0874	68.2559	67.2938	65.7105	37.2101	48.1233	48.0508	PUCCINIA1898:	TRUE	TRUE	0	1	0	N	FALSE
PGTG_01321T0	26.75	18.7509	20.1645	21.9488	22.4587	20.5701	37.7153	21.7481	17.2667	48.5647	36.0995	0	64.006	59.1456	30.6598	66.8822	55.4248	39.9998	72.5793	62.8294	90.7685	85.4613	95.1015	69.0216	89.9895	75.3916	88.3013	93.1046	109.227	83.6928	PUCCINIA8463:	TRUE	TRUE	1	0	Inf	N	FALSE
PGTG_01322T0	0	0	0	0	0	0	0	0	0	0	0	0	2.16112	3.03442	0	0	0	0	0	0	0	0	0	0	1.00993	0.966977	0	6.9054	4.07068	4.13278	PUCCINIA5634:	TRUE	TRUE	0	4	0	N	FALSE
PGTG_01323T0	5629.21	6780.14	8317.26	7018.82	5867.58	7716.94	8035.2	5913.17	6433.38	4760.3	6313.15	5496.39	3487.67	2624.37	10942.8	5404.24	5881.71	7713.89	7024.22	5902.32	6894.25	4046.03	6280.74	6164.03	1724.36	1954.32	1467.11	827.637	1183.24	1524.4	PUCCINIA12043:	TRUE	FALSE	0	0	NA	Y	FALSE
PGTG_01324T0	0	0	0	0	0	0	0	0	0	0	0	0	0	0	0	0	0	0	0	0	0	0	0	0	0	0	0	0	0	0	NA	NA	NA	1	1	1	N	FALSE
PGTG_01325T0	23.2948	13.8075	23.7578	23.5089	26.4605	20.7731	22.2178	22.4207	27.1245	42.9141	19.6303	19.3878	38.6723	35.7472	48.1644	23.1764	47.8872	37.7017	30.5403	9.25318	35.6474	33.5634	53.7827	18.7664	60.2417	73.8296	63.8207	65.9034	77.6991	68.4077	PUCCINIA5633:	TRUE	TRUE	6	5	1.2	N	FALSE
PGTG_01326T0	0	0	1.13918	0	0	0	0	0	0	0	0	0	0	0	0	26.6724	11.6902	7.23147	7.02913	14.198	16.4098	3.51133	10.3159	7.19877	2.31087	3.54012	0.670727	0.332652	0.310485	0.472832	PUCCINIA1003:	TRUE	TRUE	0	0	NA	N	FALSE
PGTG_01333T0	0	0	0	0	0	0	0	0	0	0	0	0	0	0	0	0	0	0	0	0	0	0	0	0	0	0	0	0	0	0	PUCCINIA2830:	TRUE	TRUE	0	0	NA	N	FALSE
PGTG_01334T0	0	0	0	0	0	0	0	0	0	0	0	0	0	0	0	0	0	0	0	0	0	0	0	0	0	0	0	0	0	0	PUCCINIA1005:	TRUE	TRUE	0	0	NA	N	FALSE
PGTG_01337T0	0	0	0	0	0	0	0	0	0	0	0	0	0	0.636132	0	0	0	0	0	0	0	0	0	0	0	0	0	0	0	0	PUCCINIA1874:	TRUE	TRUE	0	0	NA	N	FALSE
PGTG_01339T0	27.3276	19.1557	36.0499	18.3458	21.9007	24.0162	42.3825	49.9898	70.558	108.873	39.7158	117.675	121.834	147.525	41.7623	44.2111	37.7476	32.6907	68.8502	64.1859	92.7282	150.802	112.7	146.448	351.015	317.08	364.622	223.877	318.262	246.88	PUCCINIA3272:	TRUE	TRUE	2	4	0.5	N	FALSE
PGTG_01340T0	108.664	129.909	91.8077	88.4737	122.861	148.911	173.202	148.527	200.516	252.088	197.89	104.237	289.347	295.58	258.953	161.984	187.241	177.359	221.667	99.4983	162.904	303.487	253.008	210.201	356.275	381.435	393.657	432.99	447.65	415.824	PUCCINIA5967:	TRUE	TRUE	0	2	0	N	FALSE
PGTG_01341T0	29.3098	42.1911	31.7618	43.1011	33.0768	21.1586	54.312	31.8093	20.7208	41.2834	54.987	59.2447	75.8253	92.6393	45.9935	70.8191	53.2098	72.0023	102.657	113.102	141.604	65.2668	95.8659	95.5764	73.634	82.8398	93.5034	101.683	97.6893	102.632	PUCCINIA8855:	TRUE	FALSE	3	8	0.375	N	FALSE
PGTG_01342T0	32.968	21.1399	32.4772	53.9896	43.4059	49.2214	34.0164	29.7736	37.0793	22.5965	35.7799	42.4054	18.3266	30.1859	13.1683	50.6915	33.3261	20.6153	46.7588	60.7162	23.3905	20.0211	53.9155	20.5231	28.9876	34.0625	29.6389	21.1001	23.4558	25.6109	PUCCINIA5966:	TRUE	TRUE	3	9	0.333333	N	TRUE
PGTG_01343T0	28.5088	50.2716	46.3442	18.3414	34.4071	36.0156	161.785	49.9837	52.9057	66.1429	34.0379	50.4261	95.5439	115.324	46.9769	12.0547	79.2509	98.0484	79.4328	120.334	55.6235	47.6159	93.2461	97.6199	162.951	183.024	156.897	146.584	159.97	113.794	PUCCINIA5965:	TRUE	TRUE	1	5	0.2	N	FALSE
PGTG_01344T1	0	0	0	0	0	0	0	0	0	0	0	0	0	0	0	0	0	0	0	17.2303	0	0	0	0	0	0	0	0.68948	0.753517	1.14752	PUCCINIA2628:	TRUE	TRUE	2	1	2	N	TRUE
PGTG_01344T0	0	0	0	0	0	0	0	0	0	0	0	0	0	0	0	0	0	0	0	17.2303	0	0	0	0	0	0	0	0.68948	0.753517	1.14752	PUCCINIA2628:	TRUE	TRUE	2	1	2	N	TRUE
PGTG_01345T0	0	0	0	0	1.06737	0	0	0	0	0	0	0	0	0	0	0	0	0	0	0	0	0	0	0	0	0	0	0	0	0	PUCCINIA6828:	TRUE	TRUE	0	0	NA	N	FALSE
PGTG_01346T0	0	4.69958	0	4.00079	0	5.89203	15.1243	29.9811	11.5403	64.9205	33.4089	32.9961	143.692	154.784	30.7391	0	0	0	10.3953	0	0	41.543	15.2547	85.1696	129.182	127.614	126.471	185.205	214.185	240.177	PUCCINIA13869:	FALSE	FALSE	0	0	NA	Y	FALSE
PGTG_01348T0	44.6493	48.7052	47.0489	33.7327	43.8645	54.8536	43.8352	53.1374	48.6509	56.5379	43.0315	75.3406	57.2246	58.165	34.1937	40.1838	31.2332	30.9936	31.0391	30.4257	38.3626	65.6694	41.5337	37.3979	99.0415	77.2423	74.7415	58.6491	54.9223	60.7958	PUCCINIA1047:	TRUE	TRUE	0	0	NA	N	FALSE
PGTG_01351T0	17.6355	21.0611	19.8173	12.3265	17.7726	19.8037	19.0629	22.1369	32.3234	11.3639	17.1541	27.7236	18.4338	15.9611	17.2181	13.2569	20.7511	8.98557	5.8228	13.2316	13.5935	18.9067	17.0909	20.8717	29.2885	18.6951	15.8351	21.0804	12.7313	19.6821	PUCCINIA4605:	TRUE	FALSE	0	0	NA	N	FALSE
PGTG_01352T0	42.1167	50.5219	45.6376	51.6116	45.7692	43.072	19.5109	19.9231	9.92491	26.7516	38.3074	14.1878	26.8855	29.4713	8.81156	33.9211	41.4157	20.6927	22.3491	33.8569	26.0869	20.0957	19.6792	9.15539	29.9773	22.793	23.6716	19.9894	22.8034	23.001	PUCCINIA6829:	TRUE	TRUE	0	0	NA	N	FALSE
PGTG_01357T0	4.8357	0	0	0	0	0	0	0	0	22.4399	11.5478	0	15.9219	23.9527	21.25	0	0	0	21.5589	0	0	32.3087	0	0	34.0206	24.4301	15.4288	26.7764	27.1342	26.0983	PUCCINIA12784:	TRUE	FALSE	2	2	1	Y	FALSE
PGTG_01358T0	55.7659	61.8111	42.3003	64.5794	48.9479	49.3149	49.7304	60.2867	48.2946	56.5983	43.2732	39.451	60.986	66.2943	49.0033	47.16	53.1504	28.7687	55.93	47.0717	72.5365	58.9829	59.2793	76.3731	79.6783	76.2892	93.3957	69.698	88.1104	79.0043	PUCCINIA13765:	FALSE	FALSE	2	1	2	N	FALSE
PGTG_01359T0	14.9545	13.1851	12.1535	19.2422	17.2281	7.08457	33.34	30.5851	18.5013	32.5229	11.1578	26.4479	41.3255	54.6298	20.5323	15.8084	23.7552	25.7159	20.8307	6.31136	14.5888	56.1913	30.5705	29.8669	54.238	59.7993	67.9791	68.1674	58.5183	55.4877	PUCCINIA2264:	TRUE	TRUE	1	2	0.5	N	FALSE
PGTG_01360T0	0	0	0	0	0	0	0	0	0	0	0	0	0	0	0	0	0	0	0	0	0	0	0	0	0	0	0	1.5531	0	0	PUCCINIA14134:	FALSE	TRUE	0	0	NA	N	FALSE
PGTG_01361T0	1.60948	0	0	0	0	0	0	0	7.96484	0	0	0	0	0	0	0	0	0	0	0	0	0	0	0	2.83034	0	0	1.27315	0.475324	0	PUCCINIA7384:	TRUE	TRUE	5	5	1	Y	FALSE
PGTG_01363T0	0	0	0	0	0	0	0	0	0	0	0	0	0	0	0	0	0	0	0	0	0	0	0	0	0	0	0	1.43412	2.67711	4.07693	PUCCINIA12280:	TRUE	FALSE	0	0	NA	N	FALSE
PGTG_01365T0	173.94	144.057	136.844	175.779	141.171	111.375	154.535	155.945	82.5404	169.971	122.314	134.85	198.376	213.231	125.626	96.7215	109.764	122.922	148.694	112.629	99.1778	209.572	151.972	108.773	150.842	206.609	186.225	178.493	194.57	202.004	PUCCINIA7404:	TRUE	TRUE	0	0	NA	N	FALSE
PGTG_01366T0	1.78393	0	0	0	0	0	0	0	0	2.06925	4.25944	0	0.839105	0.589092	0	0	0	0	7.95206	0	0	0	0	0	0	0	0	0.564459	1.05369	1.60465	PUCCINIA10533:	TRUE	FALSE	0	0	NA	N	FALSE
PGTG_01367T0	158.3	207.846	250.537	255.124	253.051	339.365	339.114	350.94	496.142	287.094	266.852	454.718	406.594	423.737	263.442	256.384	246.888	227.671	235.198	268.849	321.963	584.251	310.659	411.677	880.215	789.47	782.542	410.496	477.706	451.337	PUCCINIA1972:	TRUE	TRUE	0	11	0	N	FALSE
PGTG_01369T0	0	0	0	0	0	4.97055	0	0	0	0	0	0	3.70137	0	0	0	0	0	0	0	0	0	0	0	0	1.65622	1.25518	1.24494	0	0	PUCCINIA7410:	TRUE	TRUE	0	0	NA	N	FALSE
PGTG_01372T0	0	0	0	0	0	0	0	0	0	0	0	0	0	0	0	0	0	0	0	0	0	0	0	0	0	0	0	0	0	0	PUCCINIA1102:	TRUE	TRUE	0	0	NA	N	FALSE
PGTG_01373T0	251.552	217.263	129.872	267.161	294.396	242.125	116.533	308.156	59.279	83.4093	228.925	339.145	140.86	114.713	210.631	526.765	532.787	247.184	53.4233	323.727	498.593	320.245	117.539	218.85	316.138	292.601	259.983	274.79	233.484	167.01	PUCCINIA6567:	TRUE	TRUE	0	0	NA	Y	FALSE
PGTG_01374T0	0	0	0	0	0	0	0	0	0	0	0	0	0	0	0	0	0	0	0	0	0	0	0	0	0	0	0	0	0	0	PUCCINIA11516:	FALSE	FALSE	0	0	NA	Y	FALSE
PGTG_01379T0	0	0	0	0	0	0	0	0	0	0	0	0	0	0	0	0	0	0	0	0	0	0	0	0	0	0	0	0	0	0	NA	NA	NA	0	0	NA	N	FALSE
PGTG_01381T0	0	0	0	0	0	0	0	0	0	0	0	0	0	0	0	0	0	0	0	0	0	0	0	0	0	0	0	0	0	0	NA	NA	NA	0	0	NA	N	FALSE
PGTG_01385T0	0	0	0	0	0	0	0	0	0	0	0	0	0	0	0	0	0	0	0	0	0	0	0	0	0	0	0	0	0	0	NA	NA	NA	7	6	1.16667	N	FALSE
PGTG_01386T0	0	0	0	0	0	0	0	0	0	0	0	0	1.79615	0	0	0	0	0	0	0	0	0	0	0	0	0	0	0	0	0	PUCCINIA9740:	TRUE	TRUE	0	1	0	N	FALSE
PGTG_01392T0	1.26497	0	0	0	1.11031	3.19609	12.3061	2.95676	6.25994	5.86897	0	17.8976	24.99	25.4808	5.55779	0	0	0	0	0	0	2.81669	4.13742	0	7.78559	8.51935	4.03529	81.2511	21.294	22.1878	PUCCINIA6626:	TRUE	TRUE	0	0	NA	Y	TRUE
PGTG_01393T0	0	0	0	0	0	0	0	0	0	0	0	0	0	2.33382	0	0	0	0	0	0	0	0	0	0	0	0	0	1.11812	0	3.17859	NA	NA	NA	0	0	NA	N	FALSE
PGTG_01397T0	0	0	0	0	0	0	0	0	0	0	0	0	0	0	0	0	0	0	0	0	0	0	0	0	0	0	0	0	0	0	NA	NA	NA	1	2	0.5	N	FALSE
PGTG_01398T0	0	0	0	0	0	0	0	0	0	0	0	0	0	0	0	0	0	0	0	0	0	0	0	0	0	0	0	0	0	0	PUCCINIA1308:	TRUE	TRUE	0	0	NA	N	FALSE
PGTG_01400T0	0	0	0	0	0	0	0	0	0	0	0	0	0	0	0	0	0	0	0	0	0	0	0	0	0	0	0	0	0	0	PUCCINIA9390:	TRUE	TRUE	0	0	NA	N	FALSE
PGTG_01401T0	119.171	127.461	100.997	178.182	163.622	144.663	86.3574	95.7014	112.018	74.9033	127.163	37.6775	56.9939	59.1392	61.4254	105.848	97.2956	109.906	71.2209	103.398	121.237	108.216	97.9901	66.8615	99.5107	88.5524	88.3476	68.6737	64.8839	61.6819	PUCCINIA7269:	TRUE	TRUE	0	3	0	N	FALSE
PGTG_01402T0	37.9497	69.9238	37.5976	59.5266	38.0685	49.3121	31.6449	49.4206	59.0234	50.306	41.4209	30.6819	41.3108	51.2013	42.8748	51.3491	68.8948	44.7489	43.498	29.287	33.8484	48.2866	24.825	64.3468	49.574	52.0294	56.0334	44.4287	56.3582	57.0555	PUCCINIA8549:	TRUE	TRUE	4	4	1	N	FALSE
PGTG_01405T0	0	0	0	0	0	0	0	0	0	0	0	0	0	0	0	0	0	0	0	0	0	0	0	0	0	0	0	0	0	0	NA	NA	NA	0	0	NA	N	FALSE
PGTG_01406T0	0	0	0	0	0	0	0	0	0	0	0	0	0	0	0	0	0	0	0	0	0	0	0	0	0	0	0	0	0	0	PUCCINIA1577:	TRUE	TRUE	0	0	NA	N	FALSE
PGTG_01408T0	811.372	484.977	527.245	818.961	780.274	468.484	375.265	511.786	344.908	433.19	464.688	241.878	167.008	106.391	491.11	662.806	651.743	696.493	715.132	497.282	602.096	310.387	602.163	264.141	124.875	164.953	112.426	49.723	66.7987	82.2094	PUCCINIA2175:	TRUE	TRUE	0	0	NA	N	FALSE
PGTG_01410T0	9.51372	6.97193	3.74872	4.45144	11.3871	0	5.6093	4.04312	8.56011	1.00317	2.06497	0	3.25451	1.42801	0	40.9592	24.7296	41.6434	23.1308	5.8402	26.9996	9.62898	36.7749	19.7409	6.08351	7.28093	7.17329	1.77879	2.80967	2.72287	PUCCINIA1519:	TRUE	TRUE	1	5	0.2	N	TRUE
PGTG_01411T0	0	0	0	0	0	0	0	0	0	0	0	0	0	0	0	0	0	0	0	0	0	0	0	0	0	0	0	0	0	0	NA	NA	NA	0	1	0	N	FALSE
PGTG_01412T0	0	0	0	0	0	0	0	0	0	0	0	0	0	0	0	0	0	0	0	0	0	0	0	0	4.83713	0	0	0.870173	0	0	PUCCINIA14159:	FALSE	TRUE	1	1	1	N	TRUE
PGTG_01413T0	113.57	83.4219	96.6117	111.079	119.249	88.4984	68.8385	90.5538	63.0309	99.7205	76.0258	75.0865	88.8666	114.613	125.911	96.9414	104.534	94.9106	137.203	86.0074	115.97	66.1752	107.62	87.216	114.788	125.989	123.923	101.592	106.891	113.613	PUCCINIA4616:	TRUE	FALSE	0	5	0	N	FALSE
PGTG_01414T0	0	0	0	0	0	0	0	0	0	0	0	0	5.17572	8.1756	0	0	0	0	0	0	0	6.12584	0	0	4.83782	0	7.02087	11.3154	4.06207	12.3721	PUCCINIA9834:	TRUE	TRUE	0	0	NA	Y	FALSE
PGTG_01415T0	3.93183	7.92374	20.237	3.37277	7.76503	9.93427	11.1564	7.46689	9.72875	6.27053	12.9076	6.95352	10.4029	8.11484	0	8.31267	4.68428	0	4.38136	9.95607	5.11426	3.283	3.21504	13.4613	11.6672	7.4473	10.3473	9.64165	7.98312	7.95755	PUCCINIA3288:	TRUE	TRUE	26	21	1.2381	N	FALSE
PGTG_01416T0	232.182	344.777	529.963	293.511	171.617	586.637	871.803	271.502	241.895	241.092	262.735	0	91.9672	76.6714	1181.84	2686.91	2717.62	2857.88	3324.54	2807.17	2416.05	1660.74	2917.75	3907.12	419.267	854.333	319.831	112.131	180.447	362.736	NA	NA	NA	8	6	1.33333	Y	FALSE
PGTG_01417T0	0	0	0	0	0	0	0	0	0	0	0	0	0	0	0	0	0	0	0	0	0	0	0	0	0	0	2.09572	0.519623	0.969993	0	PUCCINIA11691:	TRUE	FALSE	2	0	Inf	Y	FALSE
PGTG_01418T0	0	0	0	0	0	0	0	0	0	0	0	0	0	0	0	0	0	0	0	0	0	0	0	0	2.65537	2.54242	0	0	0	0	PUCCINIA5262:	TRUE	TRUE	3	3	1	Y	FALSE
PGTG_01419T0	1.40752	0	3.05043	4.82954	0	3.55627	0	3.28999	0	9.79562	6.72127	0	6.62053	7.43668	0	0	0	9.68156	6.27405	0	0	3.13414	0	0	16.0885	4.73975	11.6742	9.57518	14.5488	10.7615	PUCCINIA1848:	TRUE	TRUE	1	0	Inf	N	FALSE
PGTG_01420T0	114.282	109.299	96.5542	116.309	49.3046	107.668	157.031	110.928	105.441	150.535	78.6234	109.626	174.93	227.709	204.255	124.493	116.922	119.911	103.612	117.723	80.6236	125.083	145.715	132.641	231.629	211.992	271.886	235.961	259.708	266.574	PUCCINIA5695:	TRUE	TRUE	0	3	0	N	FALSE
PGTG_01421T0	0	0	0	0	0	0	0	0	0	0	0	0	0	0	0	0	0	0	0	0	0	0	0	0	0	0	0	0	0	0	PUCCINIA8861:	TRUE	TRUE	0	1	0	N	FALSE
PGTG_01422T0	20.2533	33.6132	23.2376	20.4394	20.9142	48.1623	61.8141	32.0244	47.1659	51.1294	17.0671	101.138	96.9463	135.728	26.1721	24.1804	15.1399	24.5844	26.5525	8.04495	12.3972	76.9315	66.244	108.773	87.9912	149.441	136.818	127.226	131.942	117.88	PUCCINIA5237:	TRUE	TRUE	0	8	0	N	FALSE
PGTG_01423T0	0	0	0	0	0	0	0	0	0	0	0	0	0	0	0	0	0	0	0	0	0	0	0	0	0	0	0	0	0	0	PUCCINIA14247:	FALSE	TRUE	14	1	14	N	FALSE
PGTG_01424T0	11.0208	11.1049	5.97156	9.45372	9.67335	13.9227	0	12.8811	0	25.568	6.57881	0	2.59191	0.909822	24.2124	0	0	18.9514	12.2821	0	0	0	0	0	0	0	0	0	0.813684	2.47829	PUCCINIA4301:	TRUE	TRUE	2	7	0.285714	N	TRUE
PGTG_01427T0	32.4524	21.8002	23.4438	22.6828	17.9348	18.2211	31.1813	25.2849	17.8442	34.8534	11.479	17.0058	37.8788	53.1854	26.4043	40.6582	26.7299	33.07	48.2186	48.698	25.0144	93.6722	31.4502	98.7647	63.4086	80.9486	85.1198	61.2299	73.8331	65.4094	PUCCINIA5238:	TRUE	TRUE	4	6	0.666667	N	FALSE
PGTG_01428T0	8.96837	18.0738	12.9578	7.69317	7.87189	3.77662	29.0827	17.4693	7.39698	34.6754	32.1199	21.1487	40.7783	55.7758	13.1347	5.05624	9.4975	20.5629	13.3256	40.3744	7.77696	36.6118	24.4446	20.4709	73.5988	74.2433	75.3391	65.2673	76.8098	70.5868	PUCCINIA1190:	TRUE	TRUE	2	3	0.666667	N	FALSE
PGTG_01431T0	0	0	0	0	0	0	0	0	0	0	0	0	0	0	0	0	0	0	0	0	0	0	0	0	0	0	0	0	0	0	PUCCINIA10594:	TRUE	TRUE	0	0	NA	N	FALSE
PGTG_01433T1	16.7682	12.5154	14.8043	23.6942	16.703	14.7331	8.05483	10.1608	4.60856	12.2453	11.7523	26.3557	11.977	12.2633	6.82001	17.8562	11.8375	10.6776	9.68737	16.7723	17.7706	11.7534	13.2026	21.0145	17.2693	11.3678	12.0845	14.9651	12.1606	14.389	PUCCINIA5089:	TRUE	FALSE	3	4	0.75	N	TRUE
PGTG_01433T0	16.7682	12.5154	14.8043	23.6942	16.703	14.7331	8.05483	10.1608	4.60856	12.2453	11.7523	26.3557	11.977	12.2633	6.82001	17.8562	11.8375	10.6776	9.68737	16.7723	17.7706	11.7534	13.2026	21.0145	17.2693	11.3678	12.0845	14.9651	12.1606	14.389	PUCCINIA5089:	TRUE	FALSE	3	4	0.75	N	FALSE
PGTG_01434T0	20.8321	15.4672	21.3857	24.4537	23.097	27.7026	35.555	17.9396	37.9813	34.3371	31.4138	62.0515	50.541	48.8786	19.269	40.7979	27.8668	52.7921	34.2109	7.4038	28.5231	29.2967	35.8617	55.0575	50.1296	48.9204	57.3609	57.2424	68.9706	60.6536	PUCCINIA4738:	TRUE	FALSE	1	1	1	N	FALSE
PGTG_01435T0	0	0	0	0	0	0	0	0	16.7216	7.83946	0	0	3.17874	3.34744	0	0	0	0	0	0	0	0	0	0	0	0	0	1.60373	0	0	PUCCINIA10164:	TRUE	TRUE	10	8	1.25	N	FALSE
PGTG_01436T0	0	0	0	0	0	0	0	0	0	0	0	0	0	0	0	0	0	0	0	0	0	7.07663	0	0	0	2.67549	2.02764	2.51373	3.75395	7.14604	PUCCINIA4723:	TRUE	TRUE	0	3	0	Y	FALSE
PGTG_01438T0	7.77202	0	0	0	3.41091	0	0	0	0	0	0	0	0	0	0	0	0	0	0	0	0	8.6541	0	0	3.41724	0	0	0	2.2953	0	NA	NA	NA	5	5	1	N	FALSE
PGTG_01440T0	0	0	0	0	0	0	0	0	0	0	0	0	0	0	0	0	0	0	0	0	0	0	0	0	0	0	0	0	0	0	PUCCINIA7900:	TRUE	TRUE	0	0	NA	N	FALSE
PGTG_01441T0	0	0	0	0	0	0	0	0	0	0	0	0	0	0	0	0	0	0	0	0	0	0	0	0	0	0	0	0	0	0	PUCCINIA1835:	TRUE	TRUE	0	0	NA	N	FALSE
PGTG_01444T0	21.3537	3.91215	21.0363	9.99133	20.4469	14.7144	25.1803	15.8819	0	31.5244	13.9053	27.467	31.0455	39.1035	25.5882	59.1001	43.1713	80.1167	69.2271	52.4365	60.601	64.8407	31.7469	35.4489	93.88	60.4693	70.5986	42.3823	61.9169	47.1461	PUCCINIA2219:	TRUE	TRUE	1	8	0.125	N	FALSE
PGTG_01445T0	0.862343	1.73786	1.86885	0	0.756912	0	0	2.01562	0	1.00022	2.0589	0	0	0	0	0	0	5.93158	3.84381	5.82304	0	1.92014	0	0	0	0	0.55017	0	0	0	PUCCINIA3727:	TRUE	TRUE	14	10	1.4	Y	FALSE
PGTG_01447T0	59.288	88.3128	83.8037	70.7588	63.3524	149.799	50.1547	33.1412	76.5389	26.9112	61.5505	109.422	2.42498	5.95857	33.9791	95.9174	155.6	88.6544	91.9281	208.895	134.118	86.1034	92.7434	58.8417	13.5998	17.3618	13.1578	3.26252	2.28384	11.5934	PUCCINIA5214:	TRUE	TRUE	1	1	1	N	FALSE
PGTG_01448T1	76.5448	94.9287	102.095	95.966	80.1067	96.6945	133.657	96.3485	58.2652	92.2074	84.3523	83.2833	91.3954	87.4963	194.031	59.7454	37.4055	60.7357	52.4865	79.5122	76.5763	52.4432	38.5098	94.0758	49.1866	47.0927	46.9618	67.5359	64.0059	81.6463	PUCCINIA4197:	TRUE	TRUE	0	4	0	N	FALSE
PGTG_01448T0	76.5448	94.9287	102.095	95.966	80.1067	96.6945	133.657	96.3485	58.2652	92.2074	84.3523	83.2833	91.3954	87.4963	194.031	59.7454	37.4055	60.7357	52.4865	79.5122	76.5763	52.4432	38.5098	94.0758	49.1866	47.0927	46.9618	67.5359	64.0059	81.6463	PUCCINIA4197:	TRUE	TRUE	0	4	0	N	FALSE
PGTG_01449T0	42.7235	31.7209	38.9878	42.4353	53.2895	62.4952	43.7507	57.8182	66.7661	39.1245	32.2143	127.265	63.4603	57.1753	118.56	15.2128	71.438	108.268	100.236	60.7397	35.0979	50.072	44.1281	112.921	83.0421	94.6547	83.2124	81.1095	94.2987	109.221	PUCCINIA5217:	TRUE	TRUE	3	3	1	N	FALSE
PGTG_01450T0	0	0	0	0	0	0	0	0	0	0	0	0	4.58691	1.61011	0	0	0	0	0	0	0	0	0	0	0	12.3165	12.4456	37.7983	20.1597	32.8938	PUCCINIA7912:	TRUE	TRUE	0	2	0	N	FALSE
PGTG_01452T0	0	0	0	0	0	51.0878	0	0	0	0	0	0	0	6.677	88.9193	0	0	0	0	0	0	0	0	0	53.3838	34.0754	0	9.5967	5.97147	18.1877	NA	NA	NA	1	0	Inf	N	FALSE
PGTG_01454T0	0	0	0	0	1.3677	0	0	1.82113	0	5.42223	0	0	8.79521	6.17465	0	0	0	0	0	0	0	10.4091	5.09656	7.11345	13.7009	13.1181	2.9825	11.5864	6.90275	9.11048	PUCCINIA1189:	TRUE	TRUE	6	8	0.75	N	TRUE
PGTG_01455T0	44.4732	25.2976	28.7583	33.8423	44.7023	39.8722	18.6087	28.5019	26.6231	17.4715	29.9701	20.297	19.7379	18.239	18.9087	57.0216	61.53	32.0709	28.7753	53.2792	48.5174	19.1659	21.1154	26.1953	37.5248	22.0403	23.7967	48.6842	29.2341	30.9706	PUCCINIA1189:	TRUE	TRUE	6	42	0.142857	N	FALSE
PGTG_01456T0	29.6677	9.30045	21.4315	24.8837	30.6699	13.3261	12.8275	20.0327	9.78777	12.2349	11.0184	0	2.79095	3.26563	14.4827	24.5318	18.8508	9.06967	20.5706	13.3554	6.86038	8.80785	8.62545	0	2.89829	5.55003	4.20614	5.94525	6.81465	4.74419	PUCCINIA1105:	TRUE	TRUE	2	3	0.666667	N	FALSE
PGTG_01458T0	0	0	0	0	0	0	0	0	0	0	0	0	0	0	0	0	0	0	0	0	0	0	0	0	0	0	0	0	0	0	PUCCINIA5090:	TRUE	FALSE	1	0	Inf	N	FALSE
PGTG_01459T0	0	0	0	0	0	0	0	0	0	0	0	0	0	0	0	0	0	0	0	0	0	0	0	0	0	0	0	0	0	0	PUCCINIA8340:	TRUE	TRUE	7	1	7	N	FALSE
PGTG_01460T0	8.92134	16.596	7.43615	14.1283	13.2518	26.0087	13.3524	11.2282	10.1883	10.3476	13.1077	19.4187	11.6206	12.4639	18.0904	20.8927	10.9012	18.8815	9.17669	23.1698	24.9938	22.9206	15.7122	18.7963	21.7216	16.176	18.8265	15.9598	14.9976	16.6668	PUCCINIA1182:	TRUE	TRUE	1	1	1	N	FALSE
PGTG_01461T0	0	0	0	0	0	0	0	0	0	0	0	0	0	0	0	0	0	0	0	0	0	0	0	0	0	0	0	0	0	0	NA	NA	NA	0	0	NA	N	FALSE
PGTG_01462T0	0	0	0	0	0	0	0	0	0	0	0	0	0	0	0	0	0	0	0	0	0	0	0	0	0	0	0	0	0	0	NA	NA	NA	0	0	NA	N	FALSE
PGTG_01472T0	0	0	0	0	0	0	0	0	0	0	0	0	0	0	0	0	0	0	0	0	0	0	0	0	0	0	0	0	0	0	PUCCINIA1139:	TRUE	TRUE	0	0	NA	N	FALSE
PGTG_01474T0	0	0	0	0	0	0	0	0	0	0	0	0	0	0	0	0	0	0	0	0	0	0	0	0	0	0	0	1.69271	0	0	PUCCINIA8341:	TRUE	TRUE	0	0	NA	N	FALSE
PGTG_01475T0	4.67115	9.41367	8.01396	5.0087	5.12506	8.85168	8.20496	10.0081	12.5212	6.54652	7.89954	13.7681	11.5351	12.5972	5.98564	8.55896	11.7485	10.7101	5.20512	10.5138	12.1518	13.4342	4.45617	15.9922	27.7217	20.6442	20.3638	13.0866	12.3582	12.5176	PUCCINIA6872:	TRUE	TRUE	2	21	0.0952381	N	FALSE
PGTG_01477T0	0	0	0	0	0	0	0	0	0	0	0	0	0	0	0	0	0	0	0	0	0	0	0	0	7.50817	7.18881	2.17924	0.81056	3.02619	1.53618	PUCCINIA12134:	TRUE	FALSE	4	3	1.33333	N	FALSE
PGTG_01478T0	0	0	0	0	0	0	0	0	0	0	0	0	0	0	0	0	0	0	0	0	0	0	0	0	0	0	0	0	0	0	NA	NA	NA	11	4	2.75	N	FALSE
PGTG_01481T0	0	0	0	0	0	0	0	0	0	0	0	0	0	0	0	0	0	0	0	0	0	0	0	0	0	0	0	0	0	0	NA	NA	NA	0	0	NA	N	FALSE
PGTG_01482T0	0	0	0	0	0	0	0	0	0	0	0	0	0	0	0	0	0	0	0	0	0	0	0	0	0	0	0	0	0	0	NA	NA	NA	0	0	NA	N	FALSE
PGTG_01484T0	0	0	0	0	0	0	0	0	0	0	0	0	0	0	0	0	0	0	0	0	0	0	0	0	0	0	0	0	0	0	PUCCINIA7824:	TRUE	FALSE	0	0	NA	N	FALSE
PGTG_01485T0	18.3596	20.8123	9.11799	12.468	21.1508	15.4626	9.92275	14.3041	18.9284	6.65452	3.6528	10.823	10.4349	9.97823	1.68045	25.8772	15.7972	13.1547	11.9341	18.0792	13.9305	17.0331	10.0083	19.2062	22.1953	18.3533	16.5935	18.5169	16.8311	15.1383	PUCCINIA4765:	TRUE	FALSE	3	3	1	N	FALSE
PGTG_01486T0	14.4001	7.25506	15.606	12.3526	9.47966	18.1919	0	0	17.8155	8.35238	0	0	8.46671	2.37761	0	24.3557	22.8746	0	0	0	37.4614	32.0684	0	16.4363	15.8286	21.2174	22.9712	21.6428	18.0742	14.572	PUCCINIA10486:	TRUE	TRUE	0	0	NA	N	FALSE
PGTG_01487T0	499.795	234.044	256.195	402.045	367.698	188.633	141.226	232.686	174.468	286.261	307.006	29.3432	94.6204	41.7743	218.689	287.623	401.903	313.825	332.801	280.092	248.17	96.9778	339.153	132.546	21.8821	106.502	30.4331	8.20236	11.0243	25.1831	PUCCINIA7369:	TRUE	TRUE	0	0	NA	N	TRUE
PGTG_01489T0	0	0	0	0	0	0	0	0	0	1.40275	0	0	1.70655	0.798719	0	0	0	0	0	0	0	2.69289	0	0	0	2.03622	1.54317	3.06128	3.21445	1.08783	PUCCINIA7971:	TRUE	TRUE	0	0	NA	Y	FALSE
PGTG_01490T0	22.627	22.7998	31.9799	41.351	29.7909	37.2847	27.1168	22.4194	43.816	27.9558	28.1856	34.7967	47.1995	52.3034	41.061	34.9425	21.8783	23.6842	24.1177	16.6074	30.7113	33.9528	11.2621	22.4543	51.0328	43.8931	52.7215	78.2873	63.3374	63.935	PUCCINIA5261:	TRUE	TRUE	0	0	NA	N	FALSE
PGTG_01491T0	27.8318	40.9296	34.2335	23.2291	21.1278	20.9061	36.589	33.4056	22.3348	30.5365	26.9391	21.285	38.2121	38.5013	49.5727	33.0786	45.4056	41.3923	56.999	60.952	35.2232	45.2223	49.2062	37.7718	45.6344	53.1918	58.5482	41.1756	43.7633	47.3629	PUCCINIA7970:	TRUE	FALSE	0	1	0	N	FALSE
PGTG_01493T0	1225.65	928.329	1212.42	1143.1	1483.73	1111.92	520.156	1048.03	773.435	706.148	952.677	465.604	367.57	287.932	469.902	1224.32	1058.4	1075.04	715.098	666.653	1091.36	549.57	591.905	431.903	405.082	408.63	296.562	313.632	275.727	314.463	PUCCINIA6959:	TRUE	TRUE	0	0	NA	N	FALSE
PGTG_01495T0	0	0	0	0	0	0	0	0	0	0	0	0	0	0	0	0	0	0	0	0	0	0	0	0	0	0	0	0	0	0	PUCCINIA1145:	TRUE	TRUE	0	0	NA	N	FALSE
PGTG_01496T0	52.268	70.223	57.8966	57.7887	54.0337	73.3676	52.7317	51.5837	45.9838	41.7644	66.5573	49.3013	41.5217	43.3418	56.1354	43.2196	62.7319	47.9364	36.2418	86.2764	72.5191	49.1401	68.3828	42.4188	39.8291	40.0906	32.6062	31.0552	28.4712	41.2688	PUCCINIA5558:	TRUE	TRUE	4	7	0.571429	N	FALSE
PGTG_01499T0	0	0	0	0	0	0	0	0	0	3.14192	0	0	0	0	0	0	0	0	0	0	0	0	0	0	0	0	0	5.57068	0.799918	3.65455	PUCCINIA6930:	TRUE	TRUE	0	1	0	N	FALSE
PGTG_01500T0	0.972864	0	0	0	0.853921	0	6.30962	1.13698	0	2.25683	0	13.7645	3.20323	5.14017	4.27434	39.491	15.4539	20.0754	26.0188	26.2775	25.3087	12.9975	28.6382	17.7645	5.1323	7.371	4.96549	12.7748	9.19405	20.1271	PUCCINIA6933:	TRUE	TRUE	2	7	0.285714	N	FALSE
PGTG_01502T0	0	2.32087	0	3.95154	2.02167	0	0	2.69185	5.69911	6.67892	2.74965	0	23.8345	28.5221	10.1197	0	0	0	0	0	5.99188	15.386	0	5.25727	12.1509	18.4206	20.573	36.2571	39.4528	33.6667	PUCCINIA6046:	TRUE	TRUE	0	0	NA	N	FALSE
PGTG_01503T0	0	0	0	0	2.81466	8.10216	0	3.74809	0	0	0	0	4.52501	3.17677	0	0	0	0	0	0	0	0	0	0	0	0	0	0	0	0	PUCCINIA14402:	FALSE	TRUE	0	0	NA	N	FALSE
PGTG_01504T0	100.169	121.121	77.6943	75.9769	87.9224	77.2591	123.093	64.0792	73.0517	67.2655	93.1476	89.5104	52.0761	42.1309	162.143	74.9023	83.7466	108.791	122.2	113.921	82.2905	68.0872	113.809	144.403	45.4273	53.2593	44.3993	42.371	47.3324	49.3192	PUCCINIA10660:	FALSE	TRUE	0	0	NA	N	FALSE
PGTG_01506T0	0	0	0	0	0	0	0	8.00512	0	0	0	0	12.8836	6.78367	0	23.1635	0	0	30.5316	0	35.6276	0	0	0	18.0674	23.0652	8.74009	49.8334	34.3789	24.6377	PUCCINIA13989:	FALSE	TRUE	0	0	NA	N	FALSE
PGTG_01509T0	0	0	0	0	0	0	0	0	0	0	0	0	0	0	0	0	0	0	0	0	0	0	0	0	0	0	0	0	0	0	NA	NA	NA	0	0	NA	N	FALSE
PGTG_01513T0	53.1461	53.5521	71.9946	96.8772	67.0571	83.9252	323.142	198.004	295.88	419.997	166.563	188.006	931.185	952.086	248.124	67.4168	63.3168	68.5431	192.5	89.7293	138.258	421.63	304.201	576.271	963.884	1096.28	1191.13	1350.54	1393.96	1422.2	PUCCINIA7284:	TRUE	TRUE	0	0	NA	N	FALSE
PGTG_01514T0	48.2442	69.6783	81.9004	89.6662	64.2245	83.295	114.728	98.6691	127.331	114.713	88.3091	136.515	142.585	176.306	77.7195	76.1583	79.1904	77.4307	132.61	48.8658	83.6704	161.134	92.0477	157.834	241.783	255.867	273.424	136.368	187.36	162.372	PUCCINIA4158:	TRUE	TRUE	0	0	NA	N	FALSE
PGTG_01521T0	5.60527	0	0	0	0	0	0	0	0	0	0	0	0	0	0	0	0	0	0	0	0	0	0	0	0	0	0	0	0	0	NA	NA	NA	0	0	NA	N	FALSE
PGTG_01522T0	0	0	0	5.06779	0	0	0	0	0	0	0	0	0	0	0	0	0	0	0	0	0	6.57802	0	0	0	0	0	0	0	0	NA	NA	NA	0	0	NA	N	FALSE
PGTG_01525T0	0	0	0	0	0	0	0	0	0	0	0	0	0	0	0	0	29.7107	0	0	0	0	0	0	0	0	0	0	0	0	0	NA	NA	NA	0	0	NA	N	FALSE
PGTG_01532T0	0	0	0	0	0	0	0	0	0	0	0	0	0	0	0	0	0	0	0	0	0	0	0	0	0	0	0	0	0	0	NA	NA	NA	0	0	NA	N	FALSE
PGTG_01533T0	25.8519	37.6269	31.1263	24.64	30.255	39.9166	65.2032	62.1059	49.7519	58.3062	61.7248	162.566	68.2307	73.986	25.241	38.8665	68.4428	59.2737	57.6178	77.5875	59.7802	102.337	42.2779	104.904	125.018	134.21	115.457	80.2082	97.5556	84.618	PUCCINIA5271:	TRUE	TRUE	1	0	Inf	N	FALSE
PGTG_01538T0	0	0	0	0	0	0	0	0	0	0	0	0	0	0	0	0	0	0	0	0	0	0	0	0	0	4.85909	0	0	3.40843	2.59532	PUCCINIA7191:	TRUE	TRUE	0	0	NA	Y	FALSE
PGTG_01540T0	0	0	0	0	0	0	0	0	0	0	0	0	0	0	0	0	0	0	0	0	0	0	0	0	0	0	0	0	0	0	PUCCINIA1050:	TRUE	TRUE	0	0	NA	N	FALSE
PGTG_01541T0	0	0	0	0	0	0	0	0	0	0	0	0	0	0	0	0	0	0	0	0	0	0	0	0	0	0	0	0	0	0	NA	NA	NA	0	0	NA	N	FALSE
PGTG_01542T0	18.9801	28.3335	13.711	15.6783	25.9149	42.6272	15.9571	20.5386	27.8302	10.5996	18.462	29.8373	10.9116	12.071	18.5309	21.4014	13.3999	14.506	9.40014	33.2276	18.2874	15.6525	6.89774	9.62701	11.1253	13.6109	10.3152	14.6802	9.54987	14.8595	PUCCINIA3764:	TRUE	TRUE	0	3	0	N	FALSE
PGTG_01543T0	83.9968	70.5321	53.1009	66.0489	24.5758	70.7428	113.494	49.0895	155.878	109.619	58.5008	99.0481	189.316	214.966	123.031	59.1952	33.3572	24.0737	78.0118	23.6362	72.8382	101.322	183.157	15.9789	110.794	123.762	125.059	171.647	211.89	165.277	PUCCINIA2677:	TRUE	TRUE	0	1	0	N	FALSE
PGTG_01544T0	35.1279	54.4557	50.7524	40.1774	52.9697	59.17	81.7836	51.5802	35.659	26.1182	49.4619	25.4874	24.5727	28.5538	47.488	36.5623	57.2313	30.9776	48.1782	48.6573	79.668	32.0893	50.0826	65.788	39.5972	37.9129	32.1805	31.2073	27.3986	25.5211	PUCCINIA3915:	TRUE	TRUE	5	9	0.555556	N	FALSE
PGTG_01545T0	14.7101	20.7514	28.6923	20.1895	14.2028	11.1501	28.6211	20.6304	14.5592	34.125	10.5367	20.813	14.5302	30.6027	32.3156	19.904	4.67338	20.2365	0	9.93339	15.3071	16.3776	24.0567	26.8613	25.8681	32.1981	26.2787	31.883	30.4101	37.0488	PUCCINIA10161:	TRUE	TRUE	7	3	2.33333	N	FALSE
PGTG_01546T0	3.9745	4.00486	12.9209	0	1.74429	0	0	4.64521	9.83432	4.61022	0	0	1.86948	3.93739	0	0	6.31348	0	0	26.8396	0	0	0	0	5.24209	3.34608	5.0717	7.5455	7.62958	3.57506	PUCCINIA7979:	TRUE	TRUE	3	3	1	N	FALSE
PGTG_01550T0	0	0	0	0	0	0	0	0	0	0	0	0	0	0	0	0	0	0	0	0	0	0	0	0	0	0	0	0	0	0	PUCCINIA1001:	TRUE	TRUE	0	0	NA	N	FALSE
PGTG_01551T0	0	0	0	0	0	0	0	0	0	0	0	0	0	0	0	0	0	0	0	0	0	0	0	0	0	0	0	0	0	0	PUCCINIA1002:	TRUE	TRUE	0	0	NA	N	FALSE
PGTG_01553T0	41.7	24.3979	32.0681	39.2324	21.2526	23.7911	17.4484	12.5769	26.6273	23.4041	25.6939	0	3.79633	5.77461	53.1915	22.7515	51.2829	83.2737	71.9529	109.002	62.989	23.9622	87.9945	55.2671	13.0102	24.9136	13.7316	5.74596	5.5617	13.9147	PUCCINIA5015:	TRUE	TRUE	0	0	NA	N	FALSE
PGTG_01555T0	34.1367	36.2079	35.045	15.412	22.0781	40.8556	52.4363	29.3979	53.3472	33.3444	51.4784	76.2636	21.9725	28.4783	23.6823	30.3881	51.3721	49.4333	56.062	48.5309	37.3918	36.0067	52.8886	49.2129	30.0157	27.2264	36.6822	27.2875	34.4895	33.1302	PUCCINIA10219:	TRUE	TRUE	0	0	NA	N	TRUE
PGTG_01556T0	13.3214	26.8463	13.1229	24.9321	24.4483	18.359	31.4171	21.2302	41.9513	18.2609	17.3488	17.1345	23.3549	24.3944	15.9624	12.2897	34.627	16.6601	26.9908	24.5332	25.2037	37.7523	11.8831	60.8128	39.3978	33.6439	44.0408	40.4262	37.5534	38.671	PUCCINIA1905:	TRUE	TRUE	6	8	0.75	N	FALSE
PGTG_01557T0	301.324	663.24	447.697	424.077	425.801	593.948	381.152	337.999	331.37	159.464	450.704	322.513	77.7356	55.0446	300.453	366.271	459.416	465.488	412.777	548.359	396.575	261.714	277.263	276.406	90.8165	78.5581	47.2652	91.2858	46.7037	70.4836	PUCCINIA3763:	TRUE	TRUE	0	0	NA	N	FALSE
PGTG_01560T0	0	0	0	0	1.58185	0	5.84414	2.10629	0	31.3564	12.9091	0	53.4046	57.1315	7.91835	0	0	0	0	0	0	0	0	0	1.58462	4.55167	6.89904	9.694	9.04801	10.5369	PUCCINIA14106:	FALSE	TRUE	0	2	0	N	FALSE
PGTG_01561T0	0	0	0	0	0	0	0	0	0	1.92857	0	0	0	0	0	0	0	0	0	0	0	0	0	0	2.92387	0	2.12163	2.89349	2.94619	2.99113	PUCCINIA1025:	TRUE	TRUE	0	2	0	N	FALSE
PGTG_01566T0	0	0	0	0	0	0	0	0	0	0	0	0	0	0	0	0	0	0	0	0	0	0	0	0	0	0.776122	0.588191	0.291712	0.272273	0.41464	PUCCINIA10395:	TRUE	TRUE	10	10	1	N	FALSE
PGTG_01568T0	0	0	0	0	0	0	0	0	0	0	0	0	0	0	0	0	0	0	0	0	0	0	0	0	0	0	0	0	0.501447	0	PUCCINIA10396:	TRUE	TRUE	3	6	0.5	N	FALSE
PGTG_01571T0	34.082	29.9395	43.5596	35.9826	42.1879	41.9522	11.3355	32.6821	21.6233	24.3269	33.3838	0	20.1416	29.4351	42.2345	47.2983	38.8691	54.0995	35.0578	53.1095	36.3746	25.2962	25.7249	43.8825	38.4182	41.9338	43.4883	28.4808	33.035	28.6916	PUCCINIA10643:	FALSE	TRUE	4	1	4	N	FALSE
PGTG_01572T1	252.133	386.928	581.677	414.533	332.464	629.742	1293.69	1193.18	1544.53	1920.82	1102.26	1646.65	3602.14	3726.65	1062.74	288.043	482.963	309.342	898.324	530.008	1216.21	2527.05	1519.45	2085.42	4355.72	4212.78	5324.91	3187.64	4277.58	3366.63	PUCCINIA1937:	TRUE	TRUE	0	0	NA	N	FALSE
PGTG_01572T0	252.133	386.928	581.677	414.533	332.464	629.742	1293.69	1193.18	1544.53	1920.82	1102.26	1646.65	3602.14	3726.65	1062.74	288.043	482.963	309.342	898.324	530.008	1216.21	2527.05	1519.45	2085.42	4355.72	4212.78	5324.91	3187.64	4277.58	3366.63	PUCCINIA1937:	TRUE	TRUE	0	0	NA	N	FALSE
PGTG_01574T0	0	0	0	0	0	0	0	0	0	0	0	0	0	0	0	0	0	0	0	0	0	0	0	0	0	0	0	0	0	0	PUCCINIA13585:	TRUE	FALSE	2	3	0.666667	N	FALSE
PGTG_01575T0	0	0	0	0	0	0	0	0	0	0	0	0	0	0	0	0	0	0	0	0	0	0	0	0	0	0	0	0	0	0	PUCCINIA7434:	TRUE	TRUE	0	0	NA	N	TRUE
PGTG_01579T0	0	0	0	0	0	0	0	0	0	0	0	0	0	0	0	0	0	0	0	0	0	0	0	0	0	0	0	0	0	0	NA	NA	NA	0	0	NA	N	FALSE
PGTG_01580T0	142.528	119.097	165.75	187.867	175.449	140.533	197.277	146.264	129.024	131.049	186.756	98.3725	76.0342	67.729	229.109	141.112	160.141	83.6906	178.203	187.8	208	135.465	187.608	111.09	67.2459	87.7985	82.0645	42.073	68.7855	62.5387	PUCCINIA6348:	TRUE	TRUE	0	0	NA	N	FALSE
PGTG_01583T0	0	0	0	0	0	0	0	0	0	0	0	0	0	0.998901	0	0	0	0	0	0	0	0	0	0	0	0	0	4.78566	0.893351	0	PUCCINIA8806:	TRUE	TRUE	0	0	NA	N	TRUE
PGTG_01586T0	10.019	10.0955	16.285	4.29719	9.8933	6.32855	0	17.5639	0	1.45263	8.97052	17.7194	11.7815	9.92543	0	4.23641	3.97878	0	22.3297	16.9138	13.032	8.36595	0	5.71716	7.70807	6.32589	4.79413	7.92533	9.24651	6.1958	PUCCINIA6193:	TRUE	TRUE	1	0	Inf	N	FALSE
PGTG_01587T0	36.1715	49.8121	35.2752	39.3025	39.1573	18.2784	41.054	45.0909	50.7173	27.2703	40.3017	51.1762	28.3566	29.0652	34.4324	53.0218	32.5597	41.4674	42.9944	77.3452	65.8692	45.6395	39.4363	33.024	41.3438	29.4352	32.6923	36.1476	37.9227	37.6879	PUCCINIA4639:	TRUE	FALSE	2	6	0.333333	N	FALSE
PGTG_01590T0	69.9008	93.6215	72.4492	80.4455	91.8415	99.8249	121.081	95.8977	96.6854	82.0823	100.548	165.851	114.158	118.281	66.7621	92.5257	74.4847	56.7415	77.4086	55.702	110.688	145.008	95.1442	109.006	221.02	186.035	188.63	115.258	122.58	114.622	PUCCINIA1972:	TRUE	TRUE	0	10	0	N	FALSE
PGTG_01594T0	94.4592	64.723	81.8884	93.9926	59.6956	76.3722	85.7676	46.3677	46.7451	85.4626	81.1941	80.1909	75.5321	67.9995	141.111	51.1246	90.029	103.957	117.898	102.06	78.6343	67.3084	86.5074	94.8698	33.2226	82.7045	60.2676	86.9745	90.3845	79.0185	PUCCINIA10129:	TRUE	FALSE	0	0	NA	N	FALSE
PGTG_01596T0	0	0	0	0	0	0	0	0	0	0	0	0	0	0	0	0	0	0	0	0	0	0	0	0	0	0	0	0	0	0	PUCCINIA13286:	TRUE	FALSE	0	0	NA	N	FALSE
PGTG_01597T0	0	0	0	0	0	0	0	0	0	0	0	0	0	0	0	0	0	0	0	0	0	0	0	0	0	0	0	0	0	0	PUCCINIA13285:	TRUE	FALSE	0	0	NA	N	TRUE
PGTG_01598T0	0	0	0	0	0	0	0	0	0	0	0	0	0	0	0	0	0	0	0	0	0	0	0	0	0	0	0	0	0	0	NA	NA	NA	0	0	NA	N	FALSE
PGTG_01600T0	222.275	147.205	154.895	233.115	230.258	152.804	73.8622	147.784	112.718	90.1886	93.762	0	30.2939	23.3427	106.974	178.01	162.193	194.49	161.043	153.805	151.2	87.4428	113.033	57.3668	20.7171	37.6882	25.0547	13.6685	18.3246	25.7868	PUCCINIA3151:	TRUE	TRUE	3	3	1	N	FALSE
PGTG_01601T0	127.866	163.531	282.461	122.341	84.1748	260.941	199.349	109.212	133.856	105.537	176.142	208.759	94.8428	112.868	237.697	199.631	179.679	287.536	438.459	298.902	332.639	175.222	297.581	246.972	103.785	118.002	101.981	73.1365	95.8585	102.851	PUCCINIA11799:	TRUE	FALSE	0	0	NA	N	TRUE
PGTG_01602T0	290.649	269.124	425.75	336.922	137.9	436.648	483.996	202.042	155.496	164.062	318.951	444.72	81.2884	54.4743	655.976	159.435	324.435	486.296	805.618	318.376	449.581	174.973	256.932	322.85	138.183	112.46	90.2421	31.0693	95.1166	63.5934	PUCCINIA5372:	TRUE	TRUE	0	0	NA	N	FALSE
PGTG_01603T0	42.8756	75.6055	34.8479	32.1817	35.2815	33.8533	26.0695	28.1884	13.2612	49.7353	76.7831	37.9173	23.9487	33.6263	23.5491	54.3884	42.5674	0	35.8371	0	83.6544	35.8041	52.5887	61.17	16.4943	38.3537	15.3883	40.2752	53.0237	49.4135	PUCCINIA8126:	TRUE	FALSE	0	0	NA	N	FALSE
PGTG_01604T0	0	0	0	0	0	0	0	0	0	0	0	0	0	0	0	0	0	0	0	0	0	0	0	0	0	0	0	0	0	0	PUCCINIA8127:	TRUE	TRUE	0	0	NA	Y	FALSE
PGTG_01606T0	0	0	0	0	0	0	0	0	0	0	0	0	0	0	0	0	0	0	0	0	0	0	0	0	0	0	0	0	0	0	PUCCINIA8128:	TRUE	TRUE	0	0	NA	N	FALSE
PGTG_01608T0	0	0	0	0	1.22467	0	9.04906	0	0	1.61837	0	0	0.656283	0	6.13026	0	4.43271	0	0	0	0	3.10682	0	0	0	1.17461	0.890188	1.32443	0.824114	0	PUCCINIA7311:	TRUE	TRUE	10	8	1.25	N	FALSE
PGTG_01611T0	22.1003	12.7252	17.1054	12.1872	18.7055	29.9138	12.7976	14.759	15.624	10.9859	22.6138	44.6689	14.4791	13.2927	13.8711	16.0198	15.0455	16.2874	10.5546	42.6381	16.4266	29.8771	18.0713	7.2062	13.8795	11.2958	14.6034	16.9825	14.2192	11.3595	PUCCINIA5373:	TRUE	FALSE	0	2	0	N	FALSE
PGTG_01612T0	45.1919	80.5658	120.546	98.4063	73.2309	57.0916	73.2743	50.7862	60.2112	96.7749	78.8525	73.7794	104.649	120.535	152.739	41.1577	110.442	71.7348	85.2277	93.9002	153.739	100.631	119.387	142.829	122.265	146.331	136.405	136.943	159.131	135.24	PUCCINIA4534:	TRUE	FALSE	1	6	0.166667	Y	TRUE
PGTG_01614T0	0	0	0	0	0	0	0	0	0	0	0	0	2.9261	0	0	0	0	0	0	0	0	0	0	0	10.9404	5.23755	5.95398	6.39717	9.18597	8.3935	PUCCINIA5374:	TRUE	TRUE	2	2	1	N	FALSE
PGTG_01615T0	220.645	117.971	73.1955	169.958	207.502	85.3296	109.517	97.364	77.9933	99.2421	155.902	63.714	79.4268	76.579	69.2485	190.403	121.6	154.867	160.583	45.613	93.7142	90.2449	169.374	102.787	49.493	75.8205	45.969	71.9521	84.4454	96.1973	PUCCINIA8131:	TRUE	TRUE	0	1	0	N	TRUE
PGTG_01616T0	0	9.28846	0	0	2.02276	5.82264	0	13.4673	0	16.039	5.50256	65.215	44.4427	42.6159	10.1257	7.7955	0	0	0	0	0	56.4488	15.0751	63.1248	68.8962	44.6238	51.463	56.8758	67.3781	70.4789	PUCCINIA3221:	TRUE	TRUE	1	1	1	N	FALSE
PGTG_01617T0	30.0699	43.7661	28.9643	34.3924	21.9946	25.3251	27.0863	25.3816	49.6024	110.45	55.8419	70.9097	149.297	200.801	51.3795	33.9059	37.1513	45.9632	119.146	22.562	69.534	66.9579	120.208	68.637	152.762	195.488	180.128	177.604	235.333	171.303	PUCCINIA2761:	TRUE	TRUE	0	0	NA	N	FALSE
PGTG_01618T0	18.1671	22.5303	33.3151	23.9752	28.2121	31.7779	22.6586	24.4987	13.8313	27.556	30.0297	19.7724	111.088	120.444	67.5399	75.6357	102.114	105.737	56.0631	66.0573	72.7092	43.5646	63.9912	38.2775	44.2346	56.4707	60.6288	134.864	149.814	142.672	PUCCINIA12090:	TRUE	FALSE	3	4	0.75	Y	FALSE
PGTG_01619T0	0	0	0	0.82885	0	0	0	0	4.78164	1.12071	0	0	1.36347	0.797682	0	1.63426	0	0	0	0	0	0	0	0	1.27431	0.406701	1.54111	0.152865	1.14143	0.869133	PUCCINIA2877:	TRUE	TRUE	11	4	2.75	Y	FALSE
PGTG_01626T0	32.6558	58.3603	42.7292	32.7693	46.5102	45.1464	47.9531	44.6447	57.9335	45.7376	41.19	78.4565	56.804	64.9053	29.7774	31.2637	33.2774	38.1432	49.4348	29.1237	44.8807	75.456	44.3361	67.5039	81.8017	84.5465	83.729	61.6064	68.419	69.8323	PUCCINIA5333:	TRUE	TRUE	0	0	NA	Y	FALSE
PGTG_01627T0	153.424	146.459	297.545	131.609	138.21	153.018	222.576	127.421	79.921	196.717	134.977	114.266	184.213	174.657	266.124	40.9728	179.578	83.3146	143.996	81.803	63.02	62.9403	118.851	221.207	117.165	135.978	136.544	140.526	190.78	132.557	PUCCINIA13815:	FALSE	FALSE	0	2	0	N	FALSE
PGTG_01630T0	0	0	0	0	0	0	0	0	0	0	0	0	0	0	0	0	0	0	0	0	0	0	0	0	0.85162	0	3.08977	2.29854	0.85815	1.74248	PUCCINIA8073:	TRUE	TRUE	1	0	Inf	N	FALSE
PGTG_01631T0	2.37747	0	6.86987	1.35962	0.695601	2.00233	5.13979	0	0	5.51517	3.78424	11.2124	1.49105	1.04679	3.48183	0	2.51774	0	0	5.35134	4.12327	3.52919	7.77619	10.8531	3.48393	3.33574	4.55043	1.88066	3.51067	1.78212	PUCCINIA5334:	TRUE	TRUE	2	0	Inf	Y	FALSE
PGTG_01633T0	22.5544	41.957	15.0395	24.5563	25.8883	12.0549	14.0653	17.7413	17.1716	14.5892	19.6756	36.8195	5.9165	3.43752	15.2449	29.3443	39.9616	8.95036	15.4665	41.0031	38.3641	21.2468	21.28	21.7796	4.95757	7.30261	3.04389	11.5968	4.99572	8.58327	PUCCINIA7288:	TRUE	TRUE	0	0	NA	N	TRUE
PGTG_01634T0	0	0	0	0	0	0	0	0	13.2428	1.55197	0	0	0.629357	1.76735	0	0	0	0	0	0	0	0	0	0	2.35291	2.25283	2.56099	0.635045	1.97576	0.60177	PUCCINIA7913:	TRUE	TRUE	0	1	0	N	FALSE
PGTG_01637T0	0	0	4.91743	7.78508	0	5.73262	0	0	0	10.5273	5.41748	0	22.4114	16.4831	9.96912	0	0	0	0	0	0	0	0	0	0	0	1.44764	0	0	1.02043	NA	NA	NA	0	1	0	N	FALSE
PGTG_01640T0	35.8178	14.4366	34.1554	36.8698	45.2717	68.7786	78.982	90.4199	63.8106	104.695	64.9949	141.898	134.107	131.052	119.602	0	0	9.85484	0	0	0	9.57072	4.68608	0	1.25973	10.8553	0	0	0	6.44362	PUCCINIA1371:	TRUE	TRUE	2	1	2	N	FALSE
PGTG_01641T0	0	0	0	0	0	0	0	0	0	0	0	0	0	0	0	0	0	0	0	0	0	0	0	0	0	0	0	0	0	0	PUCCINIA8903:	TRUE	TRUE	0	0	NA	N	FALSE
PGTG_01642T0	0.464882	0	0	0.797562	0.408046	1.17458	3.01505	3.25975	2.30057	1.0784	1.10991	0	0.437332	0.614056	0	0	0	0	0	0	2.41875	2.07022	0	0	4.08734	3.91348	2.96587	0.956117	1.78481	1.67265	PUCCINIA3518:	TRUE	TRUE	0	1	0	N	FALSE
PGTG_01643T0	40.7084	36.0474	17.377	31.7456	47.6418	46.7523	16.0011	30.2749	15.2617	15.0234	19.144	17.4531	19.148	13.2391	13.5494	33.383	31.3528	21.213	21.9941	20.8245	16.0457	30.2141	30.2609	14.0781	20.0652	14.5386	21.6429	21.2726	21.4945	21.0827	PUCCINIA3473:	TRUE	TRUE	3	6	0.5	N	TRUE
PGTG_01644T0	0	0	0	0	0	0	0	0	0	0	0	0	0	0	0	0	0	0	0	0	0	0	0	0	0	0	0	0	2.25949	0	PUCCINIA2202:	FALSE	FALSE	1	0	Inf	Y	FALSE
PGTG_01645T0	176.085	201.784	147.158	242.861	205.066	197.734	138.087	178.891	68.3446	128.152	145.636	130.267	73.6222	76.3893	247.77	210.228	201.099	284.987	179.551	178.746	197.603	146.071	191.979	162.869	133.573	127.891	135.84	76.8366	90.7502	98.8636	PUCCINIA5719:	TRUE	TRUE	0	0	NA	N	TRUE
PGTG_01646T0	0	0	0	0	0	0	0	0.644328	0	0	0	0	1.55598	0.364124	0	0	0	0	0	0	0	0	0	2.51679	2.90847	2.32063	1.40697	2.35506	1.46542	3.9674	PUCCINIA4001:	TRUE	TRUE	10	3	3.33333	N	FALSE
PGTG_01647T0	0	0	0	0	0	0	0	0	0	0	0	0	0	0	0	0	0	0	0	0	0	0	0	0	0	0	0	0	0	0	PUCCINIA8550:	TRUE	TRUE	0	0	NA	N	FALSE
PGTG_01648T0	0	0	0	0	0	0	0	0	0	0	0	0	0	0	0	0	0	0	0	0	0	0	0	0	0	0	0	0	0	0	NA	NA	NA	2	1	2	N	FALSE
PGTG_01653T0	0	0	3.09885	0	0.627543	1.80642	0	0	3.5381	0	0	0	1.68146	1.65265	0	0	0	0	0	0	0	0	0	0	0	0.601871	0	0.11311	0	0	PUCCINIA3720:	TRUE	TRUE	4	2	2	N	FALSE
PGTG_01654T0	0	0	0	2.2068	0	0	0	0	0	0	1.53554	0	0.302517	0.424763	0	0	0	0	0	0	0	0	0	0	0	0	0	0	0	0	PUCCINIA1013:	TRUE	TRUE	1	0	Inf	N	FALSE
PGTG_01657T0	0	0	0	0	0	0	0	0	0	0	0	0	0	0	0	0	0	0	0	0	0	0	0	0	0	0	0	2.30087	0	0	PUCCINIA12082:	TRUE	FALSE	0	0	NA	N	FALSE
PGTG_01658T0	0	0	0	0	0	0	0	0	0	0	0	0	0	0	0	0	0	0	0	0	0	0	0	0	0	0	0	0	0	0	NA	NA	NA	0	0	NA	N	FALSE
PGTG_01659T0	0	0	0	0	0	0	0	0	0	0	0	0	0	0	0	0	0	0	0	0	0	0	0	0	0	0	0	0	0	0	PUCCINIA9858:	TRUE	TRUE	0	0	NA	N	FALSE
PGTG_01664T0	0	0	0	0	0	0	0	0	0	2.07345	0	0	0.840808	1.18057	0	0	0	0	0	0	0	0	5.84668	0	1.57176	1.5049	2.281	2.82802	3.16748	4.82371	PUCCINIA3447:	TRUE	TRUE	0	0	NA	N	FALSE
PGTG_01666T0	0	0	0	0	0	0	0	0	10.9323	0	0	0	2.07819	0.729496	0	0	0	0	0	0	0	0	0	0	5.8274	3.71969	1.4095	0.698992	1.30483	1.9871	PUCCINIA10248:	TRUE	TRUE	0	0	NA	Y	FALSE
PGTG_01667T0	0	0	0	0	0	0	0	0	0	0	0	0	0.713982	1.0025	0	0	0	0	0	0	0	3.37999	0	0	0	2.55577	1.93691	1.44087	0.896568	2.04805	PUCCINIA10250:	TRUE	TRUE	0	0	NA	N	FALSE
PGTG_01668T0	19.1468	24.2542	21.3398	19.7092	27.3696	15.2042	8.86991	14.0651	8.1216	10.1521	19.5915	15.4796	9.26338	7.22592	21.6311	20.3557	20.8558	18.8144	26.8223	40.6335	22.7702	18.2711	3.57857	12.4862	9.13864	9.21045	11.5174	11.6839	11.9554	12.3018	PUCCINIA10251:	TRUE	FALSE	0	0	NA	N	FALSE
PGTG_01669T0	110.744	160.232	116.936	107.177	127.114	150.667	276.248	295.385	449.675	480.914	244.094	482.157	840.129	1053.03	311.928	124.872	189.449	234.385	164.56	115.059	177.291	398.376	167.178	337.064	749.078	927.6	789.957	1095.7	1112.84	1215.81	PUCCINIA7154:	TRUE	TRUE	0	0	NA	N	FALSE
PGTG_01670T0	2.07161	0	0	1.77705	0.909169	0	6.71784	8.47383	10.2518	7.20857	4.94616	0	26.3094	36.2568	13.6527	0	6.58151	0	0	6.99443	5.38923	20.7576	20.3274	9.45696	40.0721	29.6477	38.9899	57.355	77.0876	72.6734	PUCCINIA3377:	TRUE	TRUE	0	0	NA	Y	TRUE
PGTG_01673T0	0	0	0	0	0	0	0	0	0	0	0	0	0	0	0	0	0	0	0	0	0	0	0	0	0	0	0	0	0	0	PUCCINIA1005:	TRUE	TRUE	0	0	NA	N	FALSE
PGTG_01675T0	0	2.1326	0	0	0.928836	0	3.43158	1.23674	0	0	0	0	0	0	0	0	0	0	0	0	0	0	0	4.83077	0	0	0	0	0	0	PUCCINIA2585:	TRUE	TRUE	2	0	Inf	N	FALSE
PGTG_01676T0	329.723	432.812	355.354	452.544	423.165	531.374	375.674	340.561	282.24	188.12	327.66	226.949	53.6532	37.6671	270.154	512.462	518.102	502.634	333.664	493.437	537.84	335.341	422.636	325.444	94.8068	102.027	61.4029	26.3641	29.7393	43.2855	PUCCINIA4445:	TRUE	TRUE	1	4	0.25	N	TRUE
PGTG_01677T0	41.535	27.9015	32.733	43.1869	34.2474	15.9005	40.8151	32.3617	31.1431	45.257	33.0565	35.6161	48.5459	55.6942	49.7698	25.5456	23.9921	43.2874	56.1036	25.4976	19.6458	33.6312	41.1672	57.4576	54.2265	63.5754	55.4084	56.1531	57.6152	62.268	PUCCINIA6796:	TRUE	TRUE	4	8	0.5	N	FALSE
PGTG_01678T0	0	0	0	0	0	0	0	0	0	0	0	0	0	0	0	0	0	0	0	0	0	0	26.0413	0	0	0	0	0	0	0	PUCCINIA11672:	TRUE	FALSE	5	1	5	Y	FALSE
PGTG_01679T0	7037.95	2496.71	3546.01	4884.05	4904.97	2131.21	2307.91	3485.22	4696.01	5326.2	3906.61	2240.33	1834.99	940.077	4058.22	1248.33	1339.9	2357.05	1058.71	1247.44	1645.75	1175.26	1810.53	1204.74	1299.41	2510.5	1818.42	375.32	903.02	735.018	PUCCINIA7825:	FALSE	FALSE	0	0	NA	Y	FALSE
PGTG_01680T0	2.99987	10.5798	11.3772	9.00662	4.60793	9.47444	2.432	4.38237	0	6.95897	17.9059	10.6108	9.87731	8.17262	6.58999	12.6846	7.14793	0	3.34289	15.1926	3.90203	5.00972	2.45298	3.42357	6.59396	8.20753	9.56946	9.49198	6.86608	8.09516	PUCCINIA4182:	TRUE	TRUE	5	4	1.25	N	TRUE
PGTG_01681T0	24.2329	10.3592	7.9571	15.118	16.1138	14.843	2.38129	24.0296	18.17	7.66561	21.039	10.3895	18.3065	14.307	6.45259	24.8403	16.3308	20.2043	19.6391	0	30.5654	31.0667	9.60734	23.4653	29.6998	17.3092	20.6139	29.9734	21.0363	18.8252	PUCCINIA3392:	TRUE	TRUE	5	8	0.625	N	FALSE
PGTG_01684T0	0	0	0	0	0	0	0	0	0	0	0	0	0	0	0	0	0	0	0	0	0	0	0	0	0	0	0	0	0	0	NA	NA	NA	0	0	NA	N	FALSE
PGTG_01686T0	40.8603	35.2907	27.409	40.0576	30.7412	27.0387	15.774	27.2876	9.62884	15.7978	34.8418	27.5291	11.8977	10.6016	4.27434	23.0364	33.9986	33.459	34.6918	26.2775	40.4939	12.9975	22.2742	35.529	10.2646	13.923	9.93097	17.3922	15.2276	13.1264	PUCCINIA5622:	TRUE	TRUE	1	0	Inf	N	TRUE
PGTG_01688T0	26.3635	28.7786	21.4257	32.0378	24.1044	27.7545	24.9351	35.9463	43.4884	26.7566	26.2272	93.2514	36.685	34.0977	24.1313	22.295	31.4088	15.1117	14.6893	14.8353	22.8612	39.1353	43.1146	20.0584	57.9501	55.4852	56.7674	40.4923	48.9862	46.9339	PUCCINIA4565:	TRUE	FALSE	0	4	0	N	FALSE
PGTG_01689T0	95.1503	34.6544	54.6583	72.7704	86.5358	49.2404	40.8927	46.8927	39.712	59.8364	60.2165	64.8792	44.2165	48.8345	55.4045	104.703	58.2732	70.9684	127.75	46.4471	95.4332	43.395	112.487	52.3331	44.3503	56.9402	46.8096	48.7875	49.7684	52.0745	PUCCINIA1284:	TRUE	TRUE	0	1	0	N	FALSE
PGTG_01690T0	66.0529	43.8841	36.1802	78.4536	78.3649	29.3435	28.2457	39.8699	35.9205	24.4152	25.9953	10.2696	18.4367	10.3068	3.18906	103.125	53.039	99.8554	64.7082	83.3233	64.2018	50.1028	78.3458	43.0755	13.4021	12.221	6.48326	6.43077	7.93153	10.4465	PUCCINIA2694:	TRUE	TRUE	9	23	0.391304	N	FALSE
PGTG_01691T0	0	0	0	0	0	0	0	0	0	0	0	0	0	0	0	0	0	0	0	0	0	0	0	0	0	0	2.23319	0	0	0	PUCCINIA10264:	TRUE	TRUE	1	0	Inf	N	FALSE
PGTG_01692T0	0	0	0	0	0	0	0	0	0	0	0	0	0	0	0	0	0	0	0	0	0	0	0	0	0	0	0	0	0	0	PUCCINIA1004:	TRUE	TRUE	0	0	NA	N	FALSE
PGTG_01693T1	101.165	110.182	73.0692	112.734	114.653	65.5568	75.7703	82.9096	59.9202	86.3099	80.5335	48.9451	45.0061	37.4235	68.4952	73.1409	79.9519	89.2351	61.6816	64.2413	44.9986	30.8124	73.5965	86.8593	34.9126	46.3925	32.5714	38.2809	39.4882	49.2636	PUCCINIA1103:	TRUE	TRUE	0	0	NA	N	FALSE
PGTG_01693T0	101.165	110.182	73.0692	112.734	114.653	65.5568	75.7703	82.9096	59.9202	86.3099	80.5335	48.9451	45.0061	37.4235	68.4952	73.1409	79.9519	89.2351	61.6816	64.2413	44.9986	30.8124	73.5965	86.8593	34.9126	46.3925	32.5714	38.2809	39.4882	49.2636	PUCCINIA1103:	TRUE	TRUE	0	0	NA	N	FALSE
PGTG_01694T0	2.97889	0	0	0	0	7.52655	0	3.48177	0	13.8221	0	0	4.20353	6.88585	0	0	0	0	0	0	0	13.2673	9.74329	0	10.4777	12.5401	13.305	9.4256	14.076	12.0578	PUCCINIA5361:	TRUE	TRUE	3	4	0.75	Y	TRUE
PGTG_01696T0	0	0	0	0	0	0	0	0	0	0	0	0	0	0	0	0	0	0	0	0	0	0	0	0	0	0	0	0	0	0	PUCCINIA1323:	TRUE	TRUE	1	0	Inf	N	FALSE
PGTG_01697T0	0	0	0	0	0	0	0	0	0	0	0	0	0	0	0	0	0	0	0	0	0	0	0	0	0	0	0	0	0	0	PUCCINIA9726:	TRUE	TRUE	0	0	NA	N	FALSE
PGTG_01698T0	0	0	0	0	0	0	0	0	0	0	0	0	0	2.52645	0	0	0	0	0	0	0	0	0	0	0	0	0	0	0	0	PUCCINIA12782:	TRUE	FALSE	3	6	0.5	N	FALSE
PGTG_01699T0	7.65611	5.14307	3.68715	14.5944	9.70677	6.44804	2.75859	7.95343	4.20976	7.89351	12.1863	0	1.2004	0.842737	0	25.8984	5.40521	29.2568	15.1673	17.2328	22.1301	15.1533	19.4767	7.76666	1.4959	2.86454	1.08546	2.15333	1.50738	2.67815	PUCCINIA1103:	TRUE	TRUE	2	9	0.222222	N	FALSE
PGTG_01700T0	6.63388	4.45637	3.19483	10.1166	3.2349	9.31185	0	7.75289	0	2.56483	1.75986	0	5.89403	5.35491	6.4769	2.49339	11.7088	10.1402	13.1421	14.9318	15.3403	8.20625	12.0544	6.72963	6.4808	8.06668	7.52419	7.57989	7.83668	6.96171	PUCCINIA6512:	TRUE	TRUE	9	6	1.5	N	FALSE
PGTG_01702T0	0	0	0	0	0	0	0	0	0	0	0	0	0	0	0	0	0	0	0	0	0	0	0	0	0	0	0	0	0	0	PUCCINIA13174:	TRUE	FALSE	1	1	1	Y	FALSE
PGTG_01703T0	0	0	0	0	0	0	0	0	0	0	0	0	0	0	0	0	0	0	0	0	0	0	0	0	0	0	0	0	0	0	PUCCINIA8845:	TRUE	TRUE	0	1	0	N	FALSE
PGTG_01705T0	0	0	0	0	0	0	0	0	0	0	0	0	0	0	0	0	0	0	0	0	0	0	0	0	0	0	0	0	0	0	PUCCINIA12730:	TRUE	FALSE	7	6	1.16667	Y	FALSE
PGTG_01706T0	0	0	0	0	0	0	0	0	0	0	0	0	4.04612	0	0	0	0	0	0	0	0	0	0	0	5.04265	0	3.65906	1.81453	2.54042	1.28959	PUCCINIA3759:	TRUE	TRUE	9	2	4.5	Y	TRUE
PGTG_01707T0	19.544	21.4837	3.85068	12.1928	10.9165	8.97827	17.2848	18.6889	8.79252	24.7308	21.2113	0	35.1002	46.3504	31.226	18.0305	22.5787	0	23.7599	11.9981	18.4884	7.91269	23.2452	0	21.8714	41.8821	32.8743	47.7854	47.7494	30.3653	PUCCINIA2636:	TRUE	TRUE	0	0	NA	N	FALSE
PGTG_01708T0	0	0	0	0	0	0	0	0	0	0	0	0	0	0	0	0	0	0	0	0	0	0	0	0	0	0	0	0	0	0	PUCCINIA1002:	TRUE	TRUE	2	0	Inf	N	FALSE
PGTG_01711T0	0	0	0	0	0	0	0	0	0	0	0	0	0	0	0	0	0	0	0	0	0	0	0	0	0	0	0	0	0	0	PUCCINIA1085:	TRUE	TRUE	4	3	1.33333	N	FALSE
PGTG_01716T0	2.16588	6.54729	2.34696	1.85792	1.90108	0	0	2.53127	0	1.2561	2.58562	0	1.52815	0.357611	4.758	0	0	0	0	0	0	0	0	0	0	0	0	0	0	0	PUCCINIA5091:	TRUE	TRUE	0	0	NA	N	FALSE
PGTG_01717T0	0	0	0	0	0	0	0	0	0	0	0	0	0	0	0	0	0	0	0	0	0	0	0	0	0	0	0	0	0	0	NA	NA	NA	0	0	NA	N	FALSE
PGTG_01718T0	3.43561	0	3.72296	0	4.52336	4.34025	5.57051	0	0	1.99254	8.20309	0	3.23201	2.83628	15.0951	0	0	0	0	0	0	0	0	0	0	0	0	0.271768	1.01463	0.772584	PUCCINIA10657:	FALSE	TRUE	0	0	NA	N	FALSE
PGTG_01719T0	62.9435	43.3956	50.2583	34.1012	43.6168	50.2215	102.057	42.5899	90.1679	88.3806	75.1438	70.3094	96.6112	111.037	138.278	56.0315	89.4608	79.7547	95.9864	22.3709	60.3272	73.7678	92.1016	90.7412	84.4732	82.2746	108.853	87.7883	105.664	75.987	PUCCINIA3517:	TRUE	TRUE	3	5	0.6	N	FALSE
PGTG_01720T0	62.1405	60.2961	79.81	94.764	46.4627	81.4104	89.5597	80.6979	79.7261	72.081	115.403	65.1297	96.3472	113.241	141.574	70.0678	73.1185	79.1538	153.892	93.253	167.643	97.3751	105.388	136.592	131.541	151.135	151.25	123.07	154.971	133.528	PUCCINIA4531:	TRUE	FALSE	0	5	0	N	FALSE
PGTG_01721T0	0	0	0	0	0	0	0	0	0	0	0	0	3.69493	0	0	0	0	0	0	0	0	0	0	0	0	0	0	0	0	0	NA	NA	NA	0	0	NA	N	FALSE
PGTG_01722T0	0	0	0	0	0	0	0	0	0	0	0	0	0	0	0	0	0	0	0	0	0	0	0	0	0	0	0	2.35237	0	0	PUCCINIA8694:	TRUE	TRUE	0	1	0	N	FALSE
PGTG_01723T0	32.7129	39.5554	38.4859	41.6914	50.0434	42.5074	75.7726	38.2314	87.8814	44.4479	58.0205	13.2239	71.2205	64.5064	49.2775	63.2334	62.3573	45.0029	87.4891	82.0477	38.9035	108.22	106.997	64.0005	164.357	132.975	157.425	102.177	128.078	100.046	PUCCINIA5839:	TRUE	TRUE	0	10	0	N	FALSE
PGTG_01726T0	6.5274	6.57727	10.61	8.39891	1.43234	0	0	11.4432	8.07555	7.57132	11.6889	0	39.1461	37.721	7.16987	0	5.18438	11.2246	21.8223	11.0196	0	25.4359	16.0123	29.7986	50.2194	35.719	36.4403	38.9836	40.0003	44.7694	PUCCINIA5838:	TRUE	TRUE	0	0	NA	Y	FALSE
PGTG_01730T0	0	0	0	0	0	0	0	0	0	0	0	0	0	0	0	0	0	0	0	0	0	0	0	0	0	0	0	0	0	0	NA	NA	NA	3	0	Inf	N	FALSE
PGTG_01731T0	0	0	0	0	0	0	0	0	0	0	0	0	0	0	0	0	0	0	0	0	0	0	0	0	0	0	0	0	0	0	PUCCINIA1026:	TRUE	TRUE	5	1	5	N	FALSE
PGTG_01735T0	337.118	39.964	86.0314	34.0216	87.03	0	64.3064	69.5908	98.1353	69.0665	47.39	0	65.2935	6.54845	0	67.0809	63.0014	136.403	176.947	134.03	103.177	0	64.8611	0	17.4517	50.1282	37.99	3.13731	5.8565	0	PUCCINIA1280:	TRUE	TRUE	0	0	NA	N	FALSE
PGTG_01736T0	26.9953	10.8806	11.7034	0	4.73897	27.2828	0	6.31125	26.7184	6.2637	12.8935	0	5.0791	10.6973	0	0	0	0	0	0	0	0	17.6591	0	0	0	3.44535	6.83333	4.78348	7.28469	PUCCINIA14673:	FALSE	TRUE	0	0	NA	N	FALSE
PGTG_01738T0	0	0	0	0	0	0	0	0	0	0	0	0	0	0	0	0	0	0	0	0	0	0	0	0	0	0	0	0	0	0	PUCCINIA8058:	TRUE	TRUE	0	1	0	N	TRUE
PGTG_01739T0	53.4295	49.1561	57.8966	35.8688	39.7606	52.8247	52.7317	32.5792	40.2358	32.3337	47.1448	49.3013	26.2242	29.1502	45.929	55.0068	55.3517	55.9258	41.4192	70.5898	42.3028	36.2085	68.3828	15.9071	37.7866	37.1572	39.2756	39.6918	44.9365	42.836	PUCCINIA5324:	TRUE	TRUE	0	0	NA	N	TRUE
PGTG_01740T0	0	0	0	0	0	0	0	3.33507	0	0	0	0	0	0	0	9.65224	18.1305	0	0	0	0	0	9.33284	0	0	0	0	0.451427	0	0	PUCCINIA5325:	TRUE	TRUE	8	4	2	Y	FALSE
PGTG_01741T0	0	0	0	0	0	0	0	0	0	0	0	0	0	0	0	0	0	0	0	0	0	0	0	0	0	0	0	0	0	0	PUCCINIA11517:	FALSE	FALSE	0	0	NA	N	FALSE
PGTG_01743T0	0	0	0	0	0	0	0	0	0	0	0	0	0	0	0	11.5633	0	0	0	0	0	0	0	0	0	0	2.18116	0.540804	0	0	PUCCINIA12477:	TRUE	FALSE	2	0	Inf	Y	FALSE
PGTG_01744T0	1076.83	941.748	1066.56	1194.83	1162.15	1083.74	944.365	784.912	580.931	708.3	948.643	750.603	193.259	101.385	1408.44	106.911	114.753	108.697	110.69	76.221	82.2195	52.7809	81.2219	61.8337	4.96228	18.0546	14.403	2.67864	3.33353	8.12252	PUCCINIA1077:	TRUE	TRUE	0	1	0	N	FALSE
PGTG_01745T0	99.5523	114.081	88.8422	110.514	80.5275	64.1158	82.2897	86.6937	106.259	126.797	125.841	138.096	134.97	125.696	85.7668	138.665	55.8136	93.9875	147.923	145	91.4053	86.9335	127.692	80.2021	75.5203	119.966	122.053	98.2048	102.037	113.251	PUCCINIA5887:	TRUE	TRUE	3	4	0.75	N	FALSE
PGTG_01746T0	0	0	4.17504	0	0	0	0	6.75439	19.0662	15.6415	9.19921	27.2567	124.137	129.771	0	6.5164	6.12011	0	0	0	0	72.9234	6.30077	26.3831	64.3659	61.628	74.9743	267.585	249.754	221.796	PUCCINIA6918:	TRUE	TRUE	0	3	0	N	TRUE
PGTG_01748T0	42.7633	35.9083	46.3442	36.6828	25.0233	9.0039	46.2243	29.1572	35.2705	41.3393	42.5474	100.852	72.077	71.7835	31.3179	24.1093	56.6078	98.0484	63.5462	0	37.0824	31.7439	58.2788	0	68.9409	72.0093	40.9296	63.7078	73.6703	70.5203	PUCCINIA5239:	TRUE	TRUE	0	0	NA	N	FALSE
PGTG_01749T0	8.74794	20.148	8.12517	4.28804	8.77532	9.47261	12.1576	7.30273	0	7.24771	2.98381	0	12.9321	14.8564	16.4722	12.6822	11.9109	25.7881	33.4233	8.4389	0	22.2617	8.17501	17.115	7.69166	13.6769	11.9598	17.2009	13.2866	16.2996	PUCCINIA8683:	TRUE	FALSE	1	5	0.2	N	FALSE
PGTG_01750T0	0	0	0	0	0	0	0	0	0	0	0	0	2.45735	2.58776	0	0	0	0	0	0	0	0	0	0	0	0	1.66669	1.65304	6.94298	2.34963	PUCCINIA5830:	TRUE	TRUE	5	2	2.5	N	FALSE
PGTG_01751T0	60.7899	68.0603	34.1579	57.9402	65.2149	34.1319	65.7099	39.4719	33.4257	65.2909	69.887	95.5711	52.9512	66.1702	98.9264	68.5449	50.0705	92.9201	20.0729	30.4087	46.8571	35.0952	44.1845	61.672	41.5742	53.0744	47.4055	53.0736	68.4872	72.9074	PUCCINIA6513:	TRUE	TRUE	1	1	1	N	FALSE
PGTG_01755T0	228.005	180.307	231.45	212.915	202.662	240.642	224.62	178.787	85.6958	154.004	179.18	81.6766	74.6651	67.6675	253.633	546.726	458.462	536.008	681.896	506.761	345.376	199.239	547.514	303.059	116.741	162.804	112.333	52.9662	64.7791	86.9687	PUCCINIA3073:	TRUE	TRUE	0	0	NA	N	FALSE
PGTG_01756T0	0	0	0	0	0	0	0	0	0	0	0	0	2.83507	0	0	61.1662	0	0	80.6195	0	0	0	0	0	53.0083	40.6028	53.8496	54.3531	33.8208	27.108	PUCCINIA12785:	TRUE	FALSE	1	0	Inf	Y	FALSE
PGTG_01759T0	0	0	0	0	0	0	0	0	0	0	0	0	0	0	0	0	0	0	0	0	0	0	0	0	0	0	0	0	0	0	PUCCINIA11777:	TRUE	FALSE	0	0	NA	N	FALSE
PGTG_01760T0	0	0	0	0	0	0	0	0	0	0	0	0	0	0	0	0	0	0	0	0	0	0	0	0	0	0	0	0	0	0	PUCCINIA5092:	TRUE	FALSE	0	0	NA	N	FALSE
PGTG_01761T0	17.7224	17.3166	17.4577	20.2699	22.6264	20.3536	19.1568	19.4564	7.973	16.8182	23.0796	22.7945	14.146	17.9116	14.1569	18.1666	17.0618	18.4701	19.1502	7.25273	13.971	11.9579	21.0786	26.967	20.3037	19.8922	22.6132	18.0972	16.019	20.0474	PUCCINIA13652:	FALSE	FALSE	0	4	0	N	FALSE
PGTG_01762T0	0	0	0	0	0	0	0	0	0	0	0	0	1.06174	0	0	0	0	0	0	0	0	20.1058	0	0	1.9848	9.50187	8.64128	5.71378	14.6658	10.152	PUCCINIA7466:	TRUE	TRUE	5	2	2.5	N	FALSE
PGTG_01764T0	27.9685	16.4396	12.6279	21.9924	17.3889	20.6109	34.0111	13.6196	5.767	21.6271	36.1712	16.4881	16.9925	14.6233	40.9608	55.1888	51.8325	72.1425	31.1672	47.2156	36.3795	25.9488	49.551	31.9194	48.158	36.299	24.5355	42.4043	41.6436	42.4536	PUCCINIA14467:	FALSE	TRUE	5	6	0.833333	N	FALSE
PGTG_01768T0	48.0236	38.7124	57.8206	42.1106	51.5194	59.3207	131.506	113.498	153.155	154.729	71.3444	105.695	221.37	276.289	93.776	36.1001	47.4665	80.747	71.3543	57.651	72.1828	199.608	153.584	146.153	286.189	339.6	333.626	183.188	265.375	243.345	PUCCINIA10656:	FALSE	TRUE	1	1	1	N	FALSE
PGTG_01769T0	0	0	1.83471	0	0	0	0	0	4.18952	0.981946	0	0	0.796418	0.279562	0	0	0	0	0	0	0	1.88506	0	0	0.744353	0.712692	0.54012	0.401808	0.250022	0	PUCCINIA13666:	FALSE	FALSE	6	14	0.428571	Y	TRUE
PGTG_01770T0	78.7245	102.121	76.4807	72.9643	70.6881	96.0243	93.8992	74.0268	40.3019	78.7169	73.4557	64.0131	63.8441	65.1407	75.5371	45.9142	68.9952	105.811	28.2339	54.9926	28.2481	50.3714	65.1125	24.7846	61.2617	67.7971	66.3907	53.8274	59.5937	47.2085	PUCCINIA13651:	FALSE	FALSE	3	10	0.3	N	FALSE
PGTG_01772T0	0	0	0	0	0	0	0	0	0	0	0	0	0	0	0	0	0	0	0	0	0	0	0	0	0	0	0	0	0	0	PUCCINIA10265:	TRUE	TRUE	2	3	0.666667	N	FALSE
PGTG_01773T0	537.156	475.954	402.327	667.139	606.468	469.05	626.939	562.302	652.326	681.656	579.621	590.592	934.175	922.088	521.237	349.289	401.334	468.462	445.574	311.541	457.224	706.882	535.339	692.014	1081.74	1135.6	1164.78	982.067	1045.9	1030.08	PUCCINIA2771:	TRUE	TRUE	0	9	0	N	FALSE
PGTG_01774T0	10.9233	11.5861	7.47553	8.87698	9.08321	8.71552	1.86433	10.0783	19.9155	7.33504	19.2167	0	11.8985	9.8721	7.57759	11.6686	14.6119	23.727	7.68773	3.88208	14.9561	14.0812	5.64123	10.4977	13.1424	18.8751	20.9068	15.2804	12.5643	13.4455	PUCCINIA4734:	TRUE	FALSE	9	26	0.346154	N	FALSE
PGTG_01775T0	1272.01	1910.03	2352.64	1540.44	1488.66	1764.49	2466.84	1035.38	987.421	1548.6	1936.46	1588.88	604.18	366.51	4111.66	1476.47	1862.11	2058.7	2780.95	1685.16	2011.41	1222.49	2202.6	1424.03	471.754	483.201	366.198	195.322	305.684	325.305	PUCCINIA7039:	TRUE	TRUE	2	3	0.666667	Y	FALSE
PGTG_01776T0	0	0	0	0	5.04999	0	0	3.36231	0	6.67396	0	0	2.70622	7.59959	12.6402	0	0	0	0	0	0	0	0	0	0	0	0	0	0	0	PUCCINIA11518:	FALSE	FALSE	0	0	NA	N	FALSE
PGTG_01778T0	9.06487	0	0	0	0	0	0	10.5984	0	0	0	0	17.0553	17.9605	0	0	0	0	0	0	0	40.3852	0	0	0	0	5.78571	2.86824	5.35422	4.07693	PUCCINIA10125:	TRUE	TRUE	0	2	0	Y	FALSE
PGTG_01780T0	13.5315	9.0899	9.77508	17.0243	11.8771	15.9549	2.92533	13.7056	17.8569	12.556	6.46147	12.7633	9.75933	8.63887	3.96341	6.10308	0	6.20504	4.02102	6.09151	4.69355	8.03466	2.95056	4.11807	8.72477	10.6319	5.75536	5.99415	5.59472	4.46291	PUCCINIA10124:	TRUE	FALSE	10	14	0.714286	N	FALSE
PGTG_01781T0	66.6513	31.5074	32.0989	55.0566	62.1137	27.0276	29.352	46.1597	40.7207	59.1738	43.2216	11.6421	14.3207	6.24966	36.1524	50.1027	67.9694	50.9398	51.3491	50.0075	38.5313	23.8187	53.8275	30.0505	13.7462	17.3178	8.9246	3.38471	3.15916	5.18111	PUCCINIA1540:	TRUE	TRUE	11	17	0.647059	N	TRUE
PGTG_01787T0	0	0	0	0	0	0	0	0	0	0	0	0	2.17363	0	0	0	0	0	0	0	0	0	0	0	0	0	0	0.365545	0	0	PUCCINIA3683:	TRUE	TRUE	23	11	2.09091	Y	FALSE
PGTG_01788T0	113.048	71.8136	111.847	96.9734	87.3622	90.0352	87.6631	60.3156	60.8086	89.7918	102.684	104.313	67.6235	45.0403	102.577	58.1924	54.6535	50.7125	115.022	82.9757	38.3594	32.8333	64.3049	44.8756	19.4473	32.068	25.871	31.2985	38.4666	35.9218	PUCCINIA4108:	TRUE	TRUE	3	20	0.15	N	FALSE
PGTG_01789T0	0	29.2725	0	0	12.7494	0	0	0	0	16.859	0	0	0	0	0	0	0	0	0	0	0	0	0	66.3523	0	0	0	0	0	0	PUCCINIA9235:	TRUE	TRUE	0	1	0	N	FALSE
PGTG_01790T0	0	0	0	0	0	0	0	0	0	0	0	0	0	0	0	0	0	0	0	0	0	0	0	0	0	0	0	0	0	0	PUCCINIA14567:	FALSE	TRUE	10	1	10	N	FALSE
PGTG_01791T0	75.2194	48.2935	40.3918	59.9559	93.4839	50.4561	24.8239	55.6218	29.6473	22.0039	45.2939	14.1266	10.9587	3.73684	11.6981	31.5242	37.0089	16.0254	19.2857	35.9583	17.3168	27.4198	20.6836	15.1932	15.2167	10.3667	12.3156	13.1639	8.94473	10.7777	PUCCINIA2103:	TRUE	TRUE	7	63	0.111111	N	FALSE
PGTG_01793T0	13.6677	13.7721	19.7472	17.5864	12.9964	20.1443	44.3217	11.9801	16.9094	10.5688	24.4747	16.1149	12.8577	7.14616	55.0462	0	0	0	5.07694	0	0	0	0	0	2.00289	4.79423	1.45334	23.9657	35.319	27.6617	PUCCINIA4974:	FALSE	TRUE	2	5	0.4	N	TRUE
PGTG_01794T0	0	0	0	0	0	0	0	0	0	0	0	0	0	0	0	0	0	0	0	0	0	0	0	0	0	0	0	0	0	0	PUCCINIA1131:	TRUE	TRUE	0	0	NA	N	FALSE
PGTG_01795T0	0	0	0	0	0	0	0	0	0	0	0	0	0	0	0	0	0	0	0	0	0	0	0	0	0	0	0	0	0	0	PUCCINIA1131:	TRUE	TRUE	0	0	NA	N	FALSE
PGTG_01796T0	0	0	8.27683	0	0	0	0	0	0	0	0	0	0	0	0	0	0	0	0	0	0	0	0	0	0	0	0	0	0	0	PUCCINIA6218:	TRUE	TRUE	6	3	2	Y	FALSE
PGTG_01797T0	28.683	7.22552	0	18.4534	18.8821	9.05889	11.6267	16.763	0	0	0	0	1.68645	4.73586	0	0	0	0	0	48.4276	18.6544	0	0	0	0	9.05615	9.15104	23.2564	15.8829	12.9002	PUCCINIA1968:	TRUE	TRUE	0	6	0	N	FALSE
PGTG_01798T0	39.2677	0	42.5691	16.8421	8.6167	0	31.8344	22.9561	48.5811	11.3916	23.449	138.956	23.0879	3.24176	0	0	0	0	0	0	0	0	0	0	0	0	18.7978	12.4248	14.4961	13.2455	PUCCINIA4647:	TRUE	TRUE	2	0	Inf	N	FALSE
PGTG_01799T0	6.18807	0	0	0	2.71575	0	10.0333	0	0	0	7.38803	0	1.45534	3.06515	0	0	0	0	0	0	0	6.8901	10.1199	0	5.44139	0	0	0.489496	1.82751	0	PUCCINIA9391:	TRUE	TRUE	6	14	0.428571	Y	FALSE
PGTG_01800T0	48.2821	33.4475	39.2398	41.4169	33.1087	45.7466	39.1424	35.2679	14.9334	29.7518	57.6402	42.696	46.8402	41.8524	19.8878	25.5195	19.174	20.7566	47.0793	50.9436	15.7005	33.5972	19.74	20.6638	17.2465	46.9982	40.4312	30.0768	46.3419	28.5008	PUCCINIA2541:	TRUE	TRUE	2	9	0.222222	N	FALSE
PGTG_01801T0	17.0817	20.8632	24.679	24.8654	19.0823	27.4648	13.4285	18.148	23.0542	21.6136	17.3018	51.2642	38.2256	30.4258	13.645	29.7667	29.6009	7.12094	20.7651	13.981	18.8522	38.0343	22.0095	21.2662	60.0744	44.4466	42.2704	35.8686	29.6567	36.55	PUCCINIA1711:	TRUE	TRUE	4	4	1	N	FALSE
PGTG_01802T0	23.7837	11.9827	25.7784	10.201	10.438	30.0463	0	0	29.4247	13.7967	14.1999	0	16.7807	3.92694	26.1303	40.2268	94.451	122.696	79.5304	40.1606	92.8087	26.4858	19.4478	27.1499	10.4584	10.0136	7.58887	9.40685	8.78	18.7193	PUCCINIA2742:	TRUE	TRUE	6	3	2	N	FALSE
PGTG_01803T0	0.512058	1.03194	1.1097	0	1.34836	2.58756	0	2.99213	2.53402	5.93917	0	14.4893	10.5977	10.3146	2.24971	0	0	0	0	0	0	1.14015	1.67483	0	0	0	0	0	0	0.690894	PUCCINIA1004:	TRUE	TRUE	0	0	NA	N	FALSE
PGTG_01805T0	59.7315	95.2974	102.482	91.802	89.5657	141.487	64.5659	87.2612	86.2149	40.4151	92.1059	17.6067	56.777	46.435	76.5444	75.7705	114.651	102.715	61.0162	92.4343	129.491	77.5856	73.2632	73.8504	37.2011	41.9044	35.7273	63.5901	59.5363	56.5269	PUCCINIA7373:	TRUE	TRUE	7	8	0.875	N	FALSE
PGTG_01806T0	0	0	0	0	0	0	0	0	0	0	0	0	0	0	0	0	0	0	0	0	0	0	0	0	0	0	0	0	0	0	PUCCINIA10495:	TRUE	TRUE	11	22	0.5	N	TRUE
PGTG_01808T0	4.5619	0	9.8865	3.1306	2.4025	13.8315	14.7934	23.4584	22.5755	27.5147	10.8919	25.8175	37.3365	40.0712	8.01718	9.25897	11.5945	6.27577	16.2674	6.16094	14.2411	58.9152	14.921	37.4851	81.0224	77.5761	66.3589	47.345	56.0459	48.8309	PUCCINIA5299:	TRUE	TRUE	0	5	0	N	FALSE
PGTG_01811T0	2.98394	0	0	5.11931	2.61912	0	0	6.97534	0	3.46139	0	0	0	0	0	0	0	0	13.302	20.1514	0	0	0	0	0	0	0	0.472079	0	1.34203	PUCCINIA14492:	FALSE	TRUE	4	2	2	N	FALSE
PGTG_01812T0	7.39491	12.1932	6.55597	6.34343	11.8015	6.79425	4.36005	12.5704	9.98053	9.35675	3.21007	9.51122	12.3323	11.7658	1.47677	13.6445	4.27157	9.24829	5.99295	13.6182	5.24662	13.4717	8.79531	3.06879	15.6632	13.8651	13.7245	11.8056	12.7065	12.3964	PUCCINIA3070:	TRUE	TRUE	15	29	0.517241	N	FALSE
PGTG_01813T0	0	0	22.9149	0	13.9182	13.3548	0	24.7145	0	12.2641	12.6226	0	14.9172	13.9634	0	17.8798	67.1696	72.7139	23.5654	35.6995	27.5007	35.3156	34.5762	24.1341	37.1868	48.9569	26.9836	40.9748	34.3419	23.7721	PUCCINIA5762:	TRUE	TRUE	0	0	NA	N	FALSE
PGTG_01814T0	0	0	0	0	0	0	0	0	0	0	0	0	0	0	0	0	0	0	0	0	0	0	0	0	0	0	0	0	0	0	NA	NA	NA	1	0	Inf	N	FALSE
PGTG_01816T0	17.2131	24.2825	11.1912	25.1015	18.1304	28.2693	13.9547	20.1168	21.2957	8.98436	32.878	0	9.311	6.82097	15.1253	32.0249	24.6087	41.4399	7.67259	29.0583	31.3455	11.4983	16.8901	11.7866	15.1344	10.1435	12.0801	11.0291	9.40452	9.28994	PUCCINIA4969:	TRUE	TRUE	6	13	0.461538	N	TRUE
PGTG_01819T0	0	0	0	0	0	0	0	0	0	0	0	0	0	0	0	0	0	0	0	0	0	0	3.14897	0	0	0.810492	0	0.761574	0.568659	0.433001	PUCCINIA8452:	TRUE	TRUE	9	3	3	N	FALSE
PGTG_01820T0	134.112	175.177	191.075	240.737	192.922	285.512	471.139	481.824	626.808	678.401	373.574	509.514	933.378	1101.01	376.456	252.034	216.981	230.62	315.506	234.789	323.043	895.877	519.881	657.579	1493.63	1501.19	1593.24	821.975	1014.38	951.664	PUCCINIA5626:	TRUE	TRUE	0	1	0	N	FALSE
PGTG_01821T0	293.18	177.252	127.242	100.597	334.536	370.378	190.145	308.778	145.086	442.653	280.362	1246.04	951.528	842.284	257.958	99.1744	186.286	604.987	392.562	198.232	152.539	653.668	575.356	536.048	929.21	790.832	711.714	1141.02	1090.96	1331.76	PUCCINIA13825:	FALSE	FALSE	0	0	NA	N	FALSE
PGTG_01822T0	0	0	0	0	0	0	10.3049	3.71427	15.7259	0	0	0	2.98946	0	0	0	10.0958	0	0	0	0	0	0	0	0	2.67549	8.11057	0.502745	0.938487	0	PUCCINIA9420:	TRUE	TRUE	0	0	NA	Y	FALSE
PGTG_01823T0	11.1389	23.1496	24.1395	11.9439	20.1652	27.2644	15.8031	20.34	25.8391	13.727	17.4525	14.7744	29.7991	27.4724	10.7052	21.1949	39.8119	28.732	18.6185	28.2055	19.922	23.2518	22.7706	23.8349	37.6438	30.4751	31.7567	44.9925	35.158	33.9723	PUCCINIA6055:	TRUE	TRUE	2	12	0.166667	N	FALSE
PGTG_01826T0	58.2424	27.2964	52.8383	46.4753	32.0996	51.3337	43.9229	25.328	40.2174	21.995	64.6794	19.1641	28.0325	21.022	47.6086	41.2362	55.941	65.2168	78.4885	73.1713	70.4723	18.0961	44.3018	37.0998	13.1003	27.3666	15.555	22.9287	18.4006	28.0221	PUCCINIA3516:	TRUE	TRUE	2	1	2	N	FALSE
PGTG_01827T0	22.5552	24.3509	20.949	24.8761	22.6258	34.6001	39.1832	36.7156	43.8503	48.5853	42.3121	22.7942	73.128	67.2997	14.1567	29.9741	51.184	27.7044	32.3155	32.6368	12.5735	80.7145	65.8687	51.4818	121.821	130.202	134.65	90.8661	101.345	101.08	PUCCINIA6054:	TRUE	TRUE	3	7	0.428571	N	FALSE
PGTG_01828T0	22.188	28.7453	37.7827	76.1323	43.1238	28.0304	35.9756	29.6363	39.2149	47.7962	45.409	0	50.6917	47.6251	41.7803	37.5278	35.2456	65.4081	14.1292	0	57.7212	31.7614	62.2045	28.9404	29.2638	52.0354	40.4467	51.902	49.1455	47.7569	PUCCINIA13650:	FALSE	FALSE	0	3	0	N	TRUE
PGTG_01829T0	33.6924	59.0432	34.9225	32.6715	39.8595	51.8172	42.7531	46.2254	86.9917	42.4788	52.4643	41.4529	61.3243	44.0201	38.6174	39.6424	69.8092	50.3808	39.1788	69.2445	53.3519	65.2379	38.3306	106.998	87.5856	62.8951	66.358	76.7109	77.8721	62.5893	PUCCINIA6053:	TRUE	TRUE	0	1	0	N	FALSE
PGTG_01831T0	0	0	0	0	0	0	0	0	0	1.50619	3.10042	0	1.22159	1.28642	5.70533	0	0	0	5.78826	0	0	2.89147	0	11.8559	5.70877	2.18638	4.14241	4.72508	3.06797	4.08815	PUCCINIA7800:	FALSE	TRUE	12	15	0.8	Y	FALSE
PGTG_01832T0	11.4749	18.9205	20.3468	1.78969	17.397	7.9071	6.7656	17.0681	20.6494	13.3096	9.96263	14.7593	16.1923	7.57849	9.1665	21.1725	16.5707	14.3508	23.2494	14.0883	21.7102	13.9368	13.6479	4.76209	17.4269	11.4165	7.98652	9.40707	9.85848	11.26	PUCCINIA10139:	TRUE	FALSE	3	10	0.3	N	FALSE
PGTG_01833T0	0	0	0	0	0	0	0	0	0	0	0	0	0	0	0	0	0	0	0	0	0	0	0	0	0	0	0	0	0	0	PUCCINIA4198:	TRUE	TRUE	2	0	Inf	N	FALSE
PGTG_01834T0	0	0	0	0	0	0	0	0	0	0	0	0	0	0	0	0	0	0	0	0	0	0	0	0	0	0	0	0	0	0	PUCCINIA1126:	TRUE	TRUE	0	0	NA	N	FALSE
PGTG_01838T0	0	0	0	0	0	3.56768	0	0	0	8.1892	0	0	11.9552	15.3873	0	4.7765	0	0	12.5883	0	0	3.14419	0	6.44608	14.8986	9.5099	9.90984	12.0632	13.3444	16.5116	PUCCINIA4473:	TRUE	TRUE	0	0	NA	N	TRUE
PGTG_01840T0	0	0	0	0	0	0	0	0	0	0	0	0	0.257797	0	0	0	0	0	0	7.4017	0	0	0	2.5019	0.963758	0	0	0.520253	0.647446	0	PUCCINIA4828:	FALSE	TRUE	0	0	NA	N	TRUE
PGTG_01841T0	0	0	2.66676	0	0	3.109	7.98051	2.87618	0	8.56355	5.87588	0	9.26058	6.09503	10.8127	0	0	0	0	0	0	0	0	0	0	1.0359	0	0.778689	0.726799	1.10683	PUCCINIA7933:	TRUE	TRUE	12	15	0.8	N	FALSE
PGTG_01842T0	4.51975	0	0	0	0	0	2.93134	2.11288	0	1.04848	2.15825	0	3.40152	0.895511	0	0	0	0	0	0	0	0	5.91324	4.12653	0	0.760983	0.576717	3.86129	0	0.813105	PUCCINIA1126:	TRUE	TRUE	6	4	1.5	N	FALSE
PGTG_01843T0	86.9764	24.1768	26.0019	30.8728	68.4451	0	116.709	73.6153	29.6842	107.851	121.746	42.4382	42.3217	8.91355	52.7138	60.8723	76.2272	61.8893	106.96	81.0176	62.4182	66.7886	206.003	54.7707	23.7355	40.4016	9.56835	4.27042	8.85744	13.4889	PUCCINIA3981:	TRUE	TRUE	0	0	NA	N	FALSE
PGTG_01844T0	66.988	61.7551	84.9424	77.0249	73.8103	113.436	224.162	187.391	268.025	186.805	124.206	221.818	222.24	254.861	103.322	106.069	81.5058	63.7241	69.8828	72.1817	118.65	333.225	186.471	240.734	609.657	526.132	521.491	278.816	306.433	290.382	PUCCINIA1070:	TRUE	TRUE	0	0	NA	N	FALSE
PGTG_01845T0	0	0	0	0	0	0	0	0	0	0	0	0	0	0	0	0	0	0	0	0	0	0	0	0	0	0	0	0	0	0	PUCCINIA13813:	FALSE	FALSE	0	0	NA	N	FALSE
PGTG_01847T0	0	0	0	0	0	0	0	0	0	0	0	0	0	0	0	0	0	0	0	0	0	0	0	0	0	0	0	0	0	0	PUCCINIA5615:	TRUE	TRUE	4	3	1.33333	N	FALSE
PGTG_01848T0	63.2875	34.7842	24.9399	39.4827	20.2	7.26836	74.6288	36.9854	56.9439	76.7506	34.345	0	82.5398	90.2452	101.122	68.1175	73.1143	79.1492	89.7674	77.7086	14.9673	108.903	94.0906	65.6671	86.0051	171.96	128.486	107.407	119.79	111.267	PUCCINIA5613:	TRUE	TRUE	0	1	0	N	FALSE
PGTG_01849T0	12.4361	23.809	6.73772	11.7346	13.6445	6.28426	12.0983	16.7138	21.5399	15.8666	14.8458	26.3922	14.3314	14.9893	5.46377	25.2406	15.8037	25.6623	36.0307	25.1924	19.4112	31.844	24.4054	25.5464	27.882	25.1257	26.1824	20.8551	23.5054	22.6522	PUCCINIA5612:	TRUE	TRUE	0	2	0	N	FALSE
PGTG_01851T0	18.9937	22.9666	8.233	16.293	15.0044	19.196	24.6372	6.65967	0	15.4222	45.3511	0	8.93405	1.88164	8.3454	12.8501	18.1029	0	0	0	9.88229	0	24.8497	8.67105	3.34017	3.1981	2.42371	1.20197	0.560938	5.12546	PUCCINIA3460:	TRUE	TRUE	0	1	0	N	FALSE
PGTG_01853T0	422.344	231.428	168.683	262.688	279.991	183.761	157.233	156.58	63.1437	226.44	219.349	72.2129	67.2194	28.2305	179.396	401.408	381.051	386.173	443.633	292.952	305.382	198.883	354.738	203.87	62.8263	104.195	39.0756	23.0127	17.3341	35.0058	PUCCINIA2079:	TRUE	TRUE	0	0	NA	N	TRUE
PGTG_01854T0	5.9488	4.7954	0	10.2059	13.5759	3.00608	7.71632	8.3429	5.88778	17.9401	14.2034	0	8.39439	3.92884	0	0	3.77986	24.5511	15.91	16.0682	18.5707	2.64923	11.6743	16.294	7.32269	6.00962	2.27722	9.78785	5.97328	8.02643	PUCCINIA2079:	TRUE	TRUE	0	0	NA	N	TRUE
PGTG_01856T0	16.9043	8.14645	23.8917	15.7617	16.1278	24.141	10.7252	10.7367	10.9115	8.95084	14.038	15.5976	8.9884	7.5238	14.5307	6.2155	12.8425	2.52773	16.3799	14.8885	7.64801	13.9101	18.0295	3.35505	14.2164	9.8994	10.0813	12.9649	9.87613	10.4124	PUCCINIA1316:	TRUE	TRUE	7	11	0.636364	N	FALSE
PGTG_01857T1	12.5481	21.9344	19.9517	20.1021	23.4852	23.2535	21.7122	18.6018	20.7088	21.3767	29.945	11.8413	14.5519	14.6434	3.67711	8.49335	23.9305	23.0273	7.454	22.6273	34.8692	29.8453	2.73743	7.6339	21.3603	16.205	18.1374	14.1736	14.8443	13.5637	PUCCINIA1513:	TRUE	TRUE	0	0	NA	N	TRUE
PGTG_01857T0	12.5481	21.9344	19.9517	20.1021	23.4852	23.2535	21.7122	18.6018	20.7088	21.3767	29.945	11.8413	14.5519	14.6434	3.67711	8.49335	23.9305	23.0273	7.454	22.6273	34.8692	29.8453	2.73743	7.6339	21.3603	16.205	18.1374	14.1736	14.8443	13.5637	PUCCINIA1513:	TRUE	TRUE	0	0	NA	N	TRUE
PGTG_01861T0	85.8765	53.2508	50.1126	96.3321	49.2851	83.453	192.794	173.726	147.108	291.194	149.852	93.4741	469.187	549.713	101.594	33.5187	83.9474	68.1574	117.795	111.53	85.9248	250.084	151.245	211.116	299.156	319.802	368.815	397.136	487.726	464.961	PUCCINIA1066:	TRUE	TRUE	0	4	0	N	FALSE
PGTG_01862T0	150.593	171.056	237.377	112.739	132.181	110.689	266.369	185.614	243.897	203.272	183.061	309.942	434.02	449.369	156.401	351.958	278.361	772.177	268.526	240.379	313.41	329.252	331.356	550.014	601.906	608.577	800.139	661.03	783.557	716.699	PUCCINIA14707:	FALSE	TRUE	0	2	0	N	FALSE
PGTG_01863T0	66.6887	32.2551	46.2527	45.765	37.4626	20.2197	60.5523	59.2385	39.6027	40.2262	38.2171	0	56.4629	74.8749	70.3262	9.02355	59.3235	91.743	95.1312	36.0289	27.7581	41.5817	61.0747	48.7136	28.1474	35.9336	34.0407	51.9089	40.9657	56.3873	PUCCINIA10654:	FALSE	TRUE	6	6	1	N	FALSE
PGTG_01864T0	NA	NA	NA	NA	NA	NA	NA	NA	NA	NA	NA	NA	NA	NA	NA	NA	NA	NA	NA	NA	NA	NA	NA	NA	NA	NA	NA	NA	NA	NA	PUCCINIA10853:	FALSE	TRUE	2	2	1	N	FALSE
PGTG_01865T0	NA	NA	NA	NA	NA	NA	NA	NA	NA	NA	NA	NA	NA	NA	NA	NA	NA	NA	NA	NA	NA	NA	NA	NA	NA	NA	NA	NA	NA	NA	PUCCINIA3919:	TRUE	TRUE	3	3	1	N	TRUE
PGTG_01866T0	15.1792	12.2361	3.28972	7.81252	3.99701	7.67043	0	7.09614	7.51174	0	7.2485	0	0.713982	1.0025	6.66926	0	0	0	0	0	0	0	14.8943	0	1.33466	0	0.968457	1.20072	1.34485	1.36537	PUCCINIA5868:	TRUE	TRUE	0	4	0	N	TRUE
PGTG_01867T0	0	0	0	0	0	0	0	0	0	0	0	0	0	0	0	0	0	0	0	0	0	0	0	0	0	0	0	0	0	0	NA	NA	NA	0	0	NA	N	FALSE
PGTG_01869T0	0	0	0	6.49619	0	9.56705	42.976	44.2546	84.3221	43.9212	27.1229	26.7878	55.2125	31.2595	24.9555	0	0	0	8.43939	0	29.5513	96.9638	55.7315	181.505	211.417	207.206	208.974	81.77	94.4928	93.6637	PUCCINIA9394:	TRUE	TRUE	1	0	Inf	Y	FALSE
PGTG_01872T0	0	0	0	0	0	0	0	0	0	0	0	0	0	0	0	0	0	0	0	0	0	0	0	0	0	2.59131	0	0	0	1.38425	PUCCINIA10561:	TRUE	TRUE	0	0	NA	N	TRUE
PGTG_01873T0	38.8868	53.8778	79.0089	58.3756	49.0654	79.83	224.619	122.14	228.522	204.382	107.353	171.936	355.533	442.621	128.14	65.7714	69.493	91.9465	102.919	90.2655	120.13	414.003	218.608	299.566	557.746	637.348	651.262	390.084	549.454	433.954	PUCCINIA3538:	TRUE	TRUE	0	0	NA	N	FALSE
PGTG_01874T0	22.1003	38.1756	27.3686	21.6661	24.2478	35.8966	30.7143	30.4404	27.3419	19.2252	35.8052	11.1672	18.1917	20.3301	24.2745	50.7292	32.5986	54.2913	45.7365	26.6488	53.3864	52.7244	33.5609	39.6341	44.4144	45.8475	34.7459	44.5792	34.0327	53.9578	PUCCINIA3873:	TRUE	TRUE	5	14	0.357143	N	FALSE
PGTG_01875T0	0	0	27.0418	0	0	0	0	29.1655	0	0	0	0	11.7316	8.23617	0	42.1848	0	0	0	0	0	27.7839	40.7889	0	0	10.5044	15.9217	5.91883	14.7318	16.8261	PUCCINIA14098:	FALSE	TRUE	3	2	1.5	Y	FALSE
PGTG_01876T0	NA	NA	NA	NA	NA	NA	NA	NA	NA	NA	NA	NA	NA	NA	NA	NA	NA	NA	NA	NA	NA	NA	NA	NA	NA	NA	NA	NA	NA	NA	NA	NA	NA	0	0	NA	N	FALSE
PGTG_01877T0	NA	NA	NA	NA	NA	NA	NA	NA	NA	NA	NA	NA	NA	NA	NA	NA	NA	NA	NA	NA	NA	NA	NA	NA	NA	NA	NA	NA	NA	NA	PUCCINIA3912:	TRUE	TRUE	0	3	0	N	FALSE
PGTG_01878T0	0	0	0	0	0	0	0	0	0	0	0	0	0	0	0	0	0	0	0	0	0	0	0	0	0	0	0	0	0	0	PUCCINIA3319:	TRUE	TRUE	0	0	NA	N	FALSE
PGTG_01880T0	0	0	0	0	0	0	0	0	0	0	0	0	0	0	0	0	0	0	0	0	0	0	0	0	0	0	0	0	0	0	PUCCINIA1341:	TRUE	TRUE	2	16	0.125	N	FALSE
PGTG_01881T0	0	0	0	0	0	0	0	0	0	0	0	0	0	0	0	0	0	0	0	0	0	0	0	0	0	0	0	0	0	0	PUCCINIA9217:	TRUE	TRUE	1	0	Inf	N	FALSE
PGTG_01883T0	0	0	0	0	0	0	0	0	0	0	0	0	0	0	0	0	0	0	0	0	0	0	0	0	0	0	0	0	0	0	NA	NA	NA	0	0	NA	N	FALSE
PGTG_01884T0	824.421	618.621	779.345	831.333	721.702	698.028	661.249	602.223	477.426	750.286	680.595	403.312	584.767	571.273	953.762	674.945	752.319	723.925	869.885	710.724	695.887	537.076	796.041	770.761	535.971	708.844	646.323	532.816	643.654	680.428	PUCCINIA5585:	TRUE	TRUE	0	0	NA	N	FALSE
PGTG_01885T0	887.554	344.495	435.169	809.378	1018.19	552.613	196.073	523.432	406.347	239.831	342.189	274.594	140.798	74.4431	163.982	414.116	369.959	323.478	206.293	246.988	244.681	149.591	261.245	163.565	141.765	136.992	124.299	60.4654	60.1839	65.8022	PUCCINIA5586:	TRUE	TRUE	1	27	0.037037	N	FALSE
PGTG_01886T0	11.9787	0	0	0	10.5142	0	0	14.0071	0	0	0	0	0	3.95561	0	40.5204	0	0	0	80.9317	0	26.6871	0	0	0	10.0897	7.64656	0	0	0	PUCCINIA8109:	TRUE	TRUE	0	0	NA	N	FALSE
PGTG_01887T0	96.9042	58.9552	31.701	78.4202	91.476	69.2945	41.5036	83.3396	72.385	110.282	65.4838	51.7398	126.422	129.811	56.2342	55.664	34.8526	50.3058	57.0516	61.7344	0	48.8564	107.644	83.4692	73.9523	118.524	92.1578	233.145	178.731	210.513	PUCCINIA6473:	TRUE	TRUE	0	2	0	N	FALSE
PGTG_01888T0	288.395	128.081	211.797	293.163	307.868	219.661	130.268	177.98	115.718	89.7102	111.657	67.8633	30.1763	13.8595	105.369	139.945	137.149	127.849	101.555	117.41	118.543	58.7412	92.1705	82.1103	22.1408	20.6943	9.94554	3.03541	4.95799	10.247	PUCCINIA3515:	TRUE	TRUE	1	7	0.142857	Y	FALSE
PGTG_01889T1	137.224	156.038	155.347	148.65	118.864	160.027	81.5201	151.945	133.902	111.852	146.942	90.1987	141.456	128.85	148.77	51.869	50.0982	107.529	85.0562	134.897	130.795	80.1797	67.2768	60.0761	32.1259	48.6099	37.0468	176.956	118.576	127.089	PUCCINIA2009:	TRUE	TRUE	0	0	NA	Y	FALSE
PGTG_01889T0	137.224	156.038	155.347	148.65	118.864	160.027	81.5201	151.945	133.902	111.852	146.942	90.1987	141.456	128.85	148.77	51.869	50.0982	107.529	85.0562	134.897	130.795	80.1797	67.2768	60.0761	32.1259	48.6099	37.0468	176.956	118.576	127.089	PUCCINIA2009:	TRUE	TRUE	0	0	NA	Y	FALSE
PGTG_01890T0	0	0	0	0	0	4.73769	0	0	0	0	0	0	4.40995	3.096	8.23876	0	0	0	0	0	0	0	0	0	4.94624	7.89308	4.78547	1.48327	1.10754	2.52999	PUCCINIA9501:	TRUE	TRUE	0	0	NA	N	FALSE
PGTG_01892T0	0	0	0	0	0	0	0	0	0	0	0	0	0	0	0	0	0	0	21.3246	0	0	0	0	0	0	0	0	3.02691	0	2.15123	NA	NA	NA	0	1	0	N	FALSE
PGTG_01893T1	0.595222	1.19954	1.28992	0.510575	0.52245	0.751933	0.96507	0.866543	0	0.690369	1.42109	12.6319	7.55747	4.52276	0	1.00671	0	0	2.65307	2.00954	1.28595	0.662641	0.973395	1.35852	4.44837	5.25939	4.36469	18.2339	10.1946	11.2789	PUCCINIA3032:	TRUE	TRUE	2	8	0.25	N	TRUE
PGTG_01893T0	0.595222	1.19954	1.28992	0.510575	0.52245	0.751933	0.96507	0.866543	0	0.690369	1.42109	12.6319	7.55747	4.52276	0	1.00671	0	0	2.65307	2.00954	1.28595	0.662641	0.973395	1.35852	4.44837	5.25939	4.36469	18.2339	10.1946	11.2789	PUCCINIA3032:	TRUE	TRUE	2	8	0.25	N	TRUE
PGTG_01894T0	4.26831	4.30091	0	0	1.87323	16.1766	27.6826	39.9091	73.9291	96.5456	66.2448	90.5903	171.656	243.841	93.7708	7.21923	6.7802	0	38.0535	14.412	11.1038	128.313	20.941	136.402	236.445	215.607	221.951	240.735	330.895	387.774	PUCCINIA5846:	TRUE	TRUE	0	0	NA	Y	FALSE
PGTG_01896T0	0	6.98504	0	0	0	0	5.61985	2.02545	0	8.04076	0	0	10.5971	17.7407	0	0	0	0	15.4502	0	9.01677	15.436	11.3366	15.8231	21.3332	13.1309	12.1628	24.4016	20.9842	24.9416	PUCCINIA10677:	FALSE	TRUE	1	6	0.166667	N	FALSE
PGTG_01897T0	13.3861	18.8837	17.4059	6.88963	9.39959	8.4554	15.193	11.733	29.8097	19.4077	7.98995	28.4085	21.7225	28.5114	26.4653	9.05625	12.7583	13.8113	32.8166	4.51948	13.9294	20.8641	10.9457	36.6639	33.5429	38.314	33.7337	25.0955	28.859	31.005	PUCCINIA7377:	TRUE	TRUE	2	9	0.222222	N	FALSE
PGTG_01898T0	0	0	0	0	0	0	0	0	0	0	0	0	0	1.25578	0	0	0	0	0	0	0	0	0	0	0	0	1.21316	0.300818	0	0	PUCCINIA10498:	TRUE	TRUE	11	7	1.57143	N	FALSE
PGTG_01899T0	0	0	0	0	0	0	0	0	0	0	0	0	0	0	0	0	0	0	0	0	0	0	0	0	0	0	0	1.08756	0	0	PUCCINIA13543:	TRUE	FALSE	4	1	4	N	FALSE
PGTG_01901T0	1.89517	2.29158	0	2.60111	2.99423	2.87303	0	3.98666	3.75145	3.95662	4.52473	0	13.9063	11.39	1.66526	1.28216	2.40838	0	0	0	3.94417	5.06373	2.47947	3.46048	15.3296	9.57233	10.6399	38.6178	24.5147	24.2068	PUCCINIA4766:	TRUE	FALSE	0	7	0	N	FALSE
PGTG_01902T0	49.4361	55.6742	56.7213	42.4068	47.2207	47.7584	33.0053	62.8751	71.9544	79.2667	72.9042	61.7173	102.588	117.635	89.4378	29.5109	27.7162	30.0039	97.219	49.0928	68.0856	64.7531	47.5572	53.1015	95.8839	149.337	107.61	101.674	113.364	103.322	PUCCINIA4976:	FALSE	TRUE	2	13	0.153846	N	FALSE
PGTG_01903T0	27.9353	38.8258	37.5773	57.8421	27.0564	63.2804	87.4649	82.1825	95.3404	102.792	85.0969	204.435	162.21	178.134	76.1806	107.531	76.5088	66.2591	85.8754	39.0282	110.262	182.318	148.083	180.293	311.682	324.374	310.975	180.896	238.114	217.052	PUCCINIA10496:	TRUE	FALSE	0	0	NA	N	FALSE
PGTG_01904T0	0	0	0	0	0	0	9.19344	3.31359	0	0	0	0	0	0	0	0	0	0	0	0	0	6.31324	0	0	4.98582	0	5.42673	1.34556	2.51179	0	PUCCINIA11984:	TRUE	FALSE	6	7	0.857143	N	FALSE
PGTG_01905T0	0	0	0	0	0	0	0	0	0	0	0	0	2.88443	0	0	0	0	0	0	0	0	0	20.0573	28.0011	5.39314	0	3.91339	2.9105	1.81103	11.032	PUCCINIA8397:	TRUE	TRUE	2	2	1	N	FALSE
PGTG_01906T0	27.3225	57.8156	47.3699	38.6719	31.1766	29.3394	39.8707	23.9484	37.1831	33.2752	32.6168	38.6566	28.2736	34.7365	60.0207	39.2803	52.0821	51.6826	70.0271	73.7983	49.7549	44.107	42.4488	56.1265	30.629	45.4269	43.1429	44.847	46.8008	47.31	PUCCINIA13780:	FALSE	FALSE	0	0	NA	N	FALSE
PGTG_01908T0	78.3742	90.2548	101.47	106.521	79.513	87.4385	135.328	79.7003	110.815	108.615	111.789	72.0051	135.969	154.949	120.744	75.7479	93.7772	112.019	136.11	68.7315	148.282	122.386	99.8746	134.748	180.777	197.937	210.401	162.801	199.297	175.786	PUCCINIA6359:	TRUE	TRUE	0	4	0	N	FALSE
PGTG_01910T0	0	0	0	0	0	0	0	0	0	0	0	0	0	0	0	0	0	0	0	0	0	0	0	0	0	0	0	0	0	0	PUCCINIA4199:	FALSE	FALSE	0	0	NA	N	FALSE
PGTG_01914T0	0	0	0	0	0	0	0	0	0	0	0	0	1.08967	4.59001	0	0	0	0	0	0	0	0	0	0	0	0	1.47811	26.3885	34.2084	36.4668	PUCCINIA1792:	TRUE	TRUE	1	0	Inf	Y	FALSE
PGTG_01915T0	1.25684	0	2.72386	0	2.20636	0	0	4.40665	0	4.37346	6.00169	0	8.27649	9.54581	0	0	0	0	0	8.48708	0	5.5972	4.11084	0	5.52542	2.11616	8.01874	117.515	20.7861	14.6969	PUCCINIA6570:	TRUE	TRUE	4	12	0.333333	Y	FALSE
PGTG_01916T0	10.7943	8.15756	5.84844	6.94459	13.0275	3.40914	43.7547	18.9232	13.3544	29.736	28.9942	76.3627	73.6207	75.7456	17.7848	13.6927	4.28667	0	18.0433	36.4455	7.02023	15.0223	30.8925	6.15961	52.2003	47.7082	55.0949	78.7688	74.9145	86.1715	PUCCINIA2015:	TRUE	TRUE	0	1	0	N	TRUE
PGTG_01917T0	80.5475	93.2509	128.135	117.608	118.083	134.232	88.9191	110.158	84.8098	72.554	83.8808	60.618	54.8152	50.3673	97.884	95.654	122.505	106.093	68.7509	75.2206	93.6248	99.2155	128.924	93.8802	75.3408	69.9721	61.2293	38.0938	51.6249	49.7148	PUCCINIA9549:	TRUE	FALSE	0	0	NA	N	TRUE
PGTG_01918T0	0	0	0	0	13.3657	0	0	0	0	0	0	0	0	5.0284	0	0	0	0	0	0	0	0	0	0	13.398	0	0	4.81814	4.49707	13.697	NA	NA	NA	0	0	NA	N	FALSE
PGTG_01919T0	4.56022	0	0	0	8.00536	11.522	0	0	22.5672	5.2903	0	0	6.43495	4.51764	0	0	0	31.3672	0	30.7989	0	10.1559	0	0	0	0	0	1.44291	0	6.15288	NA	NA	NA	2	6	0.333333	N	FALSE
PGTG_01920T0	174.239	252.101	242.1	214.615	149.015	428.948	1535.7	919.116	1149.68	2456.7	970.857	2086.32	4217.61	5154.76	1374.27	377.821	283.875	399.498	936.135	452.605	371.919	1572.06	759.862	1652.28	3072.36	3878.35	3951.29	3054.85	3951.68	2931.62	PUCCINIA6571:	TRUE	TRUE	0	0	NA	N	FALSE
PGTG_01921T0	3.96818	3.9985	6.44987	3.40395	3.48303	2.50653	6.43402	10.4346	9.81869	10.356	4.73717	14.0359	5.1329	11.7934	0	10.0674	3.15172	6.82374	0	0	0	15.4627	22.7133	18.1148	16.5727	7.51633	18.3548	11.7711	12.5981	10.7081	PUCCINIA2016:	TRUE	TRUE	12	11	1.09091	N	FALSE
PGTG_01922T0	0	0	0	0	0	0	0	0	0	0	0	0	0	0	0	0	0	0	0	0	0	0	0	0	0	0	0	0	0	0	NA	NA	NA	1	5	0.2	N	FALSE
PGTG_01923T0	0	0	0	0	0	0	0	0	0	0	0	0	0	0	0	0	0	0	0	0	0	0	0	0	0	0	0	0	0	0	PUCCINIA5083:	TRUE	TRUE	0	0	NA	N	FALSE
PGTG_01924T0	0	0	0	0	0	0	0	0	0	0	0	0	0	0	0	0	0	0	0	0	0	0	0	0	0	0	0	0	0	0	PUCCINIA5948:	TRUE	TRUE	0	1	0	N	FALSE
PGTG_01925T0	0	0	0	0	0	0	0	0	0	0	0	0	0	0	0	0	0	0	0	0	0	0	0	0	0	0	0	0	0	0	PUCCINIA4447:	TRUE	TRUE	0	0	NA	N	FALSE
PGTG_01926T0	25.9944	35.4872	34.5276	25.8947	25.7603	36.017	27.1918	28.4193	29.0474	39.8764	32.0326	35.5914	44.5691	48.4574	36.841	42.5475	45.288	74.9811	59.8024	33.9733	43.628	72.8172	63.0807	61.2457	72.2519	86.1204	96.2956	72.4326	87.1695	82.2139	PUCCINIA5598:	TRUE	TRUE	4	0	Inf	N	FALSE
PGTG_01927T0	0	0	2.07288	0	0	0	0	0	0	0	0	0	0	0	0	0	0	0	0	0	0	0	0	0	0	0	0	0	0	0	PUCCINIA14114:	FALSE	TRUE	2	7	0.285714	N	FALSE
PGTG_01932T0	0	0	0	0	0	0	0	0	0	0	0	0	0	0	0	0	0	0	0	0	0	0	0	0	0	0	0	0	0	0	NA	NA	NA	0	0	NA	N	FALSE
PGTG_01933T0	1.54874	3.12115	1.6782	1.32853	0	5.86964	5.02227	4.52498	0	0	0	0	3.6424	4.85856	3.40221	0	2.46017	0	0	0	8.05799	0	5.06559	3.53497	3.40427	2.60757	2.96426	29.6475	14.4077	10.0999	PUCCINIA2790:	TRUE	TRUE	0	0	NA	N	TRUE
PGTG_01934T0	0	0	0	0	0	0	0	5.4146	0	5.37381	0	0	0	3.05929	0	0	0	0	0	0	0	0	0	0	0	15.6012	2.95587	4.39705	8.20808	8.33331	PUCCINIA8229:	TRUE	TRUE	0	0	NA	Y	FALSE
PGTG_01935T0	0	6.6191	0	0	0	0	0	3.83898	0	11.4302	7.84281	46.4755	13.9042	23.8612	14.4322	0	0	0	0	0	0	21.9427	10.7427	44.9859	37.5462	38.7145	29.3401	29.6185	37.8297	33.9753	PUCCINIA7903:	TRUE	TRUE	0	0	NA	N	FALSE
PGTG_01936T0	50.5212	74.0468	51.7584	56.7329	55.6321	71.9472	47.6598	49.3821	31.8201	36.2248	54.8286	12.9963	20.7391	23.3564	48.4293	74.574	43.7743	75.8199	36.8499	43.419	76.4678	18.408	36.0532	46.1258	37.9591	40.211	25.7859	34.151	31.1971	30.9845	PUCCINIA4536:	TRUE	FALSE	0	2	0	N	TRUE
PGTG_01939T0	22.0685	17.1055	9.81043	29.124	33.7741	22.8755	5.50492	15.8713	16.8017	13.7828	17.5631	8.0059	8.78337	12.7064	4.97218	15.3131	21.5728	7.78449	7.56668	22.9258	14.7206	13.8595	11.1048	10.3324	15.9206	15.7198	12.6354	11.4589	10.8624	13.7428	PUCCINIA2251:	TRUE	TRUE	2	6	0.333333	N	FALSE
PGTG_01940T0	22.8021	20.4234	43.9266	26.0799	26.6858	38.4083	12.3238	17.7661	12.5379	22.0403	12.0984	17.9233	29.7928	34.7205	33.3947	21.4259	12.0737	34.8541	22.5867	25.6627	19.773	25.3867	20.7169	34.6978	32.301	23.4619	28.2877	32.2666	31.4258	32.475	PUCCINIA8119:	TRUE	FALSE	0	4	0	N	TRUE
PGTG_01941T0	32.5252	20.8559	25.6328	38.046	27.2509	37.354	23.9711	34.5572	36.5812	53.1602	38.8291	125.507	57.0228	72.7424	71.4525	40.0085	46.9692	40.6769	19.7703	0	23.0763	29.6282	38.6846	47.244	62.3961	64.7206	82.0628	60.3449	63.7462	82.4499	PUCCINIA5370:	TRUE	TRUE	0	2	0	N	FALSE
PGTG_01942T0	0	11.2053	0	0	1.6268	0	0	2.16615	0	2.14983	0	0	2.61534	0.612031	0	0	0	0	0	0	0	4.12707	6.06205	0	0	0	1.18252	3.22541	2.18944	0	PUCCINIA4532:	TRUE	TRUE	5	5	1	N	FALSE
PGTG_01944T0	30.6433	16.4679	18.8157	23.6575	34.9658	32.26	23.1864	30.4401	35.3837	22.51	20.7291	50.5803	29.0675	34.7421	17.9507	29.3696	27.5835	35.1297	18.2116	41.3835	23.9152	43.2128	23.3864	20.9825	47.598	50.7326	49.5264	32.5622	33.0318	30.5497	PUCCINIA4549:	TRUE	FALSE	3	16	0.1875	N	FALSE
PGTG_01945T0	0	0	0	1.48163	0	0	0	0	0	0	0	0	0	0	0	0	0	0	0	0	0	0	0	0	0	0	0	0.136629	0.255049	0	PUCCINIA1808:	TRUE	TRUE	6	10	0.6	Y	FALSE
PGTG_01946T0	0	0	0	0	0	0	0	0	0	0	0	0	0	0	0	0	0	0	0	0	0	0	0	0	2.25673	0	0	0	0.757951	0	PUCCINIA1041:	TRUE	TRUE	2	2	1	N	FALSE
PGTG_01947T0	0	0	0	0	0	0	0	0	0	0	0	0	0	0	0	0	0	0	0	0	0	0	0	0	0	0	0	0	0	0	NA	NA	NA	1	2	0.5	N	FALSE
PGTG_01948T0	10.8249	12.1195	13.0332	16.5079	12.6685	24.3114	15.6013	19.6795	17.8563	33.4821	11.4869	34.0349	26.0241	31.7742	36.9913	16.2744	15.2847	82.7314	21.4451	24.3656	37.5473	21.4254	27.5378	27.4534	38.0711	41.5145	49.1116	38.6278	48.3085	40.5707	PUCCINIA3863:	TRUE	TRUE	3	4	0.75	N	FALSE
PGTG_01949T0	145.253	146.362	63.0003	0	63.7471	220.2	47.1027	16.987	0	84.2951	34.7034	0	34.1612	57.5587	63.8604	98.2697	46.1468	0	0	0	75.574	32.3646	47.509	132.705	25.5596	12.2362	9.27331	48.2579	4.28972	91.4585	PUCCINIA4970:	TRUE	TRUE	0	1	0	N	FALSE
PGTG_01950T0	40.447	14.3845	41.253	61.2279	58.4737	66.1258	30.8616	50.0543	23.5483	27.5985	34.086	0	20.1441	21.2132	52.2702	88.5309	60.4705	16.3654	74.242	0	12.379	84.77	54.4736	21.7239	29.289	36.0555	19.7347	50.439	30.2141	40.6623	PUCCINIA3316:	TRUE	TRUE	1	0	Inf	N	FALSE
PGTG_01951T0	96.6466	96.0509	117.639	86.3115	105.748	60.2112	77.2782	106.763	72.0689	78.3175	97.9919	37.4637	47.3277	40.2213	46.5348	85.0908	143.008	163.918	135.732	98.3413	137.766	70.7518	86.6053	90.6575	46.5629	54.6134	57.4381	72.6804	70.3786	80.3839	PUCCINIA6216:	TRUE	TRUE	1	2	0.5	N	FALSE
PGTG_01952T0	23.9431	34.4657	11.1189	22.4947	29.5222	30.2476	11.0918	16.6557	16.9268	20.4975	14.9717	8.06551	22.256	15.6248	30.0552	19.2839	28.9779	47.0547	27.9511	26.9459	23.7284	22.8481	16.7812	20.8187	23.0562	18.2363	18.1849	20.8337	19.5296	21.024	PUCCINIA5388:	TRUE	TRUE	4	17	0.235294	N	FALSE
PGTG_01954T0	15.1105	18.2711	30.5643	17.2826	24.7578	17.8167	9.80009	22.3688	24.9258	8.17907	24.0517	0	15.6365	15.3021	13.2778	44.2993	28.8036	20.7874	17.9611	61.2214	31.4475	6.72922	29.6539	9.19729	18.6002	18.657	19.281	28.687	22.0153	23.5593	PUCCINIA2544:	TRUE	TRUE	0	0	NA	N	FALSE
PGTG_01955T0	240.304	156.219	268.884	172.888	156.492	215.443	175.962	135.937	115.083	224.856	148.113	109.713	134.909	168.946	238.485	209.775	295.527	159.96	207.387	52.3623	120.995	207.197	101.417	247.791	177.267	208.895	173.155	176.598	183.145	195.236	PUCCINIA13753:	FALSE	FALSE	0	0	NA	N	FALSE
PGTG_01956T0	123.881	106.995	85.2301	140.002	112.187	126.691	76.5186	89.6254	68.1168	60.4405	79.8126	55.6422	36.5342	37.0122	103.672	69.8424	87.46	60.8651	109.562	79.6688	66.5006	28.4599	64.3155	26.9294	25.0693	24.8306	18.8181	16.799	17.4217	15.4766	PUCCINIA13709:	FALSE	FALSE	0	2	0	N	FALSE
PGTG_01960T0	0	0	0	0	0	0	0	0	0	0	0	0	0	0	0	0	0	0	0	0	0	0	0	0	0	0	0	0	0	0	PUCCINIA11519:	FALSE	FALSE	2	0	Inf	N	FALSE
PGTG_01961T0	0	0	0	0	0.82741	0	0	0	0	0	0	0	0	0	0	0	0	0	0	0	0	0	3.08323	0	0	0	0.601415	0.29827	0	0	PUCCINIA13045:	TRUE	FALSE	11	7	1.57143	N	FALSE
PGTG_01962T0	0	0	0	0	0	0	0	0	0	0	0	0	0	0	0	0	0	0	0	0	0	0	0	0	0	0	0	0	0	0	PUCCINIA9847:	TRUE	TRUE	2	1	2	N	FALSE
PGTG_01963T0	0	0	0	0	0	0	0	0	0	0	0	0	0	0	0	0	0	0	0	0	0	0	0	0	0	0	0	0	0	0	PUCCINIA1650:	TRUE	TRUE	0	0	NA	N	FALSE
PGTG_01964T0	0	0	0	0	0	0	0	0	0	0	0	0	0	0	0	0	0	0	0	0	0	0	0	0	0	0	0	0	0	0	PUCCINIA1377:	TRUE	TRUE	0	3	0	N	FALSE
PGTG_01965T0	0	0	0	0	0	0	0	0	0	0	0	0	0	0	0	0	0	0	0	0	0	0	0	0	0	0	0	0	0	0	PUCCINIA1023:	TRUE	TRUE	0	0	NA	N	FALSE
PGTG_01966T0	0	0	0	0	0	0	0	0	0	0	0	0	0	0	0	0	0	0	0	0	0	0	0	0	0	0	0	0	0	0	PUCCINIA9274:	TRUE	TRUE	0	0	NA	N	FALSE
PGTG_01967T0	0	0	0	0	0	0	0	0	0	0	0	0	0	0	0	0	0	0	0	0	0	0	0	0	0	0	0	0	0	0	PUCCINIA11519:	FALSE	FALSE	3	1	3	N	FALSE
PGTG_01969T0	0	0	0	0	0	0	0	0	0	0	0	0	0	0	0	0	0	0	0	0	0	0	0	0	0	0	0	0	0	0	NA	NA	NA	0	0	NA	N	FALSE
PGTG_01970T0	0	0	0	0	0	0	0	0	0	0	0	0	0	0	0	0	0	0	0	0	0	0	0	0	0	0	0	0	0	0	NA	NA	NA	0	0	NA	N	FALSE
PGTG_01971T0	0	0	0	0	0	0	0	0	0	0	0	0	0	0	0	0	0	0	0	0	0	0	0	0	0	0	0	0	0	0	NA	NA	NA	0	0	NA	N	FALSE
PGTG_01972T0	0	0	0	0	0	0	0	0	0	0	0	0	0	0	0	0	0	0	0	0	0	0	0	0	0	0	0	0	0	0	PUCCINIA14006:	FALSE	TRUE	0	0	NA	N	FALSE
PGTG_01976T0	0	0	0	0	0	0	0	0	0	0	0	0	0	0	0	0	0	0	0	0	0	0	0	0	0	0	0	0	0	0	NA	NA	NA	8	5	1.6	N	FALSE
PGTG_01978T0	0	0	0	0	0	0	0	0	0	0	0	0	0	0	0	0	0	0	0	0	0	0	0	0	0	0	0	0	0	0	PUCCINIA1034:	TRUE	TRUE	0	0	NA	N	FALSE
PGTG_01980T0	0	0	0	0	0	0	0	0	0	0	0	0	0	0	0	0	0	0	0	0	0	0	0	0	0	0	0	0	0	0	NA	NA	NA	0	0	NA	N	FALSE
PGTG_01981T0	0	0	0	0	0	0	0	0	0	0	0	0	0	0	0	0	0	0	0	0	0	0	0	0	0	0	0	0	0	0	PUCCINIA7483:	FALSE	TRUE	27	13	2.07692	N	FALSE
PGTG_01982T0	9.34844	17.127	1.8418	11.6643	8.20549	0	5.51185	9.93219	0	7.88589	8.11636	0	6.39595	3.36769	11.2016	2.87483	0	5.84571	7.57631	5.73873	0	1.89234	8.33909	3.87958	5.97781	2.14633	4.87984	5.10922	3.51382	3.05779	PUCCINIA2904:	TRUE	TRUE	0	0	NA	N	FALSE
PGTG_01983T0	1.69466	6.83044	3.6728	2.9074	1.48747	8.56356	0	0	0	3.93139	8.09257	0	6.37693	6.71536	0	0	5.38394	0	0	0	0	7.54717	5.54287	0	8.94044	2.85339	4.32493	9.65184	8.0077	4.57305	PUCCINIA2203:	TRUE	TRUE	0	5	0	N	FALSE
PGTG_01984T0	0	0	0	0	0	0	0	0	0	0	0	0	0	0	0	0	0	0	0	0	0	0	0	0	0	0	0	0	0	0	PUCCINIA14116:	FALSE	TRUE	0	0	NA	N	FALSE
PGTG_01985T0	0	0	0	0	0	0	0	0	0	0	0	0	0	0	0	0	0	0	0	0	0	0	0	0	0	0	0	0	0	0	PUCCINIA2157:	TRUE	TRUE	0	0	NA	N	FALSE
PGTG_01987T0	0	0	0	0	0	0	0	0	0	0	0	0	0	0	0	0	0	0	0	0	0	0	0	0	0	0	0	0	0	0	NA	NA	NA	0	0	NA	N	FALSE
PGTG_01988T0	0	0	0	0	0	0	0	0	0	0	0	0	0	0	0	0	0	0	0	0	0	0	0	0	0	0	0	0	0	0	PUCCINIA14230:	FALSE	TRUE	0	0	NA	N	FALSE
PGTG_01989T0	0	0	0	0	0	0	0	0	0	0	0	0	0	0	0	0	0	0	0	0	0	0	0	0	0	0	0	0	0	0	PUCCINIA14231:	FALSE	TRUE	0	0	NA	N	FALSE
PGTG_01990T0	0	0	0	0	0	0	0	0	0	0	0	0	0	0	0	0	0	0	0	0	0	0	0	0	0	0	0	0	0	0	NA	NA	NA	0	0	NA	N	FALSE
PGTG_01991T0	0	0	0	0	0	0	0	0	0	0	0	0	0	0	0	0	0	0	0	0	0	0	0	0	0	0	0	0	0	0	NA	NA	NA	0	0	NA	N	FALSE
PGTG_01992T0	0	0	0	0	0	0	0	0	0	0	0	0	0	0	0	0	0	0	0	0	0	0	0	0	0	0	0	0	0	0	NA	NA	NA	0	0	NA	N	FALSE
PGTG_01993T0	0	0	0	0	0	0	0	0	33.1142	0	0	0	0	0	0	0	0	0	0	0	0	0	0	30.5554	0	0	0	0	0	0	PUCCINIA10614:	TRUE	TRUE	0	0	NA	N	FALSE
PGTG_01994T0	0	0	0	0	0	0	0	0	0	0	0	0	0	0	0	0	0	0	0	0	0	0	0	0	0	0	0	0	0	0	PUCCINIA14232:	FALSE	TRUE	0	0	NA	N	FALSE
PGTG_01998T0	0	0	0	0	0	0	0	0	0	0	0	0	0	0	0	0	0	0	0	0	0	0	0	0	0	0	0	0	0	0	NA	NA	NA	0	0	NA	N	FALSE
PGTG_01999T0	0	0	0	0	0	0	0	0	0	0	0	0	0	0	0	0	0	0	0	0	0	0	0	0	0	0	0	0	0	0	PUCCINIA5093:	FALSE	FALSE	0	0	NA	N	FALSE
PGTG_02000T0	0	0	0	0	0	0	0	0	0	0	0	0	0	0	0	0	0	0	0	0	0	0	0	0	0	0	0	0	0	0	PUCCINIA1227:	TRUE	TRUE	0	0	NA	N	FALSE
PGTG_02001T0	0	0	0	0	0	0	0	0	0	0	0	0	0	0	0	0	0	0	0	0	0	0	0	0	0	0	0	0	0	0	PUCCINIA14764:	FALSE	TRUE	0	0	NA	N	FALSE
PGTG_02002T0	0	0	0	0	0	0	0	0	0	0	0	0	0	0	0	0	0	0	0	0	0	0	0	0	0	0	0	0	0	0	PUCCINIA9114:	TRUE	TRUE	0	0	NA	N	FALSE
PGTG_02003T0	0	0	0	0	0	0	0	0	0	0	0	0	0	0	0	0	0	0	0	0	0	0	0	0	0	0	0	0	0	0	PUCCINIA1301:	TRUE	TRUE	0	0	NA	N	FALSE
PGTG_02004T0	0	0	0	0	0	0	0	0	0	0	0	0	0	0	0	0	0	0	0	0	0	0	0	0	0	0	0	0	0	0	PUCCINIA1034:	TRUE	TRUE	0	0	NA	N	FALSE
PGTG_02007T0	47.7709	16.0453	34.5217	27.3189	6.9884	40.2331	0	9.30819	39.4007	27.7142	0	0	11.235	7.88748	0	0	0	54.765	0	0	0	0	0	36.3584	0	6.70495	10.1628	13.8557	9.40539	7.16166	PUCCINIA14702:	FALSE	TRUE	5	4	1.25	N	FALSE
PGTG_02010T0	0	0	0	0	0	0	0	0	0	0	0	0	0	0	0	0	0	0	0	0	0	0	0	0	0	0	0	0	0	0	PUCCINIA8640:	TRUE	TRUE	1	0	Inf	N	FALSE
PGTG_02012T0	8.40128	8.46546	5.46212	4.32402	8.11154	16.9815	0	5.89108	16.6302	5.8467	4.01171	0	10.6696	17.2005	7.38226	5.68382	10.6763	5.77878	14.9791	22.6921	4.37112	9.35335	10.9915	19.1758	11.8187	21.9248	21.4399	17.9433	24.8113	17.381	PUCCINIA2061:	TRUE	TRUE	0	0	NA	N	FALSE
PGTG_02013T0	9.13355	20.8609	11.8763	17.759	17.6371	18.4617	45.4148	20.6367	33.1461	30.3687	31.9831	34.4596	46.1119	49.665	29.4273	16.478	17.4104	29.3182	27.1409	28.7813	12.6723	51.5204	33.857	33.3552	80.84	75.8637	65.2634	55.3912	69.4129	54.4971	PUCCINIA7097:	TRUE	TRUE	1	4	0.25	N	FALSE
PGTG_02014T0	16.7105	25.2573	40.742	14.3345	13.7508	21.1106	20.3209	15.8678	20.6739	4.84561	7.48084	44.3305	7.36885	2.75908	18.3548	17.6647	36.4989	28.7356	23.2769	42.3151	27.1699	20.93	23.9122	23.8387	9.18291	9.67154	1.999	4.29603	3.39287	5.16695	PUCCINIA3437:	TRUE	TRUE	1	0	Inf	N	FALSE
PGTG_02015T0	0	0	0	0	0	0	0	0	0	0	0	0	0	0.538871	0	0	0	0	0	0	0	0	0	0	0	0	0	0.774508	0	0	PUCCINIA2062:	TRUE	TRUE	0	0	NA	N	FALSE
PGTG_02016T0	0	0	0	0	0	0	0	1.83993	7.79103	1.82606	0	22.2745	6.29448	6.49857	0	0	0	0	3.50875	0	0	3.50553	0	0	8.30537	5.96407	6.52878	16.5634	11.1588	9.55891	PUCCINIA3155:	TRUE	FALSE	0	0	NA	N	FALSE
PGTG_02021T0	13.5614	15.1833	9.79647	6.03197	10.1399	12.6906	6.51509	13.5008	7.4568	5.82568	9.59349	0	7.56011	9.45408	2.20672	16.9904	9.57431	3.45486	4.47758	10.1747	13.0664	13.4204	6.57129	11.4641	11.9234	10.9935	8.65193	14.3033	8.30677	12.8761	PUCCINIA2216:	TRUE	TRUE	1	2	0.5	N	FALSE
PGTG_02022T0	0	0	0	0	0	0	11.085	0	0	0	0	0	0	0	0	0	0	0	0	0	0	7.61244	11.1806	15.6067	9.01776	5.75613	4.36233	2.70402	4.03813	3.0748	PUCCINIA7896:	TRUE	TRUE	0	0	NA	N	FALSE
PGTG_02023T0	0	0	0	0	0	0	0	0	0	0	0	0	0	0.645373	0	0	0	0	0	0	0	0	0	0	0	0	0	16.3872	2.5973	3.07642	PUCCINIA1012:	TRUE	TRUE	7	11	0.636364	N	TRUE
PGTG_02024T0	17.9077	13.5334	22.6386	23.0421	13.0986	22.623	16.9374	18.3124	29.54	23.3671	21.3778	10.5568	16.1445	12.5662	26.2259	10.0961	26.0758	15.3972	19.9553	30.2306	42.704	26.5827	36.6076	20.437	15.745	26.3818	14.7572	16.9987	14.5438	20.8062	PUCCINIA7334:	TRUE	TRUE	9	9	1	N	FALSE
PGTG_02025T0	0	0	0	0	0	0	0	0	0	0	0	0	1.53883	1.35042	0	0	0	0	0	0	0	0	0	0	0	0	0	4.52883	0.96618	1.10354	PUCCINIA1012:	TRUE	TRUE	10	12	0.833333	N	TRUE
PGTG_02026T0	0	0	0	0	0	0	0	0	0	8.3338	0	0	0	2.3719	0	0	0	0	0	0	0	0	0	0	6.31734	0	4.58401	1.13636	0	3.23045	PUCCINIA10243:	TRUE	TRUE	0	0	NA	N	FALSE
PGTG_02027T0	35.0783	19.7939	18.2449	25.2761	26.4791	28.3615	22.7504	18.038	17.3592	30.9217	18.4252	49.6298	21.7797	22.0089	15.4117	16.6124	13.3732	24.1285	21.89	28.4241	29.2016	21.8699	13.768	32.0261	20.3557	24.8053	28.1983	16.7599	24.4487	22.4026	PUCCINIA6799:	TRUE	TRUE	3	7	0.428571	N	FALSE
PGTG_02028T0	5365.5	2896.4	3210.77	4536.48	5124.66	3086.14	2324.07	3342.46	1763.8	1955.28	2642.6	1117.58	645.213	291.377	1701.37	4092.7	4036.61	4114.69	4134.9	3349.92	4019.55	2048.39	3078.23	1499.51	589.485	781.742	369.359	50.2913	102.984	230.916	PUCCINIA6798:	TRUE	TRUE	0	1	0	N	TRUE
PGTG_02032T0	61.1691	70.4417	69.4407	109.94	77.9791	47.8374	94.457	88.5112	93.6954	106.427	100.844	82.4258	128.789	112.539	76.7877	68.9726	78.659	120.214	90.8878	108.183	98.5086	61.6172	138.144	119.676	116.532	139.775	129.16	119.584	118.283	129.694	PUCCINIA7447:	TRUE	TRUE	0	1	0	N	FALSE
PGTG_02033T0	526.372	90.4546	203.4	360.522	327.71	185.574	165.399	219.374	90.8672	168.024	189.984	57.7346	95.005	42.4442	116.535	282.958	324.085	406.969	236.458	261.771	360.91	113.577	266.922	176.966	37.6725	84.1635	41.6549	6.77823	11.448	23.8571	PUCCINIA7448:	TRUE	TRUE	0	2	0	N	FALSE
PGTG_02034T0	32.21	27.1274	43.7574	31.3416	34.6015	29.152	17.1486	28.0916	30.9279	21.7464	21.808	20.405	26.9092	25.7179	23.2335	29.2721	19.8553	19.8407	19.2855	48.6932	25.0128	41.7469	31.4482	26.3346	44.8043	34.3998	27.6037	27.0003	23.5683	32.4323	PUCCINIA2562:	TRUE	FALSE	2	6	0.333333	N	FALSE
PGTG_02035T0	0	0	0	0	0	0	0	0	0	0	0	0	0.552533	0	0	0	0	0	0	0	0	0	0	0	0	0	0	0.185842	0	0	PUCCINIA6498:	TRUE	TRUE	0	0	NA	N	TRUE
PGTG_02036T0	21.0708	19.8765	8.74402	13.8445	18.4946	15.8581	13.0842	17.8136	24.4043	14.5595	21.4071	12.6856	13.4959	16.4328	7.87858	18.1982	22.7887	15.4185	15.9862	9.08164	4.66509	19.9644	24.9277	18.4185	24.0442	21.5118	20.0211	21.2779	17.6092	17.945	PUCCINIA6497:	TRUE	TRUE	0	0	NA	N	FALSE
PGTG_02037T0	14.2138	21.4837	26.9547	30.482	20.2736	26.9348	28.808	20.7654	17.585	30.9135	21.2113	25.139	15.0429	17.0147	15.613	12.0203	0	12.2212	15.8399	47.9923	18.4884	23.7381	11.6226	16.2222	12.4979	11.9663	4.53439	10.1193	11.5438	9.58903	PUCCINIA6496:	TRUE	TRUE	1	0	Inf	N	FALSE
PGTG_02038T0	24.4699	41.7269	30.5947	25.8345	42.1302	38.0469	33.5716	23.0982	37.2598	28.3823	29.2118	26.6316	27.0039	32.0111	66.1599	41.3873	41.8604	45.3156	33.5608	38.1313	58.7607	25.1474	58.4875	38.6671	44.6848	34.8612	37.8284	26.8013	30.2963	31.7462	PUCCINIA3747:	TRUE	TRUE	3	2	1.5	N	FALSE
PGTG_02039T0	24.8438	32.186	20.5106	23.3409	29.0752	29.8909	21.1	24.1952	20.4908	18.5243	26.8331	8.36893	16.1375	16.4079	7.79648	38.0178	24.4303	36.6186	13.183	39.9423	36.9316	32.9272	7.73891	21.6019	21.8433	30.3754	16.2274	19.3715	17.9933	19.6867	PUCCINIA3666:	TRUE	TRUE	2	11	0.181818	N	FALSE
PGTG_02040T0	0	0	0	0	0	0	0	0	0	0	0	0	0	0	0	0	0	0	0	0	0	0	0	0	0	0	1.8105	0	0	0	PUCCINIA10775:	FALSE	TRUE	0	4	0	N	FALSE
PGTG_02042T0	19.0619	16.8066	7.74588	16.3515	27.1885	21.071	11.5901	11.1389	29.4787	16.5825	25.6007	0	14.57	15.3432	26.1721	36.2706	18.9249	16.3896	31.863	8.04495	12.3972	18.5697	15.5868	0	18.8553	14.0414	18.2424	22.0525	16.8886	13.9313	PUCCINIA7035:	TRUE	TRUE	4	5	0.8	N	TRUE
PGTG_02043T0	68.1888	45.8065	49.2608	62.3926	79.8027	53.6006	68.7938	53.1294	127.48	75.5785	57.8882	64.3196	42.0524	46.0356	73.2356	112.769	105.911	62.5378	94.5637	61.3954	55.1882	64.1093	84.256	83.0109	82.6062	77.8169	58.0074	56.5766	63.5468	55.8838	PUCCINIA7034:	TRUE	TRUE	0	11	0	N	FALSE
PGTG_02044T0	0	0	0	0	0	0	0	0	0	0	0	0	0	1.67504	0	0	0	0	0	0	0	0	0	0	0	0	0	0	0	0	PUCCINIA10475:	TRUE	TRUE	0	0	NA	N	FALSE
PGTG_02045T0	366.56	273.998	288.88	301.861	347.483	286.267	168.577	247.696	191.294	162.34	210.049	56.5784	31.3488	17.1665	216.69	329.155	393.833	320.901	261.431	387.044	312.085	160.276	252.866	170.38	57.4281	65.0848	35.7181	4.21761	11.416	14.3878	PUCCINIA3468:	TRUE	TRUE	0	5	0	N	TRUE
PGTG_02047T0	77.9147	50.2464	74.297	60.598	63.8295	52.4963	57.2701	46.1365	61.6923	37.3541	29.7645	73.4919	26.387	19.8972	59.3362	80.826	36.3051	14.2915	50.9374	77.1657	43.241	18.5057	33.9789	14.2273	22.8354	22.7386	22.535	17.2573	22.3968	34.5749	PUCCINIA7362:	TRUE	TRUE	7	3	2.33333	N	TRUE
PGTG_02048T0	0	0	0	0	0	0	0	0	0	0	0	0	0	0	0	0	0	0	0	0	0	0	0	0	0	0	0	0	0	0	PUCCINIA9891:	TRUE	TRUE	2	1	2	N	FALSE
PGTG_02049T0	1.08897	0	7.08007	0	0	2.75142	10.5939	5.09072	10.778	8.84165	7.80004	30.8147	10.2443	16.5416	0	3.68367	0	0	0	0	5.66583	12.1239	7.12355	0	19.1495	19.2517	24.3168	21.1907	24.4418	24.978	PUCCINIA6861:	TRUE	TRUE	0	1	0	N	TRUE
PGTG_02054T0	57.4358	23.9481	55.8017	27.1829	50.4136	40.0328	38.5351	27.7772	49.0057	32.1626	28.3736	0	37.2634	32.7009	87.0209	33.4981	50.3374	68.1154	61.8	53.4981	20.6093	22.0512	38.8675	45.2082	22.6391	41.6848	35.3821	36.3469	46.7928	44.5375	PUCCINIA9017:	TRUE	TRUE	4	2	2	N	TRUE
PGTG_02055T0	49.9852	45.4928	41.9346	69.1578	53.781	24.444	26.1439	30.1519	23.9383	39.2763	26.9494	68.4423	31.0958	34.6097	49.5917	32.7263	51.2267	22.182	50.3125	10.8884	41.9467	32.314	47.465	22.0829	41.115	31.2215	24.6902	38.5196	34.7622	33.3587	PUCCINIA3291:	TRUE	TRUE	3	2	1.5	N	FALSE
PGTG_02056T0	0	0	0	0	0	0	0	2.72555	11.5403	2.70502	0	0	3.29066	7.70068	0	0	0	0	0	0	0	0	0	0	4.10102	5.88988	7.43949	3.3204	4.13219	1.04881	PUCCINIA9014:	TRUE	FALSE	0	3	0	N	FALSE
PGTG_02057T0	1.18416	2.38641	0	0	0	0	3.84	1.38394	0	1.37351	0	0	2.22797	6.64759	0	0	0	0	5.27836	0	0	5.27351	0	0	2.08235	5.98133	6.044	4.30886	4.19659	6.9235	PUCCINIA9010:	TRUE	TRUE	5	0	Inf	N	TRUE
PGTG_02058T0	19.2148	13.7405	12.0895	13.8242	15.7775	14.0948	6.03	10.8658	12.2695	9.34605	5.9195	8.76955	10.4958	10.2341	10.8929	14.677	21.6613	8.52699	11.0513	12.5563	6.4499	9.66096	16.2187	2.82949	20.1641	15.132	16.6087	21.2794	16.841	17.2838	PUCCINIA3142:	TRUE	TRUE	0	0	NA	N	FALSE
PGTG_02059T0	0	0	0	0	0	0	0	0	0	0	0	0	2.14712	0.753689	0	0	0	0	0	0	0	0	0	0	4.01356	0.960711	2.18425	5.95793	4.71835	8.212	PUCCINIA1703:	TRUE	TRUE	1	8	0.125	N	TRUE
PGTG_02060T0	208.208	208.744	342.389	249.505	224.078	272.284	159.464	202.981	170.863	106.793	164.872	14.8032	19.6853	18.3115	262.021	261.903	255.947	316.655	237.848	324.994	337.507	107.166	167.684	176.721	47.8362	51.9671	30.7059	4.13816	8.3428	20.7046	PUCCINIA1012:	TRUE	TRUE	0	0	NA	N	TRUE
PGTG_02062T0	0	0	0	0	0	0	16.9369	0	0	0	0	0	0	0	0	0	0	0	0	0	0	0	0	0	0	0	0	0	0	0	PUCCINIA8824:	TRUE	TRUE	0	0	NA	N	FALSE
PGTG_02063T0	0	0	0	0	0	0	0	0	0	0	0	0	0	0.724046	0	0	6.96591	0	0	0	0	0	0	0	0	0	0	3.12197	0.647539	0	PUCCINIA8975:	TRUE	TRUE	2	6	0.333333	N	TRUE
PGTG_02064T0	17.7138	3.2453	12.2147	11.051	8.48079	12.2062	2.61102	8.46895	27.892	12.1408	3.84479	0	8.71075	12.7625	7.0751	16.342	17.9062	11.0767	14.3559	16.3109	16.757	25.0997	28.969	18.3779	21.946	18.3013	22.0889	25.3493	20.45	18.1064	PUCCINIA4145:	TRUE	TRUE	4	8	0.5	N	FALSE
PGTG_02065T0	31.5355	33.0475	36.9049	42.2004	34.8768	54.1814	40.9055	29.4839	15.606	24.1409	13.5526	8.92345	28.48	26.8674	38.7943	14.9346	18.0339	39.0449	22.4904	25.5533	36.097	30.8959	24.755	40.3081	30.4996	32.919	32.5932	34.8241	33.9005	30.6356	PUCCINIA9612:	TRUE	FALSE	0	0	NA	N	FALSE
PGTG_02068T0	57.2403	63.5101	55.7523	55.17	54.7582	66.6249	56.3114	56.3725	70.0207	85.7866	67.5639	81.8949	107.091	143.782	67.8161	58.7409	65.385	75.2059	71.6686	56.4573	103.734	83.0591	71.5223	61.6546	178.69	164.592	201.468	132.174	173.985	151.86	PUCCINIA6481:	TRUE	TRUE	1	4	0.25	N	FALSE
PGTG_02069T0	2033.17	1437.04	1317.24	2153.44	1871.42	1625.7	1121.53	1379.06	1198.46	1317.27	1426.62	716.629	469.793	300.024	1196.14	1748.18	1858.1	1899.88	1837.92	1282.59	1655.32	921.64	1610.09	1101.91	409.158	598.958	410.502	142.863	230.691	285.466	PUCCINIA6480:	TRUE	TRUE	0	9	0	Y	FALSE
PGTG_02070T0	0	0	139.867	110.442	0	0	0	0	0	0	0	0	0	0	0	0	0	0	0	0	0	0	0	0	0	0	0	10.1844	0	0	NA	NA	NA	0	0	NA	N	FALSE
PGTG_02071T0	0	0	0	0	0	0	0	0	0	0	0	0	0	0	0	0	0	0	0	0	0	0	0	0	0	0	0	0	0	0	PUCCINIA2162:	TRUE	TRUE	0	0	NA	N	FALSE
PGTG_02072T0	0	0	0	0	0	0	0	0	0	0	0	0	0	0	0	0	0	0	0	0	0	0	0	0	0	0	0	0.0976835	0	0	PUCCINIA1013:	TRUE	TRUE	0	0	NA	N	FALSE
PGTG_02076T0	0	0	0	0	0	0	0	0	0	0	0	0	0	0	0	0	0	0	0	0	0	0	0	0	0	0	0	0	0	0	NA	NA	NA	6	3	2	N	FALSE
PGTG_02077T0	21.7509	15.1733	23.5685	25.1167	26.4345	29.5918	9.49493	14.6651	22.7697	10.1882	14.9799	0	8.85368	8.97824	3.67543	12.7345	22.5912	25.8944	1.86443	19.7711	15.2342	5.58814	6.8406	9.54712	14.7106	11.9721	12.0086	10.3896	9.26486	9.97058	PUCCINIA5592:	TRUE	TRUE	1	5	0.2	N	FALSE
PGTG_02079T0	17.9867	21.7489	29.2354	26.2296	33.154	27.2674	23.3309	42.0418	44.5054	53.1994	25.7667	25.4483	50.7623	58.8019	23.7076	27.3797	14.2859	30.9302	24.0522	30.3642	32.7542	62.0778	41.1813	36.9491	71.1657	75.7096	82.6232	47.5217	59.4941	52.5819	PUCCINIA6447:	TRUE	TRUE	0	2	0	N	FALSE
PGTG_02080T0	1.54184	0	0	0	0	0	0	0	0	0	0	0	0.725234	0.509149	0	0	0	0	0	0	0	3.43326	0	0	0	0	0	0.487859	0	0.693444	PUCCINIA8403:	TRUE	TRUE	2	2	1	N	TRUE
PGTG_02081T0	0	0	0	0	0	0	0	0	0	3.43231	0	0	5.56704	3.90833	0	0	0	0	0	0	0	0	9.67781	0	2.60182	2.49116	5.66383	2.80868	5.24303	5.32302	PUCCINIA7142:	TRUE	TRUE	0	0	NA	Y	FALSE
PGTG_02082T0	10.9162	11.5785	9.96086	9.85687	10.5902	11.6131	9.31555	12.7575	2.84321	11.3286	9.60206	24.386	13.5122	12.1423	0	9.71747	14.6024	7.90385	7.68271	11.6386	14.9464	15.3513	11.2751	15.7363	21.7213	16.4445	20.8931	20.906	17.9857	20.6719	PUCCINIA7435:	TRUE	TRUE	3	3	1	N	FALSE
PGTG_02083T0	0	0	0	0	0	0	11.1085	0	8.47611	3.97345	0	0	9.66773	8.48401	0	0	5.44154	0	0	0	8.91154	26.6977	11.2043	15.6384	22.5903	21.6294	14.2064	18.6973	19.7276	20.0286	PUCCINIA4538:	TRUE	TRUE	2	0	Inf	Y	FALSE
PGTG_02084T0	31.0005	26.9498	22.3943	28.1568	37.3475	38.3954	23.6538	31.2568	15.0404	16.2157	36.2817	0	32.5943	26.2951	10.6824	18.5057	23.1737	25.0865	27.0941	20.5226	22.1383	31.1296	27.8341	19.4236	42.2208	34.2844	33.7388	43.948	31.2358	39.6404	PUCCINIA7174:	TRUE	TRUE	0	1	0	N	FALSE
PGTG_02085T0	8.80057	6.44931	5.20156	2.74517	7.02237	4.04287	2.59441	2.80503	7.91845	6.49576	3.82034	0	7.90271	6.07647	3.51505	21.6508	7.62529	5.50312	7.13228	10.8048	12.4878	7.12573	7.85038	10.9566	11.2549	7.40864	6.63556	9.9993	9.68739	8.9956	PUCCINIA7175:	TRUE	TRUE	3	3	1	N	FALSE
PGTG_02088T0	0	0	0	0	0	0	0	0	0	0	0	0	0	0	0	0	0	0	0	0	0	0	0	0	0	0	0	0	0	0	PUCCINIA11833:	TRUE	FALSE	0	0	NA	N	FALSE
PGTG_02089T0	51.1829	90.7701	53.246	73.7608	84.4595	51.728	112.864	126.819	141.842	147.237	87.991	144.84	206.081	178.482	107.946	20.7765	13.0086	14.0824	9.12625	27.651	95.8683	41.0304	20.0889	18.693	48.605	41.3667	39.1876	24.9402	34.4639	33.1481	PUCCINIA2315:	TRUE	TRUE	0	0	NA	N	FALSE
PGTG_02091T0	16.5759	11.135	7.98328	6.31955	6.46636	9.30691	0	2.15256	0	10.6817	8.7951	0	6.06416	0.60819	16.1845	12.4603	0	25.337	16.4198	0	0	0	0	16.8161	1.61943	1.55055	0	0.874138	0	0.828335	PUCCINIA3257:	TRUE	TRUE	2	3	0.666667	N	FALSE
PGTG_02093T0	113.375	59.236	51.5688	79.244	100.742	35.3649	81.7005	40.8961	48.4865	56.8232	46.7871	19.8039	25.018	7.39531	30.7488	104.164	137.851	144.415	218.37	103.969	138.367	46.7505	155.654	76.6766	15.999	47.1338	19.6464	8.41471	9.09408	19.5148	PUCCINIA9092:	TRUE	TRUE	1	3	0.333333	N	FALSE
PGTG_02094T0	13.4322	7.38263	15.8785	18.8546	18.2209	6.17057	19.7991	5.70849	6.04291	16.9965	14.5776	0	12.0618	8.06472	0	16.5227	15.5178	8.39935	32.6584	24.7374	12.7067	8.1571	23.9639	16.7233	4.29466	6.16798	3.89538	19.8983	9.37632	13.1807	PUCCINIA5647:	TRUE	TRUE	0	0	NA	N	FALSE
PGTG_02096T0	0	0	0	0	0	0	0	0	0	0	0	0	0	0	0	0	0	0	0	0	0	0	0	0	0	4.27111	0	1.605	0	0	PUCCINIA8467:	TRUE	TRUE	0	0	NA	N	FALSE
PGTG_02097T0	31.051	37.3052	46.587	28.6848	35.6408	58.8407	17.4275	31.4035	41.3707	10.389	18.5338	8.44839	12.0776	11.8312	13.1175	52.5184	41.7361	32.8589	21.2931	52.4179	52.8164	30.5807	25.3902	32.7105	24.6758	20.1074	25.9056	20.9725	15.6952	13.4281	PUCCINIA5646:	TRUE	TRUE	1	2	0.5	N	FALSE
PGTG_02098T0	0	0	0	0	0	0	0	0	0	0	0	0	0	0	0	0	0	0	0	0	0	0	0	0	0	0	0	0.270975	0	0	PUCCINIA2899:	TRUE	TRUE	1	0	Inf	N	FALSE
PGTG_02099T0	0	0	0	0	0	0	0	0	0	0	0	0	0	0	0	0	0	0	0	0	0	0	0	0	0	0	0	0	0	0	NA	NA	NA	0	0	NA	N	FALSE
PGTG_02101T0	0	0	0	0	0	0	0	0	0	0	0	0	0	0	0	0	0	0	0	0	0	0	0	0	0	0	0	0	0	0	NA	NA	NA	1	0	Inf	N	FALSE
PGTG_02102T0	0	0	0	0	0	0	0	0	21.5621	0	0	0	6.14837	4.31645	0	0	0	0	0	0	0	0	0	19.8937	11.4949	7.33728	5.56062	2.7573	9.00747	1.95962	PUCCINIA12235:	TRUE	FALSE	0	0	NA	N	FALSE
PGTG_02104T0	0	0	0	0	0	0	0	0	0	0	0	0	0	0	0	0	0	0	0	0	0	0	0	0	0	0	0	0	0	0	PUCCINIA8720:	TRUE	TRUE	1	1	1	N	FALSE
PGTG_02105T0	0	17.9919	19.3558	0	7.83623	0	57.9018	0	0	0	21.3241	0	8.39866	0	0	0	0	0	0	0	0	0	0	0	0	0	0	0	0	0	PUCCINIA4857:	FALSE	FALSE	0	0	NA	N	FALSE
PGTG_02106T0	188.391	142.373	109.926	136.742	157.409	64.0762	46.9936	114.325	71.7149	121.868	112.454	25.6304	43.4546	14.9545	79.5908	98.0421	103.59	112.14	64.5981	61.1629	160.223	60.5051	154.047	41.3482	27.0772	33.5506	30.0496	23.7865	12.8394	9.77643	PUCCINIA1332:	TRUE	TRUE	0	0	NA	N	FALSE
PGTG_02107T0	86.9045	91.61	89.8248	82.5758	80.9736	108.099	78.0409	78.1283	86.013	75.9889	60.6524	132.417	62.8879	52.0974	93.9883	94.9759	84.9524	119.554	101.314	108.34	139.125	59.5418	61.2221	54.9314	50.5492	68.6591	45.2098	76.1475	54.4895	64.3405	PUCCINIA5234:	TRUE	TRUE	0	0	NA	N	FALSE
PGTG_02108T0	0	6.6191	0	0	2.8829	0	0	0	0	0	0	0	0	0	0	0	0	0	0	0	0	0	0	0	0	0	2.09572	1.55887	0.969993	0	PUCCINIA12356:	TRUE	FALSE	2	1	2	N	FALSE
PGTG_02109T0	0	0	0	0	0	0	0	0	0	0	0	0	0	7.91122	0	0	0	0	0	0	0	0	0	0	10.5379	10.0897	7.64656	3.79021	0	10.7748	NA	NA	NA	0	0	NA	Y	FALSE
PGTG_02110T0	19.3508	14.999	16.1294	15.3225	18.9448	13.1633	4.827	8.69806	7.36627	14.6753	12.4387	21.0601	19.9544	17.4498	3.26993	17.6234	18.9161	40.955	6.63491	15.077	3.87234	16.572	19.4745	10.1926	17.0139	18.1698	18.5185	19.075	14.2871	15.7324	PUCCINIA5860:	TRUE	TRUE	3	4	0.75	N	FALSE
PGTG_02111T0	16.5421	15.0017	17.9249	21.285	14.5197	18.8081	53.6429	37.6985	36.838	60.4388	23.6972	81.9155	96.4832	113.621	43.607	36.3722	21.0217	34.1353	33.1807	22.3404	51.6405	42.3585	45.9898	52.86	93.8116	107.229	109.759	103.505	100.883	88.162	PUCCINIA1125:	TRUE	TRUE	0	0	NA	N	FALSE
PGTG_02112T0	5.66191	6.8462	2.45411	1.94274	4.96968	14.3055	0	5.29369	5.60383	10.5076	10.8147	0	10.1201	11.2181	4.97524	0	0	0	0	0	0	0	0	0	0.995647	0.953297	0	0	0	0.50929	PUCCINIA1125:	TRUE	TRUE	0	0	NA	N	FALSE
PGTG_02115T0	0	0	0	0	0	0	0	0	0	0	0	0	0	0	0	0	0	0	0	0	0	0	0	0	0	0	0	0	0	0	PUCCINIA9937:	TRUE	TRUE	0	0	NA	N	FALSE
PGTG_02118T0	0	0	0	0	0	0	0	0	0	0	0	0	0	0	0	0	0	0	0	0	0	0	0	0	0	0	0	0	0	0	NA	NA	NA	0	0	NA	Y	FALSE
PGTG_02120T0	0	0	0	0	0	0	0	0	0	0	0	0	2.3454	0	0	0	0	0	0	0	0	0	0	0	0	0	0	0	0	0	PUCCINIA11520:	FALSE	FALSE	0	0	NA	N	FALSE
PGTG_02121T0	3.42135	0	4.94319	1.95658	4.00407	2.88149	3.69826	6.66425	11.2875	9.25966	5.44587	0	11.2651	12.0512	5.01068	0	0	0	0	0	11.8673	0	0	0	0	1.92018	0	0	0	1.02584	PUCCINIA1125:	TRUE	TRUE	0	1	0	N	FALSE
PGTG_02122T0	0	0	0	0	0	0	0	0	0	0	0	0	0	0	0	0	0	0	0	0	0	0	0	0	0	0	0	0	0	0	NA	NA	NA	0	0	NA	N	FALSE
PGTG_02124T0	0	0	0	0	0	0	0	0	0	0	0	0	0	0	0	0	0	0	0	0	0	0	0	0	0	0	0	0	0	0	PUCCINIA14139:	FALSE	TRUE	0	0	NA	N	FALSE
PGTG_02127T0	0	2.4173	0	0	0	3.03065	0	1.40185	0	0	0	0	1.6926	1.98048	0	0	0	0	0	0	0	0	0	5.47571	3.16395	3.02937	3.82639	3.41579	4.95938	3.77628	PUCCINIA9143:	TRUE	TRUE	1	3	0.333333	N	FALSE
PGTG_02128T0	91.3109	138.881	97.081	88.6726	114.928	100.119	16.7606	126.854	161.991	65.9469	111.067	73.1297	105.349	89.3205	30.2789	93.2464	98.5226	71.1032	69.1178	81.4392	116.53	88.236	61.9855	86.5161	186.327	108.782	149.493	133.83	100.743	99.9558	PUCCINIA3308:	TRUE	TRUE	0	5	0	N	FALSE
PGTG_02129T0	52.6359	37.6399	55.1982	55.3471	65.575	38.6103	16.5182	25.7977	25.2077	29.5423	44.595	24.024	19.1677	12.3352	14.9205	40.2053	43.1546	70.0748	83.2554	45.8636	53.0053	18.9043	16.6607	38.7567	29.8589	41.4539	28.1662	18.2664	26.5767	31.3095	PUCCINIA1907:	TRUE	TRUE	2	9	0.222222	N	FALSE
PGTG_02130T0	29.4683	44.5401	15.9666	41.0771	30.7152	13.9604	29.8624	10.7628	18.2287	51.2722	39.578	78.178	20.7914	35.8832	24.2768	37.381	11.7026	50.674	8.20989	12.4373	19.1651	24.607	6.02401	16.8161	19.4332	17.056	16.4513	23.3104	19.0374	18.2234	PUCCINIA8552:	TRUE	FALSE	3	4	0.75	N	FALSE
PGTG_02131T0	204.872	191.145	172.69	182.25	159.844	153.373	123.029	181.817	150.2	242.064	144.953	107.372	283.742	275.623	233.397	166.839	168.746	260.963	169.135	128.113	197.395	185.878	235.772	155.895	253.555	255.547	246.928	316.918	331.654	293.487	PUCCINIA5302:	TRUE	TRUE	0	0	NA	N	TRUE
PGTG_02132T0	0	0	0	0	0	0	0	0	0	0	0	0	0	0	0	0	0	0	0	0	0	0	0	0	0	2.09361	1.58666	0.393419	0.734405	0	PUCCINIA14117:	FALSE	TRUE	1	1	1	Y	FALSE
PGTG_02134T0	0	0	0	0	0	0	0	0	0	0	0	0	0	0	0	0	0	0	0	0	0	0	0	0	0	0	0	0	0	0	PUCCINIA12577:	TRUE	FALSE	1	1	1	N	FALSE
PGTG_02136T0	332.672	263.013	282.862	417.078	334.676	342.68	439.814	460.605	481.225	528.377	403.281	687.971	766.744	776.592	472.251	277.005	252.029	316.837	399.263	328.347	519.26	438.786	552.417	595.824	715.554	762.679	880.066	596.752	846.438	727.38	PUCCINIA13838:	FALSE	FALSE	0	0	NA	N	FALSE
PGTG_02137T0	4.04785	19.0343	5.84844	18.5189	3.55296	17.0457	13.1264	12.6155	26.7089	18.7806	9.66475	19.0907	14.5972	20.4959	0	73.0279	51.4401	37.124	54.13	45.5569	63.1821	60.0892	92.6774	61.5961	24.9138	44.3004	32.7126	54.6472	48.2163	51.5815	PUCCINIA1623:	TRUE	TRUE	0	2	0	N	FALSE
PGTG_02138T0	0	9.66566	10.3963	24.6853	4.2098	12.1182	0	5.60635	0	16.6924	0	0	22.5598	12.6704	21.0764	0	0	0	21.3827	0	0	0	0	0	25.3069	32.3073	27.5449	18.9697	18.4138	28.0421	NA	NA	NA	0	0	NA	Y	FALSE
PGTG_02139T0	40.8848	82.3943	49.8444	35.0714	29.1575	64.5629	49.718	38.8258	50.5817	41.4974	73.2175	180.782	25.2406	31.2211	78.5943	60.5069	89.2999	35.153	91.1277	34.5126	79.7702	45.522	50.1469	69.9952	26.9629	17.2107	17.9345	19.809	26.4128	37.9252	PUCCINIA5511:	TRUE	TRUE	6	5	1.2	N	FALSE
PGTG_02140T0	51.1779	48.7963	48.8958	74.5844	60.3775	76.4721	67.8116	59.167	65.3586	51.0619	73.5759	38.9287	65.7463	71.4162	82.2027	59.5682	55.9456	79.4895	49.0574	70.6018	65.8529	60.0401	75.5961	72.85	91.929	97.2839	102.867	71.7383	85.1599	81.9217	PUCCINIA1684:	TRUE	FALSE	1	27	0.037037	N	FALSE
PGTG_02141T0	19.7945	20.7435	18.8752	10.8671	25.0191	22.0058	48.7841	24.0588	31.3463	31.2245	28.3562	56.0118	45.4362	59.0904	34.787	18.7485	12.5774	16.3386	21.1756	26.7327	20.5978	40.5492	41.4357	50.6022	64.0467	81.3189	85.8754	67.1418	79.2699	58.0448	PUCCINIA7905:	TRUE	FALSE	1	5	0.2	N	FALSE
PGTG_02142T0	7.16116	8.65904	13.9675	2.45717	3.77138	9.04679	2.32223	3.34765	0	1.66121	3.41952	10.1318	0.336839	0.945907	0	33.9138	29.5763	34.4804	31.9199	33.8492	26.0813	15.9453	23.4226	22.8832	21.4075	13.2627	13.2494	14.1618	11.4204	14.4933	PUCCINIA2805:	TRUE	TRUE	0	0	NA	N	TRUE
PGTG_02143T0	4.40566	2.95954	3.18272	10.0779	6.44503	3.71049	0	0	7.26744	10.2204	7.01274	0	8.9799	7.27421	6.45234	0	0	0	6.54613	0	7.64077	3.27006	4.80331	6.70412	2.58249	7.41794	8.43262	12.5461	4.77075	6.60483	PUCCINIA4200:	TRUE	TRUE	1	0	Inf	N	FALSE
PGTG_02145T0	0	0	0	0	0	0	0	0	0	0	0	0	0	0	0	0	0	0	0	0	0	0	0	0	0	0	0	0	0	0	PUCCINIA14491:	FALSE	TRUE	2	5	0.4	N	TRUE
PGTG_02146T0	0	0	0	0	0	0	0	0	0	0	0	0	0	0	0	0	0	0	0	0	0	0	0	0	0	0	0	0	0	0	PUCCINIA1000:	TRUE	TRUE	0	0	NA	N	FALSE
PGTG_02149T0	128.084	124.808	198.278	147.301	151.958	181.37	118.672	136.535	69.654	97.9562	127.704	79.6587	76.1361	86.9162	247.366	333.286	241.471	242.039	257.236	266.13	278.282	156.707	280.825	231.317	137.371	164.706	167.929	123.364	131.771	143.698	PUCCINIA10726:	FALSE	TRUE	1	0	Inf	N	TRUE
PGTG_02150T0	43.6544	55.6318	73.7371	53.9681	67.6186	51.9052	93.6813	84.0295	123.901	120.627	64.3753	99.9113	115.351	150.516	87.4362	65.1487	65.2659	61.8213	71.5379	47.6845	73.4835	110.067	69.2922	90.848	200.378	178.344	179.393	125.331	156.036	176.414	PUCCINIA7201:	TRUE	TRUE	0	1	0	N	FALSE
PGTG_02151T0	0	0	0	0	4.09819	0	0	49.1191	23.1057	16.2497	0	66.0718	83.4542	52.4216	20.5175	0	0	0	0	0	72.8778	51.9914	30.5427	21.3181	61.5895	51.1071	23.8351	101.198	63.4292	69.2966	PUCCINIA4486:	TRUE	TRUE	4	6	0.666667	Y	FALSE
PGTG_02152T0	476.971	592.716	482.211	572.592	552.222	491.098	576.393	424.434	550.547	336.692	491.556	307.573	109.469	60.3843	556.214	384.98	284.379	474.972	410.399	379.94	352.62	210.706	368.059	291.878	67.4606	105.499	31.8181	133.522	57.025	64.4129	PUCCINIA7202:	TRUE	TRUE	0	1	0	N	FALSE
PGTG_02153T0	0	0	0	0	0	0	0	0	0	0	0	0	0	0	0	0	0	0	0	0	0	0	0	0	0	0	0	0	0	0	NA	NA	NA	1	0	Inf	N	FALSE
PGTG_02154T0	44.6611	22.5012	32.2675	57.4662	22.8671	28.2105	60.3447	8.70041	55.2537	60.444	53.3233	52.6645	40.2638	66.3662	16.354	12.5897	35.4721	51.1999	66.367	50.2702	96.8202	49.7295	48.6922	33.9844	62.1828	72.0721	52.2457	60.0583	73.6424	66.9545	PUCCINIA10305:	TRUE	FALSE	0	0	NA	Y	TRUE
PGTG_02156T0	0	0	0	0	0	0	0	0	0	0	0	0	0	0	0	0	0	0	0	0	0	0	0	0	0	0	0	0	0	0	PUCCINIA7203:	TRUE	TRUE	6	2	3	Y	FALSE
PGTG_02157T0	38.2115	67.766	62.9386	47.2006	38.9061	61.7895	74.3474	51.8042	45.3834	101.055	91.2354	43.2519	174.702	190.283	94.018	36.1924	58.2709	147.188	47.6923	61.9283	47.7148	47.6484	59.991	34.8881	108.858	124.816	118.972	138.317	163.406	125.111	PUCCINIA3942:	TRUE	TRUE	4	7	0.571429	N	FALSE
PGTG_02158T0	21.7856	17.5617	18.8887	22.4255	19.1221	11.0088	0	10.186	0	25.2732	10.4047	0	2.04946	2.87763	0	29.4778	0	29.9703	19.4249	0	45.3396	9.7035	0	0	0	0	0	0	2.57356	1.95962	PUCCINIA9322:	TRUE	TRUE	8	1	8	N	FALSE
PGTG_02159T0	16.7131	7.21748	5.17442	12.2886	17.8133	3.01627	11.6137	15.3472	11.8155	15.2315	8.55091	0	14.5996	18.1339	10.4901	20.1913	3.79267	0	10.6426	0	0	10.6328	11.7139	21.7989	15.7447	22.11	14.4713	24.1748	22.2113	18.7918	PUCCINIA2524:	TRUE	TRUE	2	0	Inf	N	FALSE
PGTG_02160T0	2.18988	0	4.74619	0	0	27.6651	14.2027	17.9162	10.8371	40.6429	31.373	0	129.787	148.968	96.2198	0	6.95725	0	39.0473	14.7883	0	43.8879	35.8131	79.9795	90.5011	145.649	110.381	157.29	146.162	172.358	PUCCINIA9321:	TRUE	TRUE	1	1	1	Y	FALSE
PGTG_02162T0	0	0	0	0	1.88235	0	0	0	0	0	0	0	1.00873	0.708175	0	0	0	0	0	0	0	0	0	0	0	0	0	0	1.26669	0	PUCCINIA1984:	TRUE	TRUE	1	0	Inf	Y	FALSE
PGTG_02163T0	54.3323	33.5548	36.0833	56.3792	62.3041	53.1396	44.0473	47.1101	39.0302	34.05	44.9832	55.7926	27.6172	37.909	36.5759	66.6982	65.4261	45.2083	66.403	85.8015	70.6717	80.0006	54.4592	60.005	74.7369	77.4596	76.594	34.1749	49.0434	45.916	PUCCINIA5445:	TRUE	TRUE	0	3	0	N	FALSE
PGTG_02164T0	0	0	0	0	0	0	0	0	0	0	0	0	0	0	0	0	0	0	0	0	0	0	0	0	0	0	0	0	0	0	PUCCINIA5446:	TRUE	TRUE	1	0	Inf	Y	FALSE
PGTG_02165T0	0	0	0	0	0	0	0	0	0	0	0	0	0	0	0	0	0	0	0	0	0	0	0	0	0	0	0	0	0	0	PUCCINIA1610:	TRUE	TRUE	1	2	0.5	N	FALSE
PGTG_02166T0	0	0	0	0	0	0	0	0	0	0	0	0	0	0	0	0	0	0	0	0	0	0	0	0	0	0	0	0	0	0	PUCCINIA3929:	TRUE	TRUE	4	4	1	N	FALSE
PGTG_02167T0	0	0	0	0	0	0	0	0	0	0	0	0	0	0	0	0	0	0	0	0	0	0	0	0	0	0	0	0	0	0	PUCCINIA1007:	TRUE	TRUE	2	0	Inf	N	FALSE
PGTG_02168T0	0	0	0	0	0	0	0	0	0	0	0	0	0	0	0	0	0	0	0	0	0	0	0	0	0	0	0	0	0	0	NA	NA	NA	0	0	NA	N	FALSE
PGTG_02169T0	0	0	0	0	0	0	0	14.7771	0	10.9993	0	0	31.2203	48.0111	0	0	0	0	0	0	0	7.03852	0	28.8601	25.0137	34.5941	36.301	48.5037	61.6067	49.7529	PUCCINIA7914:	TRUE	FALSE	0	0	NA	Y	FALSE
PGTG_02171T0	0	1.32566	2.85113	1.12854	1.15476	3.32405	0	1.53752	3.25528	3.05187	3.14106	0	3.40351	3.69275	0	4.45032	6.26952	4.52467	8.79619	4.44183	6.84501	2.92937	8.60612	0	6.36196	3.87631	2.9377	3.43427	2.33121	3.25432	PUCCINIA1748:	TRUE	TRUE	0	1	0	N	FALSE
PGTG_02172T0	20.5941	41.5028	25.5043	20.1895	30.9878	22.3001	23.8509	18.9112	43.6775	17.0625	14.0489	20.813	21.4494	17.973	6.46312	19.904	46.7338	50.5913	26.2283	9.93339	45.9212	9.82656	33.6793	20.146	18.1077	17.3374	18.7705	19.5487	15.205	13.8933	PUCCINIA4073:	TRUE	TRUE	4	11	0.363636	N	TRUE
PGTG_02174T0	6.08535	0	4.39628	3.48005	0	10.2503	6.57787	4.74153	10.0382	2.35291	9.68668	0	9.5412	6.69837	17.8252	0	0	13.9526	18.0843	13.6981	21.1078	4.51692	13.2692	0	5.35078	11.9541	18.119	11.232	10.184	4.56148	PUCCINIA5934:	TRUE	TRUE	1	9	0.111111	N	FALSE
PGTG_02177T0	7.77407	5.22231	5.61606	2.22289	7.96087	3.27369	12.6049	6.05711	12.8239	10.5201	3.09358	0	9.75114	9.41293	5.69274	4.38291	8.23273	8.91226	11.551	8.74936	13.4826	11.5403	0	5.91487	20.5062	18.5432	16.5331	18.2436	12.6275	13.4028	PUCCINIA2428:	TRUE	TRUE	10	3	3.33333	N	FALSE
PGTG_02178T0	6.06887	0	0	0	0	0	19.6802	7.09447	0	0	0	0	0	4.00814	0	0	0	0	0	0	0	0	0	0	0	0	0	0	0	0	PUCCINIA5935:	TRUE	TRUE	7	4	1.75	Y	FALSE
PGTG_02179T0	0	0	0	0	7.49562	0	0	0	0	0	0	0	0	0	0	0	0	0	0	0	44.4314	0	0	0	0	0	0	4.0531	5.04402	0	NA	NA	NA	7	1	7	N	FALSE
PGTG_02180T0	84.4136	87.4887	94.0906	62.0665	76.2101	97.5002	86.0316	39.4644	59.6769	72.7388	23.0353	34.126	41.9744	58.1396	42.389	65.2679	53.6363	132.717	118.264	97.7235	50.194	26.8535	63.1081	33.0322	23.328	52.7935	41.5489	52.2744	39.8875	48.8122	PUCCINIA2429:	TRUE	FALSE	6	12	0.5	Y	FALSE
PGTG_02181T0	47.5206	54.9775	51.4929	30.1953	44.0279	26.6815	34.2444	31.8822	21.7746	47.9734	42.0217	49.803	27.7333	40.9743	46.3964	20.8378	13.9789	12.1062	11.7677	23.7694	0	35.2706	14.3916	20.0862	40.2344	35.5597	31.4408	29.0977	34.8255	29.6839	PUCCINIA6633:	TRUE	TRUE	1	16	0.0625	N	FALSE
PGTG_02182T1	0	0	0	0	1.52715	4.396	0	0	0	0	0	0	1.63707	0	0	10.3032	0	0	0	0	0	0	0	0	0	0	1.94344	0.825781	0	0	PUCCINIA3033:	FALSE	FALSE	2	12	0.166667	N	FALSE
PGTG_02182T0	0	0	0	0	1.52715	4.396	0	0	0	0	0	0	1.63707	0	0	10.3032	0	0	0	0	0	0	0	0	0	0	1.94344	0.825781	0	0	PUCCINIA3033:	FALSE	FALSE	2	12	0.166667	N	FALSE
PGTG_02183T0	21.949	25.5192	32.9306	26.0696	30.7506	30.9278	13.6877	25.1577	20.8883	12.7289	21.1629	11.9437	18.6628	12.5446	9.27226	19.9896	21.4559	14.5168	11.2884	22.8014	24.1574	17.8569	11.0446	21.195	20.7824	23.0964	18.0424	17.0952	13.8369	14.048	PUCCINIA1723:	TRUE	TRUE	2	7	0.285714	N	FALSE
PGTG_02184T0	79.7974	69.9192	63.9138	83.3318	59.3829	70.1281	78.7553	46.6312	42.9233	66.4016	62.1293	49.0894	42.43	44.109	91.4631	76.2851	115.736	71.5934	100.525	93.7151	90.2566	30.9024	28.3695	47.516	44.2338	40.8919	36.5242	38.4223	50.2067	47.5918	PUCCINIA9658:	TRUE	FALSE	1	6	0.166667	N	FALSE
PGTG_02185T0	52.9729	114.967	70.6587	111.854	78.6862	61.7735	52.8556	104.786	120.991	113.45	38.922	57.6617	379.502	324.289	179.058	220.544	155.349	112.114	254.325	220.161	254.413	127.046	133.279	186.045	175.583	219.578	184.61	544.098	322.515	260.238	NA	NA	NA	0	0	NA	Y	FALSE
PGTG_02187T0	160.829	315.805	312.801	198.098	181.887	218.807	297.544	186.756	188.77	144.692	172.305	291.73	53.8272	36.087	321.601	247.608	245.651	340.387	261.939	313.275	236.016	218.082	222.554	225.904	53.4813	62.4893	53.2778	19.5725	28.6202	41.2669	PUCCINIA7926:	TRUE	FALSE	1	14	0.0714286	N	FALSE
PGTG_02188T0	90.0301	110.747	134.3	78.2318	71.8391	91.5798	212.327	147.58	167.798	169.523	120.04	49.6286	259.584	318.148	184.936	118.654	152.299	104.552	182.412	110.535	127.751	208.279	187.389	192.152	221.029	296.278	306.593	210.876	307.666	240.317	PUCCINIA3636:	TRUE	TRUE	0	3	0	N	FALSE
PGTG_02189T0	0	0	0	0	0	0	0	0	0	0	0	0	0	0	0	0	0	0	0	0	0	0	0	0	1.31093	0	0	0	0.440314	0.670548	PUCCINIA5230:	TRUE	TRUE	2	10	0.2	Y	FALSE
PGTG_02190T0	0	0	0	0	0	0	0	0	0	0	0	0	0	0	0	0	0	0	0	0	0	0	0	0	0	0	0	0	0	0	PUCCINIA11669:	TRUE	FALSE	9	0	Inf	N	FALSE
PGTG_02191T0	0	0	0	0	0	0	48.2172	0	0	51.7747	35.5252	0	209.817	230.773	0	0	0	0	0	0	0	0	0	0	170.071	150.311	246.815	301.104	245.909	220.682	NA	NA	NA	0	3	0	N	FALSE
PGTG_02193T0	35.2825	39.2664	37.6605	45.1726	51.7687	47.8991	15.3691	37.541	54.7262	18.3237	37.7184	37.2524	17.0912	16.3462	11.5681	37.4084	48.5175	36.2222	39.9032	42.6705	60.2774	32.8312	31.0033	24.039	25.0021	25.2686	15.4544	20.9114	14.7745	19.6578	PUCCINIA5516:	TRUE	TRUE	2	11	0.181818	N	TRUE
PGTG_02194T0	0	0	0	0	0	0	0	0	0	0	0	0	0	0	0	0	0	0	0	0	0	0	0	0	0	0	0	0	0	0	PUCCINIA1036:	TRUE	TRUE	0	0	NA	N	FALSE
PGTG_02195T0	34.8242	34.1418	26.5161	23.4136	39.6539	30.9146	15.2605	31.8983	39.5904	19.6498	35.9539	0	14.6094	14.7631	16.5404	31.8379	31.3968	19.4219	12.5856	41.3099	24.4848	13.6219	20.0098	25.7787	26.0668	9.11166	17.7137	20.2508	13.6201	15.8738	PUCCINIA3184:	TRUE	TRUE	2	5	0.4	N	FALSE
PGTG_02196T0	461.832	614.421	817.159	594.247	495.626	761.205	1427.43	1231.34	1580.19	2073.73	1158.7	1582.57	3343.33	3801.95	1521.88	793.328	1037.38	1091.99	1487.71	877.136	1229.6	2201.39	1722.97	2446.02	3462.78	4248.02	4402.64	3332.73	3897.83	3353.37	PUCCINIA7609:	FALSE	FALSE	0	0	NA	N	FALSE
PGTG_02197T0	0	13.4852	14.5059	0	5.87338	0	0	7.82255	33.1142	23.2909	0	0	12.5899	33.1451	29.4079	0	21.2588	0	0	0	0	14.904	0	30.5554	35.3108	22.5392	42.7038	45.5214	63.2379	39.1235	PUCCINIA4322:	TRUE	TRUE	2	1	2	Y	FALSE
PGTG_02198T0	30.9864	0	44.79	35.4406	27.198	52.1941	33.4943	12.0769	0	35.9576	49.3447	438.615	0	3.41079	136.204	0	0	0	0	0	0	0	0	0	9.08577	0	0	3.26817	0	0	PUCCINIA5311:	TRUE	TRUE	4	1	4	N	FALSE
PGTG_02199T0	20.869	42.0569	2.82675	22.3771	12.5933	16.4776	0	18.2925	6.45467	25.7191	15.571	36.9087	19.6323	21.1049	22.9227	44.1212	20.719	53.83	46.5119	52.8461	47.5038	43.5648	63.9918	59.543	40.139	38.4317	35.7831	33.0162	41.9869	31.6773	PUCCINIA1875:	TRUE	TRUE	7	2	3.5	N	FALSE
PGTG_02200T0	47.1114	69.8634	67.4239	48.8002	63.1976	67.3771	60.5327	55.0586	96.7753	44.3337	57.3019	37.7293	44.7375	35.2238	42.9594	69.1581	67.7763	24.4569	55.4703	66.0257	60.123	45.523	46.518	40.5779	35.1698	37.4153	43.6675	39.5167	41.7399	46.7743	PUCCINIA5460:	TRUE	TRUE	0	4	0	N	FALSE
PGTG_02201T0	25.9959	0	0	0	0	0	0	0	0	0	0	0	0	2.86147	0	0	0	0	0	0	0	0	0	0	0	0	0	0	0	3.89723	PUCCINIA14311:	FALSE	TRUE	4	2	2	N	FALSE
PGTG_02202T0	0	0	0	0	0	0	0	0	0	0	0	0	0	0	0	0	0	0	0	0	0	0	0	0	0	0	0	0	0	0	PUCCINIA14305:	FALSE	TRUE	1	2	0.5	N	FALSE
PGTG_02203T0	219.119	207.135	203.169	222.842	212.157	196.91	234.411	225.724	206.81	288.218	231.919	223.727	384.109	344.631	193.536	137.545	132.769	194.227	120.83	114.405	152.791	218.804	181.019	154.683	313.817	389.849	424.44	288.228	347.91	328.665	PUCCINIA1701:	TRUE	TRUE	0	7	0	N	FALSE
PGTG_02204T0	4.79735	4.834	15.5963	4.11522	6.31624	6.06056	15.5569	14.0176	11.8704	8.34721	17.1823	0	9.0261	13.4656	0	0	0	0	0	0	0	0	0	0	0	2.01946	1.53046	12.5231	19.1267	9.70926	PUCCINIA2840:	TRUE	TRUE	8	18	0.444444	N	FALSE
PGTG_02205T0	331.721	243.095	310.479	278.087	271.313	209.534	317.823	259.959	261.162	341.085	297.045	213.364	235.82	227.796	447.231	242.275	371.252	363.002	403.317	178.206	215.74	285.42	345.223	258.157	116.019	215.82	194.83	218.271	240.463	233.96	PUCCINIA3544:	TRUE	TRUE	0	5	0	N	FALSE
PGTG_02206T0	238.407	173.782	175.925	182.752	182.545	192.244	115.144	130.447	150.613	194.196	169.588	0	88.2797	70.3517	66.8725	120.111	80.5763	69.7817	135.689	102.779	79.1753	79.0792	82.9548	69.4819	31.226	51.2534	16.1845	25.68	23.9687	20.5322	PUCCINIA6643:	TRUE	TRUE	2	8	0.25	N	FALSE
PGTG_02207T0	64.1774	86.2235	103.426	73.4027	73.6636	70.6817	144.079	100.008	40.7173	171.788	78.5813	93.1326	215.179	244.531	137.373	50.0985	88.8757	67.914	95.3585	22.2246	111.303	102.599	86.1169	127.709	125.881	181.482	174.285	169.221	199.739	202.787	PUCCINIA4061:	TRUE	TRUE	0	16	0	N	FALSE
PGTG_02208T0	50.1884	68.8638	74.0552	65.9523	54.3625	72.8468	180.065	77.3751	95.1196	122.62	94.3338	105.759	190.866	202.406	140.749	75.8561	47.4953	95.4861	76.1574	79.3182	66.6707	92.7315	76.8386	131.617	182.145	163.61	170.321	171.642	186.064	186.822	PUCCINIA4060:	TRUE	TRUE	0	15	0	N	FALSE
PGTG_02211T0	74.4723	84.0462	6.45649	51.1065	57.5232	22.5796	77.2797	17.4088	29.4833	38.0109	14.2261	42.151	40.6342	12.788	26.1785	0	9.46393	20.4902	0	0	0	0	0	0	7.8583	5.01603	1.90072	3.29896	3.519	6.69879	PUCCINIA9675:	TRUE	TRUE	7	10	0.7	Y	FALSE
PGTG_02212T0	0	0	0	0	0	0	0	0	0	0	0	0	1.71646	0	0	0	0	0	0	0	0	0	0	0	0	0	1.16414	0	1.07771	0	PUCCINIA14743:	FALSE	TRUE	1	1	1	Y	FALSE
PGTG_02213T0	85.4697	73.2043	83.3581	51.3218	86.2731	134.969	166.297	69.9257	126.889	123.927	61.2232	151.167	66.3337	61.387	140.827	115.648	95.0379	132.277	85.7243	57.7178	100.056	85.6455	132.787	78.0385	69.5165	79.152	57.2594	52.0592	81.4042	47.089	PUCCINIA9662:	TRUE	TRUE	7	5	1.4	N	FALSE
PGTG_02214T0	1.85927	3.74694	8.05914	3.1898	0	0	0	2.17301	0	0	0	0	0	0.613969	0	0	0	0	0	0	0	0	0	0	0	0	0	0	0	0	PUCCINIA13994:	FALSE	TRUE	0	0	NA	N	FALSE
PGTG_02215T0	0	0	0	0	0	0	0	4.21259	8.91849	0	0	0	4.23846	1.78536	0	0	0	0	0	0	0	0	0	0	0	0	0	0	0	0	PUCCINIA1000:	TRUE	TRUE	0	0	NA	N	FALSE
PGTG_02216T0	15.3689	15.1262	11.6185	10.4243	15.6859	11.7398	6.9542	12.531	10.6125	11.1929	12.8	15.1703	12.6088	9.44213	1.57029	10.8814	15.8972	4.91695	14.338	14.4806	11.1577	14.3248	7.01419	6.52624	14.7696	13.5396	10.4891	16.3983	12.8777	12.5384	PUCCINIA3016:	TRUE	TRUE	13	24	0.541667	N	FALSE
PGTG_02217T0	16.0929	10.2416	22.0271	11.625	17.8426	12.8403	21.9732	10.8886	8.38308	13.7538	6.06677	11.9836	10.3584	8.39089	22.3279	11.4606	16.1454	17.4781	22.6524	0	8.81372	11.3158	8.31101	3.86652	2.97884	6.41731	9.18645	8.57603	7.25412	8.76156	PUCCINIA8908:	TRUE	FALSE	10	10	1	N	FALSE
PGTG_02218T0	44.1786	81.4009	35.5624	36.8141	46.5327	44.6491	73.6779	53.1073	62.4648	74.6685	36.165	89.2955	106.87	117.96	44.3667	25.6189	28.071	43.4115	90.0231	59.6651	45.9716	73.0766	37.1567	69.1469	100.995	99.8871	103.081	96.8523	107.732	89.6959	PUCCINIA6017:	TRUE	TRUE	0	6	0	N	FALSE
PGTG_02219T0	131.765	24.1404	129.872	143.856	126.17	90.7969	155.378	70.0354	59.279	222.425	114.463	169.573	90.1503	122.624	526.579	81.0408	190.281	82.3948	320.54	161.863	124.648	80.0612	156.718	164.138	63.2275	80.7175	45.8793	108.021	91.9786	150.848	NA	NA	NA	0	3	0	N	FALSE
PGTG_02220T0	0	0	0	0	0	12.1845	0	0	0	22.3784	11.5162	0	43.0983	55.7367	0	0	0	0	0	0	0	42.9602	0	0	12.7228	32.4843	21.5412	38.1472	44.1504	60.7292	PUCCINIA8906:	TRUE	TRUE	5	5	1	Y	FALSE
PGTG_02223T0	65.5505	75.4872	13.531	53.5523	60.2761	63.094	60.7336	54.7263	15.4472	115.87	74.5351	0	117.459	134	137.158	31.677	39.6674	42.9416	125.236	63.2407	48.7221	55.6094	51.0479	71.2549	98.8132	107.75	109.543	103.211	129.059	120.733	PUCCINIA6016:	TRUE	TRUE	1	4	0.25	N	FALSE
PGTG_02224T0	83.2296	68.1406	64.8232	91.4751	98.1661	92.0019	71.6915	101.831	102.97	123.69	68.3101	165.599	165.77	174.782	97.1339	109.977	74.3681	152.068	133.327	122.943	60.8959	150.578	153.127	184.038	131.496	164.221	176.727	153.277	204.706	170.201	PUCCINIA6015:	TRUE	TRUE	0	3	0	N	FALSE
PGTG_02226T0	0	0	0	0	0	0	0	0	0	0	0	0	0	0	0	0	0	0	0	0	0	0	0	0	0	0	0	0	0	0	NA	NA	NA	0	0	NA	N	FALSE
PGTG_02227T0	28.199	61.0384	36.2151	17.9181	32.0851	29.0271	37.2549	28.0738	25.8423	42.3991	19.9489	44.3305	34.8792	39.6618	27.5321	14.1317	29.8627	57.4713	46.5539	49.3676	21.7359	37.2089	40.9923	23.8387	44.078	44.8408	45.977	42.6299	41.0229	35.6989	PUCCINIA4540:	TRUE	FALSE	0	5	0	N	TRUE
PGTG_02228T0	17.6178	15.9772	15.2724	12.0902	7.73192	28.9339	14.2828	14.4128	34.8742	23.4998	10.5159	24.9264	16.9881	17.7442	15.4809	5.9596	16.7915	6.05917	15.7059	0	9.16642	13.7301	8.64359	24.1275	15.4903	19.2808	24.1662	16.4448	22.1129	20.2052	PUCCINIA5412:	TRUE	TRUE	3	4	0.75	N	FALSE
PGTG_02229T0	21.3292	14.3281	7.70418	12.1976	13.5211	5.98789	19.2129	4.15461	11.728	8.24661	16.9752	0	10.59	13.6954	20.825	12.0251	3.7646	24.452	5.28191	0	30.8262	2.63853	19.3787	10.8188	15.6281	11.9707	14.3642	12.3729	11.5484	10.1258	PUCCINIA5413:	TRUE	TRUE	0	6	0	N	FALSE
PGTG_02232T0	0	0	0	0	0	0	0	11.1097	0	0	0	0	0	9.41332	41.7656	0	0	0	0	0	0	0	0	0	0	0	0	3.00657	0	0	PUCCINIA8175:	TRUE	TRUE	1	0	Inf	N	FALSE
PGTG_02233T0	0	0	0	0	0	0	0	0	0	0	0	0	4.69524	6.59256	0	0	0	0	0	0	0	0	0	0	0	0	0	1.57922	2.94798	8.97885	PUCCINIA8176:	TRUE	TRUE	0	0	NA	N	FALSE
PGTG_02234T0	0	0	0	0	0	0	0	0	0	0	0	0	0	0	0	0	0	0	0	0	0	0	0	0	0	0	0	0.298881	0	0	PUCCINIA1026:	TRUE	TRUE	2	0	Inf	N	FALSE
PGTG_02235T0	3.64061	7.33684	0	2.08197	14.9124	9.19846	0	4.25481	0	1.40759	2.89745	0	1.14162	3.60662	0	0	0	0	0	0	0	0	0	0	0	0	0	0	0	0	PUCCINIA1819:	TRUE	TRUE	4	0	Inf	N	FALSE
PGTG_02237T0	15.8701	24.3068	24.7629	22.8707	20.0589	20.8508	10.2927	14.8376	9.42437	16.1984	24.2499	0	6.27042	7.33689	8.36701	15.0315	16.1341	8.73293	8.48862	8.57302	13.2113	7.06735	10.3815	5.79566	8.37205	5.87836	5.66995	5.32279	6.56163	7.13758	PUCCINIA4201:	TRUE	TRUE	0	4	0	Y	FALSE
PGTG_02240T0	0	0	0	0	0	0	0	0	0	0	0	0	0	0	0	0	0	0	0	0	0	0	0	0	0	0	0	0	0	0	PUCCINIA1001:	TRUE	TRUE	0	0	NA	N	FALSE
PGTG_02243T0	0	0	0	0	0	0	0	0	0	0	0	0	0	0	0	0	0	0	0	0	0	0	0	0	0	0	0	0	0	0	PUCCINIA1072:	TRUE	TRUE	11	7	1.57143	N	FALSE
PGTG_02245T0	0	0	0	0	0	0	0	0	0	0	0	0	0	0	0	0	0	0	0	0	0	0	0	0	0	0	0	0	0	0	NA	NA	NA	0	0	NA	N	FALSE
PGTG_02246T0	0	0	0	0	0	0	0	0	0	0	0	0	0.537476	0.377334	0	0	0	0	0	0	0	0	0	0	0	0	0	0	0	0	PUCCINIA4387:	TRUE	TRUE	9	12	0.75	N	FALSE
PGTG_02247T0	0	0	0	0	0	0	0	0	0	0	0	0	0	0	0	0	0	0	0	0	0	0	0	0	0	0	0	0.494711	0	0	PUCCINIA2836:	TRUE	TRUE	0	1	0	N	FALSE
PGTG_02248T0	0	0	0	0	0	0	0	0	0	0	0	0	0	0	0	0	0	0	0	0	0	0	0	0	0	0	0	0	0	0	PUCCINIA14520:	FALSE	TRUE	9	4	2.25	N	FALSE
PGTG_02250T1	14.3244	20.6175	13.2983	7.01497	14.9685	10.3311	4.41982	15.9471	6.7449	6.32538	11.3894	0	6.73927	8.78278	0	0	4.33012	4.68753	6.07521	0	0	0	0	0	1.79753	1.14738	2.60866	2.15827	2.01378	3.06675	PUCCINIA1736:	TRUE	TRUE	0	0	NA	N	FALSE
PGTG_02250T0	14.3244	20.6175	13.2983	7.01497	14.9685	10.3311	4.41982	15.9471	6.7449	6.32538	11.3894	0	6.73927	8.78278	0	0	4.33012	4.68753	6.07521	0	0	0	0	0	1.79753	1.14738	2.60866	2.15827	2.01378	3.06675	PUCCINIA1736:	TRUE	TRUE	0	0	NA	N	FALSE
PGTG_02252T0	0	0	0	0	0	0	0	0	0	0	0	0	0	0	0	0	0	0	0	0	0	0	0	0	0	0	0	0	0	0	PUCCINIA7826:	FALSE	TRUE	0	0	NA	N	FALSE
PGTG_02253T0	0	0	0	0	0	0	0	0	0	0	0	0	0	0	0	0	0	0	0	0	0	0	0	0	0	0	0	0	0	0	PUCCINIA14512:	FALSE	TRUE	0	0	NA	N	FALSE
PGTG_02254T0	0.787178	0	1.70595	0	0	0	2.55266	0.919963	0	0	0	0	1.85132	3.89914	3.45849	0	0	0	0	0	0	0	0	0	0	0	0	0	0	0	PUCCINIA1002:	TRUE	TRUE	0	0	NA	N	FALSE
PGTG_02256T0	12.319	12.4131	8.89911	17.6123	18.0215	12.1044	11.0967	11.9975	16.9342	9.52568	13.0721	9.68294	10.9451	11.978	3.00687	6.94529	2.1743	9.41509	3.05057	4.62136	21.365	12.1911	2.23849	9.37259	8.42431	9.21826	15.7188	15.2668	11.9251	11.081	PUCCINIA6187:	TRUE	TRUE	3	17	0.176471	N	FALSE
PGTG_02257T0	147.934	188.291	33.759	106.862	68.3407	59.0169	75.7453	36.4102	154.122	63.2378	92.9799	110.197	69.5834	69.4197	342.199	26.3378	74.2082	107.111	104.152	105.187	40.5099	104.056	152.797	142.221	68.481	85.2387	79.5063	80.0666	80.4797	94.5473	PUCCINIA13747:	FALSE	FALSE	1	0	Inf	N	FALSE
PGTG_02258T0	26.3203	41.2555	38.0312	15.0519	25.6693	7.38906	66.3846	30.7634	57.8895	54.2785	55.8648	41.3809	78.4082	116.853	77.1008	19.7853	37.1642	40.2318	117.332	78.9992	106.511	110.712	57.3919	80.1093	102.863	113.261	113.826	146.204	193.464	152.573	PUCCINIA10738:	FALSE	TRUE	3	7	0.428571	N	FALSE
PGTG_02259T0	0	0	0	0	0	0	0	0	0	0	0	0	0	0	0	0	0	0	0	0	0	0	0	0	0	0	0	0	0	0	PUCCINIA10330:	TRUE	TRUE	10	2	5	N	FALSE
PGTG_02260T0	0	0	0	0	0	0	0	0	0	0	0	0	0	0	0	0	0	0	0	0	0	0	0	0	0	0	0	0	0	0	NA	NA	NA	0	0	NA	N	FALSE
PGTG_02261T0	121.413	141.657	332.406	241.188	193.507	637.748	1264.04	1325.74	1612.77	2268.29	968.926	1853.63	3939.01	4563.23	926.596	291.817	324.824	219.772	783.387	453.128	748.068	2262.62	1222.69	2100.55	4065.43	4107.71	4727.7	3048.56	4056.52	3430.09	PUCCINIA3840:	TRUE	TRUE	0	0	NA	N	FALSE
PGTG_02264T0	6.65312	0	2.40312	1.90237	1.94657	11.2066	10.7874	3.88776	5.48739	7.71695	2.64749	15.6887	8.86669	13.182	0	0	0	0	0	0	0	0	0	5.06196	0	0	0	0	0	0	PUCCINIA1002:	TRUE	TRUE	0	0	NA	N	FALSE
PGTG_02267T0	0	0	20.2757	16.0442	0	23.6286	0	10.934	0	32.5549	44.6751	0	13.1964	15.4409	0	0	0	0	0	0	0	0	30.5878	42.709	0	23.6282	17.9069	53.2628	46.9516	21.03	NA	NA	NA	0	0	NA	Y	FALSE
PGTG_02268T0	0	0	0	0	0	0	0	0	0	0	0	0	0	0	0	0	0	0	0	0	0	0	0	78.9016	0	0	0	2.73227	5.10039	0	PUCCINIA9360:	TRUE	TRUE	0	0	NA	N	FALSE
PGTG_02269T0	NA	NA	NA	NA	NA	NA	NA	NA	NA	NA	NA	NA	NA	NA	NA	NA	NA	NA	NA	NA	NA	NA	NA	NA	NA	NA	NA	NA	NA	NA	PUCCINIA6397:	TRUE	TRUE	2	8	0.25	N	FALSE
PGTG_02270T0	NA	NA	NA	NA	NA	NA	NA	NA	NA	NA	NA	NA	NA	NA	NA	NA	NA	NA	NA	NA	NA	NA	NA	NA	NA	NA	NA	NA	NA	NA	PUCCINIA6398:	TRUE	TRUE	0	2	0	N	FALSE
PGTG_02271T0	660.776	501.016	1191.33	886.71	534.049	776.912	1188.07	573.61	453.266	705.917	1140.6	185.18	221.566	110.181	1552.62	509.01	623.549	900.024	787.593	486.092	1089.26	408.006	834.543	866.349	120.832	214.857	154.481	36.2264	38.6427	100.042	PUCCINIA8002:	TRUE	TRUE	0	0	NA	N	FALSE
PGTG_02272T0	0	0	0	0	0	35.0666	0	0	68.6823	0	0	0	6.52816	4.58308	0	0	0	0	0	0	0	30.9232	0	63.3973	0	23.3825	0	4.39144	4.09881	12.484	PUCCINIA12336:	TRUE	FALSE	0	0	NA	N	FALSE
PGTG_02273T0	95.3161	73.3429	86.3865	110.009	103.437	78.8165	50.5786	60.7635	25.7286	42.214	82.7575	24.5205	38.3124	46.9269	83.7587	82.0723	66.0696	154.966	115.877	58.5143	144.268	61.744	96.3615	39.5577	51.8093	58.3595	48.6511	44.9647	61.4171	51.4421	PUCCINIA3711:	TRUE	TRUE	0	0	NA	N	FALSE
PGTG_02274T0	97.7677	144.064	118.472	104.607	101.501	130.152	136.362	87.2316	119.655	113.4	95.3795	89.2432	115.214	132.611	129.327	131.577	103.536	122.928	159.323	163.273	153.15	135.768	158.169	115.177	103.524	160.186	138.166	112.597	122.324	114.892	PUCCINIA1494:	TRUE	TRUE	0	0	NA	N	FALSE
PGTG_02275T0	10.7718	15.63	9.33762	13.3059	12.1022	10.8866	8.38344	11.078	17.0581	5.49728	10.2872	6.09604	10.1335	9.81757	1.89302	11.6602	12.32	2.96375	9.60268	14.5472	8.96722	13.4314	5.63717	7.86755	15.1533	10.8816	14.844	11.9974	9.28918	10.852	PUCCINIA7304:	TRUE	TRUE	0	0	NA	N	FALSE
PGTG_02277T0	8.85476	15.2955	8.2244	10.851	11.1031	9.58828	4.10204	32.5244	6.25994	52.8208	30.2025	35.7952	61.88	71.4298	22.2312	4.27902	8.03758	0	22.5543	8.54195	26.3261	67.6007	49.649	69.2959	86.7538	101.167	95.2328	57.236	70.233	64.8567	PUCCINIA3440:	TRUE	TRUE	0	3	0	N	FALSE
PGTG_02278T0	19.3963	28.4284	29.297	24.2013	27.3431	22.276	20.9662	16.4858	14.5435	13.6347	22.453	8.31586	14.9292	14.7511	10.3294	29.8238	26.1427	24.2576	31.4386	15.8756	39.7555	10.4699	32.6818	13.4156	16.0202	12.8648	12.3746	12.8324	13.366	13.2174	PUCCINIA4745:	TRUE	FALSE	3	3	1	N	FALSE
PGTG_02279T0	870.15	961.43	837.417	732.014	887.618	959.21	1089.47	895.328	581.908	1009.4	922.574	570.476	851.768	806.554	1254.82	772.802	832.541	993.696	883.654	703.364	891.481	650.909	1175.79	889.642	623.358	616.643	658.118	755.288	852.299	826.52	PUCCINIA3075:	TRUE	TRUE	0	0	NA	N	FALSE
PGTG_02281T0	546.438	264.468	289.068	492.731	508.899	315.266	170.921	310.512	186.311	275.733	346.714	136.972	79.4357	38.3624	231.576	447.557	317.817	369.946	292.478	334.126	330.2	167.661	404.6	181.687	46.343	105.044	48.7257	8.67905	13.9777	27.5755	PUCCINIA3435:	TRUE	TRUE	0	2	0	N	FALSE
PGTG_02283T0	0	0	0	0	0	0	0	0	0	2.33955	0	0	1.89751	1.99821	0	0	0	0	0	0	0	4.49128	0	4.60391	3.54694	7.64117	6.43436	2.55287	2.38276	2.26791	PUCCINIA7187:	TRUE	TRUE	4	2	2	N	FALSE
PGTG_02284T0	21.2147	16.0326	22.9886	11.3739	18.621	13.4004	12.8991	10.8474	13.1232	6.1518	0	18.7601	8.10772	6.5677	11.6512	40.3668	16.8498	45.6014	11.8206	8.95358	27.5946	11.8097	8.67357	36.3176	11.6583	12.2786	13.5352	13.8448	12.9222	12.523	PUCCINIA7186:	TRUE	TRUE	6	2	3	N	FALSE
PGTG_02285T0	0	0	0	2.50486	0	3.68895	4.73459	0	7.22526	0	3.48602	0	4.12052	6.26773	0	0	0	0	0	0	0	0	0	0	8.98627	11.0623	12.1098	8.08452	10.7797	19.0428	PUCCINIA2065:	TRUE	TRUE	1	6	0.166667	N	FALSE
PGTG_02286T0	40.6987	52.8568	41.1608	20.1712	34.929	52.5577	61.5897	42.2793	53.7082	51.4019	56.1432	25.5921	65.9383	84.8186	47.6831	39.7719	37.3532	43.5468	52.4075	85.5001	28.2336	34.235	38.4558	66.0583	109.737	105.831	132.136	85.5644	111.38	87.8604	PUCCINIA2141:	TRUE	TRUE	0	2	0	N	FALSE
PGTG_02287T0	335.403	24.1404	129.872	267.161	168.226	121.063	349.6	112.057	59.279	166.819	143.078	0	78.8815	19.7781	263.289	81.0408	76.1124	0	0	0	0	80.0612	156.718	109.425	21.0758	0	0	1.8951	0	10.7748	NA	NA	NA	0	0	NA	N	FALSE
PGTG_02289T0	3.08909	6.22538	6.69485	0	2.71142	0	5.00866	7.22062	7.6435	3.58311	0	21.8536	10.1711	9.69079	13.5725	5.22476	0	0	0	0	16.0723	0	0	0	5.43228	1.3003	1.97089	3.90971	4.10533	6.9466	PUCCINIA1630:	TRUE	TRUE	0	3	0	N	FALSE
PGTG_02291T0	0	0	0	0	0	0	0	0	0	0	0	0	0	0	0	0	0	0	0	0	0	0	0	0	0	0	0	0	0	0	PUCCINIA14292:	FALSE	TRUE	1	2	0.5	N	FALSE
PGTG_02295T0	62.0442	77.3251	95.5379	60.2251	50.8758	82.5066	127.072	104.949	121.199	134.459	79.9145	138.604	147.07	155.549	82.4952	173.978	145.242	308.845	72.7777	126.79	123.178	138.151	141.519	137.888	206.721	231.604	215.107	152.532	204.209	170.731	PUCCINIA2141:	TRUE	TRUE	0	0	NA	N	FALSE
PGTG_02296T0	29.7825	33.7613	26.2212	28.7412	30.2259	32.9216	12.0724	27.1927	41.452	24.8288	28.8876	26.336	28.0175	24.587	40.891	34.6313	23.6547	25.6072	33.1883	25.1387	43.5814	39.3749	24.353	38.2379	33.5508	50.1444	45.1278	34.6022	33.2584	36.4168	PUCCINIA2412:	TRUE	TRUE	3	8	0.375	N	FALSE
PGTG_02297T0	14.6898	16.9166	4.54822	10.8009	5.52594	5.30225	13.6104	14.7162	10.3851	17.0396	20.0429	29.6929	21.716	29.7984	0	28.3952	40.0025	101.043	28.064	14.1715	43.6744	9.34606	27.4555	47.9021	23.9881	7.067	21.4231	31.8724	24.1707	27.3709	PUCCINIA1630:	TRUE	TRUE	1	3	0.333333	N	FALSE
PGTG_02298T0	22.7884	58.1717	46.0958	33.8835	36.0041	49.9008	14.7797	26.6335	52.6275	37.0059	21.7643	64.4861	45.7342	36.6228	6.67501	61.6694	19.3063	20.8999	67.7203	30.7772	31.6177	60.8923	14.9072	41.6129	84.1559	85.6922	66.8812	53.8388	60.1219	53.9786	PUCCINIA6243:	TRUE	TRUE	0	0	NA	N	FALSE
PGTG_02303T0	0	0	0	0	0	0	0	0	0	0	0	0	180.746	126.892	0	0	0	0	0	0	0	0	0	0	0	0	0	121.586	0	172.823	NA	NA	NA	2	0	Inf	N	FALSE
PGTG_02304T0	0	0	0	0	0	0	0	0	0	0	0	0	2.69183	4.40951	0	0	0	0	0	0	0	0	0	0	1.67732	3.21196	2.43421	9.95924	8.45053	6.86356	PUCCINIA6145:	TRUE	TRUE	12	6	2	N	FALSE
PGTG_02305T0	4.24306	10.6887	16.0922	5.45961	6.51752	10.7206	3.43985	4.95886	5.24941	3.69113	2.53267	0	3.9916	3.50287	9.32111	3.58826	3.37004	14.5928	14.1849	0	11.0382	4.72395	10.4086	14.5272	8.39406	1.786	4.06061	2.68512	4.6991	7.15619	PUCCINIA1563:	TRUE	TRUE	19	9	2.11111	N	FALSE
PGTG_02306T0	5.81996	5.86442	37.8426	4.99242	30.6504	22.0573	0	20.4073	14.4006	16.8779	13.8969	0	5.47505	6.72656	25.5728	19.6873	18.49	0	12.9723	39.3038	0	25.9207	0	0	2.55883	4.89997	1.85674	2.76227	0	1.30876	PUCCINIA9078:	TRUE	TRUE	0	0	NA	N	FALSE
PGTG_02308T0	0	0	0	0	0	0	0	0	0	0	0	0	0	0	0	0	0	0	0	0	0	0	0	0	0	0	0	0	0	0	PUCCINIA9077:	TRUE	TRUE	1	1	1	N	FALSE
PGTG_02309T0	22.3605	16.8985	14.134	22.3779	30.2578	28.2483	15.1064	10.8886	9.22131	17.2905	13.3468	13.1819	16.653	12.3065	8.18685	28.3647	26.6397	25.6343	20.7646	25.1653	24.2375	22.8201	18.2841	17.0126	24.5754	18.0397	18.4269	22.8469	14.5831	17.1801	PUCCINIA6144:	TRUE	TRUE	0	1	0	N	FALSE
PGTG_02311T1	36.5441	46.8656	36.0004	28.498	45.1982	4.19645	10.7725	34.9449	8.22028	38.535	51.5596	47.0055	26.5651	27.975	43.7894	73.047	89.7139	137.109	96.2571	67.3014	69.1404	40.6871	86.9285	37.9158	23.3688	43.3513	27.5551	20.7609	28.4529	34.3656	PUCCINIA1685:	TRUE	TRUE	8	6	1.33333	N	FALSE
PGTG_02311T0	36.5441	46.8656	36.0004	28.498	45.1982	4.19645	10.7725	34.9449	8.22028	38.535	51.5596	47.0055	26.5651	27.975	43.7894	73.047	89.7139	137.109	96.2571	67.3014	69.1404	40.6871	86.9285	37.9158	23.3688	43.3513	27.5551	20.7609	28.4529	34.3656	PUCCINIA1685:	TRUE	TRUE	8	6	1.33333	N	FALSE
PGTG_02312T0	16.1536	14.4684	19.4496	12.3171	23.631	0	34.9219	18.8794	17.7643	29.1466	12.8565	50.7906	30.3925	46.8228	39.4303	12.1429	11.4044	24.6914	24.0021	12.1204	18.6768	15.9867	17.6116	16.3876	25.2506	27.1987	20.6127	26.1239	30.2138	29.0603	PUCCINIA6142:	TRUE	TRUE	1	7	0.142857	N	TRUE
PGTG_02313T0	36.769	48.3259	48.5038	39.7689	44.9024	72.7055	33.6968	37.3664	19.7782	13.9068	38.1687	45.2366	16.543	15.5733	7.02372	43.2623	63.4864	32.9888	28.5032	43.18	29.1118	23.1376	23.5298	18.2445	27.409	24.8974	17.8488	15.175	16.7605	14.3799	PUCCINIA6141:	TRUE	TRUE	1	2	0.5	N	FALSE
PGTG_02314T0	13.6201	3.92119	4.21677	20.0288	9.39313	4.91613	15.774	7.95887	28.8865	14.6694	25.5507	27.5291	22.4226	29.5559	12.823	6.58184	3.09079	0	17.3459	6.56938	5.06174	25.9949	12.7281	17.7645	25.6615	29.484	24.8274	20.0087	28.1568	15.7517	PUCCINIA2476:	TRUE	FALSE	1	1	1	N	FALSE
PGTG_02316T0	118.003	77.0369	37.8199	105.502	129.835	83.986	40.422	92.2631	57.5739	53.9769	103.172	11.7574	32.4431	32.93	51.115	75.8988	52.8023	51.4446	40.7455	28.0573	43.2368	29.6059	38.0527	15.1741	34.3407	40.5754	37.1125	24.4536	22.8241	16.0711	PUCCINIA3294:	TRUE	TRUE	0	11	0	N	TRUE
PGTG_02317T0	1132.85	1829.64	2107.6	1571.37	1368.1	2090.88	1980.09	1427.74	1113.27	978.839	1611.91	1250.86	306.108	145.921	2789.64	1331.72	1352.83	1381.6	1612.13	1302.53	1964.7	930.6	1235.09	1100.7	247.333	290.941	225.62	34.3194	68.8104	169.833	NA	NA	NA	2	1	2	Y	FALSE
PGTG_02318T0	184.493	207.958	196.549	160.942	112.532	110.611	314.347	179.09	77.373	290.189	186.669	44.247	357.414	365.541	288.543	116.355	168.886	236.598	223.038	190.059	178.965	222.833	286.376	342.631	346.46	434.4	436.956	504.111	543.935	451.444	PUCCINIA9076:	TRUE	FALSE	0	0	NA	N	FALSE
PGTG_02319T0	53.2482	57.232	46.1615	57.8574	34.2746	40.3615	51.8021	47.7123	17.5673	55.5881	59.3317	100.455	42.5787	42.787	31.1945	126.086	129.696	170.924	150.328	143.832	101.584	94.8565	116.109	129.647	84.2759	97.1284	75.8745	93.5088	83.8703	100.583	PUCCINIA6140:	TRUE	TRUE	0	10	0	N	FALSE
PGTG_02320T0	16.8695	15.3534	15.3311	10.2696	10.5082	16.4992	5.29399	12.7193	16.1579	10.73	15.5909	7.69913	11.0065	15.0947	7.17249	16.5672	13.8308	29.9448	14.5535	22.0473	25.4819	27.8686	14.2391	14.9047	26.7934	16.0336	19.0948	21.437	18.8032	21.7822	PUCCINIA2475:	TRUE	TRUE	1	0	Inf	N	FALSE
PGTG_02321T0	0	0	0	0	1.34344	1.93359	4.96334	0.894376	3.78717	2.66291	0	0	10.439	10.8667	0	0	0	0	6.82233	0	0	15.3361	2.50308	6.98699	25.5688	15.4619	20.9946	17.7977	13.7866	13.7675	PUCCINIA3504:	TRUE	TRUE	8	10	0.8	N	FALSE
PGTG_02322T0	0	0	0	0	0	0	0	0	0	0	0	0	0	0	0	0	0	0	0	0	0	0	0	0	0	0	0	0	0	0	PUCCINIA3404:	TRUE	FALSE	0	0	NA	N	FALSE
PGTG_02323T0	0	0	0	0	0	0	0	0	0	0	0	0	0	0	0	0	0	0	0	0	0	0	0	0	0	0	0	0	0	0	PUCCINIA1164:	TRUE	TRUE	0	0	NA	N	FALSE
PGTG_02325T0	17.7458	19.7837	11.4554	14.2509	16.9018	15.2637	13.4683	12.7963	16.8164	10.9482	14.4232	5.34189	10.8334	10.8473	6.63533	25.5443	21.5917	15.5826	23.5612	12.7476	19.6447	16.814	19.7592	8.61781	13.6106	18.1172	18.7888	13.9778	16.3916	14.2643	PUCCINIA1049:	TRUE	TRUE	5	21	0.238095	N	TRUE
PGTG_02326T0	0	6.0442	0	0	0	0	0	0	0	0	0	0	0	0	0	0	9.5284	0	0	0	0	6.67886	0	0	15.8237	10.1004	13.3957	9.9643	7.97169	18.8844	PUCCINIA4506:	TRUE	TRUE	1	2	0.5	Y	FALSE
PGTG_02327T0	38.6394	34.9068	42.3497	43.4317	38.2034	33.6646	24.4839	35.8138	54.9468	50.9978	32.8714	69.1197	73.7435	77.5839	35.1228	61.5971	42.33	48.8789	49.4907	53.9814	20.797	67.2455	45.0322	42.5755	116.366	105.808	115.322	75.2531	82.3712	82.0964	PUCCINIA10552:	TRUE	FALSE	1	7	0.142857	N	FALSE
PGTG_02328T0	0	0	0	0	0	0	0	0	0	52.4776	27.0056	0	26.5878	63.464	0	0	0	0	0	0	0	0	0	51.6343	159.12	142.83	267.004	126.986	120.193	116.943	PUCCINIA11521:	FALSE	FALSE	0	0	NA	N	FALSE
PGTG_02329T0	227.046	169.098	173.825	215.932	237.195	212.005	272.098	181.708	250.363	211.826	203.286	209.504	251.317	250.597	243.967	175.311	172.49	144.29	198.01	133.319	134.822	184.09	185.654	135.193	225.67	271.127	253.499	213.373	258.372	261.944	PUCCINIA7423:	TRUE	TRUE	0	0	NA	N	FALSE
PGTG_02331T0	0	0	0	0	0	0	0	0	0	0	0	0	0	0	0	0	0	0	0	0	0	0	0	0	0	0	0	0	0	0	PUCCINIA11522:	FALSE	FALSE	0	0	NA	N	FALSE
PGTG_02333T0	0	0	0	0	2.59276	0	0	0	0	3.42655	7.05338	0	2.77885	4.87722	12.9795	0	0	0	0	0	0	0	0	0	0	0	0	1.40198	0.872372	0	PUCCINIA4506:	TRUE	TRUE	1	1	1	Y	FALSE
PGTG_02334T0	11.5514	12.9329	8.34455	13.2119	12.9555	21.0788	6.24314	10.4999	15.879	10.4208	15.3219	0	12.0742	8.26477	14.0975	10.8542	10.1941	13.2426	2.86047	8.66675	3.33894	8.57354	8.396	8.78853	10.7205	9.72429	7.77906	12.691	10.8029	12.1222	PUCCINIA2749:	TRUE	TRUE	0	0	NA	N	FALSE
PGTG_02335T0	9.83022	9.90532	13.3152	8.43247	5.39273	6.20932	15.9387	7.18043	6.08086	19.9537	5.86768	17.3856	16.1834	19.4769	16.1963	4.1566	7.80764	33.8084	0	0	0	13.6806	12.0572	0	7.56285	4.13781	9.40762	25.2721	20.6849	18.2372	PUCCINIA10550:	TRUE	FALSE	0	3	0	N	FALSE
PGTG_02336T0	15.8041	11.7341	9.01324	12.8434	19.7127	12.6098	2.69735	9.72108	4.11631	10.6126	13.9017	11.7685	6.26	1.92273	7.30903	2.81372	7.92782	5.72146	22.2458	0	4.32777	1.85211	21.7649	11.3914	3.65672	5.60189	1.06136	0.789572	0.736957	0.7482	PUCCINIA7422:	TRUE	TRUE	2	5	0.4	N	FALSE
PGTG_02337T0	2.12386	0	0	0	0	0	6.88726	0	0	2.46359	5.07117	0	1.99799	2.10403	0	0	0	0	0	0	0	4.72939	6.94667	9.69598	11.205	0	2.71019	4.36811	2.50894	6.68644	PUCCINIA1716:	TRUE	TRUE	17	12	1.41667	N	FALSE
PGTG_02338T0	9.47524	8.59286	9.24038	4.87678	8.31679	17.9553	24.5811	19.9321	30.4786	17.584	21.4912	20.1085	20.9472	25.6572	16.6516	6.4104	12.0411	0	6.33512	25.5924	14.7897	25.3172	17.0453	23.7894	32.0737	40.68	40.5018	15.4402	18.3289	21.5205	PUCCINIA6467:	TRUE	TRUE	4	4	1	N	FALSE
PGTG_02339T0	15.4548	15.5729	16.7468	23.2003	13.5653	21.9648	21.9262	19.1909	14.3403	19.0463	16.1436	40.9992	21.3541	19.4571	12.7316	26.1396	27.6187	26.5763	21.5277	65.2253	50.2565	58.0715	34.7527	44.0946	45.0121	34.1527	41.2894	42.1772	42.5045	36.9262	PUCCINIA3973:	TRUE	TRUE	4	13	0.307692	N	FALSE
PGTG_02340T0	129.781	78.9572	159.216	121.831	126.81	68.0566	47.6441	100.17	24.2359	88.0537	105.244	207.888	104.813	100.268	129.112	99.3993	77.7953	117.903	163.736	115.755	178.366	103.604	152.174	89.4335	60.2887	88.648	79.6817	79.8047	100.521	92.5098	PUCCINIA3972:	TRUE	TRUE	1	9	0.111111	N	FALSE
PGTG_02341T0	105.23	134.952	134.784	106.679	79.769	181.279	155.109	78.2757	23.6705	127.627	125.646	0	168.739	210.074	105.096	80.9003	227.941	164.504	170.597	129.22	124.432	170.44	203.381	109.197	239.762	273.866	311.328	341.284	365.864	311.928	PUCCINIA6466:	TRUE	TRUE	1	2	0.5	N	FALSE
PGTG_02342T0	27.8413	5.395	8.12218	13.7784	19.7379	17.5861	6.94492	14.3915	5.29917	6.83103	11.5047	0	3.7776	1.76804	7.05692	18.1114	23.8139	47.8763	16.7055	32.538	27.857	13.1137	28.0193	14.6646	6.11968	6.76082	2.39108	5.59055	4.74364	4.81601	PUCCINIA3833:	TRUE	TRUE	11	16	0.6875	N	FALSE
PGTG_02343T0	2.79454	0	6.05686	0	0	0	0	3.26626	13.8293	6.48331	0	0	9.20124	12.9194	12.2791	0	26.6347	57.6663	0	37.7443	43.6193	12.4461	9.14031	25.5165	17.2011	14.1167	8.91536	8.40017	8.25305	13.8253	PUCCINIA9446:	TRUE	TRUE	1	0	Inf	Y	FALSE
PGTG_02344T0	0	0	0	0	0	0	0	0	0	0	0	0	0	0	0	0	0	0	0	0	0	0	0	0	0	0	0	0	0	0	PUCCINIA1056:	TRUE	TRUE	0	0	NA	N	FALSE
PGTG_02345T0	0	0	0	0	0	0	0	0	0	0	0	0	0	0	0	0	0	0	0	0	0	0	0	0	0	0	0	0	0	0	PUCCINIA14705:	FALSE	TRUE	0	0	NA	N	FALSE
PGTG_02346T0	0	0	0	0	0	0	0	0	0	0	0	0	0	0	0	0	0	0	0	0	0	0	0	0	0	0	0	0	0	0	PUCCINIA14704:	FALSE	TRUE	0	0	NA	N	FALSE
PGTG_02350T0	0	0	0	0	0	0	0	0	0	0	0	0	0	0	0	0	0	0	0	0	0	0	0	0	0	0	0	1.43412	0	0	NA	NA	NA	0	0	NA	N	FALSE
PGTG_02351T0	0	0	0	0	0	0	0	0	0	0	0	0	0	0	0	0	0	0	0	0	0	0	0	0	0	0	0	0	0	0	NA	NA	NA	0	0	NA	N	FALSE
PGTG_02353T0	11.7394	8.44934	16.3552	11.5088	13.9842	16.9492	2.71918	12.7397	8.29926	7.78075	14.0143	11.8638	9.07159	7.19939	3.6841	17.019	7.992	5.76777	3.73765	16.9867	13.0884	9.33554	13.7132	3.82786	8.10991	10.5886	10.6995	11.1435	10.8962	7.91969	PUCCINIA4047:	TRUE	TRUE	6	10	0.6	N	FALSE
PGTG_02354T0	72.6745	85.1047	51.081	70.7654	65.5132	66.9969	73.2485	51.6493	38.8805	56.9557	72.6891	13.895	38.8032	35.3494	56.0932	59.7982	43.6812	20.2657	43.7758	46.4216	30.6584	24.0546	44.9706	58.282	37.9937	35.5509	38.8474	33.2497	42.9256	36.2189	PUCCINIA6722:	TRUE	TRUE	3	2	1.5	N	FALSE
PGTG_02357T0	0	0	0	0	0	0	0	0	0	0	0	0	0	0	0	0	0	0	0	0	0	0	0	0	0	0	0	0	0	0	PUCCINIA14086:	FALSE	TRUE	6	2	3	N	FALSE
PGTG_02358T0	62.4716	34.6219	47.3854	25.4547	60.3171	45.3797	12.6615	65.7086	42.5086	40.7585	54.0684	22.0967	58.4021	44.869	30.8779	26.4154	49.618	53.7135	27.846	15.8191	20.3147	26.0816	25.5413	32.0828	56.9869	53.9056	35.8708	64.9834	53.9651	60.4078	PUCCINIA6724:	TRUE	TRUE	0	0	NA	N	FALSE
PGTG_02359T0	5.47945	7.36175	3.95852	3.13356	3.20635	4.61484	5.92293	4.26939	0	4.23723	0	0	0.859121	1.20629	8.02512	0	29.0137	0	24.4253	61.6704	19.0061	28.47	17.9221	8.33827	1.60599	7.6884	4.66138	2.88962	2.15765	7.39316	PUCCINIA9741:	TRUE	TRUE	0	0	NA	Y	FALSE
PGTG_02360T1	5.22981	6.32371	15.8677	3.58895	6.42657	7.92118	0	14.6559	15.5285	16.9697	7.49197	14.7856	24.5774	20.0152	27.5731	17.6909	23.2403	0	9.32463	21.189	43.5365	34.9473	27.3689	23.8742	34.0518	36.1288	50.6714	25.4608	29.3699	39.9501	PUCCINIA2029:	TRUE	TRUE	1	15	0.0666667	N	TRUE
PGTG_02360T0	5.22981	6.32371	15.8677	3.58895	6.42657	7.92118	0	14.6559	15.5285	16.9697	7.49197	14.7856	24.5774	20.0152	27.5731	17.6909	23.2403	0	9.32463	21.189	43.5365	34.9473	27.3689	23.8742	34.0518	36.1288	50.6714	25.4608	29.3699	39.9501	PUCCINIA2029:	TRUE	TRUE	1	15	0.0666667	N	TRUE
PGTG_02361T0	44.4889	64.0411	27.5505	65.4224	61.3638	56.2034	175.184	115.142	188.711	191.687	144.173	179.863	431.976	423.946	153.597	10.7495	40.3832	65.5746	70.8314	42.9214	82.6688	155.686	103.938	101.557	273.846	224.741	253.455	439.4	407.304	384.457	PUCCINIA6725:	TRUE	TRUE	0	4	0	N	FALSE
PGTG_02363T0	0	0	0	0	0	0	0	0	0	0	0	0	0	0	0	0	0	0	0	0	0	0	0	0	0	0	0	0	0	0	PUCCINIA13359:	TRUE	FALSE	3	0	Inf	N	FALSE
PGTG_02364T0	0	0	0	0	0	0	0	0	0	0	0	0	0	0	0	0	0	0	0	0	0	0	0	0	0	0	0	0	0	0	PUCCINIA9532:	FALSE	TRUE	0	0	NA	N	FALSE
PGTG_02365T0	0	0	0	0	0	0	0	0	0	0	0	0	0	0	0	0	0	0	0	0	0	0	0	0	0	0	0	0	0	0	NA	NA	NA	0	0	NA	N	FALSE
PGTG_02366T0	0	0	0	0	0	0	0	0	0	0	0	0	0	0	0	0	0	0	0	0	0	0	0	0	0	0	0	0	0	0	PUCCINIA14299:	FALSE	TRUE	0	0	NA	N	FALSE
PGTG_02368T0	77.5674	68.7808	26.8974	50.569	69.4456	19.5984	50.3072	43.5146	69.0945	61.1812	66.6733	21.9499	51.0794	67.622	61.3453	0	14.7859	0	0	10.476	8.07155	3.45443	10.1482	0	6.82026	6.53015	4.94893	9.81734	13.7447	9.76808	PUCCINIA5825:	TRUE	TRUE	6	8	0.75	N	TRUE
PGTG_02370T0	88.3354	84.1196	94.6682	73.277	81.7957	98.1058	107.027	97.5649	134.507	92.3261	85.7537	82.4052	125.107	112.193	46.9141	65.6733	89.4351	46.7393	86.5381	91.7685	95.961	101.589	85.7252	97.4894	151.923	133.203	145.54	105.813	111.805	117.877	PUCCINIA7350:	TRUE	TRUE	0	1	0	N	FALSE
PGTG_02371T0	0	0	0	0	0	0	0	1.37561	0	1.36525	2.8103	0	0	2.72078	0	3.98158	3.73944	0	0	0	0	0	3.84983	0	2.06982	0.990892	1.50191	2.23458	1.39045	0.529373	PUCCINIA13502:	TRUE	FALSE	6	12	0.5	N	FALSE
PGTG_02372T0	166.731	137.93	132.711	204.824	203.71	150.824	73.4251	131.105	78.945	74.0116	114.262	72.8066	26.6258	15.2939	65.5656	174.075	158.584	159.285	91.7498	121.619	155.291	93.9571	121.187	112.757	34.3861	38.5552	28.2344	67.166	39.5138	45.5941	PUCCINIA1313:	TRUE	TRUE	2	21	0.0952381	N	TRUE
PGTG_02373T0	2.28	0	0	0	0.667083	1.92024	14.7872	7.9938	3.76102	11.4596	5.44362	0	20.0189	26.6026	3.33908	0	0	0	0	0	3.95423	15.2302	4.97159	17.3469	28.0652	23.0326	30.0622	22.3641	31.8718	30.0793	PUCCINIA2866:	TRUE	TRUE	0	4	0	Y	TRUE
PGTG_02374T0	33.1924	28.6679	20.5533	37.9637	24.9722	15.9742	15.3766	27.7092	54.7531	53.1676	30.1911	0	52.7856	65.7649	6.94463	10.6934	10.043	21.744	42.2734	42.6937	57.5658	17.5977	20.679	36.0781	16.6772	21.2904	27.228	23.7556	27.5407	31.9892	PUCCINIA7064:	TRUE	TRUE	0	2	0	N	FALSE
PGTG_02375T0	1.46074	0	0	0	0	0	0	0	0	0	0	0	0.343544	0.241184	0	0	0	0	0	0	0	0	0	0	0	0	0	0	0	0	PUCCINIA1412:	TRUE	TRUE	9	3	3	N	FALSE
PGTG_02378T0	1.04939	0	2.27423	0	1.84218	5.30281	3.40296	2.45284	10.3862	8.52025	2.5055	0	24.6799	14.5542	0	0	0	0	0	0	0	2.33664	3.43231	0	9.22669	14.1348	9.37313	13.4476	13.6362	11.799	PUCCINIA7131:	TRUE	TRUE	13	14	0.928571	N	FALSE
PGTG_02380T0	0	0	0	0	0	0	0	0	0	0	0	0	0	0	0	0	16.6922	0	0	0	0	0	0	0	0	0	0	0	0	0	PUCCINIA10224:	TRUE	FALSE	0	0	NA	N	FALSE
PGTG_02381T0	580.341	202.722	486.385	378.345	370.155	361.688	326.201	298.469	287.194	350.079	443.459	109.495	131.028	56.2146	510.027	575.85	639.163	452.409	810.656	391.939	523.375	310.179	569.449	247.3	112.273	143.331	34.5623	19.5869	36.5634	59.1619	PUCCINIA3082:	TRUE	TRUE	2	1	2	Y	FALSE
PGTG_02382T0	21.5916	25.7855	22.5299	9.60374	20.3556	18.1846	12.9662	13.0842	23.7446	11.1305	9.54651	0	6.39453	7.65815	7.02691	24.3461	22.8655	49.5056	14.2581	43.1996	12.4822	21.3675	13.078	14.6022	11.9529	8.07849	8.67333	12.7781	10.6277	13.6671	PUCCINIA7130:	TRUE	TRUE	9	12	0.75	N	FALSE
PGTG_02383T0	57.3069	95.5774	115.636	88.1462	79.787	154.779	70.4892	113.169	39.1166	64.1809	103.803	83.8806	30.6733	28.0596	78.143	93.5841	156.952	122.333	114.514	133.445	102.815	70.4053	90.4873	135.32	60.8145	51.5732	42.8676	28.7621	35.5995	65.7676	PUCCINIA7129:	TRUE	TRUE	0	0	NA	Y	TRUE
PGTG_02384T0	0	0	0	0	0	0	0	0	0	0	0	0	0	0	0	0	0	0	0	0	0	0	0	0	0	0	0	0	0	0	PUCCINIA3257:	TRUE	TRUE	2	4	0.5	N	FALSE
PGTG_02385T0	142.223	187.785	260.416	286.069	213.08	415.104	667.946	679.24	970.785	839.097	515.244	867.407	1650.51	1629.2	538.716	356.677	319.405	303.602	568.409	165.594	765.491	1670.9	874.216	1410.54	2511.93	2782.88	2875.67	1767.46	2274.65	1864.9	PUCCINIA2315:	TRUE	TRUE	0	7	0	N	FALSE
PGTG_02386T0	0	0	0	0	0	0	0	0	0	0	0	0	0	0	0	0	0	0	0	0	0	0	0	0	0	0	0	0	0	0	PUCCINIA12326:	TRUE	FALSE	0	0	NA	N	FALSE
PGTG_02387T0	666.062	438.014	440.776	336.799	572.32	602.297	591.133	499.981	728.621	1000.56	485.598	1091.5	1121.26	1245.6	893.587	379.469	378.666	530.487	719.008	236.79	620.137	562.185	527.436	608.298	869.46	1210.34	1154.41	1449.74	1416.29	1570.33	PUCCINIA4410:	TRUE	TRUE	0	0	NA	N	FALSE
PGTG_02388T0	123.357	66.9305	92.5578	81.3977	108.275	35.9627	61.542	94.2807	93.9166	11.0083	90.64	0	40.17	10.9671	20.8492	224.69	120.586	97.9045	63.4567	96.1315	148.112	126.797	108.627	21.6628	50.0682	43.9437	39.3582	46.5379	36.4308	27.7399	PUCCINIA2515:	TRUE	TRUE	1	2	0.5	N	FALSE
PGTG_02389T0	74.3461	84.05	102.18	80.8852	58.89	87.0501	88.2036	61.4599	80.7623	96.7537	69.274	76.9704	123.675	120.957	95.6073	128.813	74.8918	112.256	80.8308	73.471	75.4766	129.21	118.619	74.5035	133.931	151.133	135.362	154.054	172.439	144.351	PUCCINIA6320:	TRUE	TRUE	0	0	NA	N	FALSE
PGTG_02390T0	31.8371	37.0158	21.2302	16.8063	41.9171	24.7509	51.6208	68.6924	84.8361	82.378	29.2364	34.6502	80.6357	96.2371	26.9001	33.1372	38.9025	50.5362	43.6657	0	38.2261	84.5245	52.0661	83.8492	130.275	135.042	139.842	74.7778	84.6216	83.7097	PUCCINIA6319:	TRUE	TRUE	1	5	0.2	N	FALSE
PGTG_02391T0	22.2375	25.2083	12.0481	20.2678	22.5685	31.6046	11.2675	21.9278	24.0728	16.1205	29.8648	29.4959	20.9197	22.9478	0	25.858	6.6233	38.2399	6.19504	32.8474	21.6938	26.3047	27.2752	38.0674	36.0488	23.4003	27.9313	27.1555	29.3479	32.5043	PUCCINIA3679:	TRUE	TRUE	0	7	0	N	FALSE
PGTG_02392T0	24.8445	29.8028	26.2796	25.8788	32.1913	34.3756	23.978	28.6891	33.6644	16.8093	27.5397	46.0298	25.8764	20.7058	12.9943	27.0135	20.6724	6.10329	23.7298	21.9686	30.7772	27.0007	27.087	25.6526	45.7676	35.1065	38.8708	29.8536	24.3703	30.462	PUCCINIA4652:	TRUE	FALSE	8	17	0.470588	N	FALSE
PGTG_02393T0	8.77909	10.1099	24.4623	15.0616	15.4115	25.3502	8.13396	7.32873	24.8258	13.0923	8.9833	0	11.7983	19.0508	22.0412	16.9698	15.9378	17.2533	11.1808	0	39.1517	8.37787	24.6124	34.3518	29.7735	32.7303	24.805	24.0083	32.9645	28.7669	PUCCINIA6318:	TRUE	TRUE	2	4	0.5	N	TRUE
PGTG_02394T0	19.3295	10.6239	19.042	18.0884	18.5087	13.3196	22.7934	24.645	60.8721	46.8803	41.9569	49.7262	110.757	120.117	46.3248	35.6652	33.4963	24.174	15.6661	0	45.7137	129.126	74.7176	48.1324	190.046	179.004	214.14	155.961	251.176	256.062	PUCCINIA12619:	TRUE	FALSE	2	1	2	N	FALSE
PGTG_02395T0	169.885	76.7925	99.7887	111.681	156.083	96.2774	97.8242	103.914	94.2856	88.3983	128.891	22.4644	79.9087	58.1969	90.6872	96.674	75.6624	32.763	63.696	75.0509	115.651	81.3145	109.054	36.2407	79.5736	88.2188	92.1821	83.1428	71.2722	82.1186	PUCCINIA6317:	TRUE	TRUE	5	5	1	N	FALSE
PGTG_02397T0	0	0	0	0	0	0	0	0	0	0	0	0	0	0	0	0	0	0	0	0	0	0	0	0	0	0	0	0	0	0	PUCCINIA9363:	FALSE	TRUE	1	13	0.0769231	N	FALSE
PGTG_02398T0	0	0	0	0	0	3.59943	0	9.98976	14.0998	4.95725	6.80283	0	10.7214	5.17476	6.2592	0	4.52594	0	0	0	7.41208	22.2052	9.31909	0	17.5363	11.9932	7.2713	18.7066	4.62796	5.76642	PUCCINIA6336:	TRUE	TRUE	0	2	0	Y	FALSE
PGTG_02399T0	17.4756	4.40228	9.46883	3.74769	0	0	14.1675	15.3187	21.6204	43.0759	10.4317	92.7256	47.2649	54.1014	28.7943	0	13.88	0	48.6881	0	22.7311	19.4573	42.8691	59.8358	65.3065	84.5976	87.8069	66.3541	97.4146	64.8422	PUCCINIA4077:	TRUE	TRUE	3	2	1.5	N	FALSE
PGTG_02400T0	66.9354	61.8262	64.0677	56.4609	75.8877	70.4669	27.1323	48.239	46.9262	31.0544	46.6113	71.0261	34.108	35.3656	36.7598	67.927	40.7586	38.3677	42.2667	52.731	55.1411	39.7439	49.2594	43.2868	47.5714	42.261	40.9245	51.4479	36.2411	45.4072	PUCCINIA1355:	TRUE	TRUE	4	3	1.33333	N	FALSE
PGTG_02401T0	196.859	190.353	223.95	195.742	229.84	272.914	113.725	190.17	143.468	61.8278	150.714	119.081	44.4286	32.8895	88.3379	180.32	172.325	167.25	106.296	198.918	172.734	110.363	104	87.5159	67.0128	63.3752	53.6975	37.5064	37.1475	48.5799	PUCCINIA1355:	TRUE	TRUE	1	3	0.333333	N	FALSE
PGTG_02402T1	189.932	111.553	144.269	145.328	155.895	162.487	133.559	117.42	111.526	110.51	103.604	145.692	52.0744	41.0809	101.929	185.123	161.219	258.331	221.427	173.836	205.115	129.03	171.47	99.8911	61.8194	65.043	46.6556	46.4401	47.1591	59.6443	PUCCINIA5094:	TRUE	FALSE	8	10	0.8	N	FALSE
PGTG_02402T0	189.932	111.553	144.269	145.328	155.895	162.487	133.559	117.42	111.526	110.51	103.604	145.692	52.0744	41.0809	101.929	185.123	161.219	258.331	221.427	173.836	205.115	129.03	171.47	99.8911	61.8194	65.043	46.6556	46.4401	47.1591	59.6443	PUCCINIA5094:	TRUE	FALSE	8	10	0.8	N	FALSE
PGTG_02403T0	29.5039	14.0823	28.6048	33.301	29.3042	19.6172	12.5889	15.4256	3.84227	14.4088	16.6837	0	7.66927	6.92253	6.82243	47.2753	39.4669	32.0434	55.3728	36.6997	32.3172	25.9321	40.6319	10.633	4.77858	10.4579	6.43954	15.4772	9.85983	13.9678	PUCCINIA5684:	TRUE	TRUE	0	1	0	N	FALSE
PGTG_02404T0	0.879132	0	0	0	0.771648	2.22124	0	0	0	1.01969	0	0	0	0	0	2.97385	0	0	0	0	0	0	2.87544	0	0	0.740088	0.560882	0.417253	0.259632	0	PUCCINIA5683:	TRUE	TRUE	4	7	0.571429	N	FALSE
PGTG_02405T0	11.1211	4.98046	8.03395	8.4798	4.3384	9.36627	0	2.88829	6.11499	4.2998	0	0	4.06856	2.04023	21.7164	12.5398	11.7772	8.49954	0	0	6.42913	5.50294	4.04162	11.2819	4.34589	7.28181	3.94185	4.8873	4.37915	0.555745	PUCCINIA5681:	TRUE	TRUE	8	6	1.33333	N	TRUE
PGTG_02406T0	16.8569	27.7948	16.606	34.1783	28.2469	34.8473	69.5721	30.4473	37.9182	39.1055	18.2947	65.0473	46.853	60.7257	33.6655	82.9414	34.0801	42.1635	47.8168	62.09	31.8929	40.9481	55.1353	62.9625	88.9305	123.851	96.795	72.733	91.4202	88.9093	PUCCINIA5680:	TRUE	TRUE	0	10	0	N	FALSE
PGTG_02407T0	25.6695	14.7803	11.126	11.3243	19.3124	14.8245	4.75664	13.714	10.8884	8.5067	8.75531	0	8.2794	4.11721	6.44453	22.3284	6.99016	5.04475	9.8073	4.9524	11.4477	6.53219	16.7918	6.69599	10.3175	11.1134	7.01867	9.97865	5.63154	8.90604	PUCCINIA5679:	TRUE	TRUE	14	14	1	N	FALSE
PGTG_02408T0	5526.05	2773.86	2909.66	5399.16	5596.19	3117.04	2391.52	3316.92	2388.22	2736.05	2613.12	961.804	820.068	410.752	2464.04	3736.31	3984.16	4394.84	4045.22	2846.04	3925.5	1892.09	3879.45	1784.37	582.76	1104.5	455.392	54.305	135.498	302.643	PUCCINIA4342:	TRUE	TRUE	2	2	1	Y	FALSE
PGTG_02409T0	6.29411	3.1711	3.41024	10.7983	16.5738	15.9029	5.10264	12.8732	0	12.7762	3.75703	0	4.44083	4.1569	6.9136	15.9684	14.9973	0	14.0282	10.6257	16.3739	0	5.14666	21.5501	5.53421	3.97411	1.00394	6.72144	10.2235	6.36925	PUCCINIA5677:	TRUE	TRUE	1	1	1	N	FALSE
PGTG_02410T0	1.58486	0	0	5.43802	0	0	0	0	0	3.67663	0	0	0.745466	2.09341	0	0	0	0	0	0	0	0	0	0	4.18055	4.00273	5.05583	4.01175	5.14858	5.70232	PUCCINIA5675:	TRUE	TRUE	4	1	4	N	TRUE
PGTG_02411T0	11.9315	17.1753	14.7765	0	8.97666	0	11.0548	13.9448	33.7404	1.97711	20.3489	48.2341	16.0349	18.0116	7.48912	11.5317	5.4152	0	0	11.5103	17.7368	7.591	0	15.5627	23.9796	10.0449	14.1376	16.1798	25.1694	18.3984	PUCCINIA8493:	TRUE	FALSE	1	3	0.333333	N	TRUE
PGTG_02412T0	349.392	234.708	210.391	155.406	249.884	196.174	146.872	189.095	32.0193	82.575	200.881	0	48.6943	38.4589	142.176	372.078	267.227	400.546	201.939	174.812	403.969	216.165	359.765	59.0895	51.2142	54.4842	66.0661	36.8508	32.4843	52.3798	PUCCINIA1480:	TRUE	TRUE	0	0	NA	Y	FALSE
PGTG_02413T0	0	0	0	0	0	0	0	0	0	0	0	0	0	0	0	0	0	0	0	0	0	0	0	0	0	0	0	2.19572	0	0	PUCCINIA14755:	FALSE	TRUE	1	0	Inf	N	FALSE
PGTG_02414T0	0	11.4051	0	0	0	0	0	0	0	6.56572	0	0	13.3098	11.213	0	0	0	0	0	0	0	0	0	0	4.97707	0	7.22296	4.4767	5.01406	7.63584	PUCCINIA8479:	TRUE	TRUE	2	0	Inf	N	FALSE
PGTG_02415T0	27.9207	45.7177	30.2559	62.8704	30.6338	52.9088	33.953	38.7505	43.1785	40.4827	37.4992	49.3812	39.399	40.3375	46.0035	47.2238	49.8959	12.0032	54.4508	11.784	54.4759	38.8577	91.3222	55.765	47.5656	38.1968	38.9682	27.6077	36.5905	37.672	PUCCINIA8475:	TRUE	FALSE	5	3	1.66667	N	TRUE
PGTG_02416T1	26.2101	38.4151	25.8196	38.8348	18.5099	27.0913	19.3146	30.632	47.1659	37.3105	17.0671	16.8459	38.0236	40.4721	47.1097	24.1804	41.6325	16.3847	15.9284	40.22	49.5886	18.5681	35.0703	21.7514	27.2353	23.068	34.2045	33.2932	30.6105	23.0402	PUCCINIA1237:	TRUE	TRUE	5	5	1	N	FALSE
PGTG_02416T0	26.2101	38.4151	25.8196	38.8348	18.5099	27.0913	19.3146	30.632	47.1659	37.3105	17.0671	16.8459	38.0236	40.4721	47.1097	24.1804	41.6325	16.3847	15.9284	40.22	49.5886	18.5681	35.0703	21.7514	27.2353	23.068	34.2045	33.2932	30.6105	23.0402	PUCCINIA1237:	TRUE	TRUE	5	5	1	N	FALSE
PGTG_02419T0	0	0	0	0	0	0	0	0	0	0	0	0	0	0	0	0	0	0	0	0	0	0	0	0	0	0	0	0	0	0	PUCCINIA1187:	TRUE	TRUE	0	0	NA	N	FALSE
PGTG_02420T0	25.0364	24.2933	34.1628	47.7255	34.184	39.8288	42.0975	37.9294	59.6545	44.0969	26.5672	52.4779	91.5937	101.354	73.3325	50.1872	38.2973	31.891	41.3324	50.0921	43.4208	49.5533	57.6252	63.495	74.192	82.7455	85.7817	52.3721	61.3424	67.9778	PUCCINIA5649:	TRUE	TRUE	2	6	0.333333	N	FALSE
PGTG_02422T0	52.8666	91.3209	81.8643	0	46.4031	38.1641	24.4909	61.8053	112.124	105.154	0	106.89	127.886	157.119	33.1928	76.6426	71.9816	259.743	134.701	0	196.472	151.399	74.1064	68.9759	112.923	139.92	163.88	185.199	176.204	166.438	PUCCINIA7152:	TRUE	TRUE	0	0	NA	N	FALSE
PGTG_02423T0	141.068	58.8187	79.0651	95.9729	117.416	63.501	68.3553	71.062	36.1087	55.4809	50.3275	45.8822	22.4993	10.4411	46.3057	93.2443	105.604	83.6489	36.1375	71.1689	63.2728	54.1565	58.338	37.0097	17.8206	19.7927	12.4138	10.7741	12.4505	16.0436	PUCCINIA1225:	TRUE	TRUE	3	5	0.6	N	TRUE
PGTG_02425T0	18.8748	13.3647	17.6884	17.5038	18.8059	14.178	11.5798	14.3081	15.1469	7.69185	19.4871	21.6522	13.4371	12.9711	4.48247	5.17686	12.9654	3.5089	6.82143	13.7785	10.6167	10.2227	5.00556	2.32869	18.8377	10.3065	18.2254	13.9621	11.7511	9.86553	PUCCINIA10840:	FALSE	TRUE	4	3	1.33333	N	FALSE
PGTG_02426T0	59.283	71.6831	38.5453	44.0731	41.628	74.893	51.2648	78.5255	58.6748	84.8105	80.2116	27.9602	96.6675	108.976	69.4604	26.7383	69.0587	54.37	96.8963	13.3445	71.9705	70.4053	90.4873	81.1922	88.6155	126.437	79.4311	105.357	137.145	128.869	PUCCINIA9553:	TRUE	FALSE	0	0	NA	Y	TRUE
PGTG_02427T0	27.813	50.4458	42.1971	42.9449	29.295	28.1092	36.0768	22.7555	55.0553	80.6573	26.5646	0	87.6517	98.2734	85.5464	9.40833	26.5085	38.262	37.1956	18.7827	14.4709	24.7743	45.485	50.7911	83.1523	105.373	141.97	110.445	132.245	126.34	PUCCINIA2760:	TRUE	TRUE	0	0	NA	N	FALSE
PGTG_02428T0	3.127	0	0	5.36474	2.74469	7.90075	20.2805	18.2745	30.9492	21.7642	7.46675	88.494	119.138	109.456	27.4803	0	0	0	13.9399	0	16.2695	27.8541	20.4554	0	87.9899	55.2872	99.7617	140.993	141.294	171.577	PUCCINIA3356:	TRUE	TRUE	0	0	NA	Y	FALSE
PGTG_02429T0	40.3107	32.4949	34.9455	30.4294	50.9504	28.518	52.2878	43.3434	31.9177	50.4981	30.7993	0	77.3603	71.3493	28.3381	38.1806	40.9814	44.364	14.375	54.4422	75.504	64.6281	58.0128	66.2487	73.7235	78.7324	78.1856	69.3862	72.3816	81.9464	PUCCINIA10787:	FALSE	TRUE	0	1	0	N	FALSE
PGTG_02430T0	0	0	1.82768	1.44686	0.740238	2.13082	0	0.985609	4.17347	0	2.01354	0	1.58673	0.835472	0	0	2.67931	0	3.75913	0	0	3.75567	0	3.84985	1.483	3.54981	1.0761	1.06738	3.23783	3.41366	PUCCINIA3678:	TRUE	TRUE	4	4	1	N	FALSE
PGTG_02431T0	233.396	177.973	259.812	227.265	232.545	175.317	409.112	162.23	62.4329	380.564	361.556	267.817	581.548	516.592	360.386	170.705	120.243	260.336	224.999	213.034	295.38	295.04	268.217	316.841	593.608	610.853	648.116	729.513	938.916	785.856	PUCCINIA6572:	TRUE	TRUE	2	0	Inf	N	TRUE
PGTG_02432T0	11.3992	9.7459	10.4802	11.8525	13.3406	10.4732	3.36047	8.07377	8.54713	7.21165	6.5977	9.77428	8.61138	5.93153	1.51762	24.5382	16.4614	16.6321	13.8571	16.3273	19.7696	13.8443	6.77892	11.0378	16.7038	14.8302	13.8837	17.9795	13.466	18.6428	PUCCINIA6573:	TRUE	TRUE	22	46	0.478261	N	FALSE
PGTG_02433T0	29.4325	41.2623	33.2801	35.1269	31.4501	54.9653	33.1978	26.9203	12.6654	38.5919	42.7751	72.4228	45.1438	46.4832	44.9793	64.9315	48.7862	52.813	57.0413	34.5651	53.2643	79.7845	46.0408	52.5762	47.2567	44.1693	55.518	55.472	54.043	58.7044	PUCCINIA6574:	TRUE	TRUE	0	0	NA	N	TRUE
PGTG_02434T0	0	0	0	0	0	0	0	0	0	0	0	0	0	0	0	0	0	0	0	0	0	0	0	0	0	0	0	0	0	0	PUCCINIA1044:	TRUE	TRUE	0	0	NA	N	FALSE
PGTG_02436T0	0	0	0	0	0	0	0	3.63553	0	0	0	0	0	0	0	73.6518	49.4091	21.3949	97.0619	21.0058	64.7333	69.2662	71.2146	42.6019	60.1725	57.613	57.5551	115.149	76.2435	74.1426	NA	NA	NA	0	0	NA	N	FALSE
PGTG_02439T0	0	0	0	0	0	0	0	0	0	0	0	0	0	0	0	0	0	0	0	0	0	0	0	0	0	0	0	0	0	0	PUCCINIA9888:	TRUE	TRUE	0	0	NA	N	FALSE
PGTG_02440T0	0	0	0	0	0	0	0	0	0	0	0	0	0	0	0	0	0	0	0	0	0	0	0	0	0	0	0	0	0	0	PUCCINIA6853:	TRUE	TRUE	0	0	NA	N	FALSE
PGTG_02442T0	0	0	0	0	0	0	0	0	0	0	0	0	0	0	0	0	0	0	0	0	0	0	0	0	0	0	0	0	0	0	PUCCINIA6856:	TRUE	TRUE	0	0	NA	N	FALSE
PGTG_02443T0	0	0	0	0	0	0	0	0	0	0	0	0	0	0	0	0	0	0	0	0	0	0	0	0	0	0	0	0	0	0	PUCCINIA6857:	TRUE	TRUE	1	0	Inf	N	FALSE
PGTG_02448T0	0	0	0	0	0	0	0	0	0	0	0	0	0	0	0	0	0	0	0	0	0	0	0	0	0	0	0	0	0	0	PUCCINIA9530:	TRUE	TRUE	0	0	NA	N	FALSE
PGTG_02450T0	0	0	0	0	0	0	0	0	0	0	0	0	0	0	0	0	0	0	0	0	0	0	0	0	0	0	0	0	0	0	NA	NA	NA	13	3	4.33333	N	FALSE
PGTG_02452T0	0	0	0	0	0	0	0	0	0	0	0	0	0	0	0	0	0	0	0	0	0	0	0	0	0	0	0	0	0	0	PUCCINIA7899:	TRUE	TRUE	3	5	0.6	N	FALSE
PGTG_02453T0	0	0	0	0	0	0	0	0	0	0	0	0	0	0	0	0	0	0	0	0	0	0	0	0	0	0	0	0	0	0	PUCCINIA10480:	TRUE	FALSE	0	0	NA	N	FALSE
PGTG_02455T0	0	0	0	0	0	0	0	0	0	0	0	0	0	0	0	0	0	0	0	0	0	0	0	0	0	0	0	0	0	0	PUCCINIA13519:	TRUE	FALSE	0	0	NA	N	FALSE
PGTG_02457T0	0	0	0	0	0	0	0	0	0	0	0	0	0	0	0	0	0	0	0	0	0	0	0	0	0	0	0	0	0	0	PUCCINIA13520:	TRUE	FALSE	0	0	NA	N	FALSE
PGTG_02458T0	0	0	0	0	0	0	0	0	0	0	0	0	0	0	0	0	0	0	0	0	0	0	0	0	0	0	0	0	0	0	PUCCINIA10481:	TRUE	FALSE	0	0	NA	N	FALSE
PGTG_02459T0	0.86616	1.74555	0	0	0	0	0	2.02454	0	1.00465	2.06801	0	9.77795	6.57856	0	0	0	5.95784	0	5.84882	0	3.85727	2.83302	0	4.56936	2.1875	2.76303	8.22193	8.69724	9.73889	PUCCINIA2738:	TRUE	TRUE	1	3	0.333333	N	FALSE
PGTG_02462T0	0	0	0	0	0	0	0	0	0	0	0	0	0	0	0	0	0	0	0	0	0	0	0	0	0	0	0	0	0	0	PUCCINIA1446:	TRUE	TRUE	11	18	0.611111	N	FALSE
PGTG_02463T0	0	0	0	0	0	0	0	0	0	0	0	0	0	0	0	0	0	0	0	0	0	0	0	0	0	0	0	0	0	0	PUCCINIA1446:	TRUE	TRUE	4	2	2	Y	FALSE
PGTG_02464T0	0	0	0	0	0	0	0	0	0	0	0	0	0	0	0	0	0	0	0	0	0	0	0	0	0	0	0	0	0	0	PUCCINIA7827:	FALSE	FALSE	0	0	NA	N	FALSE
PGTG_02466T0	0	0	0	0	0	0	0	0	0	0	0	0	0	0	0	0	0	0	0	0	0	0	0	0	0	0	0	0	0	0	NA	NA	NA	0	0	NA	N	FALSE
PGTG_02468T0	0	0	0	0	0	0	0	0	0	0	0	0	0	0	0	0	0	0	0	0	0	0	0	0	0	0.314408	0	0.0590881	0	0	PUCCINIA5093:	FALSE	FALSE	0	0	NA	N	FALSE
PGTG_02469T0	0	0	0	0	0	0	0	0	0	0	0	0	0	0	0	0	0	0	0	0	0	0	0	0	0	0	0	0	0	0	PUCCINIA2490:	TRUE	TRUE	0	0	NA	N	FALSE
PGTG_02470T0	0	0	0	0	0	0	0	0	0	0	0	0	0	0	0	0	0	0	0	0	0	0	0	0	0	0	0	0	0	0	PUCCINIA14119:	FALSE	TRUE	0	0	NA	N	FALSE
PGTG_02471T0	0	0	0	0	0	0	0	0	0	0	0	0	0	0	0	0	0	0	0	0	0	0	0	0	0	0	0	0	0	0	PUCCINIA1301:	TRUE	TRUE	11	6	1.83333	N	FALSE
PGTG_02472T0	0	0	0	0	0	0	0	0	0	0	0	0	0	0	0	0	0	0	0	0	0	0	0	0	0	0	0	0	0	0	PUCCINIA2490:	TRUE	TRUE	0	0	NA	N	FALSE
PGTG_02473T0	0	0	0	0	0	0	0	0	0	0	0	0	0	0	0	0	0	0	0	0	0	0	0	0	0	0	0	0	0	0	PUCCINIA1034:	TRUE	TRUE	1	0	Inf	N	FALSE
PGTG_02474T0	0	0	0	0	0	0	0	0	0	0	0	0	0	0	0	0	0	0	0	0	0	0	0	0	0	0	0	0	0	0	PUCCINIA1227:	TRUE	TRUE	3	3	1	N	FALSE
PGTG_02475T0	0	0	0	0	0	0	0	0	0	0	0	0	0	0	0	0	0	0	0	0	0	0	0	0	0	0	0	0	0	0	PUCCINIA9809:	TRUE	TRUE	1	0	Inf	N	FALSE
PGTG_02476T0	0	0	0	0	0	0	0	0	0	0	0	0	0	0	0	0	0	0	0	0	0	0	0	0	0	0	0	0	0	0	PUCCINIA3144:	TRUE	FALSE	1	1	1	N	FALSE
PGTG_02482T0	0	0	0	0	0	0	0	0	0	0	0	0	0	0	0	0	0	0	0	0	0	0	0	0	0	0	0	0	0	0	PUCCINIA11932:	TRUE	FALSE	0	0	NA	N	FALSE
PGTG_02483T0	0	0	0	0	0	0	0	0	0	0	0	0	0	0	0	0	0	0	0	0	0	0	0	0	0	0	0	0	0	0	PUCCINIA1446:	TRUE	TRUE	0	0	NA	N	FALSE
PGTG_02490T0	0	0	0	0	0	0	0	0	0	0	0	0	0	0	0	0	0	0	0	0	0	0	0	0	0	0	0	0	0	0	PUCCINIA5095:	TRUE	TRUE	0	0	NA	Y	FALSE
PGTG_02491T0	0	0	0	0	0	0	0	0	0	0	0	0	0	0	0	0	0	0	0	0	0	0	0	0	0	0	0	0	0	0	PUCCINIA1227:	TRUE	TRUE	8	3	2.66667	N	FALSE
PGTG_02492T0	0	0	0	0	0	0	0	0	0	0	0	0	0	0	0	0	0	0	0	0	0	0	0	0	0	0	0	0	0	0	PUCCINIA12885:	TRUE	FALSE	2	2	1	N	FALSE
PGTG_02494T0	0	0	0	0	0	0	0	0	0	0	0	0	0	0	0	0	0	0	0	0	0	0	0	0	0	0	0	0	0	0	PUCCINIA8579:	TRUE	TRUE	0	0	NA	N	FALSE
PGTG_02496T0	0	0	0	0	0	0	0	0	0	0	0	0	0	0	0	0	0	0	0	0	0	0	0	0	0	0	0	0	0	0	NA	NA	NA	1	1	1	N	FALSE
PGTG_02498T0	0	0	0	0	0	0	0	0	0	0	0	0	0	0	0	0	0	0	0	0	0	0	0	0	0	0	0	0	0	0	PUCCINIA9150:	TRUE	TRUE	0	1	0	N	FALSE
PGTG_02499T0	0	7.90114	0	0	0	0	0	0	0	0	0	0	0	1.29467	0	0	0	0	0	0	0	0	0	0	0	0	0	0	0	0	NA	NA	NA	1	1	1	N	FALSE
PGTG_02501T0	13.1601	31.8256	42.7815	24.8355	19.6369	16.6253	25.6054	15.3804	45.5879	22.8968	25.1371	55.8596	35.2836	35.6351	75.167	62.3236	25.0858	18.1042	58.6612	44.4334	89.0124	61.5377	34.435	54.0693	52.0701	69.7974	81.4439	93.2743	110.378	73.9846	PUCCINIA5954:	TRUE	TRUE	3	4	0.75	N	TRUE
PGTG_02502T0	8.46943	6.66078	6.26728	4.60718	8.70316	7.82893	4.01922	4.8282	3.06678	3.59387	3.94549	2.92256	3.98375	2.11464	3.6302	18.1681	19.6883	4.26268	8.28667	15.3433	12.8973	8.27906	6.75649	10.3726	18.5252	10.6075	12.388	15.6542	11.2862	11.6132	PUCCINIA4602:	TRUE	FALSE	5	6	0.833333	N	FALSE
PGTG_02504T0	0	0	0	0	0	0	0	0	0	0	0	0	0	0	0	0	0	0	0	0	0	0	0	0	0	0	0	0	0	0	PUCCINIA1017:	TRUE	TRUE	0	0	NA	N	FALSE
PGTG_02507T0	27.7748	27.6235	29.7049	26.6103	25.6455	23.696	18.7155	30.7731	33.9161	26.3575	30.142	20.4134	27.1468	32.0418	17.4324	41.4862	29.7954	22.3302	19.2935	19.4854	28.1513	34.5358	28.3154	16.466	42.4972	38.564	37.2805	47.9362	40.3742	43.9644	PUCCINIA10667:	FALSE	TRUE	0	0	NA	N	FALSE
PGTG_02508T0	0	0	0	0	0	0	0	0	0	0	0	0	4.68354	2.19205	0	0	0	0	0	0	0	0	0	0	0	1.39711	2.11763	31.7684	15.6834	15.6739	PUCCINIA2629:	TRUE	TRUE	0	0	NA	N	FALSE
PGTG_02509T0	0	0	0	0	0	0	0	0	0	0	0	0	0	0	0	0	0	0	0	0	0	0	0	0	0	0	0	0	0	0	NA	NA	NA	0	0	NA	N	FALSE
PGTG_02511T0	0	0	0	0	0	0	0	0	0	0	0	0	0	0	0	0	0	0	0	0	0	0	0	0	0	0	0	0	0	0	PUCCINIA9163:	TRUE	TRUE	0	0	NA	Y	FALSE
PGTG_02512T0	0	0	0	0	0	0	0	0	0	0	0	0	0	0	0	0	0	0	0	0	0	0	0	0	0	0	0	0	0	0	PUCCINIA9080:	TRUE	TRUE	1	0	Inf	Y	FALSE
PGTG_02513T0	1.97852	0	2.14392	0	2.60493	4.99898	0	3.46843	0	3.4423	4.72387	0	2.32658	0.653349	0	6.69276	0	0	0	6.68009	10.2941	0	0	9.03195	1.7396	1.6656	1.26229	5.47775	2.92156	4.00428	PUCCINIA2410:	TRUE	TRUE	0	0	NA	N	FALSE
PGTG_02514T0	21.709	31.597	26.1379	37.2444	26.4651	42.6615	23.466	33.8287	41.7789	32.1749	20.1571	17.0641	20.9898	17.9219	15.8968	40.7974	38.3164	49.7748	5.37597	16.2883	37.6501	26.8551	23.6685	0	31.8129	20.3065	30.0094	30.1473	24.2204	27.1212	PUCCINIA3452:	TRUE	FALSE	1	0	Inf	N	FALSE
PGTG_02518T0	4.703	8.12388	1.45602	5.76326	3.53829	3.39506	6.53611	2.35555	3.32483	8.57196	4.81226	0	9.48062	8.6526	5.90361	0	2.13449	4.62134	5.98942	4.53673	3.49562	1.49598	8.78998	6.13397	7.0886	6.22149	6.42956	9.67259	9.52408	12.9932	PUCCINIA3083:	TRUE	TRUE	0	0	NA	N	FALSE
PGTG_02519T0	50.9355	42.3632	50.8127	42.9995	47.5467	53.1122	70.7888	68.9765	88.0227	50.6393	54.0495	102.951	115.609	90.7745	42.626	30.0842	41.0976	5.56123	50.4532	43.6756	50.4788	81.011	68.755	92.2694	144.305	138.167	150.103	126.887	132.28	129.45	PUCCINIA7476:	FALSE	TRUE	0	1	0	N	FALSE
PGTG_02520T0	12.026	16.1572	7.44635	11.7898	14.577	24.5976	27.8558	26.7705	45.3435	34.5394	28.7125	40.5111	63.8396	57.4886	2.51601	13.5602	10.9162	15.7563	7.65773	11.6008	20.8569	31.8779	24.3499	26.1418	69.9871	50.6192	52.9764	37.8707	38.7296	41.7244	PUCCINIA9725:	TRUE	FALSE	0	1	0	N	FALSE
PGTG_02523T0	21.4263	31.4855	30.9559	21.443	23.5084	30.4517	10.1327	18.2585	19.8811	15.5322	22.3806	31.5773	16.3772	15.1827	17.6504	28.6897	35.4539	30.7042	15.9173	39.1842	34.8374	24.8479	27.7403	16.3015	24.333	24.8011	19.9349	26.9064	23.4656	26.9019	PUCCINIA1694:	TRUE	TRUE	0	0	NA	N	TRUE
PGTG_02524T0	2.68381	0	0	0	0	0	0	0	0	0	0	0	0	0	0	0	0	0	0	0	0	0	0	0	0	0	0	0	0	0	PUCCINIA12953:	TRUE	FALSE	1	0	Inf	N	FALSE
PGTG_02525T0	0	0	0	0	0	0	0	0	0	0	0	0	0	0	0	0	0	0	0	0	0	0	0	0	0	0	0	0	0	0	PUCCINIA10157:	TRUE	TRUE	3	2	1.5	N	FALSE
PGTG_02526T0	11.5257	7.94624	9.20226	13.5294	14.3761	16.8596	13.7699	21.9767	22.5147	19.3486	15.9312	38.6208	27.3919	28.8457	14.6581	17.442	17.3449	8.34515	14.8712	28.6727	18.937	43.2219	19.841	29.0756	64.0013	47.7465	49.9238	27.8794	28.1266	30.5564	PUCCINIA2199:	FALSE	TRUE	3	4	0.75	N	FALSE
PGTG_02527T0	348.933	608.739	681.421	537.21	426.839	731.945	546.762	364.425	476.794	213.685	449.186	405.259	95.2306	94.1579	480.504	405.192	434.324	385.094	362.714	408.814	470.804	236.272	300.226	371.468	88.7179	92.0686	70.6056	156.341	114.393	142.294	PUCCINIA1042:	TRUE	TRUE	1	8	0.125	N	TRUE
PGTG_02528T0	16.5723	5.56631	8.97905	11.8466	14.5462	6.97868	4.47841	12.9123	0	0	9.89214	0	1.29918	2.28022	0	23.3581	17.5501	18.9987	30.7798	0	7.18539	12.3006	22.5852	6.30453	2.42857	4.65054	2.64334	0.436975	0.407856	1.86335	PUCCINIA7549:	TRUE	FALSE	0	0	NA	N	FALSE
PGTG_02529T0	10.3234	20.8045	33.5662	8.8555	22.6531	13.0417	33.4767	30.1685	51.0874	17.9647	36.9795	0	7.28369	17.045	0	0	16.3987	0	23.0127	34.8622	0	0	0	0	4.53933	4.34624	3.29384	4.08306	3.04878	6.96441	PUCCINIA9381:	TRUE	TRUE	0	0	NA	N	FALSE
PGTG_02530T0	7.61337	13.1512	18.8569	7.4638	6.68255	0	21.1617	2.54222	0	2.52307	0	0	8.18535	7.90144	19.1143	0	0	0	0	0	0	0	0	0	0.956291	3.66246	2.08172	8.43139	11.2422	4.89159	PUCCINIA6418:	TRUE	TRUE	4	3	1.33333	N	TRUE
PGTG_02531T0	32.8676	20.3807	26.0261	40.1225	39.945	38.3281	30.7452	43.5824	53.1747	31.5241	27.1636	62.5987	53.8123	57.6074	33.3239	40.6241	58.2344	47.8243	36.6256	25.6083	42.7519	36.5919	37.2124	25.9681	82.2484	65.9797	73.3919	55.4986	61.227	64.8143	PUCCINIA6417:	TRUE	TRUE	0	7	0	N	FALSE
PGTG_02532T0	2.8948	1.94461	1.39408	3.31091	1.97624	3.2507	1.04303	1.87946	3.18344	2.98448	2.30377	0	0.605165	0.637282	0	3.26409	4.08745	2.21241	4.30097	4.34374	8.36745	2.86468	2.10405	0	1.13118	1.62459	1.02601	0.508862	0.569943	1.15728	PUCCINIA5712:	TRUE	TRUE	0	3	0	N	FALSE
PGTG_02533T0	49.6861	40.7314	45.6265	50.5676	40.6547	40.4275	24.578	40.352	20.8374	38.0944	34.1811	35.7446	30.8969	22.5254	14.7998	37.0332	48.1584	46.3408	63.8135	45.4927	61.342	41.2532	49.5799	49.9763	29.6175	24.813	31.6994	25.0475	22.6323	29.1638	PUCCINIA1239:	TRUE	TRUE	3	4	0.75	N	FALSE
PGTG_02534T0	22.8859	11.5304	19.2879	15.2692	16.7399	9.63736	14.4306	16.3449	9.43798	8.11089	15.178	0	7.17654	8.39713	11.1721	19.3541	26.2558	13.1183	19.8354	21.4635	16.538	15.5706	6.23789	14.5101	9.50202	9.63302	7.30047	10.1581	6.57111	10.007	PUCCINIA4110:	FALSE	TRUE	1	3	0.333333	N	FALSE
PGTG_02535T0	19.7747	15.1815	14.2852	25.8483	35.5406	23.792	12.2144	8.80403	13.9799	12.0143	15.7378	26.6458	10.1872	14.3039	8.27441	35.0387	32.9079	32.3856	16.7894	38.1516	34.2954	10.4837	27.7194	8.59728	28.9779	17.4399	30.6394	24.581	23.082	19.4814	PUCCINIA3501:	TRUE	TRUE	0	1	0	N	FALSE
PGTG_02536T0	21.5962	65.2837	58.517	18.5255	37.9117	27.2828	35.0162	44.1788	53.4367	12.5274	12.8935	0	35.5537	12.4802	23.7264	18.2635	17.1528	0	24.0712	36.4658	28.0909	72.1473	17.6591	0	23.7407	40.9155	13.7814	28.1875	22.3229	36.4234	NA	NA	NA	0	0	NA	N	FALSE
PGTG_02539T0	49.6172	42.2191	47.7915	45.3997	47.4222	39.0022	71.5107	46.3903	21.8259	44.7619	36.856	78.0014	25.9315	19.2975	67.8216	52.2172	52.5446	60.6738	44.2333	59.5642	34.4206	34.3721	46.8829	60.4012	26.1755	26.9186	18.2901	32.2713	28.9811	32.2333	PUCCINIA3662:	TRUE	TRUE	0	0	NA	N	FALSE
PGTG_02540T0	0	0	0	0	0	0	0	0	0	0	0	0	0	0.874259	0	0	0	0	0	0	0	0	0	0	2.32799	0	0	0.418851	0	0	PUCCINIA13442:	TRUE	FALSE	0	0	NA	N	FALSE
PGTG_02542T0	49.9069	62.8603	54.0806	90.9727	46.5431	86.6911	65.7469	82.0234	131.205	97.6865	78.1989	110.332	140.848	175.618	116.49	36.9296	74.3222	64.3655	90.3756	42.1265	89.2588	72.9286	117.325	99.6765	183.754	169.373	198.014	123.862	168.576	134.674	PUCCINIA7261:	TRUE	TRUE	0	0	NA	N	FALSE
PGTG_02543T0	0	0	0	0	0	0	0	0	0	0	0	0	0	0	0	0	0	0	0	0	0	0	0	0	0	0	0	0	0	0	PUCCINIA7262:	TRUE	TRUE	0	0	NA	N	FALSE
PGTG_02544T0	13.7211	16.5275	16.7473	11.6348	15.6427	17.1348	9.71725	13.4548	17.1705	9.87785	13.5554	11.1566	17.2106	14.2179	10.3934	16.5385	15.0317	13.0179	10.5445	12.7792	5.744	12.6418	9.80107	7.91927	23.1567	17.7905	19.4191	17.4659	13.4142	15.8887	PUCCINIA10370:	TRUE	FALSE	0	0	NA	N	FALSE
PGTG_02545T0	171.239	155.536	235.226	186.199	186.291	225.469	860.316	541.226	787.735	1247.75	616.193	1194.41	2703.38	2997.77	752.404	252.913	375.454	315.202	709.584	407.181	414.101	1487.68	907.18	1684.64	2489.73	2972.68	3073.08	2896.46	3297.84	2717.21	PUCCINIA13775:	FALSE	FALSE	0	0	NA	N	FALSE
PGTG_02546T0	1453.59	1340.57	1229.42	1606.18	1189.37	2054.21	3834.88	2997.85	3291.89	6951.83	3121.11	6281.42	13141.4	14180.5	3792.8	1166.77	1017.54	1864.12	3847.93	832.756	2820.07	5107.56	3626.22	6192.69	11103.4	12541.3	13753.3	13587.6	18102.8	13850.7	PUCCINIA13774:	FALSE	FALSE	0	0	NA	N	FALSE
PGTG_02547T0	283.002	322.563	165.909	242.762	246.366	222.717	180.535	178.939	195.151	139.92	210.475	164.111	45.8266	22.9803	234.425	306.027	280.046	207.426	268.854	407.291	374.144	170.462	265.551	148.261	30.5956	29.2942	22.2009	8.07377	17.8118	33.385	PUCCINIA5481:	TRUE	TRUE	0	0	NA	N	FALSE
PGTG_02549T0	0	0	0	0	0	0	0	0	0	0	0	0	0	0	0	0	0	0	0	0	40.871	0	0	0	13.8183	26.4611	15.0404	22.3699	23.1992	17.6648	NA	NA	NA	2	1	2	Y	FALSE
PGTG_02556T0	83.3225	63.3653	78.3655	64.732	73.1354	71.499	142.746	80.8451	77.7997	94.8243	90.0882	111.219	86.5188	77.8722	117.426	101.043	74.9194	54.0689	56.0626	63.6975	89.976	59.5118	118.267	100.477	84.3214	100.588	83.2525	104.214	91.9298	99.6958	PUCCINIA5536:	TRUE	TRUE	0	1	0	N	FALSE
PGTG_02558T0	0	0	0	0	0	0	0	0	0	0	0	0	0	0	0	0	0	0	0	0	0	0	0	0	0	0	0	0	0	0	PUCCINIA13140:	TRUE	FALSE	3	3	1	N	FALSE
PGTG_02559T0	402.355	428.792	505.463	561.591	463.302	492.793	504.212	419.231	445.475	330.643	394.038	308.763	173.217	173.852	485.398	530.579	506.979	637.951	468.134	451.299	581.901	321.926	455.028	454.527	265.031	275.574	263.668	223.764	253.363	268.679	PUCCINIA6927:	TRUE	TRUE	3	4	0.75	Y	FALSE
PGTG_02560T0	10.7803	18.4665	21.0262	12.9464	11.3547	14.9808	22.723	26.4571	32.0091	28.7585	20.5906	61.0086	33.7202	36.6668	14.2089	14.5867	15.412	7.41518	12.0128	10.919	28.0445	28.8043	21.156	34.4477	49.2871	49.4595	38.5149	30.2729	36.2945	31.9997	PUCCINIA9966:	TRUE	FALSE	9	37	0.243243	N	FALSE
PGTG_02561T0	155.336	121.105	172.009	153.674	142.316	120.321	147.073	139.138	78.5547	151.241	124.529	96.2535	131.198	122.435	194.284	153.418	147.691	101.388	212.27	122.503	176.979	143.908	222.512	196.689	145.552	189.95	147.573	130.589	147.671	125.447	PUCCINIA6923:	TRUE	TRUE	0	0	NA	N	FALSE
PGTG_02562T0	0	0	0	0	0	0	0	0	0	3.19124	0	0	0.647055	0	0	0	0	0	0	0	0	0	0	0	0	2.31619	2.63301	0.435269	1.21879	1.23738	PUCCINIA1706:	TRUE	TRUE	3	3	1	N	FALSE
PGTG_02563T0	14.425	26.8342	25.2494	22.8441	22.8879	37.8484	12.5939	25.2871	30.2014	17.3746	19.8693	7.84952	17.7456	19.7866	24.3753	11.2605	24.6767	19.0811	22.2566	7.49265	20.2064	22.2362	23.5905	15.1959	25.3656	25.2208	26.9009	26.0689	21.4644	23.7049	PUCCINIA6919:	TRUE	TRUE	1	16	0.0625	N	TRUE
PGTG_02564T0	51.3565	62.0987	38.1608	22.6564	41.2138	48.1961	14.2748	29.1534	21.7842	28.9337	52.5517	0	22.0859	16.4745	12.8939	89.344	46.617	100.93	39.244	49.5428	22.9032	55.5446	76.7889	26.7941	32.2543	25.9412	29.9577	32.964	25.1339	20.4579	PUCCINIA6917:	TRUE	TRUE	0	0	NA	N	TRUE
PGTG_02565T0	411.905	719.423	429.853	403.065	423.142	431.71	593.657	385.153	271.786	534.444	611.991	302.215	137.776	49.3701	817.815	319.956	474.981	461.718	598.474	309.081	396.872	176.659	379.226	306.459	80.4893	87.3411	48.6708	12.0678	34.2414	49.4012	PUCCINIA4456:	TRUE	TRUE	0	0	NA	N	FALSE
PGTG_02569T0	0	0	0	0	0	0	0	0	0	0	0	0	5.31925	1.24479	0	0	0	0	0	0	0	0	0	0	3.31482	0	0	1.19274	0	5.08608	PUCCINIA12969:	TRUE	FALSE	0	0	NA	Y	FALSE
PGTG_02570T0	0	0	0	0	0	0	0	0	0	0	0	0	4.85579	0	0	0	0	0	0	0	0	0	0	0	9.07865	4.34624	6.58768	1.63323	4.57317	9.28589	PUCCINIA8728:	TRUE	TRUE	1	0	Inf	Y	FALSE
PGTG_02571T0	0	0	0	0	0	0	0	0	0	0	0	0	0	0	0	0	0	0	0	0	0	0	0	0	0	0	0	0	0	0	NA	NA	NA	0	0	NA	N	FALSE
PGTG_02572T0	0	0	0	0	0	0	0	0	0	0	0	0	0.596714	0.418922	0	0	0	0	0	0	0	0	0	0	1.11543	0	0.809383	0.200702	0.749312	0	PUCCINIA3663:	TRUE	TRUE	2	3	0.666667	N	FALSE
PGTG_02578T0	196.789	99.1462	106.701	84.4039	129.547	165.737	159.537	345.241	324.617	380.711	195.918	464.395	254.549	184.121	504.735	110.947	52.0998	0	0	110.821	85.3233	36.5429	53.6378	149.837	129.867	165.791	157.058	254.255	208.254	258.142	PUCCINIA8805:	TRUE	TRUE	0	1	0	N	FALSE
PGTG_02579T0	53.2082	0	76.9379	60.8568	15.5677	0	0	0	0	102.944	42.3809	0	33.37	29.2841	0	0	0	0	0	0	0	0	0	81.0314	0	104.602	11.3248	33.6716	41.9037	7.97681	PUCCINIA13776:	FALSE	FALSE	2	0	Inf	N	FALSE
PGTG_02584T0	0	0	0	0	0	6.41903	0	8.9081	0	0	0	0	8.36498	1.67789	11.163	0	0	34.9502	11.3252	0	0	11.3148	16.6192	11.5985	6.70181	8.55567	14.589	11.2541	7.50297	13.7114	PUCCINIA4397:	TRUE	TRUE	1	1	1	Y	FALSE
PGTG_02585T0	0	0	0	0	0	0	0	0	0	0	0	0	0.75292	0	0	0	0	0	0	0	0	0	0	0	0	0	0	0.253241	0	0	PUCCINIA8407:	TRUE	TRUE	0	0	NA	Y	FALSE
PGTG_02586T0	413.558	265.631	285.651	482.179	534.394	454.613	533.721	633.283	724.757	574.316	424.593	493.35	646.556	676.379	306.403	495.411	485.224	407.747	484.936	400.282	431.793	776.426	531.482	643.085	1388.84	1195.32	1222.23	868.653	813.96	783.512	PUCCINIA6106:	TRUE	TRUE	0	1	0	N	FALSE
PGTG_02587T0	31.9991	44.015	30.8207	40.9559	42.3532	71.8665	32.9419	54.017	62.839	31.8125	40.0183	28.7447	45.8709	44.2799	31.2415	37.7994	30.6597	24.456	33.9596	61.7351	63.4244	74.6425	44.8551	44.0537	94.6742	86.799	92.6772	60.4282	56.7014	58.9371	PUCCINIA6105:	TRUE	FALSE	3	10	0.3	N	FALSE
PGTG_02588T0	0	0	0	0	0	0	0	0	0	0	0	0	0	0	0	0	0	0	0	0	0	0	0	0	0	0	0	0	0	0	PUCCINIA12682:	TRUE	FALSE	4	0	Inf	N	FALSE
PGTG_02590T0	71.6164	64.1454	83.763	56.5577	67.8495	45.955	125.335	75.7272	95.6341	96.2533	81.4244	112.586	86.0867	87.8401	94.8956	84.598	104.734	93.8305	81.0737	84.4385	112.376	141.749	159.879	114.167	192.904	178	198.722	105.209	146.038	167.694	PUCCINIA4202:	TRUE	TRUE	0	2	0	N	TRUE
PGTG_02591T0	100.387	36.2919	47.33	57.1896	89.459	56.1495	16.1525	50.1514	28.442	22.6648	43.9099	21.6837	18.0225	12.9057	20.2005	63.5094	70.6027	36.8974	35.8647	51.7447	45.8514	22.1816	38.8499	20.9887	20.5496	21.9333	17.6001	19.519	15.9551	23.0916	PUCCINIA7328:	TRUE	TRUE	0	1	0	N	FALSE
PGTG_02594T0	82.5898	123.946	140.911	120.59	107.967	128.756	125.364	203.321	147.832	171.215	188.806	273.494	311.608	290.137	154.416	47.5536	72.5752	48.3481	140.994	94.9309	146.284	219.123	137.94	160.441	387.818	306.23	398.01	333.884	362.233	322.448	PUCCINIA9814:	TRUE	FALSE	0	2	0	N	FALSE
PGTG_02596T0	0	0	0	0	0	0	0	0	0	0	0	0	0	0	0	0	0	0	0	0	0	0	0	0	0	0	0	0	0	0	PUCCINIA14290:	FALSE	TRUE	0	0	NA	N	TRUE
PGTG_02597T0	68.619	65.952	57.1967	61.5788	63.0094	42.6768	44.5036	53.0521	88.812	67.3461	63.013	44.8089	48.1661	63.7951	69.5731	24.9974	77.1393	36.3071	70.5843	71.2861	60.4187	42.3117	96.6808	67.4687	102.102	92.4268	101.028	81.0023	88.8547	78.3405	PUCCINIA6393:	TRUE	TRUE	0	0	NA	N	FALSE
PGTG_02598T0	3.5421	0	0	0	0	0	0	0	0	0	0	0	4.99828	1.16968	0	0	11.2532	0	0	0	0	7.88809	0	0	12.4591	0	4.52029	1.68115	2.09216	1.59306	PUCCINIA9356:	TRUE	TRUE	0	0	NA	N	FALSE
PGTG_02599T0	0	1.41554	0	2.41013	0	1.77472	0	2.46266	6.95201	1.62941	3.35405	0	1.32156	2.78339	0	0	4.46308	0	3.13088	4.74302	0	3.128	2.29741	0	1.23515	3.54785	3.1369	4.22276	2.90416	2.84317	PUCCINIA1018:	TRUE	TRUE	2	18	0.111111	N	FALSE
PGTG_02600T0	30.4587	12.2766	19.805	20.9022	34.7552	7.69578	29.6315	32.0406	0	77.7314	21.819	0	44.4131	37.215	40.1509	30.9099	19.3534	41.9018	54.3126	61.7092	47.5423	27.1313	59.7742	13.9059	101.777	46.1594	66.0777	81.919	71.9625	43.8362	PUCCINIA4306:	TRUE	TRUE	0	1	0	N	FALSE
PGTG_02601T0	0.668034	0	2.89548	2.29219	4.10452	3.37575	6.49891	9.3686	6.61181	2.32451	7.9748	0	9.11245	9.04456	11.74	6.77931	10.6117	9.19009	5.95534	0	3.47573	17.8496	8.73997	3.04953	17.0333	19.1206	18.7527	20.7147	18.1506	18.0269	PUCCINIA4120:	TRUE	TRUE	0	4	0	N	FALSE
PGTG_02602T0	0	0	0	0	10.7651	0	0	0	0	0	0	0	0	0	0	0	0	0	0	0	0	0	20.0573	0	0	5.16375	0	3.88066	3.62206	0	NA	NA	NA	1	0	Inf	N	FALSE
PGTG_02603T0	0	0	0	0	0	0	0	0	0	0	0	0	0	0	0	0	0	0	0	0	0	0	0	0	0	0	0	1.29468	2.4168	0	NA	NA	NA	0	0	NA	Y	FALSE
PGTG_02604T0	64.2744	45.0542	48.4549	76.7099	44.1517	42.3645	54.3728	45.7277	69.1467	32.4165	53.3822	39.542	40.7483	47.9864	49.1164	179.609	168.686	192.221	348.812	75.4886	232.636	149.354	292.49	102.066	105.664	155.283	110.551	122.908	136.175	142.023	PUCCINIA13738:	FALSE	FALSE	1	2	0.5	N	FALSE
PGTG_02607T0	0	0	0	0	0	0	0	0	0	0	0	0	0	0	0	0	0	0	0	0	0	0	0	0	0	0	0	0	0	0	PUCCINIA3775:	TRUE	FALSE	2	2	1	N	FALSE
PGTG_02609T0	0.5751	1.15899	0	0.986653	0.504787	0	0	0.672103	0	0	0	0	2.16407	2.08901	2.52669	0	0	0	0	0	0	0	0	0	0	0	0	0	0	0	PUCCINIA1003:	TRUE	TRUE	0	0	NA	N	FALSE
PGTG_02610T0	9.93201	28.594	15.3751	7.30267	12.4539	14.3397	4.60108	16.5825	0	14.8118	13.5508	40.1503	4.00432	5.62245	18.702	0	0	0	0	0	0	0	0	0	0	0	0	0	0	0	NA	NA	NA	0	0	NA	N	FALSE
PGTG_02611T0	18.5873	22.4752	18.7986	34.0147	20.6654	18.7853	28.1283	13.0339	12.2644	20.1222	23.6689	35.0647	15.1543	15.1402	27.2219	20.9585	11.8104	25.5704	27.6175	33.4705	6.44722	19.3145	28.371	33.9409	8.71624	17.7342	21.3459	12.3507	14.6383	17.2766	PUCCINIA10732:	FALSE	TRUE	6	2	3	N	FALSE
PGTG_02612T0	0	0	0	0	4.26792	0	0	0	0	0	0	0	2.28712	0	0	0	0	0	0	0	0	0	0	0	0	0	3.10281	0	1.436	0	PUCCINIA5244:	TRUE	TRUE	1	1	1	N	FALSE
PGTG_02613T0	20.9522	7.34339	13.8196	15.6287	12.7934	16.1117	11.8163	15.9696	4.5081	9.50955	8.69997	0	5.99885	4.21148	12.0071	24.6523	28.9413	6.26603	28.4238	18.4541	14.219	18.2557	5.95913	8.31709	4.80574	9.20265	6.97431	8.93548	7.2639	7.37472	PUCCINIA2226:	TRUE	TRUE	0	0	NA	N	FALSE
PGTG_02614T0	2.04257	0	0	3.50427	0	5.1608	6.62365	9.54907	20.2161	11.8464	9.75409	0	40.3519	40.4699	0	6.90942	0	0	9.10508	0	10.6273	13.6451	20.0423	27.9745	37.7162	34.3923	35.1871	60.1054	72.3873	77.1662	PUCCINIA5245:	TRUE	TRUE	0	0	NA	Y	FALSE
PGTG_02617T0	0	0	0	0	0	0	0	0	0	2.24926	0	0	0	1.28067	0	0	0	0	0	0	0	0	0	0	0	0	0	0	0	0	PUCCINIA7946:	TRUE	TRUE	0	0	NA	N	FALSE
PGTG_02618T0	0	0	0	0	0	0	0	0	0	0	0	0	0	0	0	0	0	0	0	0	0	0	0	0	0	0	0	0	0	0	PUCCINIA7947:	TRUE	TRUE	0	0	NA	N	FALSE
PGTG_02619T0	7.96182	0	0	0	0	0	0	0	0	0	0	0	0	0	0	0	0	0	0	0	0	0	0	0	0	0	0	0	0	0	PUCCINIA7948:	TRUE	TRUE	0	0	NA	N	FALSE
PGTG_02621T0	109.345	54.0509	58.1256	100.877	94.1659	67.7655	23.416	55.4569	45.944	47.86	41.8699	14.5951	12.6156	6.13158	9.06448	122.132	124.536	92.242	82.7661	97.5205	85.8741	39.0481	80.9761	4.70909	10.8839	16.4999	8.55577	5.54878	7.92087	4.63945	PUCCINIA1692:	TRUE	TRUE	0	0	NA	N	FALSE
PGTG_02625T0	0	0	0	0	0	0	0	0	0	0	0	0	0	0	0	0	0	0	0	0	0	0	0	0	0	0	0	0	0	0	PUCCINIA11523:	FALSE	FALSE	0	0	NA	N	FALSE
PGTG_02626T0	0	0	0	0	0	0	0	0	0	0	0	0	0	0	0	0	0	0	0	0	0	0	0	0	0	0	0	0	0	0	PUCCINIA9206:	TRUE	TRUE	0	0	NA	N	FALSE
PGTG_02629T0	4.58936	3.08295	3.31544	7.8736	9.39928	3.8652	9.9216	3.57581	37.8523	8.87218	3.65259	21.6448	20.8673	26.2687	13.4428	5.17483	4.86013	21.0451	6.8191	0	7.95937	3.40642	0	13.9674	24.2116	21.8939	25.3767	22.024	28.0109	33.7131	PUCCINIA2590:	TRUE	TRUE	2	1	2	N	FALSE
PGTG_02630T0	177.231	154.174	102.242	192.499	146.609	132.084	148.849	137.094	132.506	134.583	155.259	162.361	134.341	120.84	151.255	155.271	186.337	157.865	193.238	223.86	232.188	158.991	170.985	151.337	145.741	129.881	145.614	157.543	166.061	153.111	PUCCINIA6623:	TRUE	TRUE	1	0	Inf	N	FALSE
PGTG_02631T0	69.4041	81.923	77.3549	78.2467	73.1024	62.6279	115.747	53.3024	49.0658	78.2012	59.1813	56.1122	81.1474	93.9667	74.0548	57.0166	69.2989	61.3791	53.0338	113.817	77.3795	72.8545	90.8021	99.5752	108.098	134.383	89.8246	126.272	139.087	123.074	PUCCINIA9639:	TRUE	FALSE	0	0	NA	N	FALSE
PGTG_02633T0	9.0871	0	10.9409	5.19667	5.3174	20.4086	29.4677	41.3003	39.9728	71.4382	28.9282	42.8563	75.5124	107.027	44.3609	13.6618	19.2464	34.7251	36.0046	27.2719	47.2795	62.9501	39.6292	92.1838	135.826	135.149	149.448	105.267	132.096	110.347	PUCCINIA2403:	TRUE	TRUE	0	0	NA	N	TRUE
PGTG_02634T0	1.92236	0	4.16614	0	0	12.1427	9.35078	15.7266	14.2698	20.0676	6.88469	54.397	41.142	48.88	4.22301	6.50281	6.10734	0	12.8532	12.981	15.0029	57.7862	44.0134	43.878	145.359	84.9623	99.3437	53.9832	71.5338	73.922	PUCCINIA5875:	TRUE	TRUE	0	0	NA	N	FALSE
PGTG_02636T0	67.1904	98.0536	85.3611	75.5238	76.2616	84.8825	67.6196	94.7725	85.9928	76.5905	99.5733	114.734	94.8127	86.838	66.1673	74.4557	88.3297	71.7154	51.6377	125.163	108.492	82.5444	113.671	95.1912	114.08	92.6484	120.473	77.5253	83.4783	88.5726	PUCCINIA7442:	TRUE	TRUE	0	0	NA	N	FALSE
PGTG_02637T0	3.9044	9.83556	2.1154	3.34923	6.85409	7.39871	0	7.98534	14.4913	4.52868	6.99154	0	15.6103	12.2485	0	3.30186	0	6.71406	4.35089	0	15.2357	6.52034	6.38521	8.9118	21.4557	13.1476	14.946	11.5819	18.7375	11.414	PUCCINIA3485:	TRUE	FALSE	0	0	NA	Y	FALSE
PGTG_02638T0	0	0	0	0	0	0	0	0	0	0	0	0	0	0	0	0	0	0	0	0	0	0	0	0	0	0	0	1.37091	0	0	PUCCINIA14697:	FALSE	TRUE	0	1	0	N	FALSE
PGTG_02639T0	0	0	0	0	0	0	0	0	0	0	0	0	18.9126	0	0	0	0	0	0	0	0	0	0	183.867	0	0	0	12.7223	11.8746	18.0836	NA	NA	NA	0	0	NA	N	FALSE
PGTG_02640T0	33.5841	34.7553	15.7369	31.1446	31.8682	13.7602	8.83027	24.3983	35.9347	24.2145	23.8386	12.8422	22.628	20.9814	15.9517	42.9858	46.139	31.2171	16.1836	24.5167	33.0581	30.3163	50.4698	24.8612	28.7304	23.6877	34.1666	29.8689	34.312	35.9241	PUCCINIA7436:	TRUE	TRUE	1	5	0.2	N	FALSE
PGTG_02643T0	46.4344	64.0272	42.372	44.0247	27.8865	46.3114	67.3636	41.4153	54.424	59.5289	55.4335	34.5781	83.3417	104.107	64.4257	24.8012	54.3501	42.0259	59.9153	74.2636	82.6507	65.3021	51.9577	94.8312	92.3992	128.589	116.163	131.652	148.321	103.32	PUCCINIA5751:	TRUE	TRUE	1	3	0.333333	N	FALSE
PGTG_02644T0	105.105	86.295	81.5529	102.404	105.922	81.9629	92.5721	77.342	77.0566	75.2542	105.337	36.7184	66.5275	51.8474	85.5169	215.079	164.897	124.956	179.304	157.721	155.279	147.356	190.985	142.166	59.3274	97.2221	83.6151	71.0292	77.026	72.9488	PUCCINIA2690:	TRUE	TRUE	1	2	0.5	N	FALSE
PGTG_02645T0	8.78615	7.08262	3.80841	6.02948	3.08478	4.43986	0	4.10749	0	2.03827	4.19569	0	6.61236	12.1858	0	5.9442	5.58271	0	0	0	0	7.82583	0	0	9.27055	17.7524	6.72692	24.1864	16.6067	18.9676	PUCCINIA3924:	TRUE	TRUE	1	0	Inf	N	FALSE
PGTG_02646T0	315.779	281.522	445.216	578.008	600.71	892.767	1248.61	1506.39	2631.6	1945.74	905.305	1162.63	3140.16	3132.96	1758.76	937.147	768.271	557.148	1506.99	650.011	1569.68	3175.89	1485.91	2588.35	3781.81	3407.48	4200.88	2722.45	3656.49	3594.89	NA	NA	NA	3	1	3	N	FALSE
PGTG_02647T0	7.63041	0	8.26868	0	6.69751	4.8198	0	2.22951	0	2.21271	9.10952	0	5.38366	5.66938	0	6.45287	0	0	0	0	0	4.24779	0	0	8.38662	8.02989	9.73683	6.0359	3.38021	4.28973	PUCCINIA10247:	TRUE	TRUE	1	1	1	N	FALSE
PGTG_02648T0	18.9671	19.112	30.8299	21.6935	15.2608	11.9807	46.1299	18.4728	39.1093	14.6669	26.4172	0	31.9687	34.4483	34.7231	42.7734	45.1937	76.104	35.2278	74.714	16.4474	42.2346	36.1883	57.7249	44.4724	53.226	50.4222	68.2662	71.4192	67.5327	PUCCINIA3230:	TRUE	TRUE	4	8	0.5	N	FALSE
PGTG_02650T0	40.3398	17.4206	0	29.6605	30.3495	36.4013	37.3754	63.9885	85.5556	70.1913	41.2815	81.543	109.781	119.889	75.9653	0	9.15424	19.8197	0	19.4589	44.9753	70.5821	75.3957	52.6197	83.6122	106.741	108.472	131.743	134.452	120.52	PUCCINIA5678:	TRUE	TRUE	0	0	NA	N	FALSE
PGTG_02651T0	0	0	0	0	0	0	0	0	0	0	0	0	0	0	0	0	0	0	0	0	0	0	0	0	6.7881	6.49937	0	4.88402	4.55856	3.47108	PUCCINIA8509:	TRUE	TRUE	0	0	NA	N	FALSE
PGTG_02654T0	46.9545	65.0557	76.3216	27.6912	48.9414	51.9035	42.8244	44.5875	36.3069	23.8278	35.0345	0	31.7485	27.619	51.5757	89.344	37.2936	20.1859	45.7847	59.4514	61.0753	58.812	67.1903	40.1912	42.5756	42	42.128	40.1604	33.8008	37.6161	PUCCINIA7105:	TRUE	TRUE	0	0	NA	N	TRUE
PGTG_02656T0	8.4176	0	0	14.4414	7.38846	0	0	9.84127	0	0	0	0	7.91875	0	0	28.4743	26.7427	0	0	0	0	0	0	0	0	7.08894	0	10.6538	2.48595	3.78582	PUCCINIA12874:	TRUE	FALSE	1	0	Inf	N	FALSE
PGTG_02657T0	49.8182	32.0714	43.4856	32.0509	43.7274	27.9715	26.9251	46.092	51.3616	14.4457	26.4318	88.1052	22.1311	17.1365	6.0799	16.3839	43.9645	19.0373	18.5048	37.3776	25.2	26.1911	22.6311	37.9028	48.6685	50.6757	44.1437	27.1476	21.456	19.9162	PUCCINIA4054:	TRUE	TRUE	4	7	0.571429	N	FALSE
PGTG_02658T0	44.9924	44.6387	52.5032	62.9395	92.9572	136.415	197.528	205.473	369.949	194.291	158.653	293.799	438.563	406.408	103.399	72.586	74.769	76.1793	114.158	98.1548	162.064	409.974	242.248	322.301	827.081	716.732	753.388	428.4	405.576	402.528	PUCCINIA10764:	FALSE	TRUE	0	3	0	N	FALSE
PGTG_02659T0	0	0	0	0	0	0	0	0	0	0	0	0	2.2262	0	0	0	0	0	0	0	0	0	0	0	0	0	0	1.12316	2.79551	0	PUCCINIA3608:	TRUE	TRUE	1	5	0.2	N	FALSE
PGTG_02660T0	0	0	0	0	0	0	0	0	0	0	0	0	0	0	0	0	0	0	0	0	0	0	0	0	0	0	0	0	0	0	NA	NA	NA	0	0	NA	N	FALSE
PGTG_02661T0	0	0	0	0	0	0	0	0	0	0	2.45574	0	0.967593	0.339648	0	0	0	0	0	0	0	0	0	0	0	0	0	90.3113	18.8331	12.0273	PUCCINIA6689:	TRUE	TRUE	0	0	NA	Y	FALSE
PGTG_02663T0	4.38522	13.2562	0	3.76169	5.77362	0	0	5.1253	0	2.54334	10.4707	0	0	0.724046	0	0	6.96591	0	0	14.8068	0	0	0	0	0	1.84595	2.79793	0	1.29508	0.986127	PUCCINIA4058:	TRUE	TRUE	1	0	Inf	N	FALSE
PGTG_02664T0	0	0	0	0	0	0	0	0	0	0	0	0	0	0	0	0	0	0	0	0	0	0	0	0	0	0	0	0	0	0	PUCCINIA1154:	TRUE	TRUE	0	1	0	N	FALSE
PGTG_02666T0	3.93454	0	4.26367	0	3.4535	0	12.7589	4.59851	0	11.4097	0	0	8.32808	7.79561	17.2875	0	0	0	17.5388	0	0	8.76133	12.869	0	5.18938	23.187	20.0828	5.91346	11.6198	11.5021	PUCCINIA6121:	TRUE	TRUE	0	0	NA	N	FALSE
PGTG_02668T0	39.435	39.7362	37.8006	42.9352	33.948	30.6577	68.8584	31.0201	33.7763	51.0174	32.5914	32.1888	51.3664	59.101	39.9826	30.784	24.0932	36.5146	37.1835	51.2089	43.4029	43.9037	47.1284	34.619	60.0101	71.5028	56.6081	50.6308	55.5436	57.3006	PUCCINIA1336:	TRUE	TRUE	0	6	0	N	FALSE
PGTG_02669T0	0	0	0	0	0	0	0	0	0	0	0	0	0	0	0	0	0	0	0	0	0	0	0	0	0	0	0	0	0	0	PUCCINIA14503:	FALSE	TRUE	2	3	0.666667	Y	FALSE
PGTG_02670T0	0	0	0	0	0	0	0	0	0	0	0	0	0	0	0	0	0	0	0	0	0	0	0	0	0	0	0	0	0	0	PUCCINIA8352:	TRUE	TRUE	3	10	0.3	N	TRUE
PGTG_02671T0	0	0	0	0	0	0	0	0	0	0.807297	0	0	0.654773	0	0	2.35444	0	0	0	0	0	0	0	0	0.611963	0	0	12.8835	2.67221	5.00857	PUCCINIA1012:	TRUE	TRUE	3	7	0.428571	N	TRUE
PGTG_02672T0	84.7868	73.2296	43.7566	34.6338	85.0523	40.8047	104.742	61.3508	139.862	135.828	57.8475	57.1328	176.616	162.657	141.933	81.9456	128.27	111.086	179.995	27.2677	84.0266	134.872	118.851	55.3017	152.67	169.972	144.272	233.145	233.706	228.798	PUCCINIA3056:	TRUE	TRUE	0	1	0	N	FALSE
PGTG_02673T0	37.7273	60.8249	119.927	77.671	59.6065	69.9034	163.123	85.2506	49.7871	183.804	102.095	106.765	212.949	221.759	110.513	42.5402	71.9157	103.802	89.6958	50.9556	130.862	95.2142	131.624	103.343	207.891	190.578	176.527	220.444	242.894	200.221	PUCCINIA2236:	TRUE	TRUE	0	0	NA	N	TRUE
PGTG_02676T0	17.1839	25.5171	15.6803	10.8614	23.0214	15.9958	8.79852	12.6838	8.95137	11.5392	17.2748	0	10.6352	10.1543	11.9208	6.11875	5.74665	12.442	12.094	18.3214	0	10.0691	23.6651	16.5146	15.904	12.182	9.23222	18.8871	12.5537	14.6434	PUCCINIA3034:	TRUE	TRUE	0	0	NA	N	FALSE
PGTG_02677T0	13.3238	10.0692	10.828	6.66708	9.74566	9.81872	7.20107	12.3271	10.9892	13.5221	14.58	7.85447	12.0119	8.98291	9.75627	9.38969	5.2912	19.0931	12.3726	0	8.66532	6.18062	9.07898	5.06848	8.29783	5.60815	8.50037	9.92473	11.3128	15.2306	PUCCINIA1008:	TRUE	TRUE	2	0	Inf	N	FALSE
PGTG_02678T0	42.4836	61.1545	43.2164	50.5738	45.6607	39.4311	50.608	37.4909	30.0341	42.2367	37.2609	24.5337	39.5581	38.365	45.7111	41.06	46.8264	41.746	46.3755	35.1274	58.643	40.5413	28.3581	35.6211	57.9356	49.6322	50.3366	40.7386	51.7227	45.6229	PUCCINIA6225:	TRUE	TRUE	0	1	0	N	FALSE
PGTG_02679T0	0	0	0	0	0	0	0	0	0	0	0	0	0	0	0	0	0	0	0	0	0	0	0	0	0	0	11.1572	3.68803	8.60567	5.24217	PUCCINIA9168:	TRUE	TRUE	6	0	Inf	Y	FALSE
PGTG_02680T0	0	0	0	0	0	0	0	0	0	0	0	0	10.161	6.2418	23.7297	0	0	0	0	0	0	6.01311	0	0	4.74879	9.0936	1.72292	66.216	28.7087	19.4312	NA	NA	NA	0	1	0	Y	FALSE
PGTG_02682T0	0	0	0	0	0	0	0	0	0	0	0	0	0	0	0	0	0	0	0	0	85.3233	0	0	0	0	0	0	0	0	0	NA	NA	NA	8	4	2	N	FALSE
PGTG_02686T0	4.95823	0	0	0	0	0	0	0	0	0	0	0	2.3322	3.27463	0	33.5446	63.0091	68.2099	22.1053	66.9754	51.5946	22.085	48.6518	0	21.8018	0	3.16397	19.6106	13.1787	13.3798	NA	NA	NA	1	0	Inf	Y	FALSE
PGTG_02687T0	0	5.92315	12.7405	0	0	0	0	0	0	3.40939	7.01806	0	0	0	0	9.9422	9.33757	0	0	0	15.292	0	0	0	0	0	0	0	0	0	PUCCINIA4845:	FALSE	TRUE	0	0	NA	N	FALSE
PGTG_02688T0	1.10885	0	4.80624	5.70712	2.91985	2.80166	7.19159	19.4388	21.9496	37.2986	15.885	47.0661	46.4197	46.8694	4.87185	0	3.52282	0	4.94267	7.48772	0	17.2834	14.5073	15.1859	22.424	19.6032	25.4683	15.2622	16.0463	14.9612	PUCCINIA2643:	TRUE	TRUE	0	0	NA	N	FALSE
PGTG_02689T0	0	0	0	0	0	0	0	0	0	0	0	0	0	0	0	0	0	0	0	0	0	0	0	0	0	0	0	0	0	0	PUCCINIA8074:	TRUE	TRUE	0	0	NA	N	FALSE
PGTG_02690T0	0	0	0	0	0	0	0	0	0	0	0	0	0	0.606029	0	0	0	0	0	0	0	0	0	0	0	0	0	0.145172	0	0	PUCCINIA1003:	TRUE	TRUE	0	0	NA	N	FALSE
PGTG_02691T0	0	0	0	0	0	0	0	0	0	0	0	0	0	0	0	0	0	0	0	0	0	0	0	0	11.4381	0	0	0	0	0	PUCCINIA9079:	TRUE	TRUE	1	0	Inf	N	FALSE
PGTG_02692T0	0	0	0	0	0	0	0	1.74249	0	1.72936	0	0	8.41545	7.8774	0	0	0	0	0	0	0	0	0	0	2.62185	5.02066	1.90247	5.66101	2.20157	1.3411	PUCCINIA7828:	FALSE	FALSE	1	0	Inf	N	FALSE
PGTG_02693T0	32.5242	16.3863	26.4318	33.8781	28.5478	39.6208	39.5511	25.1139	17.2449	26.2719	23.5731	24.6514	33.6018	39.3167	25.5169	19.6464	22.142	19.9747	28.4765	27.4524	27.1962	34.9164	22.7956	37.1176	46.4687	43.5143	42.2411	34.7324	32.761	31.3452	PUCCINIA13977:	FALSE	FALSE	3	17	0.176471	N	FALSE
PGTG_02695T0	302.12	169.351	221.153	298.637	284.501	227.487	408.756	472.365	564.377	905.121	592.385	792.671	1489.78	1758.8	421.972	263.957	209.765	137.624	374.592	175.647	260.25	539.095	379.561	666.79	1301.86	1475.57	1439.97	1699.81	1781.54	1731.33	PUCCINIA13713:	FALSE	FALSE	0	0	NA	N	FALSE
PGTG_02698T0	0	0	0	0	0	0	0	0	0	0	0	0	0	0	0	0	0	0	0	0	0	0	0	0	0	0	0	0	0	0	PUCCINIA12916:	TRUE	FALSE	0	0	NA	N	FALSE
PGTG_02701T0	0	0	0	0	0	0	0	0	0	0	0	0	0	0	0	0	0	0	0	0	0	0	0	0	0	0	0	0	0	0	NA	NA	NA	7	1	7	N	FALSE
PGTG_02704T0	26.9427	0	19.4668	15.4078	19.7072	22.6914	14.5616	15.7467	0	15.628	0	63.5442	29.5703	23.7255	0	15.1899	42.7984	0	20.0194	30.3276	0	40.0019	14.6873	0	27.6422	34.0283	54.4426	77.4356	59.677	54.5287	PUCCINIA3987:	TRUE	TRUE	0	0	NA	Y	FALSE
PGTG_02705T0	79.989	14.6546	31.5284	49.9021	25.5307	55.1188	47.1616	59.5078	71.9713	42.1853	52.1018	102.916	27.3631	40.8217	63.9177	49.1964	0	0	32.4234	49.1187	0	0	71.3526	132.824	31.9781	48.9887	51.0489	89.7339	92.3445	68.6797	PUCCINIA5001:	TRUE	TRUE	0	3	0	N	FALSE
PGTG_02706T0	9.49243	23.9124	18.0006	12.2141	18.7467	17.9879	30.7821	12.4806	23.4876	8.25773	8.49906	0	32.9289	21.1586	5.21326	4.01377	22.6181	24.485	21.1561	8.01243	30.8678	29.0629	15.5238	32.5001	31.2984	29.9671	31.7952	35.8546	40.649	30.4182	PUCCINIA1537:	TRUE	TRUE	6	13	0.461538	N	TRUE
PGTG_02708T0	0	0	0	0	0	0	0	0	0	0	0	0	0	0	0	0	0	0	0	0	0	0	0	0	0	0	0	0	0	0	PUCCINIA11524:	FALSE	FALSE	0	0	NA	N	FALSE
PGTG_02713T0	0	0	0	0	0	0	0	0	0	0	0	0	0	0	0	0	0	0	0	0	0	0	0	0	0	0	0	0.727104	0	2.06702	PUCCINIA11771:	TRUE	FALSE	1	0	Inf	N	FALSE
PGTG_02714T0	4.38522	4.41872	4.7521	0	1.92454	0	0	0	0	0	0	0	1.03134	0	0	0	0	15.0818	0	0	0	4.88251	0	0	3.85591	1.84595	1.39897	0.69377	1.29508	0.986127	PUCCINIA2204:	TRUE	TRUE	5	1	5	N	FALSE
PGTG_02717T0	17.4499	23.0599	22.3176	19.6311	18.0784	17.3466	12.9871	13.7067	16.9877	9.95373	15.7084	12.1417	16.6849	13.1305	7.54077	11.612	21.8117	7.8707	12.7506	17.3845	17.8604	14.6497	11.2278	18.2817	20.8754	16.1344	16.2427	32.2683	22.6413	23.4156	PUCCINIA2240:	TRUE	TRUE	10	17	0.588235	N	FALSE
PGTG_02718T0	69.5261	105.086	82.8752	86.4783	65.6027	52.6999	163.458	58.912	94.6176	185.485	95.453	122.966	266.528	331.183	137.465	129.353	121.486	143.47	263.431	129.113	171.826	212.874	187.608	325.334	258.285	345.341	316.059	367.932	468.152	422.137	PUCCINIA4163:	TRUE	TRUE	1	3	0.333333	N	FALSE
PGTG_02721T0	24.0256	18.1569	23.8646	25.7618	14.9375	10.1173	12.9851	17.5492	29.724	22.0615	16.7309	28.3272	32.0192	30.7434	21.9913	13.5453	9.54117	34.429	22.311	27.0394	0	22.2905	9.82281	4.56989	22.8848	28.6533	33.2114	28.5076	33.1121	36.0185	PUCCINIA2406:	TRUE	TRUE	0	0	NA	N	FALSE
PGTG_02723T0	1.37135	0	0	0	1.20369	0	8.89404	8.01361	27.1456	23.8597	6.54854	0	25.1566	52.9833	30.1262	0	0	0	18.3384	9.26038	0	21.3752	31.3977	25.0414	63.906	54.2608	79.6192	68.3413	89.0996	90.6645	PUCCINIA5291:	TRUE	TRUE	0	0	NA	Y	FALSE
PGTG_02724T0	25.0251	68.7716	39.4434	21.4668	22.9639	22.9924	62.7079	89.0702	101.325	97.6349	62.4657	48.2822	127.876	127.713	44.9796	34.6306	21.6831	46.9456	45.6334	30.7247	71.0201	116.511	52.0873	72.6985	183.027	168.539	190.142	113.735	145.125	128.921	PUCCINIA5255:	TRUE	TRUE	0	0	NA	N	FALSE
PGTG_02727T0	0	0	0	0	0	0	0	0	0	0	0	0	0	2.84247	0	0	0	0	0	0	0	9.5849	0	19.6505	3.78479	0	8.23899	10.2135	8.8974	1.93567	PUCCINIA14565:	FALSE	TRUE	0	0	NA	N	FALSE
PGTG_02729T0	0	0	0	0	0	0	0	0	0	0	0	0	1.54491	2.1692	0	0	0	0	0	0	0	0	0	0	0	0	0	0	0	0	NA	NA	NA	2	1	2	N	FALSE
PGTG_02730T0	0	0	0	0	0	0	0	0	0	0	0	0	0	0	0	0	0	0	0	0	0	0	0	0	0	0	0	0	0	0	NA	NA	NA	0	0	NA	N	FALSE
PGTG_02735T0	0	0	0	0	0	0	0	0	0	0	0	0	0	0	0	0	0	0	0	0	0	0	0	0	0	0	0	0	0	0	PUCCINIA10637:	TRUE	TRUE	1	1	1	N	FALSE
PGTG_02736T0	0	0	0	0	0	0	0	0	0	0	0	0	0	0	0	0	0	0	0	0	0	0	0	0	0	0	0	0	0	0	PUCCINIA2856:	TRUE	TRUE	0	0	NA	N	FALSE
PGTG_02742T0	0	0	0	0	0	0	0	0	0	0	0	0	0	0	0	0	0	0	0	0	0	0	0	0	0	0	0	0	0	0	PUCCINIA10244:	TRUE	TRUE	3	0	Inf	N	FALSE
PGTG_02745T0	0	0	0	0	0	0	0	1.79727	0	1.78373	0	0	3.61667	2.53907	0	0	0	0	0	0	0	0	0	0	0	0	0	0	0	0	PUCCINIA8548:	TRUE	TRUE	0	0	NA	N	FALSE
PGTG_02746T0	0	0	0	0	0	0	0	0	0	0	0	0	0	0	0	0	0	0	0	0	0	0	0	0	0	0	0	0	0	0	NA	NA	NA	0	0	NA	N	FALSE
PGTG_02747T0	0	0	0	5.72663	1.46492	0	0	1.95058	8.25923	0	0	0	0.785029	0	0	0	0	0	0	0	0	0	0	15.2382	1.46748	2.81012	3.19451	1.32021	0.492893	0.750618	PUCCINIA9290:	TRUE	TRUE	0	0	NA	N	FALSE
PGTG_02751T0	0	0	0	0	0	0	0	0	0	0	0	0	0	0	0	0	0	0	0	0	0	0	0	0	0	0	0	0	0	0	PUCCINIA9332:	TRUE	TRUE	0	0	NA	N	FALSE
PGTG_02752T0	0	0	0	0	0	0	0	0	0	0	0	0	0	0	0	0	0	0	0	0	0	0	0	0	0	0	0	0	0	0	NA	NA	NA	0	0	NA	N	FALSE
PGTG_02753T0	0	0	0	0	0	0	0	0	0	0	0	0	0	0	0	0	0	0	0	0	0	0	0	0	0	0	0	0	0	0	NA	NA	NA	0	0	NA	N	FALSE
PGTG_02754T0	0	0	0	0	0	0	0	0	0	0	0	0	0	0	0	0	0	0	0	0	0	0	0	0	0	0	0	0	0	0	PUCCINIA6944:	TRUE	TRUE	0	0	NA	N	FALSE
PGTG_02757T0	0	0	0	0	0	0	0	0	0	0	0	0	0	0	0	0	0	0	0	0	0	0	0	0	0	0	0	0	0	0	PUCCINIA6550:	TRUE	TRUE	1	0	Inf	N	FALSE
PGTG_02758T0	0	0	0	0	0	0	0	0	0	0	0	0	0	0	0	0	0	0	0	0	0	0	0	0	0	0	0	0	0	0	PUCCINIA9529:	TRUE	TRUE	0	0	NA	N	FALSE
PGTG_02760T0	0	0	0	0	0	0	0	0	0	0	0	0	0	0	0	0	0	0	0	0	0	0	0	0	0	0	0	0	0	0	PUCCINIA10422:	TRUE	TRUE	0	0	NA	N	FALSE
PGTG_02761T0	81.7377	32.9448	94.4965	84.1385	43.0466	41.3041	17.6706	50.9588	80.8992	63.2186	13.0132	77.1148	87.1461	71.9773	119.733	0	0	0	0	0	0	0	17.823	0	4.79222	0	13.9094	3.44838	3.21859	7.35231	PUCCINIA10420:	TRUE	TRUE	0	0	NA	N	FALSE
[truncated: 14,108 more rows]
