# Supplementary material for: Divergent and convergent modes of interaction between wheat and Puccinia graminis f. sp. tritici isolates revealed by the comparative gene co-expression network and genome analyses
Source: BMC Genomics. 2017 Apr 12;18:291. doi: 10.1186/s12864-017-3678-6 (PMC5389088; doi:10.1186/s12864-017-3678-6)
Supplement: Supplementary file 3 — File contains the list of novel Pgt genes and their PFAM annotation. Table S4. PFAM domains identified in the novel genes discovered in the MCCFC and RKQQC genomes. (XLSX 144 kb) [file 12864_2017_3678_MOESM3_ESM.xlsx]

## Sheet: combined_RKQQC_MCCFC_novel_prot
Table S4: PFAM domians identified in the novel genes disovered in the MCCFC and RKQQC genomes
Pgt_Race|Gene_ID	alignment_start	alignment_end	hmm_acc	hmm_name	hmm_start	hmm_end	hmm_length	E-value
RKQQC|asmbl_10123.13119	23	115	PF00153.25	Mito_carr	7	95	93	7.1e-26
RKQQC|asmbl_10123.13119	123	154	PF00153.25	Mito_carr	4	35	32	2.3e-06
RKQQC|asmbl_10114.13111	113	180	PF01253.20	SUI1	2	66	68	2.2e-21
RKQQC|asmbl_10063.13031	2	55	PF13359.4	DDE_Tnp_4	104	158	55	1.7e-08
RKQQC|asmbl_1023.1348	32	94	PF00752.15	XPG_N	36	99	64	3.1e-16
RKQQC|asmbl_10238.13249	20	162	PF00535.24	Glycos_transf_2	27	169	145	3.5e-27
RKQQC|asmbl_10312.13357	175	215	PF01585.21	G-patch	3	44	42	3.3e-12
RKQQC|asmbl_10313.13360	175	215	PF01585.21	G-patch	3	44	42	3.3e-12
RKQQC|asmbl_10315.13364	175	215	PF01585.21	G-patch	3	44	42	3.3e-12
RKQQC|asmbl_10320.13373	1	118	PF00125.22	Histone	1	118	118	4.1e-42
RKQQC|asmbl_10297.13336	230	290	PF03221.14	HTH_Tnp_Tc5	2	62	64	1.7e-08
RKQQC|asmbl_10297.13336	355	522	PF03184.17	DDE_1	4	176	175	1.1e-33
RKQQC|asmbl_10404.13459	28	60	PF00400.30	WD40	5	38	35	0.0021
RKQQC|asmbl_10404.13459	128	151	PF00400.30	WD40	14	37	24	0.02
RKQQC|asmbl_10404.13460	9	43	PF00400.30	WD40	5	37	35	0.00093
RKQQC|asmbl_10404.13460	55	80	PF00400.30	WD40	3	27	26	0.044
RKQQC|asmbl_10553.13618	20	100	PF16561.3	AMPK1_CBM	5	82	81	8.1e-21
RKQQC|asmbl_1012.1321	78	99	PF00475.16	IGPD	1	22	22	1.2e-05
RKQQC|asmbl_10788.13915	5	108	PF04157.14	EAP30	1	107	107	2.1e-31
RKQQC|asmbl_10831.13963	3	124	PF09736.7	Bud13	20	144	125	5.7e-46
RKQQC|asmbl_1086.1419	46	179	PF00071.20	Ras	1	134	134	2.5e-53
RKQQC|asmbl_10870.14010	576	653	PF05699.12	Dimer_Tnp_hAT	4	86	83	6.4e-17
RKQQC|asmbl_10902.14056	10	111	PF00501.26	AMP-binding	317	422	106	1.7e-27
RKQQC|asmbl_10902.14056	120	198	PF13193.4	AMP-binding_C	1	74	79	1.5e-16
RKQQC|asmbl_1091.1429	29	134	PF07690.14	MFS_1	2	102	108	8.3e-17
RKQQC|asmbl_10976.14158	5	116	PF16550.3	RPN13_C	1	109	117	6.7e-25
RKQQC|asmbl_10976.14159	10	98	PF04683.11	Proteasom_Rpn13	1	86	90	7.7e-25
RKQQC|asmbl_11030.14241	55	148	PF02771.14	Acyl-CoA_dh_N	1	95	95	1.1e-16
RKQQC|asmbl_1132.1474	236	307	PF13976.4	gag_pre-integrs	1	67	72	3.5e-08
RKQQC|asmbl_11390.14695	46	177	PF00080.18	Sod_Cu	8	139	147	4.8e-13
RKQQC|asmbl_11478.14811	3	131	PF00450.20	Peptidase_S10	287	414	130	1.9e-17
RKQQC|asmbl_11568.14927	1	180	PF04148.11	Erv26	1	172	180	4.8e-58
RKQQC|asmbl_11813.15248	1	123	PF04827.12	Plant_tran	69	191	123	1.4e-55
RKQQC|asmbl_11815.15251	15	112	PF04005.10	Hus1	56	151	98	1.7e-13
RKQQC|asmbl_11816.15253	15	112	PF04005.10	Hus1	56	151	98	1.7e-13
RKQQC|asmbl_11817.15254	15	205	PF04005.10	Hus1	56	253	200	6e-33
RKQQC|asmbl_11866.15325	20	155	PF03033.18	Glyco_transf_28	1	139	147	7.9e-28
RKQQC|asmbl_12163.15674	160	210	PF13833.4	EF-hand_8	2	52	54	6e-08
RKQQC|asmbl_12255.15811	12	61	PF05739.17	SNARE	3	52	50	8.6e-09
RKQQC|asmbl_12227.15764	41	187	PF00067.20	p450	6	153	150	9.7e-13
RKQQC|asmbl_12289.15860	31	222	PF08626.9	TRAPPC9-Trs120	11	175	193	2.5e-17
RKQQC|asmbl_12328.15925	119	198	PF00656.20	Peptidase_C14	1	75	83	4.2e-23
RKQQC|asmbl_12328.15926	67	153	PF00656.20	Peptidase_C14	156	245	93	5e-13
RKQQC|asmbl_1244.1629	18	86	PF03694.11	Erg28	1	70	70	2.7e-22
RKQQC|asmbl_1243.1628	27	133	PF03694.11	Erg28	1	110	110	5.6e-38
RKQQC|asmbl_1245.1630	27	95	PF03694.11	Erg28	1	70	70	3.2e-22
RKQQC|asmbl_10029.13001	1	26	PF15410.4	PH_9	94	119	26	1.5e-07
RKQQC|asmbl_10029.13000	1	26	PF15410.4	PH_9	94	119	26	1.5e-07
RKQQC|asmbl_12488.16122	2	103	PF14529.4	Exo_endo_phos_2	4	118	121	4.3e-08
RKQQC|asmbl_12581.16274	38	110	PF03801.11	Ndc80_HEC	5	78	74	2.2e-12
RKQQC|asmbl_12685.16414	2	110	PF01207.15	Dus	138	239	109	4.7e-21
RKQQC|asmbl_1274.1680	22	123	PF00995.21	Sec1	1	106	111	4.6e-24
RKQQC|asmbl_12684.16409	2	110	PF01207.15	Dus	138	239	109	4.7e-21
RKQQC|asmbl_12565.16251	12	214	PF04180.12	LTV	5	189	209	7.7e-48
RKQQC|asmbl_12664.16380	14	93	PF00575.21	S1	1	70	81	4.8e-15
RKQQC|asmbl_12807.16585	58	134	PF00282.17	Pyridoxal_deC	9	100	92	7.9e-05
RKQQC|asmbl_12893.16700	29	100	PF02535.20	Zip	3	75	74	2.1e-15
RKQQC|asmbl_12503.16141	10	98	PF04683.11	Proteasom_Rpn13	1	86	90	7.7e-25
RKQQC|asmbl_12909.16724	103	159	PF01715.15	IPPT	1	57	57	1.8e-14
RKQQC|asmbl_1295.1712	8	221	PF05983.9	Med7	1	174	216	6.4e-38
RKQQC|asmbl_12952.16768	36	81	PF01812.18	5-FTHF_cyc-lig	106	150	46	7.2e-14
RKQQC|asmbl_13092.16934	4	76	PF07819.11	PGAP1	88	153	73	5.3e-06
RKQQC|asmbl_13093.16935	4	75	PF07819.11	PGAP1	88	152	72	6e-06
RKQQC|asmbl_13286.17163	2	167	PF01135.17	PCMT	17	163	166	2.6e-37
RKQQC|asmbl_13301.17186	152	221	PF00271.29	Helicase_C	40	110	71	1.4e-06
RKQQC|asmbl_13408.17350	52	135	PF01230.21	HIT	5	87	84	1.2e-17
RKQQC|asmbl_13432.17381	147	191	PF12937.5	F-box-like	2	47	46	1.7e-12
RKQQC|asmbl_13592.17603	76	176	PF00348.15	polyprenyl_synt	4	58	101	3e-06
RKQQC|asmbl_136.172	4	23	PF00432.19	Prenyltrans	25	44	20	0.042
RKQQC|asmbl_136.172	29	71	PF00432.19	Prenyltrans	2	44	43	4.7e-12
RKQQC|asmbl_136.172	76	120	PF00432.19	Prenyltrans	1	44	45	3.5e-13
RKQQC|asmbl_13629.17658	92	125	PF00172.16	Zn_clus	1	34	36	2.4e-07
RKQQC|asmbl_13694.17733	172	219	PF04117.10	Mpv17_PMP22	1	48	48	1.8e-14
RKQQC|asmbl_13631.17662	92	125	PF00172.16	Zn_clus	1	34	36	2.4e-07
RKQQC|asmbl_13785.17864	33	162	PF01048.18	PNP_UDP_1	113	233	133	1.1e-16
RKQQC|asmbl_13785.17865	8	114	PF01048.18	PNP_UDP_1	2	101	110	1.4e-14
RKQQC|asmbl_13809.17894	68	139	PF00406.20	ADK	1	72	72	1.7e-21
RKQQC|asmbl_13809.17893	2	96	PF00406.20	ADK	91	148	95	3.1e-09
RKQQC|asmbl_13809.17893	35	70	PF05191.12	ADK_lid	1	36	36	7.1e-10
RKQQC|asmbl_13915.18023	47	236	PF04979.12	IPP-2	2	126	221	3.4e-13
RKQQC|asmbl_14005.18117	40	177	PF09753.7	Use1	123	245	138	1.3e-07
RKQQC|asmbl_14005.18117	123	174	PF05739.17	SNARE	2	52	52	3.4e-09
RKQQC|asmbl_14005.18118	5	122	PF09177.9	Syntaxin-6_N	1	96	118	9.8e-29
RKQQC|asmbl_14100.18233	1	119	PF06052.10	3-HAO	37	150	119	3.4e-45
RKQQC|asmbl_14212.18369	2	190	PF01036.16	Bac_rhodopsin	12	213	203	1.1e-14
RKQQC|asmbl_14269.18440	6	146	PF15377.4	DUF4604	42	172	160	2.5e-10
RKQQC|asmbl_14244.18413	11	125	PF01095.17	Pectinesterase	149	271	124	1.9e-16
RKQQC|asmbl_14274.18443	126	202	PF00439.23	Bromodomain	7	83	77	6.5e-19
RKQQC|asmbl_14287.18462	151	287	PF13358.4	DDE_3	2	135	139	1.2e-28
RKQQC|asmbl_14516.18778	49	113	PF00179.24	UQ_con	1	66	66	6.1e-16
RKQQC|asmbl_14574.18872	7	65	PF07910.11	Peptidase_C78	132	191	60	1.6e-12
RKQQC|asmbl_14663.18999	36	128	PF08288.10	PIGA	1	88	93	3.6e-31
RKQQC|asmbl_14664.19000	6	93	PF00534.18	Glycos_transf_1	67	156	90	4.4e-11
RKQQC|asmbl_14664.19001	36	128	PF08288.10	PIGA	1	88	93	3.6e-31
RKQQC|asmbl_14665.19002	6	93	PF00534.18	Glycos_transf_1	67	156	90	4.4e-11
RKQQC|asmbl_14667.19007	57	149	PF08288.10	PIGA	1	88	93	4.7e-31
RKQQC|asmbl_14669.19011	57	149	PF08288.10	PIGA	1	88	93	6.3e-31
RKQQC|asmbl_14668.19009	6	93	PF00534.18	Glycos_transf_1	67	156	90	4.4e-11
RKQQC|asmbl_14669.19012	6	93	PF00534.18	Glycos_transf_1	67	156	90	4.4e-11
RKQQC|asmbl_1467.1941	55	98	PF13639.4	zf-RING_2	3	44	44	1.4e-07
RKQQC|asmbl_14670.19015	6	93	PF00534.18	Glycos_transf_1	67	156	90	4.4e-11
RKQQC|asmbl_14671.19016	57	149	PF08288.10	PIGA	1	88	93	4.7e-31
RKQQC|asmbl_14671.19017	6	93	PF00534.18	Glycos_transf_1	67	156	90	4.4e-11
RKQQC|asmbl_14678.19028	72	115	PF01134.20	GIDA	1	44	44	4.2e-14
RKQQC|asmbl_14679.19032	72	115	PF01134.20	GIDA	1	44	44	4.2e-14
RKQQC|asmbl_14670.19014	36	128	PF08288.10	PIGA	1	88	93	5e-31
RKQQC|asmbl_14679.19031	1	184	PF13932.4	GIDA_assoc	28	183	184	1.7e-41
RKQQC|asmbl_14762.19121	5	43	PF01648.18	ACPS	50	90	41	1.8e-06
RKQQC|asmbl_14898.19299	60	103	PF13639.4	zf-RING_2	2	44	44	9.5e-11
RKQQC|asmbl_14900.19303	40	107	PF01485.19	IBR	2	62	68	3.4e-13
RKQQC|asmbl_14900.19303	149	196	PF01485.19	IBR	3	53	52	1.5e-07
RKQQC|asmbl_14905.19321	46	83	PF00432.19	Prenyltrans	6	42	38	2.4e-08
RKQQC|asmbl_14906.19325	46	83	PF00432.19	Prenyltrans	6	42	38	2.4e-08
RKQQC|asmbl_14902.19311	40	107	PF01485.19	IBR	2	62	68	3.4e-13
RKQQC|asmbl_14902.19311	149	196	PF01485.19	IBR	3	53	52	1.5e-07
RKQQC|asmbl_14906.19323	23	48	PF00432.19	Prenyltrans	19	43	27	0.019
RKQQC|asmbl_14906.19323	56	98	PF00432.19	Prenyltrans	1	43	43	3.4e-07
RKQQC|asmbl_14906.19323	186	208	PF00432.19	Prenyltrans	19	41	23	0.00047
RKQQC|asmbl_13538.17539	64	291	PF13561.4	adh_short_C2	31	234	231	5.2e-34
RKQQC|asmbl_14954.19394	12	89	PF13500.4	AAA_26	5	86	82	1.8e-13
RKQQC|asmbl_15054.19512	47	110	PF03164.12	Mon1	343	401	64	9.3e-09
RKQQC|asmbl_15053.19510	47	110	PF03164.12	Mon1	343	401	64	9.3e-09
RKQQC|asmbl_15511.20131	199	225	PF13639.4	zf-RING_2	18	43	28	1e-06
RKQQC|asmbl_15657.20351	37	90	PF03364.18	Polyketide_cyc	1	55	55	2e-06
RKQQC|asmbl_15703.20425	189	242	PF00004.27	AAA	1	54	54	1.4e-15
RKQQC|asmbl_15766.20509	95	182	PF00254.26	FKBP_C	7	94	89	6.3e-26
RKQQC|asmbl_15798.20546	44	208	PF00755.18	Carn_acyltransf	1	145	166	9.2e-34
RKQQC|asmbl_15817.20591	3	33	PF01522.19	Polysacc_deac_1	92	122	31	1.2e-05
RKQQC|asmbl_15818.20593	65	146	PF01522.19	Polysacc_deac_1	6	84	82	5.4e-13
RKQQC|asmbl_15819.20596	65	146	PF01522.19	Polysacc_deac_1	6	84	82	5.4e-13
RKQQC|asmbl_15818.20594	3	33	PF01522.19	Polysacc_deac_1	92	122	31	1.2e-05
RKQQC|asmbl_15827.20609	83	95	PF02809.18	UIM	2	14	13	0.53
RKQQC|asmbl_15827.20609	124	134	PF02809.18	UIM	5	15	11	0.44
RKQQC|asmbl_15817.20590	65	146	PF01522.19	Polysacc_deac_1	6	84	82	5.4e-13
RKQQC|asmbl_1594.2083	83	171	PF13877.4	RPAP3_C	3	92	91	5.4e-13
RKQQC|asmbl_1595.2085	83	171	PF13877.4	RPAP3_C	3	92	91	5.4e-13
RKQQC|asmbl_16066.20950	45	177	PF00080.18	Sod_Cu	3	139	153	5.9e-12
RKQQC|asmbl_16086.20983	84	172	PF02580.14	Tyr_Deacylase	57	145	89	1.2e-32
RKQQC|asmbl_161.223	9	115	PF01073.17	3Beta_HSD	1	98	110	2.7e-11
RKQQC|asmbl_16245.21198	3	125	PF01812.18	5-FTHF_cyc-lig	50	151	134	3.3e-21
RKQQC|asmbl_16246.21200	41	82	PF01812.18	5-FTHF_cyc-lig	111	151	42	1.8e-15
RKQQC|asmbl_16383.21374	21	101	PF00226.29	DnaJ	1	63	81	6.7e-12
RKQQC|asmbl_16392.21384	12	65	PF04193.12	PQ-loop	1	54	54	1.2e-18
RKQQC|asmbl_16392.21384	162	209	PF04193.12	PQ-loop	2	49	48	4.1e-14
RKQQC|asmbl_16302.21274	2	138	PF00171.20	Aldedh	322	462	141	4e-54
RKQQC|asmbl_1645.2143	6	124	PF12002.6	MgsA_C	25	144	120	6.8e-41
RKQQC|asmbl_16652.21720	10	94	PF06090.10	Ins_P5_2-kin	259	332	85	1.2e-13
RKQQC|asmbl_16652.21718	39	180	PF06090.10	Ins_P5_2-kin	1	129	145	5.3e-20
RKQQC|asmbl_16658.21739	1	71	PF00382.17	TFIIB	1	71	71	5.5e-19
RKQQC|asmbl_16712.21805	13	139	PF04034.11	DUF367	1	127	127	3.6e-50
RKQQC|asmbl_16658.21736	3	35	PF08271.10	TF_Zn_Ribbon	11	43	33	4.6e-11
RKQQC|asmbl_16737.21844	2	119	PF04851.13	ResIII	59	170	132	1.8e-13
RKQQC|asmbl_16738.21848	2	119	PF04851.13	ResIII	59	170	132	1.8e-13
RKQQC|asmbl_15838.20629	75	117	PF07250.9	Glyoxal_oxid_N	45	87	43	6.4e-10
RKQQC|asmbl_16739.21852	2	119	PF04851.13	ResIII	59	170	132	5.6e-13
RKQQC|asmbl_16750.21867	15	241	PF00069.23	Pkinase	1	231	235	7.7e-66
RKQQC|asmbl_16751.21868	31	217	PF00069.23	Pkinase	41	231	195	4.1e-53
RKQQC|asmbl_16754.21871	15	136	PF00069.23	Pkinase	1	122	123	4.2e-31
RKQQC|asmbl_16755.21872	5	78	PF08783.9	DWNN	1	74	74	2.4e-32
RKQQC|asmbl_1681.2209	1	42	PF12251.6	zf-SNAP50_C	88	129	42	9.2e-11
RKQQC|asmbl_1681.2209	93	146	PF12251.6	zf-SNAP50_C	133	186	54	1.1e-11
RKQQC|asmbl_1682.2212	1	42	PF12251.6	zf-SNAP50_C	88	129	42	9.2e-11
RKQQC|asmbl_1682.2212	93	146	PF12251.6	zf-SNAP50_C	133	186	54	1.1e-11
RKQQC|asmbl_16992.22176	17	58	PF00076.20	RRM_1	29	69	42	6.3e-10
RKQQC|asmbl_17070.22302	119	160	PF13639.4	zf-RING_2	2	44	43	2.3e-10
RKQQC|asmbl_17072.22304	133	174	PF13639.4	zf-RING_2	2	44	43	2.8e-10
RKQQC|asmbl_17167.22423	4	129	PF00069.23	Pkinase	175	264	133	2.6e-14
RKQQC|asmbl_17191.22447	45	110	PF12718.5	Tropomyosin_1	77	142	66	1.5e-22
RKQQC|asmbl_17208.22474	27	149	PF10396.7	TrmE_N	1	109	125	7.2e-26
RKQQC|asmbl_17208.22475	27	130	PF10396.7	TrmE_N	1	91	106	7.9e-18
RKQQC|asmbl_17236.22513	1	68	PF08585.10	RMI1_N	141	208	69	3.9e-23
RKQQC|asmbl_17246.22529	40	105	PF00076.20	RRM_1	1	65	66	1.1e-08
RKQQC|asmbl_17349.22663	44	116	PF13419.4	HAD_2	107	178	73	1.3e-08
RKQQC|asmbl_17350.22666	44	116	PF13419.4	HAD_2	107	178	73	1.3e-08
RKQQC|asmbl_17415.22747	2	98	PF00817.18	IMS	52	149	98	8.1e-23
RKQQC|asmbl_17415.22747	114	144	PF11798.6	IMS_HHH	2	32	31	1.1e-09
RKQQC|asmbl_17477.22836	57	105	PF00011.19	HSP20	1	49	49	2e-05
RKQQC|asmbl_17522.22901	22	154	PF02966.14	DIM1	1	133	133	2.1e-67
RKQQC|asmbl_17573.22964	111	142	PF16503.3	zn-ribbon_14	1	32	32	2.7e-10
RKQQC|asmbl_17631.23050	56	87	PF00733.19	Asn_synthase	118	152	35	0.00022
RKQQC|asmbl_17631.23050	90	160	PF00733.19	Asn_synthase	208	273	71	1.7e-09
RKQQC|asmbl_17756.23210	11	111	PF01026.19	TatD_DNase	187	254	101	7.6e-12
RKQQC|asmbl_17828.23308	1	98	PF12519.6	MDM10	1	79	98	3.6e-06
RKQQC|asmbl_17837.23323	102	157	PF00004.27	AAA	2	38	56	4.7e-06
RKQQC|asmbl_17846.23335	95	139	PF11779.6	SPT_ssu-like	9	53	45	4.6e-10
RKQQC|asmbl_17892.23379	2	127	PF03643.13	Vps26	133	258	126	1e-65
RKQQC|asmbl_17807.23281	25	190	PF07690.14	MFS_1	184	352	175	1.8e-14
RKQQC|asmbl_17912.23402	10	73	PF02969.15	TAF	3	66	64	3.4e-27
RKQQC|asmbl_18218.23767	40	219	PF00199.17	Catalase	1	187	188	2.7e-56
RKQQC|asmbl_18221.23769	255	430	PF03184.17	DDE_1	3	176	178	1.3e-17
RKQQC|asmbl_18376.23957	25	129	PF00149.26	Metallophos	91	201	115	2.1e-16
RKQQC|asmbl_18380.23960	139	279	PF00075.22	RNase_H	3	141	154	3.3e-09
RKQQC|asmbl_18607.24228	2	191	PF00561.18	Abhydrolase_1	123	239	192	4.7e-08
RKQQC|asmbl_18608.24231	2	191	PF00561.18	Abhydrolase_1	123	239	192	4.7e-08
RKQQC|asmbl_18769.24444	7	151	PF00704.26	Glyco_hydro_18	210	309	159	8.5e-13
RKQQC|asmbl_18940.24664	5	115	PF12220.6	U1snRNP70_N	1	93	112	6.1e-22
RKQQC|asmbl_18940.24664	126	179	PF00076.20	RRM_1	1	53	54	1e-12
RKQQC|asmbl_18966.24697	93	208	PF00071.20	Ras	1	114	118	5.2e-35
RKQQC|asmbl_18983.24718	2	53	PF12430.6	ABA_GPCR	52	104	53	1.5e-05
RKQQC|asmbl_19024.24770	21	82	PF07647.15	SAM_2	4	66	63	1.1e-12
RKQQC|asmbl_19186.24985	2	198	PF08426.8	ICE2	107	316	210	4.6e-45
RKQQC|asmbl_1926.2503	3	58	PF04248.10	NTP_transf_9	39	92	56	3.5e-15
RKQQC|asmbl_19301.25161	91	149	PF00753.25	Lactamase_B	6	69	64	1.7e-08
RKQQC|asmbl_19520.25457	9	83	PF11911.6	DUF3429	67	137	75	5.3e-21
RKQQC|asmbl_19611.25567	58	119	PF10294.7	Methyltransf_16	113	170	62	1.1e-06
RKQQC|asmbl_19641.25595	5	172	PF12222.6	PNGaseA	249	433	187	2.4e-26
RKQQC|asmbl_19643.25598	2	122	PF12222.6	PNGaseA	71	194	127	2.6e-30
RKQQC|asmbl_19643.25597	84	153	PF12222.6	PNGaseA	3	68	71	3.5e-16
RKQQC|asmbl_19674.25640	3	86	PF00300.20	His_Phos_1	1	80	84	1.4e-27
RKQQC|asmbl_19703.25678	71	99	PF04696.11	Pinin_SDK_memA	2	30	29	9.5e-08
RKQQC|asmbl_19776.25774	2	53	PF13359.4	DDE_Tnp_4	111	158	53	5.6e-06
RKQQC|asmbl_19850.25865	9	192	PF01425.19	Amidase	237	395	184	4.8e-24
RKQQC|asmbl_19850.25866	54	166	PF01425.19	Amidase	42	145	113	8e-32
RKQQC|asmbl_19851.25868	9	192	PF01425.19	Amidase	237	395	184	4.8e-24
RKQQC|asmbl_19852.25870	54	166	PF01425.19	Amidase	42	145	113	8e-32
RKQQC|asmbl_19963.25992	104	150	PF12678.5	zf-rbx1	9	55	49	5.4e-09
RKQQC|asmbl_19996.26049	2	114	PF03399.14	SAC3_GANP	175	288	117	1.8e-17
RKQQC|asmbl_20187.26318	1	227	PF06432.9	GPI2	53	279	234	4.6e-56
RKQQC|asmbl_20299.26499	1	59	PF01138.19	RNase_PH	81	132	60	7.3e-08
RKQQC|asmbl_20299.26499	86	155	PF03725.13	RNase_PH_C	2	66	70	2.5e-12
RKQQC|asmbl_2034.2650	49	167	PF01885.14	PTS_2-RNA	2	119	125	8.8e-38
RKQQC|asmbl_2035.2652	49	167	PF01885.14	PTS_2-RNA	2	119	125	8.8e-38
RKQQC|asmbl_20377.26619	234	384	PF07727.12	RVT_2	2	156	155	1.4e-42
RKQQC|asmbl_20378.26622	3	83	PF07727.12	RVT_2	163	245	84	4.4e-18
RKQQC|asmbl_20432.26697	24	139	PF03737.13	Methyltransf_6	2	101	122	2.5e-21
RKQQC|asmbl_20433.26698	13	137	PF03737.13	Methyltransf_6	42	148	126	2.5e-27
RKQQC|asmbl_20747.27064	37	203	PF09349.8	OHCU_decarbox	5	155	174	8.7e-33
RKQQC|asmbl_20749.27066	37	203	PF09349.8	OHCU_decarbox	5	155	174	8.7e-33
RKQQC|asmbl_20774.27101	6	99	PF13520.4	AA_permease_2	341	424	94	6.8e-10
RKQQC|asmbl_20918.27293	64	91	PF01851.20	PC_rep	2	29	28	0.00027
RKQQC|asmbl_2111.2750	11	58	PF00153.25	Mito_carr	47	94	48	1.2e-05
RKQQC|asmbl_2111.2750	76	156	PF00153.25	Mito_carr	7	93	87	6.9e-11
RKQQC|asmbl_20956.27343	20	89	PF13417.4	GST_N_3	5	73	70	2.5e-06
RKQQC|asmbl_21169.27605	26	147	PF04032.14	Rpr2	1	66	122	8.6e-18
RKQQC|asmbl_21170.27606	26	147	PF04032.14	Rpr2	1	66	122	8.6e-18
RKQQC|asmbl_21260.27719	5	124	PF12436.6	USP7_ICP0_bdg	33	150	125	8.7e-19
RKQQC|asmbl_21261.27722	5	88	PF12436.6	USP7_ICP0_bdg	33	114	88	2.7e-12
RKQQC|asmbl_21262.27723	68	190	PF12436.6	USP7_ICP0_bdg	1	114	127	5.4e-17
RKQQC|asmbl_21316.27805	1	98	PF03031.16	NIF	59	156	99	1e-30
RKQQC|asmbl_2137.2779	58	101	PF10791.7	F1F0-ATPsyn_F	5	48	44	1.3e-16
RKQQC|asmbl_2137.2778	58	146	PF10791.7	F1F0-ATPsyn_F	5	92	89	1.1e-37
RKQQC|asmbl_2150.2797	23	91	PF05603.10	DUF775	1	69	69	1.4e-23
RKQQC|asmbl_21640.28166	22	104	PF09816.7	EAF	15	95	85	0.00012
RKQQC|asmbl_21644.28172	132	188	PF03725.13	RNase_PH_C	2	56	57	9.9e-07
RKQQC|asmbl_21656.28188	20	197	PF00106.23	adh_short	2	160	178	1.5e-26
RKQQC|asmbl_21686.28229	33	96	PF05730.9	CFEM	4	66	64	2.5e-06
RKQQC|asmbl_21685.28226	33	96	PF05730.9	CFEM	4	66	64	2.5e-06
RKQQC|asmbl_21726.28272	7	147	PF01733.16	Nucleoside_tran	172	308	145	4e-25
RKQQC|asmbl_21728.28275	7	147	PF01733.16	Nucleoside_tran	172	308	145	4e-25
RKQQC|asmbl_21815.28367	47	177	PF00800.16	PDT	1	107	131	1.5e-20
RKQQC|asmbl_21912.28508	24	101	PF04628.11	Sedlin_N	51	131	81	7.5e-20
RKQQC|asmbl_2197.2876	91	131	PF13639.4	zf-RING_2	2	44	43	8.6e-10
RKQQC|asmbl_2289.2999	36	197	PF03663.12	Glyco_hydro_76	3	165	167	9e-24
RKQQC|asmbl_2414.3175	132	177	PF13639.4	zf-RING_2	2	44	46	1.6e-08
RKQQC|asmbl_2549.3340	2	96	PF04827.12	Plant_tran	107	201	95	3.4e-39
RKQQC|asmbl_2711.3563	50	145	PF00169.27	PH	3	104	103	1.6e-12
RKQQC|asmbl_2826.3714	77	200	PF01207.15	Dus	2	111	126	5.2e-20
RKQQC|asmbl_2894.3784	39	226	PF04921.12	XAP5	39	235	203	4.9e-78
RKQQC|asmbl_2882.3765	69	138	PF06966.10	DUF1295	35	110	76	3.3e-12
RKQQC|asmbl_3044.3958	47	154	PF04142.13	Nuc_sug_transp	31	130	108	1.1e-16
RKQQC|asmbl_3059.3982	17	62	PF08031.10	BBE	1	46	46	1.8e-16
RKQQC|asmbl_306.391	84	245	PF13489.4	Methyltransf_23	12	162	162	1.7e-07
RKQQC|asmbl_3060.3984	17	62	PF08031.10	BBE	1	46	46	2.3e-16
RKQQC|asmbl_3056.3978	17	62	PF08031.10	BBE	1	46	46	2.3e-16
RKQQC|asmbl_3070.3996	97	142	PF08031.10	BBE	1	46	46	1.2e-16
RKQQC|asmbl_3071.3997	97	142	PF08031.10	BBE	1	46	46	1.1e-16
RKQQC|asmbl_3106.4049	74	110	PF00400.30	WD40	3	38	37	1.5e-08
RKQQC|asmbl_3106.4049	151	176	PF00400.30	WD40	12	37	26	1.5e-06
RKQQC|asmbl_3103.4047	5	78	PF08783.9	DWNN	1	74	74	6.1e-33
RKQQC|asmbl_3148.4095	48	97	PF00005.25	ABC_tran	2	51	50	1.2e-13
RKQQC|asmbl_3212.4168	17	138	PF02146.15	SIR2	14	120	123	2.6e-13
RKQQC|asmbl_3238.4188	26	179	PF00082.20	Peptidase_S8	156	263	170	2e-06
RKQQC|asmbl_3271.4233	2	107	PF08617.8	CGI-121	74	162	106	6.1e-14
RKQQC|asmbl_3323.4277	105	166	PF13844.4	Glyco_transf_41	1	62	62	3.3e-20
RKQQC|asmbl_3323.4278	105	129	PF13844.4	Glyco_transf_41	1	25	25	2.3e-08
RKQQC|asmbl_3397.4370	39	114	PF00443.27	UCH	1	70	77	7.6e-08
RKQQC|asmbl_3403.4381	119	233	PF00026.21	Asp	1	98	115	1.2e-24
RKQQC|asmbl_3403.4380	40	195	PF00026.21	Asp	162	306	159	2.5e-25
RKQQC|asmbl_3399.4374	11	94	PF13489.4	Methyltransf_23	79	154	85	1.6e-07
RKQQC|asmbl_342.437	133	172	PF05920.9	Homeobox_KN	1	40	40	3.6e-06
RKQQC|asmbl_21187.27628	2	78	PF16897.3	MMR_HSR1_Xtn	30	106	77	3.9e-30
RKQQC|asmbl_21187.27628	79	121	PF02824.19	TGS	1	35	43	5.7e-10
RKQQC|asmbl_3476.4482	54	177	PF07690.14	MFS_1	2	121	127	2.9e-17
RKQQC|asmbl_3474.4476	54	178	PF07690.14	MFS_1	2	122	128	4.3e-17
RKQQC|asmbl_3578.4600	9	181	PF00069.23	Pkinase	1	165	178	6.9e-23
RKQQC|asmbl_3628.4686	17	118	PF16944.3	KCH	1	94	102	2.3e-32
RKQQC|asmbl_3664.4756	13	103	PF13671.4	AAA_33	52	143	92	8.1e-12
RKQQC|asmbl_3662.4751	13	103	PF13671.4	AAA_33	52	143	92	8.1e-12
RKQQC|asmbl_3690.4810	154	219	PF12861.5	zf-ANAPC11	19	81	67	5.8e-09
RKQQC|asmbl_3693.4814	65	136	PF16414.3	NPC1_N	2	73	72	1.3e-19
RKQQC|asmbl_3909.5076	60	124	PF00935.17	Ribosomal_L44	1	65	65	7.3e-31
RKQQC|asmbl_4037.5262	10	176	PF01784.16	NIF3	89	240	173	1.6e-32
RKQQC|asmbl_4010.5229	111	150	PF13639.4	zf-RING_2	2	44	43	3.5e-09
RKQQC|asmbl_4093.5336	26	113	PF09754.7	PAC2	1	77	91	1.9e-09
RKQQC|asmbl_4138.5394	8	293	PF10712.7	NAD-GH	295	575	288	1.8e-72
RKQQC|asmbl_4285.5577	56	154	PF03031.16	NIF	77	154	99	4.4e-13
RKQQC|asmbl_4348.5652	29	121	PF00153.25	Mito_carr	2	96	95	4.9e-24
RKQQC|asmbl_4381.5694	170	202	PF14303.4	NAM-associated	2	34	33	1.5e-06
RKQQC|asmbl_4381.5695	11	128	PF14303.4	NAM-associated	29	156	129	7.1e-09
RKQQC|asmbl_4382.5698	11	128	PF14303.4	NAM-associated	29	156	129	7.1e-09
RKQQC|asmbl_4471.5821	33	163	PF01090.17	Ribosomal_S19e	1	131	131	3.2e-55
RKQQC|asmbl_4471.5820	33	168	PF01090.17	Ribosomal_S19e	1	136	136	2e-56
RKQQC|asmbl_4488.5839	2	60	PF04176.11	TIP41	112	170	59	2.6e-21
RKQQC|asmbl_4487.5837	2	60	PF04176.11	TIP41	112	170	59	2.6e-21
RKQQC|asmbl_4489.5840	2	60	PF04176.11	TIP41	112	170	59	2.6e-21
RKQQC|asmbl_4530.5898	49	174	PF06807.12	Clp1	1	117	127	1.6e-27
RKQQC|asmbl_4382.5697	174	206	PF14303.4	NAM-associated	2	34	33	1.5e-06
RKQQC|asmbl_4610.6019	123	222	PF14303.4	NAM-associated	1	100	107	1.2e-10
RKQQC|asmbl_4695.6130	48	141	PF04127.13	DFP	82	173	96	3.7e-13
RKQQC|asmbl_4731.6185	71	186	PF08996.8	zf-DNA_Pol	1	114	117	2.9e-39
RKQQC|asmbl_4741.6202	2	149	PF08996.8	zf-DNA_Pol	40	185	149	1.8e-51
RKQQC|asmbl_4742.6204	2	149	PF08996.8	zf-DNA_Pol	40	185	149	1.8e-51
RKQQC|asmbl_4743.6208	2	149	PF08996.8	zf-DNA_Pol	40	185	149	1.8e-51
RKQQC|asmbl_4745.6213	2	149	PF08996.8	zf-DNA_Pol	40	185	149	1.8e-51
RKQQC|asmbl_4736.6192	2	149	PF08996.8	zf-DNA_Pol	40	185	149	1.8e-51
RKQQC|asmbl_4832.6316	19	83	PF10496.7	Syntaxin-18_N	3	74	72	5.1e-12
RKQQC|asmbl_4860.6350	40	108	PF13230.4	GATase_4	30	95	71	1.2e-08
RKQQC|asmbl_4897.6382	45	103	PF12678.5	zf-rbx1	1	55	59	2e-25
RKQQC|asmbl_4906.6398	32	68	PF00005.25	ABC_tran	101	137	37	1e-05
RKQQC|asmbl_5119.6654	64	149	PF06978.9	POP1	1	87	87	1.1e-22
RKQQC|asmbl_5119.6654	147	216	PF06978.9	POP1	131	201	71	8.3e-24
RKQQC|asmbl_15267.19787	43	127	PF03810.17	IBN_N	1	73	89	8.6e-16
RKQQC|asmbl_5205.6771	22	165	PF05958.9	tRNA_U5-meth_tr	200	354	157	1.7e-21
RKQQC|asmbl_5367.6989	75	164	PF00775.19	Dioxygenase_C	14	98	90	1.5e-09
RKQQC|asmbl_5421.7069	158	261	PF07727.12	RVT_2	132	239	112	1e-05
RKQQC|asmbl_5365.6986	75	164	PF00775.19	Dioxygenase_C	14	98	90	1.5e-09
RKQQC|asmbl_5526.7183	2	170	PF00361.18	Proton_antipo_M	120	290	173	1.5e-39
RKQQC|asmbl_5745.7408	57	127	PF00134.21	Cyclin_N	29	100	72	4.1e-15
RKQQC|asmbl_5781.7458	19	122	PF02301.16	HORMA	2	108	110	2.4e-10
RKQQC|asmbl_5808.7486	1	139	PF00488.19	MutS_V	83	187	139	1.5e-20
RKQQC|asmbl_5701.7354	57	119	PF10294.7	Methyltransf_16	112	170	63	6e-07
RKQQC|asmbl_5809.7492	1	139	PF00488.19	MutS_V	83	187	139	1.5e-20
RKQQC|asmbl_5836.7534	154	318	PF14303.4	NAM-associated	2	156	171	1.2e-25
RKQQC|asmbl_5889.7598	155	216	PF03162.11	Y_phosphatase2	1	62	62	5.8e-11
RKQQC|asmbl_5939.7672	9	83	PF07575.11	Nucleopor_Nup85	491	566	76	1.1e-15
RKQQC|asmbl_6000.7737	156	354	PF04827.12	Plant_tran	2	201	200	1.2e-84
RKQQC|asmbl_6005.7746	6	233	PF05875.10	Ceramidase	40	262	229	9.1e-55
RKQQC|asmbl_6014.7759	18	112	PF04707.12	PRELI	3	96	96	8.5e-23
RKQQC|asmbl_6018.7778	47	133	PF00153.25	Mito_carr	3	94	92	2.4e-18
RKQQC|asmbl_6018.7778	142	227	PF00153.25	Mito_carr	6	92	89	1e-11
RKQQC|asmbl_6049.7820	7	156	PF04446.10	Thg1	2	123	150	7.5e-42
RKQQC|asmbl_6178.8002	7	114	PF01878.16	EVE	2	98	108	2.2e-34
RKQQC|asmbl_6300.8193	44	121	PF00439.23	Bromodomain	1	78	78	6.3e-20
RKQQC|asmbl_6444.8376	128	182	PF12906.5	RINGv	1	48	55	3.5e-12
RKQQC|asmbl_6487.8432	12	126	PF09531.8	Ndc1_Nup	236	356	121	8.2e-33
RKQQC|asmbl_6494.8440	62	108	PF13639.4	zf-RING_2	2	44	47	9.3e-14
RKQQC|asmbl_6497.8442	62	108	PF13639.4	zf-RING_2	2	44	47	1.3e-13
RKQQC|asmbl_6536.8496	67	143	PF04147.10	Nop14	2	63	77	1.2e-11
RKQQC|asmbl_678.896	56	105	PF02146.15	SIR2	1	47	50	9.6e-13
RKQQC|asmbl_6791.8812	103	151	PF13920.4	zf-C3HC4_3	2	48	50	8.3e-08
RKQQC|asmbl_6818.8860	16	137	PF13671.4	AAA_33	2	123	143	2e-08
RKQQC|asmbl_682.903	56	105	PF02146.15	SIR2	1	47	50	9.6e-13
RKQQC|asmbl_682.902	56	171	PF02146.15	SIR2	1	111	116	1.5e-32
RKQQC|asmbl_6884.8935	3	151	PF02913.17	FAD-oxidase_C	98	250	153	2.1e-45
RKQQC|asmbl_6958.9031	72	148	PF06140.11	Ifi-6-16	2	78	81	8.8e-12
RKQQC|asmbl_7028.9116	89	145	PF08544.11	GHMP_kinases_C	12	70	60	1.7e-07
RKQQC|asmbl_7029.9117	4	55	PF00288.24	GHMP_kinases_N	23	65	52	2.8e-05
RKQQC|asmbl_7140.9260	9	56	PF10294.7	Methyltransf_16	49	93	48	0.00028
RKQQC|asmbl_7140.9260	108	145	PF10294.7	Methyltransf_16	113	152	40	1.6e-05
RKQQC|asmbl_7163.9299	45	87	PF13639.4	zf-RING_2	2	44	43	9.9e-11
RKQQC|asmbl_7182.9321	1	94	PF01063.17	Aminotran_4	140	221	99	1.9e-09
RKQQC|asmbl_7280.9446	73	153	PF04603.10	Mog1	2	58	81	2.5e-18
RKQQC|asmbl_7350.9514	31	82	PF04090.10	RNA_pol_I_TF	37	88	52	1.8e-10
RKQQC|asmbl_7351.9517	31	82	PF04090.10	RNA_pol_I_TF	37	88	52	4.1e-10
RKQQC|asmbl_7352.9518	31	82	PF04090.10	RNA_pol_I_TF	37	88	52	4.1e-10
RKQQC|asmbl_7353.9521	31	82	PF04090.10	RNA_pol_I_TF	37	88	52	4.1e-10
RKQQC|asmbl_7379.9556	30	111	PF03849.12	Tfb2	2	63	82	8.6e-10
RKQQC|asmbl_7457.9664	54	145	PF03368.12	Dicer_dimer	1	88	93	8.9e-22
RKQQC|asmbl_7311.9467	12	46	PF00400.30	WD40	4	38	36	0.0036
RKQQC|asmbl_7311.9467	105	139	PF00400.30	WD40	5	38	36	0.00056
RKQQC|asmbl_7311.9467	150	183	PF00400.30	WD40	5	37	34	6.2e-06
RKQQC|asmbl_5810.7497	1	139	PF00488.19	MutS_V	83	187	139	1.5e-20
RKQQC|asmbl_7567.9822	137	238	PF00535.24	Glycos_transf_2	1	73	102	2e-11
RKQQC|asmbl_7585.9846	12	117	PF13419.4	HAD_2	1	105	107	1.2e-14
RKQQC|asmbl_7567.9823	2	55	PF00535.24	Glycos_transf_2	73	128	56	3.9e-05
RKQQC|asmbl_7587.9849	2	124	PF00067.20	p450	328	447	124	4.3e-30
RKQQC|asmbl_7873.10197	52	116	PF09637.8	Med18	153	221	69	0.00018
RKQQC|asmbl_800.1065	2	246	PF10712.7	NAD-GH	333	575	246	1.1e-71
RKQQC|asmbl_801.1068	2	246	PF10712.7	NAD-GH	333	575	246	1.1e-71
RKQQC|asmbl_802.1072	2	246	PF10712.7	NAD-GH	333	575	246	1.1e-71
RKQQC|asmbl_8121.10513	55	128	PF01507.17	PAPS_reduct	3	61	74	2.3e-06
RKQQC|asmbl_8122.10514	21	92	PF01507.17	PAPS_reduct	100	171	72	2.7e-15
RKQQC|asmbl_8124.10516	21	92	PF01507.17	PAPS_reduct	100	171	72	2.7e-15
RKQQC|asmbl_8125.10517	21	92	PF01507.17	PAPS_reduct	100	171	72	2.7e-15
RKQQC|asmbl_8151.10544	62	100	PF00856.26	SET	127	168	42	1.1e-09
RKQQC|asmbl_816.1090	50	135	PF03645.11	Tctex-1	17	102	90	2.2e-09
RKQQC|asmbl_8182.10592	54	205	PF09346.8	SMI1_KNR4	4	105	157	8.9e-14
RKQQC|asmbl_8188.10602	56	190	PF14223.4	Retrotran_gag_2	4	131	141	4.1e-07
RKQQC|asmbl_8411.10921	7	203	PF00294.22	PfkB	138	301	199	3.2e-16
RKQQC|asmbl_8420.10927	222	360	PF13358.4	DDE_3	2	137	141	2e-13
RKQQC|asmbl_8441.10951	204	366	PF13359.4	DDE_Tnp_4	1	158	168	5.2e-22
RKQQC|asmbl_8717.11307	48	147	PF13664.4	DUF4149	1	94	100	1.9e-20
RKQQC|asmbl_89.99	3	35	PF08271.10	TF_Zn_Ribbon	11	43	33	4.6e-11
RKQQC|asmbl_8913.11542	130	176	PF13639.4	zf-RING_2	1	44	47	2.3e-11
RKQQC|asmbl_89.101	1	71	PF00382.17	TFIIB	1	71	71	5.5e-19
RKQQC|asmbl_8952.11577	30	100	PF13621.4	Cupin_8	184	247	74	1.1e-10
RKQQC|asmbl_9311.12029	39	102	PF00226.29	DnaJ	1	61	65	4.4e-12
RKQQC|asmbl_9377.12123	77	226	PF09766.7	FimP	2	154	153	8.7e-34
RKQQC|asmbl_9376.12121	77	226	PF09766.7	FimP	2	154	153	8.7e-34
RKQQC|asmbl_9541.12349	27	65	PF09811.7	Yae1_N	1	39	39	1.3e-07
RKQQC|asmbl_955.1247	42	170	PF01288.18	HPPK	1	109	129	9.2e-35
RKQQC|asmbl_956.1249	42	171	PF01288.18	HPPK	1	110	130	4.4e-35
RKQQC|asmbl_957.1251	42	170	PF01288.18	HPPK	1	109	129	9.8e-35
RKQQC|asmbl_9695.12559	49	242	PF00494.17	SQS_PSY	2	168	197	1.2e-17
RKQQC|asmbl_9823.12739	12	98	PF05699.12	Dimer_Tnp_hAT	1	86	88	3.6e-23
RKQQC|asmbl_9828.12746	119	192	PF00717.21	Peptidase_S24	1	60	74	4.2e-08
RKQQC|asmbl_9923.12871	26	132	PF01776.15	Ribosomal_L22e	3	109	107	3.1e-43
RKQQC|asmbl_5756.7428	12	120	PF08552.9	Kei1	65	181	119	2e-21
RKQQC|asmbl_100.114	109	188	PF14303.4	NAM-associated	1	85	87	6.4e-09
RKQQC|asmbl_10011.12979	5	59	PF00439.23	Bromodomain	22	74	55	1.5e-12
RKQQC|asmbl_10083.13058	169	243	PF06071.11	YchF-GTPase_C	1	75	75	1.7e-30
RKQQC|asmbl_10083.13059	115	143	PF01926.21	MMR_HSR1	1	28	29	2.6e-06
RKQQC|asmbl_1008.1317	62	134	PF01169.17	UPF0016	3	75	73	3e-21
RKQQC|asmbl_1008.1317	221	246	PF01169.17	UPF0016	2	27	26	5.1e-07
RKQQC|asmbl_10061.13028	16	123	PF09435.8	DUF2015	4	112	115	8e-22
RKQQC|asmbl_1020.1337	82	164	PF00752.15	XPG_N	5	90	86	8e-26
RKQQC|asmbl_10200.13201	2	132	PF03169.13	OPT	442	562	132	3e-16
RKQQC|asmbl_1015.1329	10	100	PF03467.13	Smg4_UPF3	2	79	91	1.3e-24
RKQQC|asmbl_10348.13392	50	99	PF05821.9	NDUF_B8	47	94	51	2e-07
RKQQC|asmbl_10392.13452	4	48	PF12002.6	MgsA_C	97	142	46	2e-09
RKQQC|asmbl_10470.13519	98	166	PF05922.14	Inhibitor_I9	2	81	81	1.1e-07
RKQQC|asmbl_10507.13558	13	159	PF13359.4	DDE_Tnp_4	1	150	154	9.7e-26
RKQQC|asmbl_10555.13630	20	100	PF16561.3	AMPK1_CBM	5	82	81	1.6e-21
RKQQC|asmbl_10546.13604	10	102	PF01265.15	Cyto_heme_lyase	16	114	99	1.5e-07
RKQQC|asmbl_10659.13753	83	222	PF13358.4	DDE_3	2	138	142	1.4e-26
RKQQC|asmbl_10683.13784	102	179	PF00332.16	Glyco_hydro_17	229	303	78	6.8e-08
RKQQC|asmbl_10746.13856	1	78	PF14303.4	NAM-associated	74	155	84	2.3e-06
RKQQC|asmbl_10830.13962	8	97	PF00153.25	Mito_carr	4	95	92	4.2e-20
RKQQC|asmbl_10830.13962	105	172	PF00153.25	Mito_carr	5	67	68	5.8e-10
RKQQC|asmbl_10885.14034	62	138	PF00352.19	TBP	3	81	79	7.1e-32
RKQQC|asmbl_10959.14135	73	119	PF11204.6	DUF2985	2	49	48	2.3e-13
RKQQC|asmbl_11035.14247	7	201	PF03665.11	UPF0172	4	188	211	3.3e-32
RKQQC|asmbl_10636.13726	6	87	PF12341.6	Mcl1_mid	210	293	84	2.8e-24
RKQQC|asmbl_11399.14706	1	59	PF00271.29	Helicase_C	55	111	59	1.9e-07
RKQQC|asmbl_11195.14459	102	152	PF13639.4	zf-RING_2	2	44	51	2.3e-08
RKQQC|asmbl_11458.14783	1	96	PF00230.18	MIP	144	227	96	8e-15
RKQQC|asmbl_11476.14807	62	113	PF08653.8	DASH_Dam1	1	52	52	1.9e-18
RKQQC|asmbl_11515.14868	51	100	PF00717.21	Peptidase_S24	2	49	50	2.2e-08
RKQQC|asmbl_1157.1513	6	158	PF05907.11	DUF866	2	149	154	2.3e-56
RKQQC|asmbl_11578.14943	1	129	PF00926.17	DHBP_synthase	67	192	129	8.4e-55
RKQQC|asmbl_11755.15180	30	132	PF04051.14	TRAPP	48	145	103	6.8e-27
RKQQC|asmbl_11932.15404	58	115	PF08156.11	NOP5NT	1	57	59	1.8e-15
RKQQC|asmbl_11828.15266	5	74	PF00226.29	DnaJ	1	63	70	3.8e-17
RKQQC|asmbl_12338.15945	1	120	PF04563.13	RNA_pol_Rpb2_1	55	157	120	4.1e-37
RKQQC|asmbl_12363.15977	4	61	PF13358.4	DDE_3	75	135	61	1.3e-17
RKQQC|asmbl_12364.15980	17	107	PF06068.11	TIP49	1	91	91	5.6e-38
RKQQC|asmbl_12502.16139	10	98	PF04683.11	Proteasom_Rpn13	1	86	90	1.3e-24
RKQQC|asmbl_12503.16140	5	116	PF16550.3	RPN13_C	1	109	117	9.8e-25
RKQQC|asmbl_12621.16324	3	68	PF00153.25	Mito_carr	34	95	66	4.1e-14
RKQQC|asmbl_12621.16324	77	165	PF00153.25	Mito_carr	3	88	89	1.6e-23
RKQQC|asmbl_12718.16468	45	159	PF02136.18	NTF2	1	120	120	5.8e-33
RKQQC|asmbl_1296.1714	36	118	PF00252.16	Ribosomal_L16	1	80	83	1.4e-16
RKQQC|asmbl_131.156	262	408	PF01529.18	zf-DHHC	3	132	147	6.8e-40
RKQQC|asmbl_13180.17038	21	101	PF00226.29	DnaJ	1	63	81	7.6e-12
RKQQC|asmbl_13285.17162	2	212	PF01135.17	PCMT	17	209	212	5.9e-57
RKQQC|asmbl_13313.17197	74	136	PF00106.23	adh_short	2	62	63	6.7e-10
RKQQC|asmbl_13369.17297	1	181	PF03169.13	OPT	450	617	183	7.5e-29
RKQQC|asmbl_13350.17261	38	124	PF01217.18	Clat_adaptor_s	2	88	87	4.9e-29
RKQQC|asmbl_13452.17408	122	196	PF03169.13	OPT	2	78	78	2.3e-11
RKQQC|asmbl_13459.17416	84	188	PF03095.13	PTPA	1	95	105	9.5e-16
RKQQC|asmbl_13495.17486	80	195	PF14223.4	Retrotran_gag_2	1	116	116	7.3e-13
RKQQC|asmbl_11458.14784	12	94	PF00230.18	MIP	34	117	88	1.3e-25
RKQQC|asmbl_136.173	67	107	PF00432.19	Prenyltrans	3	42	41	1e-08
RKQQC|asmbl_13648.17679	8	141	PF14303.4	NAM-associated	25	156	137	1.6e-22
RKQQC|asmbl_13707.17760	11	105	PF13520.4	AA_permease_2	73	163	95	2.6e-07
RKQQC|asmbl_137.174	3	45	PF00432.19	Prenyltrans	2	44	43	3.2e-12
RKQQC|asmbl_137.174	50	94	PF00432.19	Prenyltrans	1	44	45	2.3e-13
RKQQC|asmbl_13734.17791	45	134	PF07934.10	OGG_N	3	55	93	7.4e-06
RKQQC|asmbl_13862.17964	29	170	PF00314.15	Thaumatin	1	142	146	2.5e-20
RKQQC|asmbl_13879.17986	31	150	PF00171.20	Aldedh	1	116	120	1e-24
RKQQC|asmbl_13927.18036	10	63	PF00665.24	rve	63	118	56	1.8e-09
RKQQC|asmbl_14089.18226	14	114	PF03636.13	Glyco_hydro_65N	85	179	102	8e-16
RKQQC|asmbl_14109.18246	26	75	PF05739.17	SNARE	3	52	50	1.1e-08
RKQQC|asmbl_14231.18393	1	137	PF00314.15	Thaumatin	6	142	141	3.5e-19
RKQQC|asmbl_14506.18754	7	188	PF07823.9	CPDase	3	199	200	8.9e-25
RKQQC|asmbl_14524.18792	1	83	PF12243.6	CTK3	1	82	83	9.7e-20
RKQQC|asmbl_14556.18838	162	184	PF00096.24	zf-C2H2	1	23	23	1.3e-05
RKQQC|asmbl_14568.18861	10	165	PF00160.19	Pro_isomerase	2	158	165	4.8e-46
RKQQC|asmbl_14574.18870	99	223	PF07910.11	Peptidase_C78	19	127	125	5.1e-30
RKQQC|asmbl_14699.19056	31	61	PF00400.30	WD40	9	38	31	4.4e-05
RKQQC|asmbl_14699.19056	66	103	PF00400.30	WD40	2	38	39	0.00017
RKQQC|asmbl_14699.19056	108	135	PF00400.30	WD40	2	28	28	0.0029
RKQQC|asmbl_14892.19294	1	149	PF00735.16	Septin	131	278	150	8.1e-56
RKQQC|asmbl_14899.19301	81	126	PF13639.4	zf-RING_2	2	44	46	1.7e-10
RKQQC|asmbl_14909.19337	1	107	PF14223.4	Retrotran_gag_2	33	139	111	2.9e-08
RKQQC|asmbl_14926.19359	13	118	PF05183.10	RdRP	318	426	114	3.1e-27
RKQQC|asmbl_15135.19611	3	128	PF00248.19	Aldo_ket_red	179	291	128	1.4e-18
RKQQC|asmbl_15223.19733	4	107	PF13359.4	DDE_Tnp_4	59	158	106	1.4e-19
RKQQC|asmbl_15264.19780	1	74	PF05871.10	ESCRT-II	75	131	74	9.4e-10
RKQQC|asmbl_15309.19846	56	162	PF03153.11	TFIIA	317	415	114	8.5e-32
RKQQC|asmbl_15524.20147	3	159	PF07969.9	Amidohydro_3	330	473	157	4.8e-29
RKQQC|asmbl_15576.20211	6	195	PF07662.11	Nucleos_tra2_C	15	194	190	4.3e-55
RKQQC|asmbl_15576.20212	6	116	PF07662.11	Nucleos_tra2_C	15	116	111	1.9e-23
RKQQC|asmbl_15577.20213	20	63	PF13639.4	zf-RING_2	2	44	44	8.7e-13
RKQQC|asmbl_1558.2040	3	74	PF00240.21	ubiquitin	1	72	72	1.8e-34
RKQQC|asmbl_1558.2040	79	119	PF00240.21	ubiquitin	1	41	41	8e-16
RKQQC|asmbl_15692.20415	67	148	PF01522.19	Polysacc_deac_1	6	84	82	6.7e-13
RKQQC|asmbl_15770.20512	5	200	PF01735.16	PLA2_B	294	489	202	5.6e-47
RKQQC|asmbl_15809.20574	2	92	PF01522.19	Polysacc_deac_1	29	119	91	3.1e-20
RKQQC|asmbl_15868.20668	83	109	PF12171.6	zf-C2H2_jaz	1	27	27	3.3e-06
RKQQC|asmbl_15947.20790	1	223	PF05970.12	PIF1	142	361	228	2.3e-41
RKQQC|asmbl_15947.20790	268	315	PF02689.12	Herpes_Helicase	725	773	49	1.5e-05
RKQQC|asmbl_15949.20794	1	83	PF14214.4	Helitron_like_N	104	188	85	3.7e-35
RKQQC|asmbl_16002.20868	46	117	PF00149.26	Metallophos	2	76	79	2.5e-15
RKQQC|asmbl_16002.20867	2	95	PF00149.26	Metallophos	102	201	104	9.1e-11
RKQQC|asmbl_16077.20970	7	146	PF04827.12	Plant_tran	2	142	141	9.1e-63
RKQQC|asmbl_1603.2096	3	93	PF03501.13	S10_plectin	1	92	92	1.8e-42
RKQQC|asmbl_16084.20980	219	331	PF04827.12	Plant_tran	2	115	114	2.1e-50
RKQQC|asmbl_16204.21149	91	250	PF01532.18	Glyco_hydro_47	3	129	162	6.5e-33
RKQQC|asmbl_16253.21208	25	84	PF13233.4	Complex1_LYR_2	2	60	60	5e-17
RKQQC|asmbl_16439.21445	14	130	PF03547.16	Mem_trans	3	120	118	3.5e-07
RKQQC|asmbl_16447.21459	28	99	PF00153.25	Mito_carr	4	77	74	1.7e-12
RKQQC|asmbl_16592.21644	99	222	PF07994.10	NAD_binding_5	1	124	124	6.4e-53
RKQQC|asmbl_16753.21870	1	158	PF00069.23	Pkinase	124	264	165	1.9e-34
RKQQC|asmbl_16756.21875	5	78	PF08783.9	DWNN	1	74	74	6.1e-33
RKQQC|asmbl_16762.21884	16	134	PF02099.15	Josephin	3	124	122	2.6e-35
RKQQC|asmbl_16806.21928	1	98	PF01735.16	PLA2_B	379	488	111	5.4e-21
RKQQC|asmbl_16906.22055	44	122	PF01302.23	CAP_GLY	1	65	79	1.9e-17
RKQQC|asmbl_17077.22315	5	173	PF09420.8	Nop16	1	120	175	2e-23
RKQQC|asmbl_17534.22910	46	202	PF01625.19	PMSR	2	152	157	6.6e-59
RKQQC|asmbl_176.240	1	115	PF00125.22	Histone	1	115	115	1.2e-39
RKQQC|asmbl_17628.23041	18	176	PF06888.10	Put_Phosphatase	87	233	160	3.1e-30
RKQQC|asmbl_17648.23073	78	107	PF00320.25	GATA	1	31	31	2.2e-12
RKQQC|asmbl_17747.23188	128	175	PF04143.12	Sulf_transp	258	305	48	2.1e-07
RKQQC|asmbl_1778.2324	5	89	PF00795.20	CN_hydrolase	3	90	89	1e-09
RKQQC|asmbl_17893.23380	7	185	PF03643.13	Vps26	1	179	179	4.9e-73
RKQQC|asmbl_17917.23414	56	253	PF03169.13	OPT	2	176	205	1.2e-44
RKQQC|asmbl_17857.23346	54	112	PF00085.18	Thioredoxin	3	59	59	4.3e-09
RKQQC|asmbl_17969.23473	168	199	PF13445.4	zf-RING_UBOX	1	26	33	3.6e-07
RKQQC|asmbl_18026.23546	153	256	PF07728.12	AAA_5	1	102	104	4.3e-18
RKQQC|asmbl_18129.23657	2	81	PF13574.4	Reprolysin_2	112	190	82	1.2e-18
RKQQC|asmbl_18129.23657	116	186	PF00200.21	Disintegrin	1	75	78	6.4e-11
RKQQC|asmbl_18314.23875	1	119	PF00574.21	CLP_protease	70	181	119	3.6e-40
RKQQC|asmbl_18489.24089	30	105	PF01253.20	SUI1	2	76	78	4.2e-27
RKQQC|asmbl_18910.24616	1	89	PF14223.4	Retrotran_gag_2	33	120	92	8.9e-09
RKQQC|asmbl_19000.24737	106	307	PF04827.12	Plant_tran	2	204	203	1.2e-94
RKQQC|asmbl_19014.24758	4	107	PF01280.18	Ribosomal_L19e	1	104	104	6.9e-42
RKQQC|asmbl_19129.24904	9	79	PF00076.20	RRM_1	1	70	71	2.1e-19
RKQQC|asmbl_19270.25114	40	111	PF12436.6	USP7_ICP0_bdg	15	81	73	1.7e-10
RKQQC|asmbl_19319.25189	23	120	PF13634.4	Nucleoporin_FG	3	91	100	1e-08
RKQQC|asmbl_19260.25104	18	107	PF08618.8	Opi1	258	344	90	3.1e-23
RKQQC|asmbl_19260.25104	102	151	PF08618.8	Opi1	366	415	50	1.5e-10
RKQQC|asmbl_19402.25309	44	123	PF00134.21	Cyclin_N	44	125	82	4.8e-09
RKQQC|asmbl_17073.22305	45	74	PF13639.4	zf-RING_2	15	44	30	1.3e-08
RKQQC|asmbl_19429.25337	94	165	PF05707.10	Zot	71	142	73	0.00025
RKQQC|asmbl_1965.2562	60	218	PF03798.14	TRAM_LAG1_CLN8	1	164	164	3.8e-30
RKQQC|asmbl_19679.25648	144	174	PF14303.4	NAM-associated	2	29	31	4.1e-06
RKQQC|asmbl_19892.25919	1	142	PF01217.18	Clat_adaptor_s	1	141	142	1e-53
RKQQC|asmbl_200.267	1	64	PF14303.4	NAM-associated	91	156	67	1.7e-06
RKQQC|asmbl_20049.26119	60	107	PF00149.26	Metallophos	2	47	54	6.6e-05
RKQQC|asmbl_20158.26281	3	131	PF10443.7	RNA12	316	444	131	4.5e-22
RKQQC|asmbl_20288.26487	69	153	PF00117.26	GATase	39	109	86	4.7e-09
RKQQC|asmbl_20293.26492	5	135	PF00005.25	ABC_tran	54	137	132	1.4e-13
RKQQC|asmbl_20336.26556	154	236	PF12776.5	Myb_DNA-bind_3	1	82	84	1.3e-09
RKQQC|asmbl_20286.26484	1	120	PF05648.12	PEX11	1	117	122	5.1e-14
RKQQC|asmbl_20429.26694	67	118	PF04133.12	Vps55	1	52	52	2.9e-17
RKQQC|asmbl_20430.26696	67	118	PF04133.12	Vps55	1	52	52	2.9e-17
RKQQC|asmbl_20575.26862	85	129	PF04800.10	ETC_C1_NDUFA4	2	44	45	8.9e-14
RKQQC|asmbl_20883.27240	14	105	PF00493.21	MCM	237	329	93	1e-26
RKQQC|asmbl_20900.27265	102	128	PF00400.30	WD40	11	37	27	0.018
RKQQC|asmbl_21073.27481	51	90	PF00076.20	RRM_1	30	68	40	3.1e-05
RKQQC|asmbl_21097.27519	58	158	PF13430.4	DUF4112	2	104	103	4.5e-31
RKQQC|asmbl_21465.27969	40	167	PF09273.9	Rubis-subs-bind	7	128	136	3.7e-12
RKQQC|asmbl_21569.28093	3	77	PF01282.17	Ribosomal_S24e	2	77	76	6.9e-33
RKQQC|asmbl_21577.28103	84	121	PF13873.4	Myb_DNA-bind_5	36	72	38	0.00011
RKQQC|asmbl_21718.28264	56	87	PF00733.19	Asn_synthase	118	152	35	0.0002
RKQQC|asmbl_21718.28264	90	160	PF00733.19	Asn_synthase	208	273	71	1.5e-09
RKQQC|asmbl_2178.2850	2	163	PF00443.27	UCH	149	257	162	7.5e-18
RKQQC|asmbl_21841.28400	3	132	PF00083.22	Sugar_tr	56	188	133	5e-35
RKQQC|asmbl_2298.3012	44	98	PF01243.18	Pyridox_oxidase	7	61	55	4e-07
RKQQC|asmbl_2469.3244	6	130	PF00179.24	UQ_con	15	139	127	3.4e-37
RKQQC|asmbl_2592.3393	1	169	PF01960.16	ArgJ	40	194	169	4.1e-48
RKQQC|asmbl_2670.3491	8	224	PF04163.10	Tht1	77	264	220	3.7e-11
RKQQC|asmbl_2761.3624	1	59	PF13358.4	DDE_3	85	142	60	8.9e-12
RKQQC|asmbl_3092.4020	1	121	PF00150.16	Cellulase	160	279	127	1.3e-09
RKQQC|asmbl_3142.4088	53	199	PF01008.15	IF-2B	7	145	148	1.7e-19
RKQQC|asmbl_339.432	1	217	PF00162.17	PGK	167	379	219	4.9e-80
RKQQC|asmbl_3403.4382	119	145	PF00026.21	Asp	1	27	27	4.1e-09
RKQQC|asmbl_3472.4471	2	68	PF07690.14	MFS_1	55	122	69	6.1e-09
RKQQC|asmbl_3976.5166	4	53	PF01088.19	Peptidase_C12	159	210	52	8.6e-14
RKQQC|asmbl_3899.5065	49	181	PF00080.18	Sod_Cu	6	139	148	4.1e-18
RKQQC|asmbl_3976.5165	5	140	PF01088.19	Peptidase_C12	1	141	142	2.9e-42
RKQQC|asmbl_4147.5407	143	219	PF01472.18	PUA	1	72	77	9.3e-13
RKQQC|asmbl_419.534	1	46	PF00153.25	Mito_carr	49	94	46	1.7e-06
RKQQC|asmbl_419.534	56	147	PF00153.25	Mito_carr	2	93	92	4.1e-23
RKQQC|asmbl_419.534	160	245	PF00153.25	Mito_carr	6	95	90	8.3e-19
RKQQC|asmbl_4305.5592	76	134	PF00069.23	Pkinase	1	60	60	3.6e-08
RKQQC|asmbl_4306.5593	58	92	PF00172.16	Zn_clus	1	33	35	9.2e-06
RKQQC|asmbl_4323.5615	37	182	PF09783.7	Vac_ImportDeg	46	145	148	7.1e-17
RKQQC|asmbl_4351.5656	29	99	PF00153.25	Mito_carr	2	74	73	1.7e-17
RKQQC|asmbl_4349.5653	31	123	PF00153.25	Mito_carr	2	96	96	1.9e-14
RKQQC|asmbl_4349.5653	129	221	PF00153.25	Mito_carr	2	96	95	2.5e-23
RKQQC|asmbl_4495.5849	50	132	PF13634.4	Nucleoporin_FG	7	91	87	1.9e-10
RKQQC|asmbl_4523.5892	62	108	PF00505.17	HMG_box	2	48	47	1.8e-08
RKQQC|asmbl_4585.5976	38	127	PF07986.10	TBCC	6	92	90	8.1e-14
RKQQC|asmbl_4577.5965	21	95	PF05071.14	NDUFA12	3	69	75	1.2e-11
RKQQC|asmbl_4735.6190	4	73	PF00136.19	DNA_pol_B	397	464	70	1.7e-08
RKQQC|asmbl_4735.6190	111	226	PF08996.8	zf-DNA_Pol	1	114	117	4.8e-39
RKQQC|asmbl_4736.6191	4	73	PF00136.19	DNA_pol_B	397	464	70	8e-09
RKQQC|asmbl_4736.6191	111	145	PF08996.8	zf-DNA_Pol	1	35	35	4.1e-07
RKQQC|asmbl_4784.6255	33	115	PF04997.10	RNA_pol_Rpb1_1	3	86	84	5.2e-21
RKQQC|asmbl_4892.6375	182	236	PF14303.4	NAM-associated	1	55	55	9.5e-08
RKQQC|asmbl_4892.6376	48	105	PF14303.4	NAM-associated	57	109	58	5.2e-08
RKQQC|asmbl_4900.6384	34	198	PF13359.4	DDE_Tnp_4	1	158	172	3.2e-17
RKQQC|asmbl_4930.6424	30	125	PF07985.10	SRR1	1	53	96	1.4e-08
RKQQC|asmbl_4932.6426	30	125	PF07985.10	SRR1	1	53	96	1.4e-08
RKQQC|asmbl_4070.5312	25	75	PF07962.10	Swi3	32	82	51	3.3e-17
RKQQC|asmbl_4997.6495	40	86	PF00628.27	PHD	1	51	54	3.6e-07
RKQQC|asmbl_5100.6630	50	99	PF14520.4	HHH_5	4	54	51	1.5e-08
RKQQC|asmbl_5085.6613	140	200	PF16916.3	ZT_dimer	16	77	62	2.4e-10
RKQQC|asmbl_5407.7041	196	335	PF13358.4	DDE_3	3	139	142	5.7e-25
RKQQC|asmbl_5694.7347	43	206	PF00484.17	Pro_CA	2	156	168	1.5e-44
RKQQC|asmbl_5776.7453	7	175	PF05686.10	Glyco_transf_90	143	314	176	2.4e-17
RKQQC|asmbl_5819.7513	8	130	PF00652.20	Ricin_B_lectin	2	117	126	3.7e-07
RKQQC|asmbl_5493.7158	6	65	PF00226.29	DnaJ	1	63	63	4.5e-22
RKQQC|asmbl_5934.7667	164	217	PF02152.16	FolB	1	54	54	4e-06
RKQQC|asmbl_5982.7714	2	225	PF00899.19	ThiF	83	242	231	4.5e-26
RKQQC|asmbl_5911.7628	2	101	PF03169.13	OPT	402	502	102	5.5e-16
RKQQC|asmbl_6010.7755	114	181	PF01253.20	SUI1	2	66	68	1.7e-21
RKQQC|asmbl_6007.7748	114	184	PF01253.20	SUI1	2	69	71	4.8e-22
RKQQC|asmbl_6172.7990	28	130	PF00258.23	Flavodoxin_1	1	98	106	2.6e-07
RKQQC|asmbl_6244.8100	40	183	PF01280.18	Ribosomal_L19e	1	144	144	3.2e-61
RKQQC|asmbl_6244.8102	40	143	PF01280.18	Ribosomal_L19e	1	104	104	1.9e-41
RKQQC|asmbl_6255.8119	14	219	PF14303.4	NAM-associated	1	156	211	1.9e-09
RKQQC|asmbl_6301.8194	44	130	PF01553.19	Acyltransferase	54	133	88	8.6e-13
RKQQC|asmbl_6336.8233	11	162	PF03901.15	Glyco_transf_22	5	151	152	2e-38
RKQQC|asmbl_6445.8378	79	179	PF14372.4	DUF4413	1	100	101	2.2e-23
RKQQC|asmbl_6445.8378	226	310	PF05699.12	Dimer_Tnp_hAT	1	86	86	8.1e-29
RKQQC|asmbl_6617.8609	50	151	PF00443.27	UCH	201	257	106	4.3e-13
RKQQC|asmbl_6635.8631	44	92	PF12937.5	F-box-like	2	47	50	1.4e-07
RKQQC|asmbl_6667.8671	111	185	PF01161.18	PBP	25	103	88	4.8e-06
RKQQC|asmbl_6531.8489	38	105	PF01423.20	LSM	7	65	68	2.2e-16
RKQQC|asmbl_6792.8815	96	148	PF01655.16	Ribosomal_L32e	1	53	53	8.1e-23
RKQQC|asmbl_6848.8889	7	99	PF03901.15	Glyco_transf_22	116	209	96	3.6e-13
RKQQC|asmbl_7017.9101	10	125	PF00188.24	CAP	1	126	135	9.7e-18
RKQQC|asmbl_7093.9200	7	206	PF13087.4	AAA_12	1	199	208	2.6e-55
RKQQC|asmbl_7258.9418	22	112	PF07904.11	Eaf7	2	96	98	1.4e-15
RKQQC|asmbl_7280.9447	73	108	PF04603.10	Mog1	2	37	36	6.3e-15
RKQQC|asmbl_7281.9448	1	148	PF04603.10	Mog1	41	135	149	1.3e-09
RKQQC|asmbl_7279.9445	73	108	PF04603.10	Mog1	2	37	36	6.3e-15
RKQQC|asmbl_7446.9645	28	55	PF00782.18	DSPc	70	97	28	1.5e-05
RKQQC|asmbl_7564.9819	17	231	PF04750.12	Far-17a_AIG1	3	201	216	3e-22
RKQQC|asmbl_7563.9816	13	184	PF04750.12	Far-17a_AIG1	44	201	173	4.8e-17
RKQQC|asmbl_7709.10001	34	54	PF12171.6	zf-C2H2_jaz	2	22	21	6.8e-05
RKQQC|asmbl_7709.10001	108	131	PF12874.5	zf-met	2	25	24	0.02
RKQQC|asmbl_7759.10058	54	110	PF00153.25	Mito_carr	6	65	60	1.2e-07
RKQQC|asmbl_7789.10098	58	162	PF00125.22	Histone	1	105	105	2.4e-34
RKQQC|asmbl_7728.10021	93	207	PF07732.13	Cu-oxidase_3	2	117	116	7.1e-44
RKQQC|asmbl_7849.10168	20	162	PF13358.4	DDE_3	1	138	146	5.9e-25
RKQQC|asmbl_8049.10430	76	140	PF00690.24	Cation_ATPase_N	3	69	67	1.6e-14
RKQQC|asmbl_8065.10446	11	206	PF13561.4	adh_short_C2	56	234	199	6.7e-32
RKQQC|asmbl_8105.10490	59	164	PF04261.10	Dyp_perox	221	307	106	1.4e-06
RKQQC|asmbl_8171.10572	3	119	PF13520.4	AA_permease_2	53	161	118	1e-11
RKQQC|asmbl_8268.10715	66	158	PF10345.7	Cohesin_load	29	108	93	4.3e-09
RKQQC|asmbl_8330.10813	2	107	PF08617.8	CGI-121	74	162	106	2.6e-14
RKQQC|asmbl_8711.11300	51	115	PF00690.24	Cation_ATPase_N	3	69	67	1.1e-14
RKQQC|asmbl_8912.11541	19	65	PF13639.4	zf-RING_2	1	44	47	8.8e-12
RKQQC|asmbl_9149.11835	51	121	PF11754.6	Velvet	142	215	75	1.1e-08
RKQQC|asmbl_9170.11861	19	83	PF01894.15	UPF0047	2	63	65	4.4e-16
RKQQC|asmbl_9238.11943	1	87	PF14303.4	NAM-associated	74	156	87	5.4e-13
RKQQC|asmbl_9561.12381	21	188	PF06418.12	CTP_synth_N	1	163	168	1.2e-86
RKQQC|asmbl_9409.12164	3	179	PF00544.17	Pec_lyase_C	32	209	187	2.5e-11
RKQQC|asmbl_964.1262	11	44	PF00153.25	Mito_carr	4	37	34	3.4e-06
RKQQC|asmbl_964.1262	47	84	PF00153.25	Mito_carr	56	93	38	6.6e-07
RKQQC|asmbl_9724.12594	36	117	PF13774.4	Longin	1	84	84	4e-26
RKQQC|asmbl_9724.12594	132	211	PF00957.19	Synaptobrevin	2	81	80	5.4e-13
RKQQC|asmbl_9734.12610	22	121	PF13664.4	DUF4149	1	94	100	1.2e-19
RKQQC|asmbl_975.1270	53	98	PF00153.25	Mito_carr	12	57	46	7.5e-05
RKQQC|asmbl_9761.12644	82	217	PF14223.4	Retrotran_gag_2	1	138	138	7.7e-11
RKQQC|asmbl_9812.12719	2	115	PF13359.4	DDE_Tnp_4	47	158	118	5.5e-16
RKQQC|asmbl_9881.12806	61	118	PF05348.9	UMP1	7	64	58	2.4e-15
RKQQC|asmbl_9884.12809	22	104	PF10270.7	MMgT	3	94	93	6.9e-06
RKQQC|asmbl_9907.12851	72	139	PF05922.14	Inhibitor_I9	1	81	81	4.5e-11
RKQQC|asmbl_9793.12694	32	133	PF00085.18	Thioredoxin	4	103	104	3e-21
RKQQC|asmbl_6078.7858	1	163	PF10359.7	Fmp27_WPPW	167	332	175	1.3e-19
MCCFC|asmbl_10078.13719	60	103	PF13639.4	zf-RING_2	2	44	45	5.6e-11
MCCFC|asmbl_10182.13889	45	110	PF16916.3	ZT_dimer	11	77	67	4.8e-11
MCCFC|asmbl_10181.13886	45	110	PF16916.3	ZT_dimer	11	77	67	4.8e-11
MCCFC|asmbl_10333.14099	21	82	PF07647.15	SAM_2	4	66	63	1.1e-12
MCCFC|asmbl_1038.1491	3	58	PF04248.10	NTP_transf_9	39	92	56	2.8e-15
MCCFC|asmbl_10321.14081	20	89	PF13417.4	GST_N_3	5	73	70	2.5e-06
MCCFC|asmbl_10481.14282	44	121	PF00439.23	Bromodomain	1	78	78	6.3e-20
MCCFC|asmbl_10513.14329	37	90	PF03364.18	Polyketide_cyc	1	55	55	2e-06
MCCFC|asmbl_10594.14452	154	219	PF12861.5	zf-ANAPC11	19	81	67	5.8e-09
MCCFC|asmbl_10646.14535	49	242	PF00494.17	SQS_PSY	2	168	197	2.5e-18
MCCFC|asmbl_10816.14759	72	122	PF13191.4	AAA_16	2	51	51	5.7e-08
MCCFC|asmbl_10828.14782	161	211	PF13833.4	EF-hand_8	2	52	54	6.1e-08
MCCFC|asmbl_1083.1561	3	124	PF09736.7	Bud13	20	144	125	5.7e-46
MCCFC|asmbl_10997.15028	9	56	PF10294.7	Methyltransf_16	49	93	48	0.00021
MCCFC|asmbl_10997.15028	107	145	PF10294.7	Methyltransf_16	111	152	42	1.6e-05
MCCFC|asmbl_11129.15176	17	133	PF16944.3	KCH	1	109	117	2.2e-39
MCCFC|asmbl_11180.15241	7	147	PF01733.16	Nucleoside_tran	172	308	145	4e-25
MCCFC|asmbl_11181.15243	7	147	PF01733.16	Nucleoside_tran	172	308	145	4e-25
MCCFC|asmbl_11260.15351	152	221	PF00271.29	Helicase_C	40	110	71	1.3e-06
MCCFC|asmbl_11366.15498	44	93	PF00327.18	Ribosomal_L30	1	51	51	9.3e-08
MCCFC|asmbl_11367.15499	44	93	PF00327.18	Ribosomal_L30	1	51	51	9.3e-08
MCCFC|asmbl_11454.15622	36	81	PF01812.18	5-FTHF_cyc-lig	106	150	46	7.2e-14
MCCFC|asmbl_11489.15664	3	131	PF00450.20	Peptidase_S10	287	414	130	2.4e-17
MCCFC|asmbl_11532.15723	103	151	PF13920.4	zf-C3HC4_3	2	48	50	8.3e-08
MCCFC|asmbl_1154.1665	24	101	PF04628.11	Sedlin_N	51	131	81	4.2e-20
MCCFC|asmbl_11633.15830	3	83	PF07727.12	RVT_2	163	245	84	1e-18
MCCFC|asmbl_11634.15833	234	384	PF07727.12	RVT_2	2	156	155	3.3e-44
MCCFC|asmbl_11866.16124	130	176	PF13639.4	zf-RING_2	1	44	47	2.3e-11
MCCFC|asmbl_11880.16140	52	116	PF09637.8	Med18	153	221	69	0.00018
MCCFC|asmbl_12197.16578	39	132	PF00443.27	UCH	1	80	103	1.3e-07
MCCFC|asmbl_12229.16618	7	156	PF04446.10	Thg1	2	123	150	2.6e-41
MCCFC|asmbl_12235.16628	57	119	PF10294.7	Methyltransf_16	112	170	63	5.9e-07
MCCFC|asmbl_12235.16629	32	83	PF10294.7	Methyltransf_16	10	59	52	2.2e-06
MCCFC|asmbl_12255.16658	64	119	PF06978.9	POP1	1	56	56	1.9e-19
MCCFC|asmbl_12256.16661	64	119	PF06978.9	POP1	1	56	56	1.9e-19
MCCFC|asmbl_12256.16660	64	147	PF06978.9	POP1	1	84	85	9.5e-23
MCCFC|asmbl_12256.16660	151	216	PF06978.9	POP1	135	201	67	4.2e-24
MCCFC|asmbl_12299.16714	11	94	PF13489.4	Methyltransf_23	79	154	85	1e-07
MCCFC|asmbl_12308.16723	204	366	PF13359.4	DDE_Tnp_4	1	158	168	5.2e-22
MCCFC|asmbl_12447.16931	69	187	PF01885.14	PTS_2-RNA	2	119	125	1.4e-37
MCCFC|asmbl_12448.16933	69	187	PF01885.14	PTS_2-RNA	2	119	125	1.4e-37
MCCFC|asmbl_12446.16928	69	187	PF01885.14	PTS_2-RNA	2	119	125	1.4e-37
MCCFC|asmbl_12449.16935	69	187	PF01885.14	PTS_2-RNA	2	119	125	1.4e-37
MCCFC|asmbl_12466.16962	14	93	PF00575.21	S1	1	70	81	4.8e-15
MCCFC|asmbl_12467.16963	14	93	PF00575.21	S1	1	70	81	4.8e-15
MCCFC|asmbl_12503.17026	45	103	PF12678.5	zf-rbx1	1	55	59	2e-25
MCCFC|asmbl_12546.17067	2	108	PF01179.18	Cu_amine_oxid	301	406	107	6.2e-33
MCCFC|asmbl_12550.17073	32	68	PF00005.25	ABC_tran	101	137	37	1e-05
MCCFC|asmbl_12545.17066	2	108	PF01179.18	Cu_amine_oxid	301	406	107	6.2e-33
MCCFC|asmbl_12629.17176	132	188	PF03725.13	RNase_PH_C	2	56	57	9.9e-07
MCCFC|asmbl_12711.17299	88	137	PF13415.4	Kelch_3	3	48	50	2.3e-11
MCCFC|asmbl_12711.17299	142	194	PF13415.4	Kelch_3	1	47	55	1.5e-08
MCCFC|asmbl_12712.17302	88	137	PF13415.4	Kelch_3	3	48	50	2.3e-11
MCCFC|asmbl_12712.17302	142	194	PF13415.4	Kelch_3	1	47	55	1.5e-08
MCCFC|asmbl_12761.17373	31	222	PF08626.9	TRAPPC9-Trs120	11	175	193	9.6e-18
MCCFC|asmbl_12761.17374	27	109	PF08626.9	TRAPPC9-Trs120	213	286	84	4.5e-05
MCCFC|asmbl_12775.17394	2	107	PF08617.8	CGI-121	74	162	106	6.1e-14
MCCFC|asmbl_12822.17458	20	198	PF00106.23	adh_short	2	160	179	3.1e-27
MCCFC|asmbl_12728.17331	71	99	PF04696.11	Pinin_SDK_memA	2	30	29	9.5e-08
MCCFC|asmbl_12932.17579	4	75	PF07819.11	PGAP1	88	152	72	6e-06
MCCFC|asmbl_12931.17578	4	76	PF07819.11	PGAP1	88	153	73	5.3e-06
MCCFC|asmbl_12947.17602	18	86	PF03694.11	Erg28	1	70	70	2.7e-22
MCCFC|asmbl_12950.17605	27	133	PF03694.11	Erg28	1	110	110	5.6e-38
MCCFC|asmbl_12949.17604	27	95	PF03694.11	Erg28	1	70	70	3.2e-22
MCCFC|asmbl_13100.17803	56	154	PF03031.16	NIF	77	154	99	4.9e-13
MCCFC|asmbl_13108.17811	2	55	PF13359.4	DDE_Tnp_4	104	158	55	1.7e-08
MCCFC|asmbl_13150.17886	11	111	PF01026.19	TatD_DNase	187	254	101	6.2e-12
MCCFC|asmbl_13227.17990	5	115	PF12220.6	U1snRNP70_N	1	93	112	6.1e-22
MCCFC|asmbl_13227.17990	126	179	PF00076.20	RRM_1	1	53	54	1e-12
MCCFC|asmbl_13228.17995	5	115	PF12220.6	U1snRNP70_N	1	93	112	6.1e-22
MCCFC|asmbl_13228.17995	126	179	PF00076.20	RRM_1	1	53	54	1e-12
MCCFC|asmbl_1336.1883	118	191	PF00717.21	Peptidase_S24	1	60	74	7.1e-08
MCCFC|asmbl_1339.1889	12	98	PF05699.12	Dimer_Tnp_hAT	1	86	88	3.6e-23
MCCFC|asmbl_1344.1898	54	166	PF01425.19	Amidase	42	145	113	8e-32
MCCFC|asmbl_13441.18292	1	139	PF00488.19	MutS_V	83	187	139	1.5e-20
MCCFC|asmbl_13442.18298	1	139	PF00488.19	MutS_V	83	187	139	1.5e-20
MCCFC|asmbl_13443.18303	1	139	PF00488.19	MutS_V	83	187	139	1.5e-20
MCCFC|asmbl_1346.1902	9	244	PF01425.19	Amidase	237	450	243	8.3e-33
MCCFC|asmbl_1345.1900	54	166	PF01425.19	Amidase	42	145	113	8e-32
MCCFC|asmbl_13485.18353	111	142	PF16503.3	zn-ribbon_14	1	32	32	2.7e-10
MCCFC|asmbl_13538.18415	39	226	PF04921.12	XAP5	39	235	203	4.9e-78
MCCFC|asmbl_13551.18431	23	91	PF05603.10	DUF775	1	69	69	1.4e-23
MCCFC|asmbl_12763.17379	27	109	PF08626.9	TRAPPC9-Trs120	213	286	84	4.5e-05
MCCFC|asmbl_13588.18471	73	153	PF04603.10	Mog1	2	58	81	2.5e-18
MCCFC|asmbl_136.184	36	128	PF08288.10	PIGA	1	88	93	3.6e-31
MCCFC|asmbl_1361.1926	155	216	PF03162.11	Y_phosphatase2	1	62	62	5.8e-11
MCCFC|asmbl_137.185	12	92	PF13692.4	Glyco_trans_1_4	55	131	83	3.6e-11
MCCFC|asmbl_13704.18630	2	60	PF04176.11	TIP41	112	170	59	4.1e-21
MCCFC|asmbl_13705.18631	2	60	PF04176.11	TIP41	112	170	59	4.1e-21
MCCFC|asmbl_13701.18627	2	60	PF04176.11	TIP41	112	170	59	4.1e-21
MCCFC|asmbl_13743.18679	1	26	PF15410.4	PH_9	94	119	26	1.5e-07
MCCFC|asmbl_13743.18680	1	26	PF15410.4	PH_9	94	119	26	1.5e-07
MCCFC|asmbl_13783.18736	20	155	PF03033.18	Glyco_transf_28	1	139	147	7.9e-28
MCCFC|asmbl_13802.18760	236	307	PF13976.4	gag_pre-integrs	1	67	72	1.7e-07
MCCFC|asmbl_13816.18787	5	78	PF08783.9	DWNN	1	74	74	6.1e-33
MCCFC|asmbl_13814.18777	5	78	PF08783.9	DWNN	1	74	74	2.3e-32
MCCFC|asmbl_139.189	12	92	PF13692.4	Glyco_trans_1_4	55	131	83	3.6e-11
MCCFC|asmbl_13985.18992	117	256	PF00075.22	RNase_H	3	141	154	7.2e-07
MCCFC|asmbl_13996.19006	31	82	PF04090.10	RNA_pol_I_TF	37	88	52	4.1e-10
MCCFC|asmbl_13997.19007	31	82	PF04090.10	RNA_pol_I_TF	37	88	52	4.1e-10
MCCFC|asmbl_13999.19011	31	82	PF04090.10	RNA_pol_I_TF	37	88	52	4.1e-10
MCCFC|asmbl_140.191	12	92	PF13692.4	Glyco_trans_1_4	55	131	83	3.6e-11
MCCFC|asmbl_140.192	36	128	PF08288.10	PIGA	1	88	93	3.6e-31
MCCFC|asmbl_14001.19015	31	82	PF04090.10	RNA_pol_I_TF	37	88	52	1.8e-10
MCCFC|asmbl_14029.19039	47	154	PF04142.13	Nuc_sug_transp	31	130	108	1.1e-16
MCCFC|asmbl_142.197	12	92	PF13692.4	Glyco_trans_1_4	55	131	83	3.6e-11
MCCFC|asmbl_142.196	57	149	PF08288.10	PIGA	1	88	93	6.3e-31
MCCFC|asmbl_14197.19278	1	68	PF08585.10	RMI1_N	141	208	69	2.4e-23
MCCFC|asmbl_141.194	57	149	PF08288.10	PIGA	1	88	93	4.7e-31
MCCFC|asmbl_143.199	36	128	PF08288.10	PIGA	1	88	93	5e-31
MCCFC|asmbl_143.200	12	92	PF13692.4	Glyco_trans_1_4	55	131	83	3.6e-11
MCCFC|asmbl_14314.19421	156	355	PF04827.12	Plant_tran	2	201	201	1.4e-83
MCCFC|asmbl_14390.19507	210	245	PF13854.4	Kelch_5	2	39	38	2.1e-07
MCCFC|asmbl_14389.19505	210	245	PF13854.4	Kelch_5	2	39	38	2.1e-07
MCCFC|asmbl_144.201	57	149	PF08288.10	PIGA	1	88	93	4.7e-31
MCCFC|asmbl_144.202	12	92	PF13692.4	Glyco_trans_1_4	55	131	83	3.6e-11
MCCFC|asmbl_1345.1899	9	244	PF01425.19	Amidase	237	450	243	8.3e-33
MCCFC|asmbl_14527.19687	3	32	PF00076.20	RRM_1	40	69	30	1.1e-05
MCCFC|asmbl_14548.19723	42	170	PF01288.18	HPPK	1	109	129	9.8e-35
MCCFC|asmbl_14529.19692	3	32	PF00076.20	RRM_1	40	69	30	1.1e-05
MCCFC|asmbl_14616.19828	6	146	PF15377.4	DUF4604	42	172	160	2.5e-10
MCCFC|asmbl_14686.19920	21	92	PF01507.17	PAPS_reduct	100	171	72	2.7e-15
MCCFC|asmbl_14689.19923	21	92	PF01507.17	PAPS_reduct	100	171	72	2.7e-15
MCCFC|asmbl_14687.19921	21	92	PF01507.17	PAPS_reduct	100	171	72	2.7e-15
MCCFC|asmbl_14746.20004	43	127	PF03810.17	IBN_N	1	73	89	8.6e-16
MCCFC|asmbl_14754.20012	46	206	PF00071.20	Ras	1	161	161	5.6e-64
MCCFC|asmbl_15034.20389	74	110	PF00400.30	WD40	3	38	37	6.4e-09
MCCFC|asmbl_15034.20389	151	176	PF00400.30	WD40	12	37	26	1.6e-06
MCCFC|asmbl_15047.20411	8	65	PF07910.11	Peptidase_C78	133	191	59	5.2e-12
MCCFC|asmbl_15092.20494	2	119	PF04851.13	ResIII	59	170	132	1.8e-13
MCCFC|asmbl_15093.20497	2	119	PF04851.13	ResIII	59	170	132	1.8e-13
MCCFC|asmbl_15094.20502	2	119	PF04851.13	ResIII	59	170	132	5.6e-13
MCCFC|asmbl_15135.20547	50	135	PF03645.11	Tctex-1	17	102	90	2.4e-09
MCCFC|asmbl_15166.20606	11	125	PF01095.17	Pectinesterase	149	271	124	8.8e-17
MCCFC|asmbl_15331.20842	12	61	PF05739.17	SNARE	3	52	50	8.6e-09
MCCFC|asmbl_15370.20911	12	117	PF13419.4	HAD_2	1	105	107	1.2e-14
MCCFC|asmbl_15473.21060	154	318	PF14303.4	NAM-associated	2	156	171	1.2e-25
MCCFC|asmbl_15501.21100	44	208	PF00755.18	Carn_acyltransf	1	145	166	9.2e-34
MCCFC|asmbl_15558.21165	21	101	PF00226.29	DnaJ	1	63	81	6.7e-12
MCCFC|asmbl_15567.21180	56	171	PF02146.15	SIR2	1	111	116	1.5e-32
MCCFC|asmbl_15581.21194	112	151	PF13639.4	zf-RING_2	2	44	43	3.5e-09
MCCFC|asmbl_15811.21520	52	135	PF01230.21	HIT	5	87	84	1.2e-17
MCCFC|asmbl_15875.21614	1	94	PF01199.16	Ribosomal_L34e	1	94	94	8.8e-41
MCCFC|asmbl_15876.21616	1	94	PF01199.16	Ribosomal_L34e	1	94	94	8.8e-41
MCCFC|asmbl_15956.21710	72	115	PF01134.20	GIDA	1	44	44	4.2e-14
MCCFC|asmbl_15957.21712	1	184	PF13932.4	GIDA_assoc	28	183	184	1.7e-41
MCCFC|asmbl_15957.21713	72	115	PF01134.20	GIDA	1	44	44	4.2e-14
MCCFC|asmbl_16130.21929	75	180	PF13358.4	DDE_3	2	102	106	2.6e-13
MCCFC|asmbl_16131.21930	75	219	PF13358.4	DDE_3	2	142	147	7.8e-28
MCCFC|asmbl_16276.22132	92	125	PF00172.16	Zn_clus	1	34	36	2.4e-07
MCCFC|asmbl_16278.22137	92	125	PF00172.16	Zn_clus	1	34	36	2.4e-07
MCCFC|asmbl_16459.22362	40	107	PF01485.19	IBR	2	62	68	3.4e-13
MCCFC|asmbl_16459.22362	149	196	PF01485.19	IBR	3	53	52	1.5e-07
MCCFC|asmbl_16463.22376	23	48	PF00432.19	Prenyltrans	19	43	27	0.019
MCCFC|asmbl_16463.22376	56	98	PF00432.19	Prenyltrans	1	43	43	4.3e-07
MCCFC|asmbl_16463.22376	186	208	PF00432.19	Prenyltrans	19	41	23	0.00047
MCCFC|asmbl_16463.22378	46	83	PF00432.19	Prenyltrans	6	42	38	2.4e-08
MCCFC|asmbl_16465.22384	46	83	PF00432.19	Prenyltrans	6	42	38	2.4e-08
MCCFC|asmbl_16571.22551	2	190	PF01036.16	Bac_rhodopsin	12	213	203	1.1e-14
MCCFC|asmbl_16796.22857	27	130	PF10396.7	TrmE_N	1	91	106	8.1e-18
MCCFC|asmbl_16796.22856	27	149	PF10396.7	TrmE_N	1	109	125	7.4e-26
MCCFC|asmbl_17101.23264	84	245	PF13489.4	Methyltransf_23	12	162	162	1.7e-07
MCCFC|asmbl_17073.23223	1	68	PF08585.10	RMI1_N	141	208	69	2.4e-23
MCCFC|asmbl_1725.2416	91	131	PF13639.4	zf-RING_2	2	44	43	8.6e-10
MCCFC|asmbl_17251.23449	17	138	PF02146.15	SIR2	14	120	123	2.7e-13
MCCFC|asmbl_17339.23559	60	124	PF00935.17	Ribosomal_L44	1	65	65	7.3e-31
MCCFC|asmbl_17436.23695	227	287	PF03221.14	HTH_Tnp_Tc5	2	62	64	1.7e-08
MCCFC|asmbl_17436.23695	352	519	PF03184.17	DDE_1	4	176	175	1.1e-33
MCCFC|asmbl_17525.23793	104	150	PF12678.5	zf-rbx1	9	55	49	5.4e-09
MCCFC|asmbl_17556.23830	6	124	PF12002.6	MgsA_C	25	144	120	6.9e-41
MCCFC|asmbl_17583.23878	1	42	PF12251.6	zf-SNAP50_C	88	129	42	9.2e-11
MCCFC|asmbl_17583.23878	93	146	PF12251.6	zf-SNAP50_C	133	186	54	1.1e-11
MCCFC|asmbl_17584.23881	1	42	PF12251.6	zf-SNAP50_C	88	129	42	9.2e-11
MCCFC|asmbl_17584.23881	93	146	PF12251.6	zf-SNAP50_C	133	186	54	1.1e-11
MCCFC|asmbl_17631.23949	47	110	PF03164.12	Mon1	343	401	64	9.3e-09
MCCFC|asmbl_17632.23951	47	110	PF03164.12	Mon1	343	401	64	9.3e-09
MCCFC|asmbl_17636.23954	47	177	PF00800.16	PDT	1	107	131	1.3e-20
MCCFC|asmbl_17729.24063	2	55	PF00535.24	Glycos_transf_2	73	128	56	3.9e-05
MCCFC|asmbl_17729.24062	137	238	PF00535.24	Glycos_transf_2	1	73	102	2e-11
MCCFC|asmbl_17798.24144	158	202	PF12937.5	F-box-like	2	47	46	1.9e-12
MCCFC|asmbl_17802.24154	222	360	PF13358.4	DDE_3	2	137	141	2.6e-13
MCCFC|asmbl_17831.24203	10	73	PF02969.15	TAF	3	66	64	3.4e-27
MCCFC|asmbl_17891.24283	7	65	PF07910.11	Peptidase_C78	132	191	60	2.6e-12
MCCFC|asmbl_17858.24240	48	97	PF00005.25	ABC_tran	2	51	50	1.2e-13
MCCFC|asmbl_14684.19919	55	128	PF01507.17	PAPS_reduct	3	61	74	2.3e-06
MCCFC|asmbl_18043.24491	3	151	PF02913.17	FAD-oxidase_C	98	250	153	2.1e-45
MCCFC|asmbl_18068.24526	13	193	PF13302.5	Acetyltransf_3	1	133	189	9e-20
MCCFC|asmbl_18070.24527	13	194	PF13302.5	Acetyltransf_3	1	134	190	4e-20
MCCFC|asmbl_18067.24525	13	86	PF13302.5	Acetyltransf_3	1	69	77	1.5e-09
MCCFC|asmbl_18071.24528	13	86	PF13302.5	Acetyltransf_3	1	69	77	1.5e-09
MCCFC|asmbl_18097.24562	9	181	PF00069.23	Pkinase	1	165	178	6.9e-23
MCCFC|asmbl_18172.24666	49	113	PF00179.24	UQ_con	1	66	66	6.1e-16
MCCFC|asmbl_18314.24830	32	83	PF10294.7	Methyltransf_16	10	59	52	5.8e-06
MCCFC|asmbl_18314.24829	58	119	PF10294.7	Methyltransf_16	113	170	62	1.1e-06
MCCFC|asmbl_18330.24853	22	130	PF00581.18	Rhodanese	10	106	122	1.2e-10
MCCFC|asmbl_18331.24855	22	130	PF00581.18	Rhodanese	10	106	122	1.2e-10
MCCFC|asmbl_18443.24991	2	170	PF00361.18	Proton_antipo_M	120	290	173	1.5e-39
MCCFC|asmbl_1859.2590	30	111	PF03849.12	Tfb2	2	63	82	8.6e-10
MCCFC|asmbl_18663.25190	46	177	PF00080.18	Sod_Cu	8	139	147	6.1e-13
MCCFC|asmbl_18695.25234	16	137	PF13671.4	AAA_33	2	123	143	2e-08
MCCFC|asmbl_18728.25289	126	202	PF00439.23	Bromodomain	7	83	77	6.5e-19
MCCFC|asmbl_1876.2614	125	180	PF12895.5	ANAPC3	2	57	57	2.3e-12
MCCFC|asmbl_18835.25434	18	112	PF04707.12	PRELI	3	96	96	8.5e-23
MCCFC|asmbl_18855.25465	15	112	PF04005.10	Hus1	56	151	98	1.7e-13
MCCFC|asmbl_18853.25463	15	112	PF04005.10	Hus1	56	151	98	1.7e-13
MCCFC|asmbl_18854.25464	15	205	PF04005.10	Hus1	56	253	200	6e-33
MCCFC|asmbl_19113.25824	1	119	PF06052.10	3-HAO	37	150	119	3.4e-45
MCCFC|asmbl_19123.25848	67	143	PF04147.10	Nop14	2	63	77	1.2e-11
MCCFC|asmbl_19285.26032	2	167	PF01135.17	PCMT	17	163	166	2.5e-37
MCCFC|asmbl_19364.26150	20	162	PF00535.24	Glycos_transf_2	27	169	145	3.5e-27
MCCFC|asmbl_19260.26003	22	165	PF05958.9	tRNA_U5-meth_tr	200	354	157	1.7e-21
MCCFC|asmbl_19515.26373	41	82	PF01812.18	5-FTHF_cyc-lig	111	151	42	1.8e-15
MCCFC|asmbl_19516.26375	3	125	PF01812.18	5-FTHF_cyc-lig	50	151	134	3.3e-21
MCCFC|asmbl_19537.26414	120	167	PF13650.4	Asp_protease_2	1	50	50	3.1e-06
MCCFC|asmbl_19538.26417	120	167	PF13650.4	Asp_protease_2	1	50	50	3.1e-06
MCCFC|asmbl_19554.26439	26	179	PF00082.20	Peptidase_S8	156	263	170	2e-06
MCCFC|asmbl_19617.26516	26	147	PF04032.14	Rpr2	1	66	122	1.2e-17
MCCFC|asmbl_19618.26517	26	147	PF04032.14	Rpr2	1	66	122	1.2e-17
MCCFC|asmbl_19624.26523	47	236	PF04979.12	IPP-2	2	126	220	3.5e-13
MCCFC|asmbl_19652.26569	31	94	PF00752.15	XPG_N	35	99	65	2.1e-16
MCCFC|asmbl_19739.26669	4	129	PF00069.23	Pkinase	175	264	133	2.6e-14
MCCFC|asmbl_19960.26979	119	160	PF13639.4	zf-RING_2	2	44	43	2.3e-10
MCCFC|asmbl_19962.26981	133	171	PF13639.4	zf-RING_2	2	41	40	1.4e-08
MCCFC|asmbl_1999.2792	10	98	PF04683.11	Proteasom_Rpn13	1	86	90	7.7e-25
MCCFC|asmbl_20026.27091	24	88	PF01602.18	Adaptin_N	1	62	66	5.4e-13
MCCFC|asmbl_20039.27111	18	46	PF11538.6	Snurportin1	12	40	29	1.7e-05
MCCFC|asmbl_14439.19560	2	53	PF13359.4	DDE_Tnp_4	111	158	53	5.6e-06
MCCFC|asmbl_20040.27112	18	46	PF11538.6	Snurportin1	12	40	29	1.7e-05
MCCFC|asmbl_20027.27094	24	88	PF01602.18	Adaptin_N	1	62	66	5.4e-13
MCCFC|asmbl_20073.27153	57	127	PF00134.21	Cyclin_N	29	100	72	4.1e-15
MCCFC|asmbl_20174.27295	29	121	PF00153.25	Mito_carr	2	96	95	4.9e-24
MCCFC|asmbl_20329.27520	9	115	PF01073.17	3Beta_HSD	1	98	108	9.2e-12
MCCFC|asmbl_20262.27418	2	125	PF00067.20	p450	328	447	125	1.3e-27
MCCFC|asmbl_20512.27788	3	35	PF08271.10	TF_Zn_Ribbon	11	43	33	4.6e-11
MCCFC|asmbl_20512.27791	1	71	PF00382.17	TFIIB	1	71	71	5.5e-19
MCCFC|asmbl_20599.27907	39	180	PF06090.10	Ins_P5_2-kin	1	129	145	5.3e-20
MCCFC|asmbl_20599.27909	10	94	PF06090.10	Ins_P5_2-kin	259	332	85	1.2e-13
MCCFC|asmbl_2076.2900	75	117	PF07250.9	Glyoxal_oxid_N	45	87	43	6.4e-10
MCCFC|asmbl_20791.28200	64	91	PF01851.20	PC_rep	2	29	28	0.00027
MCCFC|asmbl_20805.28224	22	104	PF09816.7	EAF	15	95	85	0.00012
MCCFC|asmbl_2081.2905	12	120	PF08552.9	Kei1	65	181	119	2e-21
MCCFC|asmbl_20817.28242	54	145	PF03368.12	Dicer_dimer	1	88	93	8.9e-22
MCCFC|asmbl_20746.28139	175	215	PF01585.21	G-patch	3	44	42	3.3e-12
MCCFC|asmbl_20875.28315	2	198	PF08426.8	ICE2	107	316	210	4.6e-45
MCCFC|asmbl_21058.28567	151	287	PF13358.4	DDE_3	2	135	139	1.2e-28
MCCFC|asmbl_2095.2925	55	148	PF02771.14	Acyl-CoA_dh_N	1	95	95	1.1e-16
MCCFC|asmbl_21121.28654	7	203	PF00294.22	PfkB	138	301	199	1.6e-16
MCCFC|asmbl_21126.28661	29	134	PF07690.14	MFS_1	2	102	108	8.3e-17
MCCFC|asmbl_2046.2855	23	115	PF00153.25	Mito_carr	7	95	93	7.1e-26
MCCFC|asmbl_2046.2855	123	154	PF00153.25	Mito_carr	4	35	32	2.3e-06
MCCFC|asmbl_21324.28913	72	148	PF06140.11	Ifi-6-16	2	78	81	8.8e-12
MCCFC|asmbl_21345.28945	2	78	PF16897.3	MMR_HSR1_Xtn	30	106	77	3.9e-30
MCCFC|asmbl_21345.28945	79	121	PF02824.19	TGS	1	35	43	5.7e-10
MCCFC|asmbl_21372.28986	3	30	PF00397.24	WW	3	31	29	2.1e-10
MCCFC|asmbl_21372.28986	44	71	PF00397.24	WW	3	31	29	9.4e-08
MCCFC|asmbl_21373.28990	3	30	PF00397.24	WW	3	31	29	2.1e-10
MCCFC|asmbl_21373.28990	44	71	PF00397.24	WW	3	31	29	9.4e-08
MCCFC|asmbl_21546.29228	22	154	PF02966.14	DIM1	1	133	133	2.1e-67
MCCFC|asmbl_2160.3004	45	177	PF00080.18	Sod_Cu	3	139	153	4e-12
MCCFC|asmbl_21603.29302	56	87	PF00733.19	Asn_synthase	118	152	35	0.00022
MCCFC|asmbl_21603.29302	90	160	PF00733.19	Asn_synthase	208	273	71	1.7e-09
MCCFC|asmbl_21605.29305	56	87	PF00733.19	Asn_synthase	118	152	35	0.00022
MCCFC|asmbl_21605.29305	90	160	PF00733.19	Asn_synthase	208	273	71	1.7e-09
MCCFC|asmbl_21697.29428	65	136	PF16414.3	NPC1_N	2	73	72	1.3e-19
MCCFC|asmbl_21699.29430	3	86	PF00300.20	His_Phos_1	1	80	84	1.5e-27
MCCFC|asmbl_217.323	128	182	PF12906.5	RINGv	1	48	55	1e-11
MCCFC|asmbl_21799.29580	1	123	PF04827.12	Plant_tran	69	191	123	9.4e-55
MCCFC|asmbl_21851.29648	36	78	PF02892.13	zf-BED	1	40	43	1.3e-09
MCCFC|asmbl_21908.29723	26	132	PF01776.15	Ribosomal_L22e	3	109	107	3.1e-43
MCCFC|asmbl_21946.29776	5	122	PF09177.9	Syntaxin-6_N	1	96	118	9.8e-29
MCCFC|asmbl_21946.29775	40	177	PF09753.7	Use1	123	245	138	1.3e-07
MCCFC|asmbl_21946.29775	123	174	PF05739.17	SNARE	2	52	52	3.4e-09
MCCFC|asmbl_21956.29805	12	214	PF04180.12	LTV	5	189	210	4.3e-47
MCCFC|asmbl_21999.29881	62	108	PF13639.4	zf-RING_2	2	44	47	1.3e-13
MCCFC|asmbl_22003.29884	62	108	PF13639.4	zf-RING_2	2	44	47	9.3e-14
MCCFC|asmbl_22032.29926	77	200	PF01207.15	Dus	2	111	126	5.2e-20
MCCFC|asmbl_2244.3129	15	241	PF00069.23	Pkinase	1	231	235	7.7e-66
MCCFC|asmbl_2249.3134	15	136	PF00069.23	Pkinase	1	122	123	4.2e-31
MCCFC|asmbl_2246.3131	31	217	PF00069.23	Pkinase	41	231	195	4.1e-53
MCCFC|asmbl_2255.3140	1	118	PF00125.22	Histone	1	118	118	4.1e-42
MCCFC|asmbl_2289.3191	2	98	PF00817.18	IMS	52	149	98	8.1e-23
MCCFC|asmbl_2289.3191	114	144	PF11798.6	IMS_HHH	2	32	31	1.1e-09
MCCFC|asmbl_2305.3220	2	191	PF00561.18	Abhydrolase_1	123	239	192	4.3e-08
MCCFC|asmbl_2303.3217	2	191	PF00561.18	Abhydrolase_1	123	239	192	4.3e-08
MCCFC|asmbl_2457.3418	113	180	PF01253.20	SUI1	2	66	68	2.2e-21
MCCFC|asmbl_248.365	119	233	PF00026.21	Asp	1	98	115	1.2e-24
MCCFC|asmbl_252.373	76	176	PF00348.15	polyprenyl_synt	4	58	101	2.9e-06
MCCFC|asmbl_248.364	40	195	PF00026.21	Asp	162	306	159	2.5e-25
MCCFC|asmbl_2578.3618	48	141	PF04127.13	DFP	82	173	96	6.5e-13
MCCFC|asmbl_2633.3676	49	92	PF02892.13	zf-BED	1	42	44	2.6e-10
MCCFC|asmbl_2711.3788	17	58	PF00076.20	RRM_1	29	69	42	6.3e-10
MCCFC|asmbl_2743.3835	91	149	PF00753.25	Lactamase_B	6	69	64	1.7e-08
MCCFC|asmbl_2831.3962	1	94	PF01063.17	Aminotran_4	140	221	99	1.9e-09
MCCFC|asmbl_2827.3955	1	98	PF12519.6	MDM10	1	79	98	1.1e-06
MCCFC|asmbl_2913.4076	87	145	PF08544.11	GHMP_kinases_C	10	70	62	5.7e-07
MCCFC|asmbl_2914.4077	4	55	PF00288.24	GHMP_kinases_N	23	65	52	2.8e-05
MCCFC|asmbl_21836.29624	20	58	PF01648.18	ACPS	50	90	41	1.8e-06
MCCFC|asmbl_3020.4222	68	139	PF00406.20	ADK	1	72	72	1.7e-21
MCCFC|asmbl_3020.4221	2	96	PF00406.20	ADK	91	148	95	3.1e-09
MCCFC|asmbl_3020.4221	35	70	PF05191.12	ADK_lid	1	36	36	7.1e-10
MCCFC|asmbl_318.477	38	80	PF02689.12	Herpes_Helicase	733	777	45	4.5e-07
MCCFC|asmbl_319.481	38	80	PF02689.12	Herpes_Helicase	733	777	45	4.5e-07
MCCFC|asmbl_3360.4724	29	100	PF02535.20	Zip	3	75	74	2.1e-15
MCCFC|asmbl_3403.4781	28	93	PF12718.5	Tropomyosin_1	77	142	66	1e-22
MCCFC|asmbl_3485.4899	1	50	PF00501.26	AMP-binding	374	422	50	3.5e-06
MCCFC|asmbl_3485.4899	59	143	PF13193.4	AMP-binding_C	1	74	85	3.5e-24
MCCFC|asmbl_3489.4905	1	50	PF00501.26	AMP-binding	374	422	50	3.5e-06
MCCFC|asmbl_3489.4905	59	143	PF13193.4	AMP-binding_C	1	74	85	3.5e-24
MCCFC|asmbl_3517.4940	55	98	PF13639.4	zf-RING_2	3	44	44	1.4e-07
MCCFC|asmbl_3535.4974	28	190	PF07690.14	MFS_1	187	352	172	5.8e-14
MCCFC|asmbl_3601.5060	1	227	PF06432.9	GPI2	53	279	234	2.1e-56
MCCFC|asmbl_3541.4981	26	113	PF09754.7	PAC2	1	77	91	1.9e-09
MCCFC|asmbl_3680.5188	2	114	PF03399.14	SAC3_GANP	175	288	117	8.9e-18
MCCFC|asmbl_3733.5263	172	219	PF04117.10	Mpv17_PMP22	1	48	48	9.6e-15
MCCFC|asmbl_3750.5281	38	169	PF00125.22	Histone	1	132	132	3.3e-52
MCCFC|asmbl_3750.5282	38	155	PF00125.22	Histone	1	118	118	2.3e-42
MCCFC|asmbl_3786.5333	17	62	PF08031.10	BBE	1	46	46	2.3e-16
MCCFC|asmbl_3779.5327	10	176	PF01784.16	NIF3	89	240	173	1.6e-32
MCCFC|asmbl_3788.5336	17	62	PF08031.10	BBE	1	46	46	2.3e-16
MCCFC|asmbl_3792.5341	17	62	PF08031.10	BBE	1	46	46	1.8e-16
MCCFC|asmbl_3800.5349	97	142	PF08031.10	BBE	1	46	46	1.7e-16
MCCFC|asmbl_3799.5348	97	142	PF08031.10	BBE	1	46	46	1.8e-16
MCCFC|asmbl_39.49	10	98	PF04683.11	Proteasom_Rpn13	1	86	90	7.7e-25
MCCFC|asmbl_39.48	5	116	PF16550.3	RPN13_C	1	109	117	8.6e-25
MCCFC|asmbl_4031.5680	9	43	PF00400.30	WD40	5	37	35	0.00093
MCCFC|asmbl_4031.5680	55	80	PF00400.30	WD40	3	27	26	0.054
MCCFC|asmbl_4031.5679	28	60	PF00400.30	WD40	5	38	35	0.0021
MCCFC|asmbl_4031.5679	128	151	PF00400.30	WD40	14	37	24	0.0049
MCCFC|asmbl_4096.5741	36	197	PF03663.12	Glyco_hydro_76	3	165	167	9e-24
MCCFC|asmbl_4069.5717	12	46	PF00400.30	WD40	4	38	36	0.0036
MCCFC|asmbl_4069.5717	105	139	PF00400.30	WD40	5	38	36	0.00056
MCCFC|asmbl_4069.5717	150	183	PF00400.30	WD40	5	37	34	6.2e-06
MCCFC|asmbl_4140.5802	158	261	PF07727.12	RVT_2	132	239	112	1e-05
MCCFC|asmbl_42.52	1	59	PF01138.19	RNase_PH	81	132	60	7.3e-08
MCCFC|asmbl_42.52	86	155	PF03725.13	RNase_PH_C	2	66	70	2.5e-12
MCCFC|asmbl_4266.5968	27	65	PF09811.7	Yae1_N	1	39	39	1.3e-07
MCCFC|asmbl_4449.6215	42	221	PF00199.17	Catalase	1	187	188	1.4e-56
MCCFC|asmbl_4451.6218	2	138	PF00171.20	Aldedh	322	462	141	4e-54
MCCFC|asmbl_4504.6280	113	173	PF00150.16	Cellulase	26	88	63	2e-11
MCCFC|asmbl_4566.6369	48	147	PF13664.4	DUF4149	1	94	100	1.9e-20
MCCFC|asmbl_4572.6374	95	139	PF11779.6	SPT_ssu-like	9	53	45	4.6e-10
MCCFC|asmbl_4659.6506	19	122	PF02301.16	HORMA	2	108	110	2.4e-10
MCCFC|asmbl_4670.6521	33	162	PF01048.18	PNP_UDP_1	113	233	133	1.1e-16
MCCFC|asmbl_4670.6522	8	114	PF01048.18	PNP_UDP_1	2	101	110	1.4e-14
MCCFC|asmbl_4685.6538	48	97	PF00005.25	ABC_tran	2	51	50	1.2e-13
MCCFC|asmbl_4860.6755	67	153	PF00656.20	Peptidase_C14	156	245	93	5e-13
MCCFC|asmbl_4860.6754	119	198	PF00656.20	Peptidase_C14	1	75	83	4.2e-23
MCCFC|asmbl_4949.6854	189	242	PF00004.27	AAA	1	54	54	1.4e-15
MCCFC|asmbl_4959.6869	2	53	PF12430.6	ABA_GPCR	52	104	53	1.5e-05
MCCFC|asmbl_4984.6898	40	108	PF13230.4	GATase_4	30	95	71	1.2e-08
MCCFC|asmbl_5317.7363	199	225	PF13639.4	zf-RING_2	18	43	28	1e-06
MCCFC|asmbl_5414.7478	255	430	PF03184.17	DDE_1	3	176	178	2e-17
MCCFC|asmbl_5434.7506	11	56	PF00153.25	Mito_carr	47	92	46	2e-05
MCCFC|asmbl_5434.7506	76	156	PF00153.25	Mito_carr	7	93	87	8.9e-11
MCCFC|asmbl_5413.7477	255	430	PF03184.17	DDE_1	3	176	178	1.9e-17
MCCFC|asmbl_5523.7640	30	100	PF13621.4	Cupin_8	184	247	74	1e-10
MCCFC|asmbl_5696.7905	95	154	PF08645.9	PNK3P	1	60	60	3.2e-16
MCCFC|asmbl_5697.7908	13	103	PF13671.4	AAA_33	52	143	92	8.1e-12
MCCFC|asmbl_5697.7907	95	154	PF08645.9	PNK3P	1	60	60	3.2e-16
MCCFC|asmbl_5698.7911	13	103	PF13671.4	AAA_33	52	143	92	8.1e-12
MCCFC|asmbl_5841.8087	7	114	PF01878.16	EVE	2	98	108	1.4e-34
MCCFC|asmbl_5987.8267	40	105	PF00076.20	RRM_1	1	65	66	1.1e-08
MCCFC|asmbl_6053.8370	71	186	PF08996.8	zf-DNA_Pol	1	114	117	2.9e-39
MCCFC|asmbl_6056.8375	71	105	PF08996.8	zf-DNA_Pol	1	35	35	2.5e-07
MCCFC|asmbl_6059.8380	2	149	PF08996.8	zf-DNA_Pol	40	185	149	1.8e-51
MCCFC|asmbl_6060.8383	2	149	PF08996.8	zf-DNA_Pol	40	185	149	1.8e-51
MCCFC|asmbl_6061.8386	71	105	PF08996.8	zf-DNA_Pol	1	35	35	2.5e-07
MCCFC|asmbl_6061.8385	2	149	PF08996.8	zf-DNA_Pol	40	185	149	1.8e-51
MCCFC|asmbl_6062.8389	2	149	PF08996.8	zf-DNA_Pol	40	185	149	1.8e-51
MCCFC|asmbl_6062.8390	71	105	PF08996.8	zf-DNA_Pol	1	35	35	2.5e-07
MCCFC|asmbl_6064.8393	2	149	PF08996.8	zf-DNA_Pol	40	185	149	1.8e-51
MCCFC|asmbl_6077.8406	2	53	PF13359.4	DDE_Tnp_4	111	158	53	5.6e-06
MCCFC|asmbl_5881.8139	17	293	PF10712.7	NAD-GH	301	575	279	1.4e-71
MCCFC|asmbl_6314.8740	18	121	PF04157.14	EAP30	1	107	107	2.6e-31
MCCFC|asmbl_6397.8850	8	221	PF05983.9	Med7	1	174	216	1.2e-37
MCCFC|asmbl_6453.8921	47	133	PF00153.25	Mito_carr	3	94	92	2.4e-18
MCCFC|asmbl_6453.8921	142	227	PF00153.25	Mito_carr	6	92	89	1e-11
MCCFC|asmbl_6471.8942	1	178	PF04148.11	Erv26	1	170	178	5.7e-58
MCCFC|asmbl_6543.9040	10	111	PF00501.26	AMP-binding	317	422	106	4.6e-27
MCCFC|asmbl_6543.9040	120	198	PF13193.4	AMP-binding_C	1	74	79	1.2e-15
MCCFC|asmbl_6610.9117	78	99	PF00475.16	IGPD	1	22	22	1.2e-05
MCCFC|asmbl_6630.9143	49	174	PF06807.12	Clp1	1	117	127	1.6e-27
MCCFC|asmbl_6800.9343	48	99	PF12998.5	ING	49	100	52	6.3e-07
MCCFC|asmbl_6801.9348	48	99	PF12998.5	ING	49	100	52	6.3e-07
MCCFC|asmbl_6806.9362	3	33	PF01522.19	Polysacc_deac_1	92	122	31	1.2e-05
MCCFC|asmbl_6806.9361	65	146	PF01522.19	Polysacc_deac_1	6	84	82	3.5e-13
MCCFC|asmbl_6807.9365	3	33	PF01522.19	Polysacc_deac_1	92	122	31	1.2e-05
MCCFC|asmbl_6807.9364	65	146	PF01522.19	Polysacc_deac_1	6	84	82	3.5e-13
MCCFC|asmbl_6809.9369	65	146	PF01522.19	Polysacc_deac_1	6	84	82	3.5e-13
MCCFC|asmbl_6822.9388	7	151	PF00704.26	Glyco_hydro_18	210	309	159	2.7e-12
MCCFC|asmbl_6808.9367	65	146	PF01522.19	Polysacc_deac_1	6	84	82	3.5e-13
MCCFC|asmbl_690.1010	6	233	PF05875.10	Ceramidase	40	262	229	3e-55
MCCFC|asmbl_693.1013	41	187	PF00067.20	p450	6	153	150	9.7e-13
MCCFC|asmbl_6944.9551	79	113	PF00400.30	WD40	5	38	35	2.1e-07
MCCFC|asmbl_6945.9554	79	113	PF00400.30	WD40	5	38	35	2.1e-07
MCCFC|asmbl_6939.9548	12	65	PF04193.12	PQ-loop	1	54	54	1.2e-18
MCCFC|asmbl_6939.9548	162	209	PF04193.12	PQ-loop	2	49	48	4.1e-14
MCCFC|asmbl_7007.9643	12	126	PF09531.8	Ndc1_Nup	236	356	121	8.2e-33
MCCFC|asmbl_7029.9673	84	153	PF12222.6	PNGaseA	3	68	71	3.3e-16
MCCFC|asmbl_7029.9674	2	122	PF12222.6	PNGaseA	71	194	127	2e-30
MCCFC|asmbl_703.1030	45	87	PF13639.4	zf-RING_2	2	44	43	9.9e-11
MCCFC|asmbl_7031.9676	5	172	PF12222.6	PNGaseA	249	433	187	2.1e-25
MCCFC|asmbl_7090.9749	64	291	PF13561.4	adh_short_C2	31	234	231	3.1e-33
MCCFC|asmbl_7136.9800	68	190	PF12436.6	USP7_ICP0_bdg	1	114	127	5.4e-17
MCCFC|asmbl_7137.9802	5	88	PF12436.6	USP7_ICP0_bdg	33	114	88	2.7e-12
MCCFC|asmbl_7138.9803	9	178	PF12436.6	USP7_ICP0_bdg	36	196	175	2.3e-32
MCCFC|asmbl_7213.9908	38	110	PF03801.11	Ndc80_HEC	5	78	74	2.2e-12
MCCFC|asmbl_7572.10353	62	100	PF00856.26	SET	127	168	42	1.6e-09
MCCFC|asmbl_758.1107	84	172	PF02580.14	Tyr_Deacylase	57	145	89	1.2e-32
MCCFC|asmbl_7607.10399	6	99	PF13520.4	AA_permease_2	341	424	94	6.8e-10
MCCFC|asmbl_7657.10468	12	89	PF13500.4	AAA_26	5	86	82	1.8e-13
MCCFC|asmbl_7787.10651	133	172	PF05920.9	Homeobox_KN	1	40	40	3.6e-06
MCCFC|asmbl_7698.10523	22	123	PF00995.21	Sec1	1	106	111	4.6e-24
MCCFC|asmbl_7848.10723	50	145	PF00169.27	PH	3	104	103	9.5e-13
MCCFC|asmbl_7885.10770	39	102	PF00226.29	DnaJ	1	61	65	3.1e-12
MCCFC|asmbl_7860.10739	56	190	PF14223.4	Retrotran_gag_2	4	131	141	2.9e-07
MCCFC|asmbl_7890.10776	77	226	PF09766.7	FimP	2	154	153	8.7e-34
MCCFC|asmbl_7956.10870	576	653	PF05699.12	Dimer_Tnp_hAT	4	86	83	6.4e-17
MCCFC|asmbl_8069.11005	9	83	PF07575.11	Nucleopor_Nup85	491	566	76	1.1e-15
MCCFC|asmbl_8074.11010	2	96	PF04827.12	Plant_tran	107	201	95	3.4e-39
MCCFC|asmbl_8017.10942	93	210	PF00071.20	Ras	1	116	120	2.5e-35
MCCFC|asmbl_8128.11059	2	143	PF03643.13	Vps26	133	274	142	1.3e-74
MCCFC|asmbl_8127.11058	2	143	PF03643.13	Vps26	133	274	142	1.3e-74
MCCFC|asmbl_8185.11130	69	138	PF06966.10	DUF1295	35	110	76	3.3e-12
MCCFC|asmbl_8314.11306	175	215	PF01585.21	G-patch	3	44	42	3.3e-12
MCCFC|asmbl_8315.11307	175	215	PF01585.21	G-patch	3	44	42	3.3e-12
MCCFC|asmbl_836.1221	132	177	PF13639.4	zf-RING_2	2	44	46	1.6e-08
MCCFC|asmbl_856.1247	58	134	PF00282.17	Pyridoxal_deC	9	100	92	7.9e-05
MCCFC|asmbl_8792.11916	25	129	PF00149.26	Metallophos	91	201	115	2.1e-16
MCCFC|asmbl_8889.12062	19	83	PF10496.7	Syntaxin-18_N	3	74	72	5.3e-12
MCCFC|asmbl_8952.12171	44	116	PF13419.4	HAD_2	107	178	73	1.7e-08
MCCFC|asmbl_8953.12173	44	116	PF13419.4	HAD_2	107	178	73	1.7e-08
MCCFC|asmbl_8951.12168	44	116	PF13419.4	HAD_2	107	178	73	1.7e-08
MCCFC|asmbl_9003.12253	95	182	PF00254.26	FKBP_C	7	94	89	6.3e-26
MCCFC|asmbl_9425.12794	4	23	PF00432.19	Prenyltrans	25	44	20	0.042
MCCFC|asmbl_9425.12794	29	71	PF00432.19	Prenyltrans	2	44	43	4.7e-12
MCCFC|asmbl_9425.12794	76	120	PF00432.19	Prenyltrans	1	44	45	3.5e-13
MCCFC|asmbl_9431.12800	20	100	PF16561.3	AMPK1_CBM	5	82	81	8.1e-21
MCCFC|asmbl_9512.12909	57	105	PF00011.19	HSP20	1	49	49	2e-05
MCCFC|asmbl_9617.13067	2	246	PF10712.7	NAD-GH	333	575	246	1.1e-71
MCCFC|asmbl_9618.13070	2	246	PF10712.7	NAD-GH	333	575	246	1.1e-71
MCCFC|asmbl_9668.13137	1	98	PF03031.16	NIF	59	156	99	1e-30
MCCFC|asmbl_9716.13196	13	139	PF04034.11	DUF367	1	127	127	3.6e-50
MCCFC|asmbl_9763.13267	24	139	PF03737.13	Methyltransf_6	2	101	122	1.7e-21
MCCFC|asmbl_9809.13319	83	95	PF02809.18	UIM	2	14	13	0.53
MCCFC|asmbl_9809.13319	124	134	PF02809.18	UIM	5	15	11	0.44
MCCFC|asmbl_9831.13350	9	83	PF11911.6	DUF3429	67	137	75	5.3e-21
MCCFC|asmbl_9836.13359	103	158	PF01715.15	IPPT	1	56	56	2.2e-14
MCCFC|asmbl_984.1420	75	164	PF00775.19	Dioxygenase_C	14	98	90	1.5e-09
MCCFC|asmbl_985.1422	75	164	PF00775.19	Dioxygenase_C	14	98	90	1.5e-09
MCCFC|asmbl_9764.13268	14	139	PF03737.13	Methyltransf_6	41	148	127	2.2e-27
MCCFC|asmbl_9998.13574	1	103	PF14529.4	Exo_endo_phos_2	3	118	122	2.7e-08
MCCFC|asmbl_10121.13777	69	146	PF16499.3	Melibiase_2	20	98	79	1.2e-11
MCCFC|asmbl_10054.13675	115	192	PF02837.16	Glyco_hydro_2_N	58	133	78	2.9e-13
MCCFC|asmbl_10416.14191	1	57	PF00270.27	DEAD	110	173	64	4.6e-11
MCCFC|asmbl_10416.14191	96	204	PF00271.29	Helicase_C	2	111	111	4.5e-32
MCCFC|asmbl_10439.14220	55	130	PF01713.19	Smr	1	77	81	2.2e-10
MCCFC|asmbl_10397.14172	102	128	PF00400.30	WD40	11	37	27	0.018
MCCFC|asmbl_10894.14875	47	102	PF14303.4	NAM-associated	109	156	56	4.7e-06
MCCFC|asmbl_1088.1568	12	147	PF00179.24	UQ_con	1	138	138	5.1e-40
MCCFC|asmbl_10918.14914	31	151	PF04670.10	Gtr1_RagA	1	130	130	3.8e-28
MCCFC|asmbl_11188.15251	44	182	PF02773.14	S-AdoMet_synt_C	1	138	139	1.1e-64
MCCFC|asmbl_1150.1659	1	73	PF00439.23	Bromodomain	8	78	73	2e-16
MCCFC|asmbl_1150.1659	106	184	PF00439.23	Bromodomain	5	78	79	7.2e-13
MCCFC|asmbl_1162.1676	197	251	PF09759.7	Atx10homo_assoc	18	72	55	3.3e-14
MCCFC|asmbl_11652.15856	41	107	PF00916.18	Sulfate_transp	80	145	67	9.9e-13
MCCFC|asmbl_1182.1697	43	186	PF00106.23	adh_short	2	140	147	4.1e-24
MCCFC|asmbl_11865.16123	19	65	PF13639.4	zf-RING_2	1	44	47	8.8e-12
MCCFC|asmbl_11861.16114	53	138	PF10513.7	EPL1	56	122	87	2.2e-06
MCCFC|asmbl_11948.16233	38	127	PF07986.10	TBCC	6	92	90	8.1e-14
MCCFC|asmbl_11956.16246	96	148	PF01655.16	Ribosomal_L32e	1	53	53	8.1e-23
MCCFC|asmbl_12075.16412	118	205	PF02358.14	Trehalose_PPase	22	110	89	3e-06
MCCFC|asmbl_12183.16561	64	112	PF12752.5	SUZ	3	56	54	1.8e-11
MCCFC|asmbl_12530.17052	11	112	PF13520.4	AA_permease_2	73	171	103	1.5e-07
MCCFC|asmbl_12695.17276	2	143	PF05625.9	PAXNEB	229	356	146	8.9e-12
MCCFC|asmbl_12735.17341	75	108	PF01204.16	Trehalase	109	142	34	1.7e-12
MCCFC|asmbl_12804.17426	8	202	PF07890.10	Rrp15p	10	128	195	1.4e-27
MCCFC|asmbl_11188.15252	9	48	PF02772.14	S-AdoMet_synt_M	9	48	40	6.7e-11
MCCFC|asmbl_13185.17925	1	123	PF00125.22	Histone	1	123	123	2.7e-46
MCCFC|asmbl_13208.17960	99	140	PF13639.4	zf-RING_2	2	44	43	3.8e-10
MCCFC|asmbl_13376.18195	13	143	PF08167.10	RIX1	4	129	131	2.2e-22
MCCFC|asmbl_13353.18165	27	201	PF00012.18	HSP70	2	158	175	7.3e-11
MCCFC|asmbl_13408.18240	1	96	PF00535.24	Glycos_transf_2	72	169	98	2.7e-11
MCCFC|asmbl_13411.18245	169	260	PF04114.12	Gaa1	1	85	92	1.2e-26
MCCFC|asmbl_13421.18259	43	131	PF01648.18	ACPS	2	86	97	3.4e-09
MCCFC|asmbl_10918.14913	2	46	PF04670.10	Gtr1_RagA	174	218	45	1e-05
MCCFC|asmbl_13462.18323	52	155	PF14372.4	DUF4413	1	100	104	2.7e-19
MCCFC|asmbl_13462.18323	204	288	PF05699.12	Dimer_Tnp_hAT	1	86	86	7.9e-29
MCCFC|asmbl_10543.14375	5	189	PF11718.6	CPSF73-100_C	50	208	185	5.9e-39
MCCFC|asmbl_13485.18352	120	209	PF01171.18	ATP_bind_3	1	85	90	1e-06
MCCFC|asmbl_13573.18454	1	80	PF00676.18	E1_dh	219	298	80	2e-19
MCCFC|asmbl_13488.18358	12	94	PF05903.12	Peptidase_C97	1	92	93	3.1e-15
MCCFC|asmbl_13587.18470	73	108	PF04603.10	Mog1	2	37	36	6.3e-15
MCCFC|asmbl_13590.18474	1	195	PF10255.7	Paf67	216	403	195	6.2e-56
MCCFC|asmbl_13588.18472	73	108	PF04603.10	Mog1	2	37	36	6.3e-15
MCCFC|asmbl_13784.18739	69	117	PF13639.4	zf-RING_2	3	44	49	5.6e-08
MCCFC|asmbl_13797.18757	2	155	PF08123.11	DOT1	69	205	154	1.4e-26
MCCFC|asmbl_13866.18843	165	213	PF08613.9	Cyclin	112	160	49	5.8e-07
MCCFC|asmbl_13484.18350	26	192	PF01556.16	DnaJ_C	4	146	168	2e-31
MCCFC|asmbl_13911.18895	3	190	PF00300.20	His_Phos_1	1	191	202	9.3e-42
MCCFC|asmbl_13984.18990	4	96	PF14529.4	Exo_endo_phos_2	32	119	94	2.2e-12
MCCFC|asmbl_14003.19019	3	130	PF04950.10	RIBIOP_C	166	292	128	3e-57
MCCFC|asmbl_1404.1998	39	74	PF00172.16	Zn_clus	2	39	38	5.2e-09
MCCFC|asmbl_14075.19099	154	259	PF13520.4	AA_permease_2	4	105	108	3.4e-14
MCCFC|asmbl_14221.19304	1	143	PF04189.11	Gcd10p	124	277	155	2.1e-39
MCCFC|asmbl_14231.19312	125	231	PF01735.16	PLA2_B	1	114	116	3.6e-15
MCCFC|asmbl_14312.19418	1	74	PF00106.23	adh_short	115	188	74	7.7e-20
MCCFC|asmbl_14304.19409	160	242	PF14303.4	NAM-associated	2	81	83	7.4e-12
MCCFC|asmbl_14322.19431	63	111	PF13793.4	Pribosyltran_N	23	68	49	9.7e-08
MCCFC|asmbl_14349.19468	170	200	PF00097.23	zf-C3HC4	1	32	32	7.4e-06
MCCFC|asmbl_14628.19847	22	112	PF07904.11	Eaf7	2	96	98	1.4e-15
MCCFC|asmbl_15047.20410	100	224	PF07910.11	Peptidase_C78	19	127	125	8.4e-30
MCCFC|asmbl_15065.20456	45	207	PF00724.18	Oxidored_FMN	30	192	166	8.8e-23
MCCFC|asmbl_15074.20464	3	77	PF01282.17	Ribosomal_S24e	2	77	76	6.9e-33
MCCFC|asmbl_15108.20521	12	135	PF04034.11	DUF367	4	127	124	1.7e-47
MCCFC|asmbl_15171.20611	8	128	PF14303.4	NAM-associated	28	156	132	4.6e-20
MCCFC|asmbl_15166.20605	39	163	PF01095.17	Pectinesterase	6	124	127	2.6e-06
MCCFC|asmbl_1529.2170	53	204	PF00929.22	RNase_T	1	165	167	2.7e-16
MCCFC|asmbl_15361.20894	40	86	PF00628.27	PHD	1	51	54	3.6e-07
MCCFC|asmbl_15432.21003	29	105	PF07189.9	SF3b10	2	78	77	6.2e-35
MCCFC|asmbl_15760.21441	18	97	PF05670.11	DUF814	15	90	81	3.6e-16
MCCFC|asmbl_15855.21584	19	227	PF04163.10	Tht1	88	265	210	5.1e-11
MCCFC|asmbl_15663.21290	1	87	PF14303.4	NAM-associated	74	156	87	7.1e-13
MCCFC|asmbl_15878.21620	31	96	PF08433.8	KTI12	1	57	66	1.7e-13
MCCFC|asmbl_16002.21780	8	48	PF00773.17	RNB	287	324	41	6.3e-10
MCCFC|asmbl_16186.22014	182	232	PF00046.27	Homeobox	6	56	51	6e-10
MCCFC|asmbl_16187.22016	189	228	PF05920.9	Homeobox_KN	1	40	40	2.9e-06
MCCFC|asmbl_16246.22094	216	267	PF04218.11	CENP-B_N	1	51	52	1.5e-07
MCCFC|asmbl_16246.22094	284	346	PF03221.14	HTH_Tnp_Tc5	1	64	64	1.9e-08
MCCFC|asmbl_16246.22094	410	579	PF03184.17	DDE_1	3	176	178	2.5e-29
MCCFC|asmbl_16512.22460	1	137	PF01265.15	Cyto_heme_lyase	160	292	139	6e-38
MCCFC|asmbl_16545.22507	165	187	PF00096.24	zf-C2H2	1	23	23	1.4e-05
MCCFC|asmbl_1655.2332	5	76	PF03060.13	NMO	2	72	72	2.1e-19
MCCFC|asmbl_1655.2329	4	169	PF03060.13	NMO	162	327	170	3.3e-22
MCCFC|asmbl_16594.22583	2	101	PF03169.13	OPT	402	502	102	5.5e-16
MCCFC|asmbl_1688.2371	28	91	PF00150.16	Cellulase	24	88	65	1.1e-09
MCCFC|asmbl_16893.22972	53	122	PF00076.20	RRM_1	1	70	71	1.7e-13
MCCFC|asmbl_17136.23313	7	105	PF01459.20	Porin_3	2	98	99	2e-21
MCCFC|asmbl_17215.23416	22	230	PF00331.18	Glyco_hydro_10	4	215	216	6.2e-53
MCCFC|asmbl_17295.23502	65	227	PF09725.7	Fra10Ac1	1	122	166	1.7e-45
MCCFC|asmbl_17296.23505	65	118	PF09725.7	Fra10Ac1	1	57	57	2.2e-15
MCCFC|asmbl_17341.23560	50	125	PF00935.17	Ribosomal_L44	1	76	76	3.5e-36
MCCFC|asmbl_17341.23561	50	114	PF00935.17	Ribosomal_L44	1	65	65	1.6e-30
MCCFC|asmbl_17631.23947	93	152	PF03164.12	Mon1	4	58	60	5.7e-09
MCCFC|asmbl_17631.23948	2	145	PF03164.12	Mon1	65	197	145	3.2e-35
MCCFC|asmbl_17871.24254	9	124	PF03982.11	DAGAT	67	171	116	7.7e-31
MCCFC|asmbl_17991.24419	50	117	PF00310.19	GATase_2	1	68	68	1e-23
MCCFC|asmbl_18026.24467	35	254	PF02854.17	MIF4G	2	166	227	3.8e-28
MCCFC|asmbl_18073.24530	1	69	PF13302.5	Acetyltransf_3	86	138	71	5.1e-06
MCCFC|asmbl_18129.24611	156	213	PF01735.16	PLA2_B	1	56	58	1.2e-14
MCCFC|asmbl_18318.24836	2	29	PF12678.5	zf-rbx1	28	55	28	3.8e-08
MCCFC|asmbl_18340.24875	12	195	PF06687.10	SUR7	11	203	198	4.6e-21
MCCFC|asmbl_18388.24938	81	181	PF01018.20	GTP1_OBG	1	103	103	1.2e-30
MCCFC|asmbl_18390.24943	3	72	PF01018.20	GTP1_OBG	32	103	72	1.4e-16
MCCFC|asmbl_18616.25145	6	122	PF12002.6	MgsA_C	25	142	118	9.6e-41
MCCFC|asmbl_18758.25324	5	174	PF01083.20	Cutinase	2	163	181	8.4e-21
MCCFC|asmbl_18832.25429	238	438	PF04827.12	Plant_tran	2	203	202	1.2e-78
MCCFC|asmbl_18901.25529	28	89	PF00076.20	RRM_1	1	66	66	1.8e-11
MCCFC|asmbl_19021.25683	6	81	PF00665.24	rve	41	117	77	1.2e-10
MCCFC|asmbl_19021.25685	40	88	PF00385.22	Chromo	1	53	53	1.8e-13
MCCFC|asmbl_19085.25787	137	211	PF00533.24	BRCT	2	79	80	4.1e-10
MCCFC|asmbl_19185.25911	67	118	PF04133.12	Vps55	1	52	52	2.9e-17
MCCFC|asmbl_19186.25913	67	118	PF04133.12	Vps55	1	52	52	2.9e-17
MCCFC|asmbl_19289.26035	91	117	PF00514.21	Arm	14	40	27	5.8e-05
MCCFC|asmbl_19318.26074	1	130	PF17135.2	Ribosomal_L18	52	186	135	6.3e-66
MCCFC|asmbl_19437.26258	50	130	PF02881.17	SRP54_N	1	75	82	4.5e-16
MCCFC|asmbl_19437.26258	163	288	PF00448.20	SRP54	1	126	126	3.5e-46
MCCFC|asmbl_19509.26363	103	302	PF04827.12	Plant_tran	2	202	201	4.8e-87
MCCFC|asmbl_19619.26518	26	165	PF04032.14	Rpr2	1	91	147	5.3e-21
MCCFC|asmbl_19717.26637	3	218	PF00248.19	Aldo_ket_red	78	290	218	1.4e-49
MCCFC|asmbl_19733.26654	51	201	PF00083.22	Sugar_tr	3	152	154	2e-19
MCCFC|asmbl_19735.26656	291	354	PF03221.14	HTH_Tnp_Tc5	1	64	64	6.8e-12
MCCFC|asmbl_19759.26697	56	113	PF04574.11	DUF592	97	153	58	5.6e-06
MCCFC|asmbl_19759.26697	114	176	PF02146.15	SIR2	1	60	63	2.2e-14
MCCFC|asmbl_19780.26721	21	115	PF10033.7	ATG13	22	93	95	4.1e-12
MCCFC|asmbl_19855.26814	23	62	PF02291.13	TFIID-31kDa	82	121	40	1.6e-10
MCCFC|asmbl_1999.2791	5	116	PF16550.3	RPN13_C	1	109	117	1.1e-23
MCCFC|asmbl_18074.24531	40	144	PF13302.5	Acetyltransf_3	64	138	107	6.4e-11
MCCFC|asmbl_20025.27089	24	230	PF01602.18	Adaptin_N	1	200	209	1e-49
MCCFC|asmbl_2011.2812	56	194	PF13532.4	2OG-FeII_Oxy_2	79	199	140	5.3e-27
MCCFC|asmbl_20139.27240	1	77	PF01902.15	Diphthami_syn_2	1	72	77	2.2e-08
MCCFC|asmbl_20140.27242	1	75	PF01902.15	Diphthami_syn_2	1	70	75	6.6e-08
MCCFC|asmbl_20140.27242	88	186	PF01902.15	Diphthami_syn_2	63	156	99	7.6e-16
MCCFC|asmbl_20037.27104	18	46	PF11538.6	Snurportin1	12	40	29	2.9e-05
MCCFC|asmbl_20155.27261	1	126	PF04042.14	DNA_pol_E_B	97	209	126	8.6e-22
MCCFC|asmbl_20175.27296	31	123	PF00153.25	Mito_carr	2	96	96	1.9e-14
MCCFC|asmbl_20175.27296	129	221	PF00153.25	Mito_carr	2	96	95	2.5e-23
MCCFC|asmbl_20215.27356	1	79	PF00125.22	Histone	1	77	79	9.9e-21
MCCFC|asmbl_20211.27352	48	156	PF03901.15	Glyco_transf_22	5	108	109	6.7e-24
MCCFC|asmbl_20289.27454	70	129	PF02582.12	DUF155	1	54	60	6.5e-08
MCCFC|asmbl_20027.27093	36	178	PF01602.18	Adaptin_N	62	200	144	3.1e-29
MCCFC|asmbl_20352.27541	164	223	PF13359.4	DDE_Tnp_4	1	63	63	3.4e-07
MCCFC|asmbl_20398.27626	81	126	PF13639.4	zf-RING_2	2	44	46	3e-10
MCCFC|asmbl_20399.27628	40	107	PF01485.19	IBR	2	62	68	3.4e-13
MCCFC|asmbl_20399.27628	149	196	PF01485.19	IBR	3	53	52	1.5e-07
MCCFC|asmbl_20483.27754	2	90	PF13813.4	MBOAT_2	11	83	90	5e-15
MCCFC|asmbl_20526.27811	88	160	PF00364.20	Biotin_lipoyl	2	73	73	3.7e-19
MCCFC|asmbl_20534.27820	11	111	PF10294.7	Methyltransf_16	47	144	101	1.5e-17
MCCFC|asmbl_20632.27963	14	206	PF09818.7	ABC_ATPase	168	353	193	4.8e-74
MCCFC|asmbl_20671.28029	1	32	PF03834.12	Rad10	83	114	32	9.1e-08
MCCFC|asmbl_20671.28029	58	107	PF14520.4	HHH_5	4	54	51	1.7e-08
MCCFC|asmbl_2077.2901	200	288	PF02338.17	OTU	1	92	94	7.9e-09
MCCFC|asmbl_20801.28218	2	144	PF14075.4	UBN_AB	100	213	144	1.5e-15
MCCFC|asmbl_20758.28156	146	218	PF04280.13	Tim44	71	143	73	2.9e-07
MCCFC|asmbl_20978.28443	74	167	PF08740.9	BCS1_N	1	109	110	5e-21
MCCFC|asmbl_21094.28611	28	203	PF00071.20	Ras	1	158	178	2e-36
MCCFC|asmbl_21098.28615	21	117	PF13883.4	Pyrid_oxidase_2	74	168	99	1.5e-15
MCCFC|asmbl_21098.28616	21	117	PF13883.4	Pyrid_oxidase_2	74	168	99	4e-16
MCCFC|asmbl_21143.28688	2	89	PF03357.19	Snf7	66	151	88	6.4e-12
MCCFC|asmbl_21211.28776	8	94	PF00106.23	adh_short	3	90	90	2.9e-11
MCCFC|asmbl_21211.28774	27	136	PF00106.23	adh_short	98	192	110	2.7e-19
MCCFC|asmbl_21254.28823	11	77	PF00076.20	RRM_1	1	69	69	7.3e-17
MCCFC|asmbl_21256.28827	10	65	PF10609.7	ParA	56	110	56	2.6e-14
MCCFC|asmbl_21256.28827	92	230	PF10609.7	ParA	112	245	139	6.8e-43
MCCFC|asmbl_21235.28804	1	113	PF05970.12	PIF1	113	237	128	1.6e-25
MCCFC|asmbl_21429.29074	90	128	PF00646.31	F-box	2	40	39	3.7e-06
MCCFC|asmbl_20313.27498	28	108	PF05699.12	Dimer_Tnp_hAT	1	86	86	3.7e-18
MCCFC|asmbl_21659.29383	25	175	PF14303.4	NAM-associated	2	156	156	8.3e-29
MCCFC|asmbl_21669.29394	30	125	PF07985.10	SRR1	1	53	96	1.4e-08
MCCFC|asmbl_21670.29395	30	125	PF07985.10	SRR1	1	53	96	1.4e-08
MCCFC|asmbl_21798.29578	25	171	PF14303.4	NAM-associated	2	156	160	1.1e-22
MCCFC|asmbl_21851.29649	36	138	PF14372.4	DUF4413	1	100	103	8e-23
MCCFC|asmbl_21992.29865	7	42	PF04968.10	CHORD	28	63	36	1.7e-14
MCCFC|asmbl_21992.29865	62	137	PF04969.14	CS	2	76	82	2.1e-14
MCCFC|asmbl_21992.29864	3	66	PF04968.10	CHORD	2	63	65	1e-25
MCCFC|asmbl_22042.29943	13	87	PF01121.18	CoaE	103	177	75	2.3e-19
MCCFC|asmbl_22043.29944	2	146	PF01121.18	CoaE	1	139	145	1.3e-42
MCCFC|asmbl_2247.3132	1	105	PF00069.23	Pkinase	124	232	112	3e-26
MCCFC|asmbl_2248.3133	1	158	PF00069.23	Pkinase	124	264	165	1.9e-34
MCCFC|asmbl_230.345	25	96	PF11709.6	Mit_ribos_Mrp51	41	115	75	1.5e-09
MCCFC|asmbl_2387.3316	8	164	PF02492.17	cobW	1	146	157	1.1e-37
MCCFC|asmbl_2388.3318	8	99	PF02492.17	cobW	1	84	92	3.7e-22
MCCFC|asmbl_248.366	119	145	PF00026.21	Asp	1	27	27	4.1e-09
MCCFC|asmbl_2674.3740	15	73	PF13359.4	DDE_Tnp_4	104	158	59	3.3e-06
MCCFC|asmbl_2702.3777	50	82	PF00172.16	Zn_clus	1	32	33	7.4e-08
MCCFC|asmbl_2754.3845	1	183	PF00155.19	Aminotran_1_2	188	363	197	3e-34
MCCFC|asmbl_2778.3881	7	91	PF02585.15	PIG-L	49	129	85	2.2e-08
MCCFC|asmbl_2862.4007	1	83	PF12243.6	CTK3	1	82	83	3.7e-20
MCCFC|asmbl_3027.4233	1	76	PF01161.18	PBP	28	97	78	1.4e-13
MCCFC|asmbl_13431.18274	35	205	PF00596.19	Aldolase_II	2	162	175	8.7e-37
MCCFC|asmbl_3162.4434	16	138	PF00621.18	RhoGEF	2	117	124	1.9e-12
MCCFC|asmbl_3232.4540	29	129	PF06470.11	SMC_hinge	16	116	101	1.1e-19
MCCFC|asmbl_3332.4676	30	141	PF00732.17	GMC_oxred_N	1	112	113	1.6e-26
MCCFC|asmbl_3486.4902	34	90	PF16177.3	ACAS_N	1	55	57	5.1e-20
MCCFC|asmbl_3529.4969	34	73	PF08154.10	NLE	1	43	44	7.6e-05
MCCFC|asmbl_3128.4377	1	162	PF14580.4	LRR_9	1	162	163	3.8e-46
MCCFC|asmbl_3597.5054	38	63	PF00172.16	Zn_clus	2	28	27	5.3e-05
MCCFC|asmbl_3603.5062	20	116	PF06432.9	GPI2	1	95	97	2.9e-22
MCCFC|asmbl_3591.5040	8	93	PF03178.13	CPSF_A	236	320	88	3.6e-10
MCCFC|asmbl_3659.5159	18	53	PF00248.19	Aldo_ket_red	2	43	42	7.8e-05
MCCFC|asmbl_3659.5158	1	145	PF00248.19	Aldo_ket_red	123	290	170	2.7e-21
MCCFC|asmbl_3737.5268	6	130	PF00179.24	UQ_con	15	139	127	3.4e-37
MCCFC|asmbl_3811.5367	74	114	PF02373.20	JmjC	75	114	41	6.8e-05
MCCFC|asmbl_384.581	2	115	PF13359.4	DDE_Tnp_4	47	158	119	2.2e-18
MCCFC|asmbl_391.594	9	154	PF02558.14	ApbA	2	133	147	2.5e-22
MCCFC|asmbl_4101.5746	10	44	PF06220.10	zf-U1	3	38	36	8.4e-11
MCCFC|asmbl_4116.5766	1	183	PF02538.12	Hydantoinase_B	19	191	183	6.2e-76
MCCFC|asmbl_4117.5767	12	212	PF02538.12	Hydantoinase_B	1	191	201	1.4e-84
MCCFC|asmbl_4118.5769	12	142	PF02538.12	Hydantoinase_B	1	131	131	1.5e-63
MCCFC|asmbl_4157.5822	34	109	PF01255.17	Prenyltransf	118	194	77	3.6e-20
MCCFC|asmbl_4016.5651	28	327	PF00124.17	Photo_RC	1	258	302	3.2e-98
MCCFC|asmbl_4173.5841	95	482	PF00155.19	Aminotran_1_2	2	363	410	2.1e-32
MCCFC|asmbl_4250.5933	75	217	PF01761.18	DHQ_synthase	2	144	143	1.7e-64
MCCFC|asmbl_4269.5971	81	128	PF00179.24	UQ_con	1	49	49	4.5e-09
MCCFC|asmbl_4275.5980	126	245	PF00083.22	Sugar_tr	2	127	127	5.8e-10
MCCFC|asmbl_4322.6051	7	210	PF03142.13	Chitin_synth_2	24	235	213	6.4e-84
MCCFC|asmbl_4419.6168	2	52	PF00134.21	Cyclin_N	53	104	52	6e-05
MCCFC|asmbl_45.63	3	121	PF00491.19	Arginase	164	279	120	7.2e-35
MCCFC|asmbl_4668.6519	110	210	PF00852.17	Glyco_transf_10	2	80	101	1.7e-12
MCCFC|asmbl_46.64	4	222	PF00491.19	Arginase	76	277	221	7.2e-67
MCCFC|asmbl_469.684	6	160	PF01875.15	Memo	2	138	156	1.5e-37
MCCFC|asmbl_4733.6612	100	144	PF04800.10	ETC_C1_NDUFA4	2	44	45	1.1e-13
MCCFC|asmbl_4770.6653	42	190	PF14303.4	NAM-associated	2	156	157	4.1e-27
MCCFC|asmbl_4975.6887	2	111	PF01912.16	eIF-6	88	197	110	2e-48
MCCFC|asmbl_5141.7120	108	174	PF06733.13	DEAD_2	1	51	67	8.1e-10
MCCFC|asmbl_5145.7132	59	234	PF13307.4	Helicase_C_2	1	170	177	6.2e-47
MCCFC|asmbl_5158.7154	1	238	PF05648.12	PEX11	1	223	240	7.3e-21
MCCFC|asmbl_5223.7242	94	218	PF09732.7	CactinC_cactus	1	125	125	3e-58
MCCFC|asmbl_5541.7665	32	188	PF00749.19	tRNA-synt_1c	2	152	159	8.3e-48
MCCFC|asmbl_5548.7682	112	150	PF00988.20	CPSase_sm_chain	3	38	39	2.9e-10
MCCFC|asmbl_5640.7815	150	218	PF01633.18	Choline_kinase	2	69	69	5.4e-15
MCCFC|asmbl_5698.7910	95	205	PF08645.9	PNK3P	1	115	115	9.3e-30
MCCFC|asmbl_5801.8046	34	131	PF05208.11	ALG3	2	99	98	2.1e-40
MCCFC|asmbl_5918.8196	11	143	PF00083.22	Sugar_tr	3	128	136	5.7e-19
MCCFC|asmbl_6007.8291	4	235	PF03095.13	PTPA	1	245	246	6.6e-63
MCCFC|asmbl_6011.8298	52	173	PF00790.17	VHS	3	123	123	2.3e-12
MCCFC|asmbl_6063.8391	4	73	PF00136.19	DNA_pol_B	397	464	70	1.7e-08
MCCFC|asmbl_6063.8391	111	226	PF08996.8	zf-DNA_Pol	1	114	117	4.8e-39
MCCFC|asmbl_6064.8392	4	73	PF00136.19	DNA_pol_B	397	464	70	8e-09
MCCFC|asmbl_6064.8392	111	145	PF08996.8	zf-DNA_Pol	1	35	35	4.1e-07
MCCFC|asmbl_6108.8449	10	133	PF14303.4	NAM-associated	25	156	132	5.5e-15
MCCFC|asmbl_6233.8628	2	127	PF14223.4	Retrotran_gag_2	8	135	128	1.5e-13
MCCFC|asmbl_6233.8628	153	169	PF00098.21	zf-CCHC	2	18	17	3.9e-06
MCCFC|asmbl_6214.8608	11	120	PF08553.8	VID27	689	800	112	5.7e-27
MCCFC|asmbl_6313.8738	102	138	PF10276.7	zf-CHCC	1	37	37	1e-18
MCCFC|asmbl_6396.8849	36	118	PF00252.16	Ribosomal_L16	1	80	83	1.4e-16
MCCFC|asmbl_6451.8917	1	39	PF00153.25	Mito_carr	56	94	39	5.1e-08
MCCFC|asmbl_6451.8917	47	126	PF00153.25	Mito_carr	5	85	83	1e-09
MCCFC|asmbl_6470.8940	1	125	PF04148.11	Erv26	1	124	127	6.7e-41
MCCFC|asmbl_6677.9190	42	144	PF14372.4	DUF4413	1	99	103	2.6e-23
MCCFC|asmbl_6709.9234	12	169	PF05255.9	UPF0220	19	164	160	8.6e-56
MCCFC|asmbl_6745.9278	6	120	PF02816.16	Alpha_kinase	71	179	115	6.2e-35
MCCFC|asmbl_6897.9488	1	99	PF00069.23	Pkinase	164	264	108	5.7e-16
MCCFC|asmbl_6904.9498	37	119	PF01248.24	Ribosomal_L7Ae	12	93	83	6.3e-23
MCCFC|asmbl_6931.9538	3	62	PF00160.19	Pro_isomerase	2	51	62	1.5e-08
MCCFC|asmbl_6964.9584	2	65	PF03169.13	OPT	557	618	64	1.7e-08
MCCFC|asmbl_7002.9632	651	694	PF05699.12	Dimer_Tnp_hAT	2	50	49	2.5e-06
MCCFC|asmbl_7093.9752	63	193	PF00106.23	adh_short	37	156	131	1.1e-20
MCCFC|asmbl_7130.9796	167	212	PF13639.4	zf-RING_2	2	44	46	1.8e-09
MCCFC|asmbl_7210.9904	4	86	PF13650.4	Asp_protease_2	10	90	84	5.5e-08
MCCFC|asmbl_7216.9910	118	158	PF13639.4	zf-RING_2	2	44	43	3.7e-08
MCCFC|asmbl_7132.9797	22	55	PF05875.10	Ceramidase	1	34	34	3.7e-14
MCCFC|asmbl_7338.10047	2	92	PF14372.4	DUF4413	6	93	92	2.4e-07
MCCFC|asmbl_7344.10053	149	191	PF08407.9	Chitin_synth_1N	2	46	45	7.3e-12
MCCFC|asmbl_7501.10259	274	329	PF04827.12	Plant_tran	2	56	56	1.2e-07
MCCFC|asmbl_7501.10259	345	495	PF04827.12	Plant_tran	49	202	158	3.4e-15
MCCFC|asmbl_7700.10527	262	428	PF14303.4	NAM-associated	1	156	180	7e-31
MCCFC|asmbl_7775.10641	56	162	PF03153.11	TFIIA	317	415	114	8.5e-32
MCCFC|asmbl_7810.10684	49	98	PF00672.23	HAMP	20	68	50	6.2e-07
MCCFC|asmbl_7828.10707	50	99	PF05821.9	NDUF_B8	47	94	51	2e-07
MCCFC|asmbl_7727.10561	28	99	PF00153.25	Mito_carr	4	77	74	1.7e-12
MCCFC|asmbl_7976.10893	272	471	PF13398.4	Peptidase_M50B	2	195	201	1.8e-25
MCCFC|asmbl_8094.11019	3	106	PF00067.20	p450	95	200	109	2.5e-07
MCCFC|asmbl_8131.11062	2	171	PF03643.13	Vps26	133	274	170	2e-68
MCCFC|asmbl_8240.11210	160	257	PF04389.15	Peptidase_M28	1	98	103	3e-18
MCCFC|asmbl_8333.11331	19	87	PF00083.22	Sugar_tr	278	345	69	8.3e-06
MCCFC|asmbl_8406.11437	82	204	PF00793.18	DAHP_synth_1	8	116	125	8e-39
MCCFC|asmbl_8432.11470	19	172	PF00160.19	Pro_isomerase	2	159	160	2.2e-43
MCCFC|asmbl_8548.11613	98	166	PF05922.14	Inhibitor_I9	2	81	81	1.1e-07
MCCFC|asmbl_8581.11645	5	72	PF01545.19	Cation_efflux	129	199	71	9.1e-13
MCCFC|asmbl_8776.11892	55	157	PF04261.10	Dyp_perox	233	305	103	3.5e-06
MCCFC|asmbl_8661.11725	72	116	PF13639.4	zf-RING_2	2	44	45	7.2e-09
MCCFC|asmbl_9052.12323	61	109	PF00355.24	Rieske	25	71	50	7.3e-06
MCCFC|asmbl_7231.9931	43	113	PF14529.4	Exo_endo_phos_2	2	72	73	2.9e-08
MCCFC|asmbl_9186.12504	28	55	PF00782.18	DSPc	70	97	28	4.7e-06
MCCFC|asmbl_9383.12749	121	236	PF01613.16	Flavin_Reduct	4	114	117	9.5e-14
MCCFC|asmbl_9433.12812	20	100	PF16561.3	AMPK1_CBM	5	82	81	1.6e-21
MCCFC|asmbl_9426.12796	3	45	PF00432.19	Prenyltrans	2	44	43	3.2e-12
MCCFC|asmbl_9426.12796	50	94	PF00432.19	Prenyltrans	1	44	45	2.3e-13
MCCFC|asmbl_9459.12850	84	159	PF00085.18	Thioredoxin	14	90	77	4.3e-06
MCCFC|asmbl_9509.12904	10	113	PF03357.19	Snf7	5	108	104	1.7e-06
MCCFC|asmbl_9584.13016	5	103	PF13361.4	UvrD_C	48	143	99	9.3e-21
MCCFC|asmbl_965.1400	100	245	PF03169.13	OPT	2	151	150	2.2e-27
MCCFC|asmbl_9691.13161	46	124	PF01302.23	CAP_GLY	1	65	79	2.5e-17
MCCFC|asmbl_9733.13222	336	395	PF03221.14	HTH_Tnp_Tc5	5	64	60	4.9e-11
MCCFC|asmbl_980.1417	14	63	PF06325.11	PrmA	162	211	50	7e-13
MCCFC|asmbl_9906.13450	22	121	PF13664.4	DUF4149	1	94	100	9.7e-21
MCCFC|asmbl_9053.12326	61	115	PF00355.24	Rieske	25	76	56	5.6e-07
MCCFC|asmbl_9053.12325	2	182	PF04305.12	DUF455	44	215	181	3e-73
