# Supplementary material for: Divergent and convergent modes of interaction between wheat and Puccinia graminis f. sp. tritici isolates revealed by the comparative gene co-expression network and genome analyses
Source: BMC Genomics. 2017 Apr 12;18:291. doi: 10.1186/s12864-017-3678-6 (PMC5389088; doi:10.1186/s12864-017-3678-6)
Supplement: Supplementary file 4 — File contains two tables with the gene expression values for both MCCFC and RKQQC datasets that were used for K-mean clustering. Table S5. Expression values of both Pgt and wheat genes in the RKQQC dataset. Table S6. Expression values of both Pgt and wheat genes in the MCCFC dataset. (XLSX 1757 kb) [file 12864_2017_3678_MOESM4_ESM.xlsx]

## Sheet: Table S5
Table S5. Expression values of both Pgt and wheat genes in the RKQQC dataset
Gene_ID	CK_00H_1	CK_00H_2	CK_00H_3	RKQ_12H_1	RKQ_12H_2	RKQ_12H_3	RKQ_24H_1	RKQ_24H_2	RKQ_24H_3	RKQ_48H_1	RKQ_48H_2	RKQ_48H_3	RKQ_72H_1	RKQ_72H_2	RKQ_72H_3	RKQ_96H_1	RKQ_96H_2	RKQ_96H_3
PGTG_00074	0	0	0	141.496	77.5276	119.236	126.008	75.2121	288.67	629.508	760.837	938.961	1050.74	1039.22	443.297	2537.22	2228.3	708.174
PGTG_00415	0	0	0	7876.03	3584.66	7072.7	6033.12	4852.5	7425.99	4653.35	5442.97	5030.24	3104.28	4351.31	5616.48	479.074	622.768	8901.57
PGTG_00525	0	0	0	83.4287	181.07	100.565	144.317	117.635	72.0468	103.311	69.3515	91.7232	148.838	40.3453	81.7	84.7464	95.8999	131.55
PGTG_00549	0	0	0	61.1644	68.7157	29.6745	31.5777	46.3129	43.4047	35.8521	7.95827	24.2895	14.2328	34.7227	32.2273	3.64683	6.92608	10.7825
PGTG_00649	0	0	0	43.0393	71.7142	75.5973	73.8207	61.0096	47.3895	47.7088	57.2444	32.7593	42.2305	15.6101	60.5871	9.47263	16.0876	53.3218
PGTG_00600	0	0	0	33.1356	24.2082	28.2447	39.3462	36.9053	32.1922	20.8471	41.3171	25.2209	41.3801	18.0271	21.2947	4.62815	10.1882	33.588
PGTG_04775	0	0	0	39.0687	98.0698	36.3305	61.8568	59.4962	41.9049	33.7095	37.4142	28.5482	33.4555	20.4047	32.7116	4.76246	9.49713	15.8408
PGTG_18007	0	0	0	456.566	758.371	393.254	855.972	1113.31	560.269	572.765	244.487	296.286	347.243	125.502	476.521	38.0771	92.829	331.267
PGTG_22558	0	0	0	741.838	439.991	603.452	272.588	241.374	586.727	264.318	772.854	604.83	425.394	259.45	510.797	104.935	175.34	1315.94
PGTG_18313	0	0	0	4300.6	1855.02	3158.28	2551.49	1600.15	2707.11	1907.71	4822.74	2215.85	2431.63	2717.07	3247.78	353.809	676.972	5906.17
PGTG_18534	0	0	0	64.7754	45.4826	81.1847	64.6542	39.9218	39.4003	37.9687	33.7123	51.4469	21.1023	36.7726	31.0271	11.5863	18.9486	51.3859
PGTG_18837	0	0	0	125.728	147.595	123.792	152.223	165.495	146.581	119.648	105.131	113.994	94.9975	60.3536	128.328	16.622	29.6959	127.444
PGTG_18190	0	0	0	59.1602	79.1574	110.017	131.121	86.2505	186.208	213.751	230.138	216.125	503.438	231.736	280.258	1216.84	964.211	287.846
PGTG_05675	0	0	0	1272.04	1782.45	1219.98	1776.57	2096.11	1381.26	1434.77	816.292	985.77	892.474	573.327	1258.12	209.636	401.033	744.546
PGTG_18763	0	0	0	94.2602	30.3136	71.7147	49.7454	50.9011	63.2708	44.67	72.6572	78.2676	38.2185	18.6477	56.643	3.4818	4.95949	40.5351
PGTG_18792	0	0	0	58.2069	98.47	42.0943	66.551	68.0971	60.3144	48.8274	19.3527	73.8332	58.8437	0	42.7506	6.89752	39.2994	78.6687
PGTG_19017	0	0	0	73.7043	59.202	74.8852	60.5087	59.7032	101.843	48.5788	46.974	56.1013	16.8014	35.6427	55.6366	10.3988	13.0347	24.9035
PGTG_18848	0	0	0	563.269	392.377	544.282	458.98	342.169	547.196	324.598	702.301	365.656	419.685	540.777	565.793	50.4823	98.2733	750.083
PGTG_18849	0	0	0	36.3162	56.5565	50.6565	40.7285	47.1904	51.1607	38.3523	22.6422	38.0086	27.5352	29.6362	38.3422	21.443	15.7644	24.5414
PGTG_18851	0	0	0	35.233	85.3512	40.9539	57.5262	79.3754	51.3454	59.3749	29.6547	35.1982	34.178	43.1283	70.3536	25.165	27.2423	49.1067
PGTG_05881	0	0	0	62.9717	49.3953	52.7005	57.3266	43.3562	58.7311	52.6357	32.9781	50.3265	42.1284	0	48.5627	22.5481	21.8673	51.0651
PGTG_19435	0	0	0	102.303	139.246	109.394	145.765	120.15	131.188	104.82	130.107	81.7562	136.883	66.7883	135.248	76.3769	129.884	114.07
PGTG_19290	0	0	0	17.5649	0	0	6.9521	0	10.2385	4.73608	6.5703	20.0533	4.7004	0	0	16.0576	17.1544	26.707
PGTG_05249	0	0	0	92.8763	99.9833	179.906	165.407	169.25	108.266	129.386	46.318	247.394	124.269	101.057	51.1605	48.3457	38.631	753.154
PGTG_05118	0	0	0	82.1647	56.1661	59.4249	38.5439	55.4616	60.3121	62.3604	50.0873	76.4361	105.865	79.4682	90.52	97.8366	72.6516	61.6937
PGTG_19616	0	0	0	28.5643	71.1741	56.666	48.2401	43.1907	19.9812	31.8345	56.9886	17.3936	38.729	62.1606	41.9588	13.9278	25.6252	50.1875
PGTG_06171	0	0	0	1029.72	1210.11	1118.58	1218.2	1119.22	998.111	830.018	1426.97	915.596	1427.09	1132.21	1301.61	949.475	1225.42	1911.76
PGTG_06217	0	0	0	87.1028	147.372	76.6789	125.038	151.462	66.3467	95.8221	48.6588	53.0401	86.3982	98.5658	89.563	32.2076	44.8684	87.1147
PGTG_06285	0	0	0	44.1497	61.1096	41.051	39.9394	51.0841	58.8195	64.623	113.238	57.6026	54.0094	0	90.3302	81.6796	67.0694	25.5728
PGTG_06284	0	0	0	48.9537	37.9897	49.6605	35.2302	42.3572	28.5363	38.3987	16.6477	25.4054	17.8638	14.527	36.7717	20.0042	18.3521	13.5333
PGTG_06335	0	0	0	86.6423	85.1694	108.589	86.4783	62.5514	114.183	79.2265	95.8203	77.4144	46.3713	24.5931	99.6031	7.46167	14.7163	114.555
PGTG_06382	0	0	0	60.4104	86.0149	38.5209	72.4181	66.4108	74.4548	53.9853	36.1575	51.2371	37.8745	22.5365	64.652	15.254	14.6101	24.4941
PGTG_19842	0	0	0	1133.03	1050.96	1135.48	1038.18	879.302	1112.94	865.904	1151.04	867.698	791.175	801.716	1015.96	250.313	333.918	1427.99
PGTG_19844	0	0	0	1464.64	2104.26	1220.46	1771.17	1807.51	1147.6	1342.46	1405.3	950.124	1571.58	698.514	1545.48	363.376	590.873	1523.2
PGTG_19744	0	0	0	131.573	117.612	84.1039	65.0893	79.9218	57.5149	93.1259	135.332	37.55	140.837	53.6858	81.536	77.6757	76.7353	100.027
PGTG_07136	0	0	0	791.114	882.946	949.004	1322.93	950.662	1085.69	763.79	954.407	786.5	532.674	333.211	969.965	75.8076	88.5995	905.388
PGTG_07159	0	0	0	164.331	332.189	152.81	299.41	310.591	170.296	191.303	148.313	107.211	127.04	51.0872	120.695	27.0265	54.9144	132.202
PGTG_07238	0	0	0	49.9029	35.2163	68.2411	41.8277	32.0996	65.0227	41.1579	26.3538	13.4058	10.9975	0	48.5096	9.39279	14.0162	41.6576
PGTG_07101	0	0	0	63.0773	92.1675	29.3279	86.5524	71.5318	56.3797	47.6217	40.8995	38.4093	58.516	0	41.695	11.5335	21.4482	93.7765
PGTG_07325	0	0	0	77.1741	83.4986	108.883	141.145	132.569	58.9474	64.5788	123.439	109.379	64.0923	86.8672	82.0902	10.1371	19.06	97.1103
PGTG_07372	0	0	0	4.44751	4.10418	8.27106	7.04121	9.00599	5.18486	7.19519	6.65452	0	4.76065	0	0	6.77643	0.965238	18.0329
PGTG_06970	0	0	0	45.0577	91.299	58.2948	89.9486	110.287	43.395	65.4993	43.97	22.3669	46.1332	0	45.3231	20.8953	29.3381	43.6871
PGTG_21415	0	0	0	62.813	28.971	58.3846	33.1355	8.47633	0	45.1639	62.6315	0	0	0	46.1336	0	0	0
PGTG_08059	0	0	0	2241.34	1010.41	1862.58	1223.64	1505.09	1986.03	1153.11	881.783	1411.83	342.982	1009.14	1302.04	38.2727	81.7738	920.528
PGTG_08189	0	0	0	275.971	202.18	271.633	282.631	177.462	340.556	1015.49	1529.81	1259.93	3353.68	1907.65	1287.68	7215.49	5642.56	1250.6
PGTG_01788	0	0	0	111.847	113.048	71.8136	96.9734	87.3622	90.0352	60.3156	87.6631	60.8086	89.7918	104.313	102.684	45.0403	67.6235	102.577
PGTG_01888	0	0	0	211.797	288.395	128.081	293.163	307.868	219.661	177.98	130.268	115.718	89.7102	67.8633	111.657	13.8595	30.1763	105.369
PGTG_01744	0	0	0	1066.56	1076.83	941.748	1194.83	1162.15	1083.74	784.912	944.365	580.931	708.3	750.603	948.643	101.385	193.259	1408.44
PGTG_07544	0	0	0	36.2862	121.387	73.1074	55.0557	108.995	42.3034	76.641	45.2453	48.3329	110.049	78.9645	99.9403	9.67558	21.0011	73.5631
PGTG_07647	0	0	0	57.7272	37.1014	67.1009	53.8593	35.9054	50.4761	38.913	58.6138	23.5389	25.3787	40.379	34.0701	10.6809	18.7937	29.2577
PGTG_08349	0	0	0	6339.07	3049.22	4822.92	5350.2	3970.02	5427.99	3596.66	4149.98	4366.87	2744.17	3465.05	3828.34	501.933	741.033	8831.42
PGTG_08359	0	0	0	767.753	1948.28	804.443	1551.07	1526.77	607.806	1010.34	617.215	627.937	1146.85	336.644	1312.92	151.02	455.095	975.698
PGTG_08763	0	0	0	69.1573	53.6691	46.7712	55.9921	36.2855	38.4816	49.1606	58.7968	35.8909	43.743	71.8283	45.0213	40.9538	39.231	44.61
PGTG_09189	0	0	0	208.007	131.663	116.55	145.663	99.3649	161.668	126.552	139.659	152.234	98.4808	104.459	132.207	16.6598	28.9393	178.409
PGTG_21471	0	0	0	298957	134139	92035.1	69807.6	32447.8	257970	60670.1	217249	10988200	48755	30727100	54872.9	15379.7	16607.6	155007
PGTG_09336	0	0	0	8375.72	4110.87	7431.11	6521.08	6037.96	7750.82	5350.05	6129.46	5162.54	3895.41	5409.59	6636.86	658.283	903.653	12349.2
PGTG_09340	0	0	0	4025.31	2170.64	3353.15	3095.79	2792.32	3560.05	2413.81	2650.3	2942.78	1851.94	1699.44	2769.91	342.435	566.305	5689.21
PGTG_09358	0	0	0	152.576	404.198	230.35	318.305	367.866	253.221	199.407	206.817	192.648	253.625	175.781	205.666	92.9946	133.631	196.509
PGTG_09459	0	0	0	122.487	76.0783	113.894	85.7713	93.4877	159.269	246.429	359.488	398.003	615.213	584.362	295.836	1274.8	1089.9	477.536
PGTG_09337	0	0	0	807.503	395.818	638.147	639.128	396.473	847.13	446.346	453.021	530.025	313.33	329.485	622.733	56.8962	122.66	1084.55
PGTG_09357	0	0	0	47.6657	67.3582	56.7915	54.243	74.8086	46.8888	52.2123	37.8908	54.4222	31.0914	9.72451	47.5898	37.4501	42.0287	33.2176
PGTG_09404	0	0	0	246.477	401.899	235.642	358.456	380.804	242.158	273.301	217.559	180.232	213.436	90.4001	245.608	46.2078	79.0424	216.156
PGTG_09763	0	0	0	415.4	285.881	425.551	392.928	369.265	488.383	303.744	289.705	233.111	194.062	229.825	341.293	77.2396	86.3355	356.84
PGTG_10480	0	0	0	76.7993	117.308	68.9523	83.8566	109.401	74.0983	87.1149	106.989	78.6124	131.814	51.8671	110.867	192.074	181.053	96.6386
PGTG_10653	0	0	0	60.0779	70.9666	67.0395	93.2163	64.2368	56.0332	64.7961	71.9159	32.9244	66.8802	31.3774	60.8923	12.8158	17.7334	38.9748
PGTG_10077	0	0	0	51.1933	41.5179	53.3757	54.0357	44.6099	43.4069	40.1554	41.7831	28.3393	36.5318	70.8939	58.1082	33.566	35.3537	50.3197
PGTG_00847	0	0	0	46.0813	64.5775	53.9612	41.8842	46.3135	33.8265	35.8946	30.6457	35.0753	33.7973	22.2845	33.8449	31.7272	35.9317	27.6803
PGTG_00977	0	0	0	99.1655	435.528	215.159	252.944	278.157	137.017	160.43	302.25	100.637	351.859	71.9333	283.24	30.2191	122.756	178.701
PGTG_01215	0	0	0	70.6052	48.0545	54.1665	61.4832	62.1966	84.3737	51.4013	47.5418	52.3983	34.954	80.6652	54.4495	34.9647	38.3107	71.5691
PGTG_00788	0	0	0	52.4161	67.7164	82.8552	74.6843	97.647	85.547	81.9722	78.4254	35.9045	50.496	68.4395	115.493	34.3407	26.1639	42.5054
PGTG_00967	0	0	0	231.508	740.614	409.015	452.045	556.307	233.907	297.546	484.952	132.154	662.886	302.279	510.1	55.8505	219.401	281.602
PGTG_01097	0	0	0	77.3536	125.584	111.891	120.201	97.4666	70.1409	94.2432	81.449	91.5864	70.5332	18.7037	91.5322	8.29411	23.0065	69.6975
PGTG_01123	0	0	0	99.4519	239.934	89.8367	200.194	187.583	99.3807	124.118	76.5303	90.8363	77.5594	37.1011	97.0435	19.0501	30.2186	109.451
PGTG_01271	0	0	0	432.83	429.984	468.177	604.836	602.789	586.97	457.294	449.366	423.556	449.122	201.837	481.71	93.5384	154.324	689.447
PGTG_10710	0	0	0	84.3312	108.95	39.208	100.134	85.3837	49.1564	72.7632	56.7809	19.2558	60.9314	55.0554	60.3895	14.1341	18.3024	94.0308
PGTG_10920	0	0	0	84.8862	81.8949	78.9327	58.0328	65.6317	67.4732	58.2607	34.6394	44.0515	59.8869	75.5696	63.7625	26.4555	34.3337	78.2228
PGTG_11318	0	0	0	52.3844	40.9039	29.9755	66.9857	73.4378	126.837	397.661	379.842	864.891	780.704	789.209	275.239	1648.51	1496.34	359.443
PGTG_21790_PGTG_21791	0	0	0	715.035	369.861	580.901	521.337	400.849	680.036	385.594	664.449	378.097	295.806	368.533	568.007	55.3863	73.3974	785.832
PGTG_11506	0	0	0	64.0399	36.5012	98.0801	47.7121	35.0898	92.2248	30.4717	67.6378	34.4064	32.2583	49.1863	41.5013	3.44385	4.08786	53.4588
PGTG_11481	0	0	0	68.9062	91.6449	47.1148	94.6576	109.169	73.2461	62.2956	36.3902	27.7668	35.7942	39.6928	55.8186	5.55852	10.5568	65.7383
PGTG_10961	0	0	0	286.334	843.89	239.072	490.308	582.16	245.236	406.509	340.979	253.505	472.251	114.448	405.58	64.1031	211.786	367.247
PGTG_11028	0	0	0	134.274	123.909	185.269	123.434	140.335	232.278	109.782	90.7316	108.791	71.8639	56.5551	143.156	19.7987	26.3212	52.6866
PGTG_11080_PGTG_11081	0	0	0	132.29	259.813	164.018	244.351	195.077	150.271	184.751	126.886	92.9447	165.205	66.4345	201.798	27.3926	56.6867	137.534
PGTG_11092	0	0	0	25.5198	70.6357	94.9004	90.8881	87.8329	44.6175	82.5719	38.1763	29.1296	54.6332	0	28.1149	11.6627	13.8437	77.6047
PGTG_10936	0	0	0	526.149	837.151	402.091	691.786	743.373	472.388	603.344	330.291	262.378	385.173	138.188	393.098	63.1216	145.039	465.9
PGTG_10973	0	0	0	110.068	98.1791	109.163	75.5068	77.2609	128.308	197.854	175.656	251.307	302.4	95.8105	177.85	455.009	415.623	193.39
PGTG_21860	0	0	0	76.4083	58.7299	71.0142	221.668	103.099	59.3554	109.879	76.1798	174.382	177.208	0	84.1783	193.938	254.147	103.269
PGTG_12044	0	0	0	84.0261	201.545	93.7316	226.084	217.728	215.443	208.437	125.687	115.083	314.798	329.138	166.627	238.06	313.571	102.208
PGTG_12233	0	0	0	43.7879	34.6336	87.2455	44.5636	32.9326	51.0453	30.36	84.2325	28.5653	23.4354	81.6766	27.5661	4.76531	8.14528	126.816
PGTG_12305	0	0	0	2686.8	2320.82	2319.87	3066.61	2492.57	2643.15	2264.81	2798.02	2078.92	2123.53	2127.03	2183.14	561.016	772.962	4198.32
PGTG_02821	0	0	0	28.1604	48.7217	65.4585	27.8627	31.361	49.2406	34.1684	42.132	0	37.6789	0	15.512	55.775	48.8899	28.5448
PGTG_02761	0	0	0	94.4965	81.7377	32.9448	84.1385	43.0466	41.3041	50.9588	17.6706	80.8992	63.2186	77.1148	13.0132	71.9773	87.1461	119.733
PGTG_12961	0	0	0	10.3139	79.7139	103.101	67.3589	83.5439	21.0426	34.7621	61.7306	23.5511	63.4803	33.667	68.1762	6.28614	18.4677	5.22735
PGTG_13095	0	0	0	66.5602	131.806	141.839	118.553	128.047	64.6651	94.2209	58.0962	56.9945	65.3093	36.2114	88.6055	20.7062	31.2997	95.581
PGTG_13101	0	0	0	5377.72	2667.01	5168.97	3751.15	3126.52	5053.9	2977.27	5629.37	3983.25	3163.91	3740.36	4920.42	567.299	1014.32	9819.98
PGTG_13113	0	0	0	60.3348	62.64	64.1204	69.9385	65.4543	45.2194	63.911	74.1583	49.2043	61.123	42.2029	71.2181	27.9084	22.4487	74.2639
PGTG_13169	0	0	0	30.0973	83.273	111.879	47.6216	60.91	70.1332	32.461	225.032	68.6823	48.3246	0	165.79	9.16617	19.5845	61.0164
PGTG_13219	0	0	0	151.331	700.136	349.89	369.092	482.022	181.19	392.6	550.772	158.763	763.961	53.4033	599.291	46.7385	205.05	223.877
PGTG_12729	0	0	0	14.8008	39.8383	22.9387	37.1029	45.9575	11.5036	25.275	25.8376	28.164	33.0061	16.1045	24.4589	3.38283	5.88931	5.00096
PGTG_12708	0	0	0	67.9543	200.181	48.6049	198.613	201.11	152.344	236.786	132.958	131.289	209.823	68.252	310.976	23.0966	58.9911	180.153
PGTG_13614	0	0	0	137.198	75.0295	153.568	144.812	110.104	154.027	132.901	121.653	116.031	89.7465	82.9347	125.958	81.6844	63.4144	128.77
PGTG_13859	0	0	0	94.1035	157.688	57.5699	139.188	147.436	95.2742	89.4748	70.4036	73.5116	76.8722	16.1672	84.5753	12.8293	24.1864	50.2043
PGTG_13899	0	0	0	66.6344	99.8938	108.4	105.465	74.1914	97.0747	98.8178	49.8363	114.08	89.1575	0	110.116	73.5865	104.817	33.7721
PGTG_13507	0	0	0	1122.21	699.629	1042.14	521.869	560.693	845.422	711.965	2367.4	451.599	777.262	1292.88	799.977	130.583	100.156	2007.41
PGTG_13816	0	0	0	4962.25	2441.36	4367.32	3184.4	2811.32	4683.53	2942.14	3898.87	2714.42	1695.74	2113.53	3350.28	253.096	481.45	4820.19
PGTG_02368	0	0	0	26.8974	77.5674	68.7808	50.569	69.4456	19.5984	43.5146	50.3072	69.0945	61.1812	21.9499	66.6733	67.622	51.0794	61.3453
PGTG_20803	0	0	0	38.5787	37.0849	59.7892	33.0843	75.5181	89.9518	41.6084	62.5348	58.7272	29.2506	20.9884	70.8363	31.3504	35.5849	58.6581
PGTG_14369	0	0	0	164.656	280.75	139.783	237.997	310.206	175.251	100.375	74.9756	114.417	80.4614	46.737	134.078	11.9977	24.8576	101.594
PGTG_14371	0	0	0	213.097	500.705	210.348	326.999	455.422	240.788	286.406	142.257	142.233	147.388	85.6122	223.931	19.9811	47.6724	132.927
PGTG_14433	0	0	0	76.2997	98.5488	70.9298	48.3064	86.5002	53.3563	82.2918	91.307	34.8349	65.3374	0	33.6235	0	19.8661	247.492
PGTG_14434	0	0	0	464.296	647.137	548.647	482.381	526.885	355.206	404.258	390.762	265.034	512.517	284.17	570.121	57.4775	125.956	480.439
PGTG_14399	0	0	0	90.6923	107.835	155.69	88.3602	87.5876	117.93	60.1936	57.4115	87.6133	37.3376	22.7724	65.3289	6.90929	3.78524	49.501
PGTG_14079	0	0	0	697.389	1709.47	953.428	1331.12	1411.88	765.021	884.891	879.591	405.814	988.003	267.817	828.566	220.802	397.589	914.825
PGTG_14790	0	0	0	320.036	349.27	257.516	355.632	269.182	272.635	318.618	414.372	210.785	349.157	281.258	318.678	238.175	221.719	548.993
PGTG_14757	0	0	0	89.0037	41.0671	58.6229	82.1982	64.5828	142.672	311.979	260.796	541.944	438.64	581.058	212.451	863.398	833.837	135.328
PGTG_14762	0	0	0	1179.18	3517.97	1878.67	2354.42	2596.91	1235.6	1500.42	1863.35	1028.53	1815.3	735.225	1882.95	226.084	851.092	1195.28
PGTG_22132	0	0	0	37.2658	67.5913	93.2401	47.67	41.1277	84.5296	78.0747	73.7291	114.616	112.662	71.483	82.0171	166.087	141.927	194.139
PGTG_14638	0	0	0	421.701	285.867	358.248	508.985	419.6	549.296	335.499	405.08	297.2	232.662	237.919	387.153	122.56	115.819	401.072
PGTG_14675	0	0	0	95.2095	192.602	170.24	168.115	151.259	59.7621	181.676	153.404	284.268	246.943	143.44	145.234	301.27	247.942	193.019
PGTG_14746	0	0	0	81.9923	116.399	93.8307	99.8485	74.0719	51.467	85.0303	132.111	43.2019	94.5164	41.1758	97.2786	33.6328	56.1193	89.505
PGTG_14647	0	0	0	517.989	939.13	500.859	905.388	1071.23	601.224	646.424	305.227	413.458	336.111	134.669	585.814	49.5914	110.434	343.845
PGTG_22124	0	0	0	153.83	120.631	42.9008	60.8696	87.1972	17.9288	49.7731	46.0214	35.1157	57.6311	0	101.684	11.7161	26.7016	93.5579
PGTG_14866	0	0	0	154.468	147.406	133.842	205.649	181.99	118.689	130.628	126.068	136.274	86.4294	137.514	123.764	14.4425	23.6196	156.576
PGTG_03406	0	0	0	52.8517	68.279	73.7149	54.3868	55.6503	36.9676	62.7025	79.0769	84.4732	99.0025	69.0082	75.694	129.646	127.318	107.146
PGTG_03067	0	0	0	189.418	321.638	133.865	239.917	295.611	147.221	207.017	139.824	115.34	137.873	32.9763	133.555	16.1626	47.6887	76.8016
PGTG_03248	0	0	0	89.5522	119.366	46.2607	110.27	110.817	69.5984	64.39	22.3316	0	79.8811	64.9599	43.8483	7.58022	19.4352	30.2583
PGTG_03342	0	0	0	100.52	250.8	121.165	279.975	242.753	130.208	162.621	122.551	68.0073	113.575	24.3052	151.757	22.123	31.5121	113.214
PGTG_15327	0	0	0	102.567	143.615	174.312	148.393	117.461	121.641	77.2448	108.49	56.5335	58.6802	80.8147	112.997	15.6286	31.0892	129.063
PGTG_15338	0	0	0	54.3924	125.49	48.5564	86.1175	96.9299	55.8038	76.2632	68.366	59.6174	78.0176	71.0199	74.3053	32.4886	36.3604	61.7512
PGTG_16227	0	0	0	57.9558	93.5979	62.1843	79.4069	107.433	38.9813	70.9217	40.0246	45.8098	44.1412	0	49.1149	6.11367	7.74075	49.709
PGTG_16486	0	0	0	52.0505	136.518	63.6857	121.444	146.456	67.0698	82.7299	40.9909	50.0436	54.249	17.8847	69.4158	4.17419	14.2697	27.769
PGTG_03604	0	0	0	213.107	262.222	343.126	220.251	261.331	213.944	169.19	224.394	112.644	162.635	180.349	210.865	18.9419	43.255	184.014
PGTG_03483	0	0	0	649.769	367.923	445.593	509.828	383.492	652.51	327.659	539.19	389.534	279.028	312.832	479.341	149.825	170.147	804.357
PGTG_16113	0	0	0	113.975	124.883	110.77	142.973	125.172	108.576	143.156	121.272	123.639	133.932	115.334	106.682	138.569	121.382	142.073
PGTG_16143	0	0	0	226.355	182.107	242.866	215.942	211.557	162.394	183.098	178.03	165.661	177.059	227.346	166.248	34.0474	62.9836	264.744
PGTG_16565	0	0	0	107.446	49.5604	33.2927	28.3423	29.0007	104.35	57.9421	26.7858	40.8766	47.9213	0	39.4574	27.2765	42.738	0
PGTG_16597	0	0	0	1018.06	702.562	620.433	1103.76	1056.65	558.462	816.59	511.971	1289.14	911.17	446.816	508.956	525.261	707.34	1786.42
PGTG_22374	0	0	0	134.06	57.4369	102.396	64.43	58.1708	78.1424	87.786	64.4735	76.5258	30.7499	93.7726	68.5718	5.83597	8.31278	106.771
PGTG_17055	0	0	0	435.984	305.489	368.72	349.403	340.807	432.993	259.3	265.782	294.981	213.175	117.132	322.19	93.771	106.309	345.547
PGTG_17075	0	0	0	614.343	223.605	399.852	432.249	234.967	453.564	393.872	571.915	264.95	226.506	222.818	473.771	38.4795	62.2172	871.822
PGTG_17255	0	0	0	117.891	113.719	69.7492	118.756	112.835	162.402	34.6772	48.1003	146.808	57.36	69.9683	106.265	34.287	39.536	43.4549
PGTG_17261	0	0	0	102.861	109.163	71.7371	54.9633	60.4061	26.9818	47.149	34.6299	23.4876	49.5464	50.3643	45.3283	6.66103	17.3016	67.7723
PGTG_17192	0	0	0	47.8465	24.9579	42.5591	54.3463	38.3364	50.9325	20.7538	21.7898	42.7532	13.9172	6.79053	28.6478	5.70574	5.19243	42.1736
PGTG_22438	0	0	0	105.885	106.69	94.4435	90.6643	105.899	93.2141	88.5635	35.5674	54.278	37.0089	14.1075	59.5164	4.28043	13.1321	65.7125
PGTG_17254	0	0	0	1549.76	1211.79	1270.63	1337.61	1050.14	1352.14	948.96	1720.44	875.165	1170.13	1131.42	1711.02	251.368	443.404	2851.29
PGTG_22447	0	0	0	14919.7	8271.82	11384.4	12979.9	10979.3	18096.2	14316.6	14066.2	22963.4	15383	22918.3	14019.7	18621	19121.9	24909.1
PGTG_03891	0	0	0	85.066	319.592	135.593	221.243	214.08	134.581	91.7465	118.183	83.2403	100.811	79.3359	147.269	16.6636	50.1086	98.5456
PGTG_16874	0	0	0	56.8359	57.4457	62.918	51.42	80.018	75.7272	55.4614	32.3974	55.6204	31.8673	17.6691	62.6155	31.7538	44.6428	21.9474
PGTG_16872	0	0	0	961.292	1303.77	700.88	1132.8	1368.52	895.698	977.877	408.621	698.408	456.023	237.719	693.996	194.183	341.398	398.625
PGTG_22337	0	0	0	52.6935	56.3056	67.0513	52.6904	39.3126	74.3648	58.3273	49.7967	6.33272	37.1076	18.1057	42.7751	24.0868	27.6882	84.3361
PGTG_16396	0	0	0	102.646	56.8362	82.7239	81.2578	63.745	98.3952	50.4334	126.286	62.5035	56.1575	29.7833	60.3117	12.8599	14.3571	171.101
PGTG_17171	0	0	0	46.9663	18.0588	36.3936	52.6696	41.2124	45.6279	29.5486	40.9929	44.6839	12.5683	0	34.4949	5.96341	8.4943	47.6075
PGTG_17614	0	0	0	82.1873	111.052	43.6683	153.347	109.361	68.4356	63.3155	26.3501	53.6158	53.4127	76.6511	51.7399	11.6276	35.6728	71.408
PGTG_17582	0	0	0	30.3653	72.3871	98.822	52.0792	49.1899	11.7997	70.9584	68.1495	0	81.2582	0	72.4819	8.48197	32.9503	41.0399
PGTG_17529	0	0	0	192.173	412.587	156.814	291.83	298.61	155.454	181.886	176.045	152.238	161.624	128.02	164.188	27.488	70.6476	182.871
PGTG_04480	0	0	0	295.7	199.24	222.584	267.511	207.195	366.609	860.585	1151.73	1403.95	2177.96	1869.19	930.772	4611.95	3642.7	1198.95
PGTG_04502	0	0	0	45.152	62.4897	31.4836	26.8022	73.1329	39.472	60.8724	33.7737	25.7703	48.3311	0	49.7435	6.87848	14.6966	91.5369
PGTG_18028	0	0	0	227.819	250.662	167.027	197.68	207.595	173.655	172.47	170.436	130.047	189.929	0	149.626	68.7557	79.8701	257.575
PGTG_18065	0	0	0	84.7104	29.7797	67.5162	35.1249	27.7725	61.1343	21.7531	60.3561	46.0535	17.2714	26.3348	44.4403	8.60465	7.00372	81.778
PGTG_18421	0	0	0	118.879	177.455	103.89	127.561	154.599	116.056	95.7751	58.9382	62.1425	44.4605	23.3765	60.7502	12.4401	18.9632	60.9769
PGTG_22542	0	0	0	62.9823	64.0448	49.8919	67.4033	65.6624	72.0698	48.4305	41.886	47.9403	37.4538	45.6865	52.6828	6.04255	10.8854	40.1969
PGTG_18137	0	0	0	1005.29	500.26	822.192	1137.4	780.145	1073.76	684.036	779.623	841.237	405.639	549.781	550.86	48.1155	62.8246	1173.73
PGTG_00058	0	0	0	554.925	326.384	335.326	351.342	393.208	485.089	1324.19	1992.28	1615.18	2643.28	3260.53	1161.58	6187.78	5583.94	1237.5
PGTG_00256	0	0	0	72.9974	25.2528	0	43.3242	66.4961	63.8044	29.5238	27.2966	0	9.76713	0	40.2103	25.017	15.8375	0
PGTG_00002	0	0	0	149.528	293.987	129.98	226.452	288.325	149.696	226.13	97.2799	77.9388	128.741	31.8323	170.106	11.8874	38.451	92.2598
PGTG_00036	0	0	0	79.3954	139.217	63.9875	119.841	145.349	83.926	81.6345	41.1852	38.6775	36.827	55.2887	59.479	6.45226	12.8669	15.0228
PGTG_00124	0	0	0	191.082	80.1478	129.216	105.419	84.4187	297.005	646.367	840.355	1070.9	1385.26	1058.46	612.401	3287.14	2824.91	798.24
PGTG_00156	0	0	0	408.972	1031.24	452.607	857.252	973.982	382.776	627.465	400.777	302.516	521.004	188.025	659.975	69.3364	184.399	437.91
PGTG_00313	0	0	0	55.108	95.3573	68.3277	100.582	103.539	42.8324	63.5633	50.3922	27.9642	54.0724	19.9873	47.2204	9.56333	15.2833	27.9302
PGTG_04658	0	0	0	100.937	215.858	92.0568	158.274	180.033	67.8911	112.004	133.607	35.4595	104.927	63.362	85.5394	11.2393	36.2316	55.0927
PGTG_21084	0	0	0	2382.22	5321.88	2395.69	4915.42	6739.92	2624.85	3394.86	1229.11	2412.82	1598.71	804.427	2920.65	135.972	506.483	1097.61
PGTG_04895	0	0	0	58.6951	96.299	45.485	89.4902	99.0532	54.4917	46.3062	30.9026	42.195	26.1782	42.5766	39.5168	6.29375	10.1444	37.4607
PGTG_04878	0	0	0	84.3477	223.001	95.3937	153.395	187.428	63.7858	102.036	68.2217	41.6441	85.4061	29.7655	77.8561	11.8102	31.6658	92.4316
PGTG_04886	0	0	0	6148.29	13283.4	5726.43	12251.9	13028.4	6543.33	8276.37	5301.67	5522.92	7202.62	2324.06	6289.69	959.617	2257.92	5679.16
PGTG_18499	0	0	0	206.614	427.291	245.37	445.359	549.469	351.162	312.782	115.468	227.37	194.516	81.2577	274.247	24.6547	42.6821	136.259
PGTG_05473	0	0	0	231.666	492.698	203.677	420.14	417.106	206.249	250.996	167.02	153.891	214.162	27.4987	248.264	37.2251	65.8224	123.819
PGTG_05583	0	0	0	1387.25	639.652	848.904	722.678	575.141	906.627	456.156	708.286	617.649	307.849	441.786	484.588	41.2149	58.7067	685.944
PGTG_18900	0	0	0	70.8654	32.683	21.9551	37.3811	66.9367	82.5777	63.6923	0	53.9129	25.285	0	0	10.7926	25.6218	0
PGTG_18809	0	0	0	345.748	324.844	286.41	263.727	208.755	263.816	261.03	376.217	272.711	467.661	369.361	380.907	506.661	484.31	420.562
PGTG_19146	0	0	0	5.27786	4.87033	19.6301	4.17782	6.41231	55.3747	116.693	78.9676	72.3055	87.5666	34.4564	17.4437	37.7947	30.9265	53.4991
PGTG_05198	0	0	0	285.423	409.585	244.178	386.368	435.804	312.79	286.29	196.455	247.662	119.153	130.437	198.102	18.7007	31.5931	162.019
PGTG_06264	0	0	0	264.092	545.921	311.882	497.566	646.033	350.993	324.709	150.161	223.124	207.774	68.9647	256.034	41.0447	57.8911	165.972
PGTG_21260	0	0	0	19.0671	70.3569	35.4472	75.4411	92.6325	111.103	10.2822	28.5192	43.5219	112.252	0	21.006	8.7125	12.4101	0
PGTG_06398	0	0	0	51.783	66.1652	44.4471	47.2977	58.0758	46.4374	62.2939	29.8001	63.6674	55.4289	78.0148	35.107	52.8021	48.412	113.055
PGTG_06188	0	0	0	169.604	82.4505	152.079	119.876	109.168	243.63	601.035	616.313	871.372	873.689	553.629	463.792	1683.92	1576.26	392.959
PGTG_06207	0	0	0	2578	3941.08	1848.41	4172.75	5317.35	2741.59	3491.12	1699.6	2279.6	1738.35	1013.88	2576.18	229.187	528.683	1313.34
PGTG_06256	0	0	0	3791.56	8974.61	3877.81	7411.59	7664.6	3788.74	5154.49	3668.33	2947.83	4243.79	1542.09	4163.67	636.654	1820.78	3294.28
PGTG_06587	0	0	0	482.529	607.936	554.054	715.809	672.11	552.774	519.293	555.639	435.945	378.395	301.322	471.504	68.4096	127.951	408.307
PGTG_06701	0	0	0	320.83	278.117	248.601	373.249	271.675	306.013	272.626	269.109	155.391	150.896	63.4706	267.769	33.329	61.1887	325.21
PGTG_07275	0	0	0	390.758	1465.14	697.248	763.563	995.162	377.574	702.409	863.848	321.532	1041.91	367.719	981.216	95.4768	397.296	592.355
PGTG_07316	0	0	0	263.726	307.883	200.914	342.079	351.313	237.076	191.909	90.3317	116.085	161.554	124.462	192.529	22.2704	28.9637	109.507
PGTG_06910	0	0	0	29.5808	9.09897	9.16849	7.8052	11.9798	40.232	77.101	88.5186	101.313	131.931	96.5588	97.7666	398.87	284.611	99.9488
PGTG_07046	0	0	0	164.511	105.775	150.47	81.1274	99.3961	94.3245	93.0786	117.026	86.2149	63.5094	70.4268	115.875	11.506	21.6572	153.089
PGTG_07009	0	0	0	841.87	1729.45	778.162	1624.21	1764.03	913.898	1096.92	773.163	753.98	871.466	246.832	808.074	124.436	339.724	679.625
PGTG_07070	0	0	0	1122.9	2653.32	1143.56	2235.64	2535.63	1076.71	1431.29	1512.83	776.953	1433.51	158.676	1360.27	162.201	553.864	1222
PGTG_07071	0	0	0	1411.29	2903.03	1477.26	2496.49	2663.05	1415.5	1662.43	1238.68	1125.17	1780.72	463.253	1867.51	224.043	544.999	1382.61
PGTG_21327	0	0	0	901.622	451.726	711.347	562.319	424.161	663.572	520.594	967.489	551.067	472.803	683.753	767.556	85.3389	164.053	1440.13
PGTG_07946	0	0	0	1610.38	1476.57	1523.05	1473.64	1294.65	1295.73	1178.31	1745.39	769.999	930.024	1190.61	1421.59	178.261	283.041	1625.39
PGTG_20074	0	0	0	33.8353	31.2025	0	53.5317	68.4692	78.8371	72.985	101.184	77.2061	18.1088	0	37.276	25.7593	22.015	68.5944
PGTG_20109	0	0	0	10.0684	9.29099	4.68098	7.96991	10.1938	46.9497	59.7249	82.8544	149.43	220.934	197.193	105.376	493.194	376.929	173.499
PGTG_01640	0	0	0	34.1554	35.8178	14.4366	36.8698	45.2717	68.7786	90.4199	78.982	63.8106	104.695	141.898	64.9949	131.052	134.107	119.602
PGTG_01920	0	0	0	242.1	174.239	252.101	214.615	149.015	428.948	919.116	1535.7	1149.68	2456.7	2086.32	970.857	5154.76	4217.61	1374.27
PGTG_01956	0	0	0	85.2301	123.881	106.995	140.002	112.187	126.691	89.6254	76.5186	68.1168	60.4405	55.6422	79.8126	37.0122	36.5342	103.672
PGTG_07655	0	0	0	73.2819	111.096	107.077	82.8688	63.5955	73.2254	79.037	101.813	59.7587	81.243	34.1728	63.4338	15.9505	34.08	42.4471
PGTG_07597	0	0	0	260.425	590.121	352.462	489.883	531.548	348.705	371.259	158.185	211.96	298.082	67.3339	315.315	33.3951	70.5129	271.822
PGTG_08311	0	0	0	202.732	157.005	141.374	131.815	102.624	270.089	679.388	888.281	925.754	1654.67	1418.07	590.278	3269.63	3078.14	645.858
PGTG_08477	0	0	0	56.3724	68.0271	68.5468	109.843	54.4415	96.05	93.5377	32.441	39.6054	62.6623	56.6193	90.7687	21.1426	25.41	105.493
PGTG_20274	0	0	0	38.0642	39.5162	35.3938	109.225	79.0045	33.2809	61.5803	71.1907	76.0488	38.1977	31.0627	36.6931	42.047	53.6963	67.5218
PGTG_08587	0	0	0	559.541	614.046	466.412	595.207	664.615	591.517	452.352	294.997	269.227	220.334	151.418	407.767	30.1874	61.0377	287.998
PGTG_08666	0	0	0	332.832	654.163	283.51	490.753	570.069	287.319	343.899	247.108	214.657	250.202	66.3477	327.491	37.5516	63.9659	221.484
PGTG_09384	0	0	0	92.8561	236.916	98.1993	227.732	245.559	120.993	105.058	73.558	108.096	84.7772	59.4323	86.2518	13.8714	28.8474	40.6024
PGTG_09759	0	0	0	600.606	1253.5	693.832	1298.36	1470.74	810.633	845.843	449.346	532.758	556.35	196.052	753.3	72.1565	155.925	416.798
PGTG_10151	0	0	0	41.9967	18.0862	15.6207	37.6781	32.8839	84.866	398.596	293.251	588.167	540.944	402.124	274.521	1472.64	1277.9	380.294
PGTG_10224	0	0	0	34.6713	115.187	58.0335	107.958	148.848	59.2848	113.429	55.3376	73.8923	97.7295	45.2702	155.335	6.33953	25.5852	37.4877
PGTG_20437	0	0	0	89.3107	65.5588	79.2716	44.9897	69.0523	118.316	363.406	431.263	380.048	617.047	583.063	250.454	1206.15	980.611	288.05
PGTG_00970	0	0	0	237.214	675.431	415.917	456.003	612.065	339.732	394.729	436.03	108.322	584.006	221.235	507.739	75.3798	198.564	412.204
PGTG_01055	0	0	0	218.296	139.462	160.045	186.095	156.415	347.475	810.457	1055.25	1159.85	1696.33	1726.62	698.36	3546.75	3142.36	740.426
PGTG_01226	0	0	0	1042.04	2010.33	961.122	2155.88	2275.55	1080.22	1404.84	842.806	739.549	884.788	386.112	995.971	121.442	272.615	816.464
PGTG_00898	0	0	0	3474.05	7949.05	3249.82	7042.46	7720.44	3387.83	5299.52	2990.73	2893.26	4665.82	1281.59	4430.26	643.999	1456.34	3467.21
PGTG_01133	0	0	0	0	2.06312	4.15776	5.3093	0.905441	10.4255	25.3173	30.1063	45.944	46.6635	58.3802	29.5552	99.4678	86.368	13.5967
PGTG_01304	0	0	0	20.8367	2.74698	2.76796	28.2766	24.1113	163.104	638.879	757.172	917.594	998.892	952.225	373.849	2656.47	2568.68	512.944
PGTG_10712	0	0	0	239.769	309.746	242.046	314.506	241.359	175.688	181.019	174.24	187.695	238.318	223.618	181.132	137.771	178.402	263.874
PGTG_21658	0	0	0	108.431	70.1622	124.012	92.7454	120.644	178.727	67.8824	63.4078	71.15	20.0112	48.8197	86.5033	5.6973	4.32814	53.0604
PGTG_10334	0	0	0	569.735	1077.24	493.752	1063.51	1045.89	508.983	658.11	428.778	392.604	551.21	198.08	623.958	75.7687	164.266	375.897
PGTG_11217	0	0	0	331.789	201.412	178.596	221.15	201.537	366.402	1021.74	1240.96	1654.57	2598.2	2280.08	981.157	5588.2	5013.52	1203.67
PGTG_11815	0	0	0	51.186	74.355	47.5982	91.5467	73.7103	53.0449	43.9601	45.3871	38.9606	56.8191	37.1296	50.1254	4.62185	19.3387	34.5898
PGTG_11915	0	0	0	60.7527	123.316	45.1848	57.6992	98.3994	28.3249	52.419	36.3536	55.4777	65.0301	79.3245	66.9306	24.0627	26.3655	73.8985
PGTG_12221	0	0	0	1341.89	2233.35	1051.82	2061.55	2594.19	1180.7	1560.78	846.248	900.993	1394.12	601.21	1217.46	192.391	459.592	1173.51
PGTG_21871	0	0	0	71.2236	0	66.1353	0	0	0	0	106.419	0	190.596	929.963	78.4663	162.553	154.36	144.392
PGTG_02527	0	0	0	681.421	348.933	608.739	537.21	426.839	731.945	364.425	546.762	476.794	213.685	405.259	449.186	94.1579	95.2306	480.504
PGTG_02867	0	0	0	359.365	607.997	222.779	469.617	438.943	249.38	356.826	213.378	156.301	276.288	55.8596	317.355	45.1958	110.803	260.194
PGTG_02962	0	0	0	24.9826	0	46.4384	98.8333	20.2259	58.2214	40.4168	37.3622	0	26.7416	0	0	19.0233	16.2582	101.295
PGTG_12661	0	0	0	99.2645	177.105	102.562	155.415	194.762	115.727	104.681	59.4122	60.4443	46.0432	28.802	89.9172	9.74733	19.6293	49.1919
PGTG_12877	0	0	0	3596.98	7135.87	3226.59	7558.3	8864.67	4045.29	5490.74	2458.44	3148.29	3432	825.274	4064.04	420.163	1359.05	2609.34
PGTG_13478	0	0	0	1025.13	1976.94	996.022	1745.52	1913.17	873.148	1146.25	1039.26	649.672	1115.22	600.962	1009.52	156.832	337.812	746.473
PGTG_14522	0	0	0	562.467	592.522	596.035	661.012	714.337	710.415	518.465	327.851	425.645	214.108	306.004	434.726	52.4869	76.892	307.172
PGTG_13814	0	0	0	338.314	604.264	514.165	616.253	744.014	521.639	502.205	190.508	348.871	280.362	213.743	484.934	47.1138	85.268	154.873
PGTG_13847	0	0	0	216.647	308.462	224.48	325.852	300.832	230.924	176.915	148.19	155.476	168.956	121.232	190.943	48.1008	66.4999	200.782
PGTG_13798	0	0	0	91.3843	196.29	128.93	147.177	191.435	102.864	108.757	66.0107	43.1726	139.982	20.5724	128.45	41.2923	54.7134	127.768
PGTG_02152	0	0	0	482.211	476.971	592.716	572.592	552.222	491.098	424.434	576.393	550.547	336.692	307.573	491.556	60.3843	109.469	556.214
PGTG_02185	0	0	0	70.6587	52.9729	114.967	111.854	78.6862	61.7735	104.786	52.8556	120.991	113.45	57.6617	38.922	324.289	379.502	179.058
PGTG_02281	0	0	0	289.068	546.438	264.468	492.731	508.899	315.266	310.512	170.921	186.311	275.733	136.972	346.714	38.3624	79.4357	231.576
PGTG_02287	0	0	0	129.872	335.403	24.1404	267.161	168.226	121.063	112.057	349.6	59.279	166.819	0	143.078	19.7781	78.8815	263.289
PGTG_14319	0	0	0	8.64024	7.97353	8.03444	15.9595	11.6645	53.723	113.379	60.332	118.376	61.6572	131.618	50.7673	102.249	112.515	87.5821
PGTG_14442	0	0	0	73.5966	96.8458	50.6939	84.1543	77.2776	73.0902	41.1581	48.9432	56.0176	36.4715	17.7953	60.0598	9.1373	15.3816	71.8384
PGTG_14441	0	0	0	665.08	905.893	504.362	991.064	910.375	665.509	652.101	510.893	483.222	462.549	232.19	521.127	71.5347	130.842	533.56
PGTG_14827	0	0	0	23.5574	54.3515	104.057	58.6121	68.8336	35.3124	40.3796	32.7324	34.5818	23.4148	16.4779	26.8798	3.0768	8.94783	13.6451
PGTG_14845	0	0	0	214.489	96.6629	143.783	98.7125	153.529	308.196	675.173	880.671	854.208	921.034	846.687	423.144	1705.45	1821.94	364.048
PGTG_14955	0	0	0	1236.25	2546.04	1202.85	1968.64	2055.94	1149.13	1365.51	924.905	975.487	1204.5	373.939	1209.47	179.279	416.458	938.638
PGTG_14970	0	0	0	216.33	94.2663	145.273	156.969	121.678	322.238	829.58	1015.96	1029.04	1495.5	1294.61	801.05	3114.71	2737.34	730.946
PGTG_22152	0	0	0	3764.82	6648.1	2835.14	6295.17	6164.71	3570.77	3697.05	2517.48	2451.54	2791.07	940.66	3036.5	490.766	1025.88	2562.99
PGTG_15038	0	0	0	809.656	1476.16	735.324	1404.39	1638.22	869.794	911.248	591.608	463.19	569.495	145.893	806.768	80.1516	201.1	386.831
PGTG_03288	0	0	0	211.243	155.775	168.898	142.221	115.141	145.005	117.11	186.107	99.1782	112.001	115.999	115.275	21.0574	32.5652	212.126
PGTG_03322	0	0	0	359.111	95.2643	250.414	270.027	141.786	397.674	1065.11	1692.36	1803.75	2906.99	2754.73	1117.65	6539.22	5813.52	1328.65
PGTG_03293	0	0	0	997.118	917.009	893.036	1102.18	1100.8	1049.99	864.801	639.427	535.118	407.009	539.972	741.625	74.2161	114.689	633.454
PGTG_15249	0	0	0	215.618	84.4085	164.031	165.5	105.841	357.987	768.122	801.609	1029.36	1678.54	1748.9	806.209	3618.57	3208.86	980.214
PGTG_15436	0	0	0	24.2677	6.99844	5.64152	2.40133	13.5142	10.6095	42.532	108.934	62.3398	43.835	19.8039	26.7355	42.523	46.7442	49.198
PGTG_16538	0	0	0	30.7844	113.564	57.2157	97.4162	74.7595	71.7333	66.4041	0	0	32.9519	0	67.8298	4.68764	33.3855	62.4095
PGTG_03447	0	0	0	137.565	237.79	131.499	209.593	263.865	143.292	135.354	64.5113	67.2144	65.7862	39.404	118.741	11.8248	21.1063	66.4252
PGTG_03708	0	0	0	4237.31	7983.12	3208.73	7610.58	8870.48	4481.06	5402.42	2538.57	3239.28	2519.24	751.037	3707.11	433.767	784.288	2448.83
PGTG_03774	0	0	0	71.1699	84.4423	63.0277	67.0699	54.9025	67.167	63.9659	106.489	92.8623	83.4361	88.5011	74.6735	52.671	49.281	130.542
PGTG_20981	0	0	0	132.944	327.625	148.909	265.493	321.833	179.647	148.273	153.712	110.388	119.665	0	139.806	13.8113	43.2804	110.257
PGTG_16161	0	0	0	112.078	108.475	116.93	144.987	100.749	165.721	95.8195	110.438	156.05	102.413	160.617	90.3478	120.375	115.099	116.379
PGTG_16629	0	0	0	657.11	1435.34	781.934	1451.2	1565.29	736.968	967.15	578.516	560.593	823.752	259.123	893.983	92.9591	222.068	569.224
PGTG_16730	0	0	0	66.345	420.793	77.0922	223.139	167.885	173.976	187.833	74.4299	75.7229	168.663	0	127.91	37.8967	61.1776	100.876
PGTG_16741	0	0	0	360.92	761.052	340.83	704.335	841.948	406.108	530.335	284.682	255.554	383.337	191.789	525.54	45.6162	121.754	243.899
PGTG_03883	0	0	0	148.498	308.885	184.117	236.976	292.123	189.613	188.124	190.455	188.382	186.707	61.5533	181.776	43.4579	73.1565	219.814
PGTG_04144	0	0	0	540.623	913.976	388.661	834.368	892.391	489.926	583.08	356.885	394.206	407.269	266.933	450.453	92.0671	169.103	317.75
PGTG_03874	0	0	0	37.6744	14.8994	30.0265	21.3015	26.1556	18.8226	124.802	136.895	196.621	239.081	175.683	118.587	453.469	402.972	120.022
PGTG_04200	0	0	0	206.271	428.286	239.754	524.392	477.133	282.091	318.731	124.64	226.438	212.302	103.587	262.208	27.8023	61.9853	176.92
PGTG_16989	0	0	0	264.662	660.898	305.829	523.789	592.707	313.095	446.011	256.248	177.749	327.041	152.456	370.901	38.5483	113.196	248.549
PGTG_16995	0	0	0	247.232	470.174	226.619	359.284	381.22	205.885	239.984	227.249	169.365	241.011	69.1736	237.354	33.0973	72.8241	214.807
PGTG_17387	0	0	0	51.6649	40.0935	48.043	52.0537	42.8007	76.6605	39.2589	45.6811	48.2622	33.9356	15.3315	43.9826	12.1662	16.3103	66.653
PGTG_17706	0	0	0	208.084	398.695	209.889	298.731	292.815	189.136	218.72	174.144	128.851	302.013	115.125	248.672	32.78	89.5569	207.35
PGTG_17509	0	0	0	691.329	382.393	629.381	478.327	562.719	931.007	434.243	362.649	441.208	140.469	298.944	470.02	33.3555	42.4211	319.251
PGTG_17518	0	0	0	4243.42	7546.55	3367.42	7174.32	7181.81	3732.49	4617.82	3128.94	3197.82	3902.93	1420.03	3611.3	664.58	1436.92	3636.03
PGTG_17780	0	0	0	355.139	943	520.276	708.132	830.422	398.403	531.182	355.927	306.009	380.143	196.855	450.31	45.4336	124.342	258.104
PGTG_17785	0	0	0	94.7603	163.546	88.1196	173.416	174.952	111.913	87.6019	53.403	70.2552	61.2545	24.1029	66.4342	13.5016	18.9646	42.4135
PGTG_18138	0	0	0	585.818	748.881	334.824	833.841	918.51	513.761	655.011	587.016	343.602	448.725	210.523	568.417	83.524	197.12	501.203
PGTG_17911	0	0	0	362.862	150.687	303.677	169.954	178.801	303.174	179.373	298.619	220.95	116.523	78.9645	193.218	21.1941	28.2202	269.731
PGTG_00639	0	0	0	4.68789	2.16299	0	11.1326	5.69562	16.3952	37.9204	77.1556	42.816	82.7963	30.6048	15.4938	182.852	136.332	19.0076
PGTG_04645	0	0	0	10.6589	2.45896	4.9555	4.21865	4.31666	12.4258	22.992	23.9218	36.5061	79.8656	34.7932	23.4856	170.52	106.409	0
PGTG_05901	0	0	0	241.707	202.774	129.405	118.86	249.176	149.431	116.52	71.2354	150.521	29.4005	119.544	125.074	21.7621	30.2032	22.2733
PGTG_05256	0	0	0	0	0	0	3.37886	1.72868	9.95223	62.1493	76.6393	107.21	82.2414	83.5992	28.215	59.1828	52.8035	43.2671
PGTG_19246	0	0	0	38.1568	35.2086	78.0506	60.4046	49.4463	44.4795	45.2687	68.5047	34.8474	57.1806	49.8211	92.4813	73.2477	44.7147	92.8265
PGTG_19918	0	0	0	30.1829	35.8109	36.0845	44.3718	33.1789	50.2671	76.7326	51.6123	88.6088	64.616	56.2995	38.0025	124.168	61.7625	61.1899
PGTG_07217	0	0	0	21.2378	52.259	39.4937	33.6212	57.3372	49.5146	30.5409	95.3244	64.6536	90.9325	46.2169	70.1925	83.0494	64.5251	100.463
PGTG_20107	0	0	0	6.8017	9.41442	0	10.7677	2.75447	23.7867	80.6944	20.3528	93.1785	152.892	88.8094	74.9336	358.553	224.365	96.5238
PGTG_01853	0	0	0	168.683	422.344	231.428	262.688	279.991	183.761	156.58	157.233	63.1437	226.44	72.2129	219.349	28.2305	67.2194	179.396
PGTG_08315	0	0	0	406.225	179.856	225.465	296.36	246.606	190.479	181.672	311.493	224.457	150.679	137.139	196.271	29.5183	35.6198	427.375
PGTG_08529	0	0	0	0	0	0	0	1.23543	0	46.0599	59.336	20.8962	159.995	119.488	47.0489	276.087	244.297	43.2891
PGTG_10539	0	0	0	0	3.34745	0	0	0	8.45775	39.1229	32.5654	57.9794	46.5938	0	15.9852	144.807	163.752	22.0616
PGTG_10483	0	0	0	13.2376	3.49039	7.03411	2.99409	6.89322	37.4804	18.3563	11.3187	56.137	27.327	12.3459	14.5837	73.7664	59.9246	30.6704
PGTG_10538	0	0	0	8.9861	1.38211	2.78534	4.74236	3.6394	20.9525	35.5366	22.4096	27.3587	72.1409	58.6656	39.5996	141.028	123.519	48.5802
PGTG_00868	0	0	0	209.404	94.9591	236.693	142.907	145.496	210.462	146.997	156.668	152.52	80.1907	117.852	157.113	11.0026	11.7542	179.325
PGTG_00962	0	0	0	55.4925	76.7963	154.766	65.8767	61.7898	145.527	74.8132	41.5059	95.0106	89.0994	0	122.271	54.9461	54.1838	112.5
PGTG_00759	0	0	0	6.654	0	0	2.63369	2.69487	7.75735	37.6769	34.8467	68.3718	48.0768	130.321	7.33064	79.5879	80.8721	13.4897
PGTG_00873	0	0	0	69.3646	0	32.2274	0	0	0	56.109	155.572	316.549	222.745	226.422	76.4183	348.529	361.052	281.246
PGTG_21720	0	0	0	0	0	0	4.84045	2.47645	0	32.9766	73.194	69.8114	62.1836	39.9222	26.9477	107.144	122.093	49.5886
PGTG_10863	0	0	0	528.341	245.491	498.156	354.131	307.185	515.097	298.815	291.987	285.85	106.408	264.403	375.2	15.7083	21.1763	365.744
PGTG_10949	0	0	0	65.3641	45.2347	75.9671	84.0728	62.8651	171.437	295.208	281.151	205.199	485.391	533.41	189.029	794.175	753.56	265.026
PGTG_12124	0	0	0	4.89849	4.52029	18.2193	15.5102	9.91909	45.6844	142.646	131.926	167.772	406.362	95.9391	107.932	1118.03	903.637	139.03
PGTG_12215	0	0	0	11.915	5.49796	17.4113	10.7799	19.3031	29.767	44.0597	12.7349	27.2078	38.2618	33.3373	24.3781	161.583	183.611	51.7616
PGTG_12354	0	0	0	37.0485	32.2893	30.6221	48.8791	56.6832	143.97	712.585	886.938	1090.34	2672.44	1908.09	1024.93	9183.03	7751.18	667.632
PGTG_13004	0	0	0	0	0	0	0	0	0	15.5325	129.216	131.461	46.2465	0	31.732	74.564	93.7141	58.3925
PGTG_13537	0	0	0	14.5832	20.1859	18.0801	11.5438	23.6239	73.6698	112.72	101.825	144.291	252.361	158.676	112.463	633.251	504.28	147.823
PGTG_13825	0	0	0	62.3405	46.0139	23.1827	118.414	106.019	43.5974	20.1709	37.3035	113.855	40.0379	0	96.1519	0	18.938	126.383
PGTG_02089	0	0	0	53.246	51.1829	90.7701	73.7608	84.4595	51.728	126.819	112.864	141.842	147.237	144.84	87.991	178.482	206.081	107.946
PGTG_02277	0	0	0	8.2244	8.85476	15.2955	10.851	11.1031	9.58828	32.5244	4.10204	6.25994	52.8208	35.7952	30.2025	71.4298	61.88	22.2312
PGTG_21892	0	0	0	54.1678	34.9917	35.2591	36.4484	30.7136	47.3631	33.5925	81.051	80.3975	88.422	17.6817	38.7895	119.677	122.267	65.8888
PGTG_14446	0	0	0	208.031	214.474	142.06	262.459	179.037	178.106	303.248	233.454	408.22	368.811	169.766	218.443	731.518	570.019	316.307
PGTG_22119	0	0	0	216.581	115.417	241.106	161.79	117.366	224.045	106.925	219.087	139.308	79.9976	119.488	194.917	21.3805	35.7508	247.366
PGTG_14143	0	0	0	20.5172	142.008	107.537	82.6874	92.1627	26.0947	87.5081	217.694	17.0366	175.694	36.5308	178.774	9.09463	39.2681	18.9067
PGTG_03432	0	0	0	10.903	25.1537	27.0356	23.0156	19.1346	38.1324	113.672	135.948	157.672	268.424	166.086	96.0936	660.626	516.642	103.15
PGTG_03786	0	0	0	167.841	111.607	151.476	121.137	107.958	172.646	90.5112	206.811	112.716	73.9771	225.595	146.84	16.5471	14.9989	260.203
PGTG_22364	0	0	0	0	0	0	5.62933	0	0	49.6375	63.198	16.2378	45.4735	0	0	41.9581	50.4178	28.8508
PGTG_16611	0	0	0	169.223	365.025	141.618	221.028	339.244	187.416	216.734	202.559	154.558	140.382	138.096	167.789	18.0486	44.9899	145.804
PGTG_16659	0	0	0	86.079	129.341	88.2546	118.813	123.361	108.075	92.8391	79.2621	85.679	66.1515	14.4094	85.106	13.1161	22.9939	111.864
PGTG_22392	0	0	0	0	0	0	0	0	9.36392	60.6465	36.0544	36.6808	107.481	104.886	44.249	190.918	170.837	113.996
PGTG_21012	0	0	0	174.578	80.4161	81.0304	137.964	317.629	0	235.36	130.387	0	0	0	96.1655	53.1102	18.9126	0
PGTG_00053	0	0	0	3854.65	1913.38	3304.56	2758.77	2102.35	3311.43	2185.29	3446.35	2600.23	1722.64	2889.63	3020.46	316.246	444.867	5349.1
PGTG_20577	0	0	0	36.243	27.5445	19.825	43.8805	33.675	39.7684	81.6276	102.082	126.573	88.9998	27.8367	58.7185	217.324	163.802	69.1535
PGTG_00186	0	0	0	17.4568	20.9424	16.2326	30.4016	21.2099	24.4216	15.0622	20.896	7.97213	26.1602	45.5865	34.6175	21.8108	32.5829	21.2341
PGTG_00436	0	0	0	5.42834	6.26186	2.52388	8.59438	9.8933	3.16427	26.3459	24.3672	43.3833	40.6738	17.7194	23.9214	84.7797	63.0311	60.527
PGTG_00467	0	0	0	86.3565	72.2175	65.2414	76.9021	61.2023	37.7517	46.5692	64.6034	49.2942	86.6594	140.944	53.5152	41.1168	37.4829	43.7678
PGTG_00514	0	0	0	14.9653	14.9615	13.9161	11.8469	14.1425	8.72356	48.4216	67.1776	39.8677	73.4201	48.8502	30.2263	147.458	126.132	20.2261
PGTG_00637	0	0	0	0	2.42177	0	4.15484	0	0	11.3221	23.56	0	44.947	34.2668	11.5652	137.552	62.6518	10.641
PGTG_00641	0	0	0	0	2.1086	0	0	0	15.9829	22.1801	20.5133	41.7394	75.8224	0	25.1737	165.024	102.157	18.5296
PGTG_00669	0	0	0	42.8247	23.0537	30.9731	30.1344	33.7252	74.8903	280.976	266.995	418.315	336.159	372.773	191.339	666.665	631.518	154.344
PGTG_00729	0	0	0	25.6015	34.7017	25.2951	30.4008	47.3087	27.9824	21.5719	16.7599	32.8842	17.9839	20.8924	21.1537	40.473	54.8717	9.73164
PGTG_00167	0	0	0	0	4.88648	6.98843	3.56955	8.5292	3.50459	30.7869	20.2414	10.2964	60.3481	19.6246	24.8382	165.471	164.725	15.2355
PGTG_00283	0	0	0	276.23	158.926	313.938	188.97	186.455	282.276	182.064	214.311	171.312	96.7342	133.582	221.665	27.5394	36.2667	214.322
PGTG_00285	0	0	0	67.8806	140.324	107.31	130.044	130.316	80.7228	101.764	52.8177	49.6017	53.0417	35.4525	86.7487	7.03346	16.2064	52.2936
PGTG_20603	0	0	0	3.45657	3.18981	0	10.945	1.39991	8.05945	20.5042	36.2037	39.4635	46.2493	22.5662	19.0404	92.694	73.5188	28.0301
PGTG_00497	0	0	0	1.98141	0	0	1.56855	1.60499	0	14.9591	5.92963	18.0979	14.8464	25.8711	8.73159	48.608	50.7455	12.0507
PGTG_00654	0	0	0	224.173	140.208	157.492	106.47	129.119	226.49	158.499	193.793	159.244	101.315	97.5671	170.134	22.7704	23.7851	262.581
PGTG_04650	0	0	0	32.8226	82.7935	30.5217	51.9667	86.8509	35.7151	49.5603	16.3709	54.9626	40.9891	28.5709	48.2137	4.66784	8.54857	35.4887
PGTG_04691	0	0	0	796.025	1734.21	782.161	1435.66	1911.04	798.849	1181.6	534.13	655.839	838.895	294.666	1157.24	105.032	302.778	582.294
PGTG_04883	0	0	0	190.266	168.259	142.516	146.426	126.283	129.387	131.105	181.877	84.4732	110.317	0	139.743	18.5209	14.9111	171.434
PGTG_04947	0	0	0	0	2.18877	0	0	0	2.7651	15.3481	7.09774	37.9105	38.0812	0	10.4518	100.466	73.6112	14.4248
PGTG_04950	0	0	0	2663.21	3927.29	2355.22	3464.89	3128.1	2241.22	2409.57	2271.54	1792.81	2874.45	1226.09	2744.37	426.86	936.376	3061.8
PGTG_04973	0	0	0	88.0925	101.616	145.211	95.0916	120.004	88.6939	73.4173	101.852	64.0014	126.441	130.707	97.0506	35.3861	47.797	129.884
PGTG_04720	0	0	0	9821.33	10045.5	8510.55	9090.15	7846.31	7580.62	8042.56	11673	6118.69	10389.7	8529.73	10108.5	1287.08	3396.01	13800.6
PGTG_04784	0	0	0	15149	6943.03	13015.2	12856	10082.8	15527.4	9216.58	11617.5	10238.1	6393.75	8916.49	10655.9	1884.79	1924.17	20227.1
PGTG_04795	0	0	0	43.3614	137.185	190.071	93.1627	178.111	43.3271	73.4906	74.1443	28.2871	185.658	121.322	150.137	26.4259	49.7401	100.465
PGTG_04816	0	0	0	1.3807	0.6371	1.28393	4.37209	1.11841	3.21943	11.913	10.33	15.7641	13.3012	27.0415	13.6899	33.8718	35.6609	5.59818
PGTG_04861	0	0	0	7.55581	3.48601	0	0	3.05981	8.80784	40.746	22.6089	34.5025	93.0097	0	8.32416	294.695	383.692	107.226
PGTG_04986	0	0	0	402.857	431.821	352.502	356.354	297.464	386.701	338.65	620.391	216.401	348.782	464.125	352.448	55.9556	143.98	624.546
PGTG_18448	0	0	0	0	3.42135	2.29832	0	4.00407	8.64447	11.9956	25.8878	28.2188	38.3614	0	5.44587	64.0221	42.9145	30.0641
PGTG_17999	0	0	0	0	1.39969	8.46229	4.80267	1.22856	10.6095	14.7226	4.53892	20.7799	14.6117	19.8039	10.0258	55.0026	36.8687	12.2995
PGTG_22567	0	0	0	338.168	265.879	135.273	329.024	245.615	246.685	199.682	214.842	155.302	130.433	98.6691	191.482	16.984	30.3427	202.99
PGTG_18367	0	0	0	34.0077	24.6587	36.1413	19.2296	25.5792	28.3197	19.6492	54.5205	5.54677	18.201	47.5754	29.4375	9.25322	8.96263	24.6228
PGTG_18598	0	0	0	0	7.31352	33.1623	3.13681	8.02421	0	29.9168	23.7163	18.0962	31.8122	51.7398	17.4624	74.2637	60.2009	24.1004
PGTG_18193	0	0	0	360.36	607.335	303.342	561.515	506.965	300.71	341.612	221.352	190.552	341.069	74.2927	476.406	47.3933	120.196	307.604
PGTG_18194	0	0	0	28.6445	82.239	32.555	52.9091	70.8954	18.5524	34.3267	42.8601	29.0698	42.5851	0	87.6593	5.33442	14.506	25.8094
PGTG_05467	0	0	0	158.358	120.204	118.747	88.9597	95.1639	148.878	99.1706	122.29	104.974	84.7536	233.446	129.439	77.8313	85.3647	217.478
PGTG_05573	0	0	0	50.3126	19.6431	14.3951	30.6365	28.2134	22.5595	20.8707	17.3724	8.8371	20.7135	50.533	55.4289	5.89689	7.5596	70.6147
PGTG_05495	0	0	0	151.53	71.0962	146.831	106.853	105.21	155.88	78.9681	118.134	87.2316	59.291	108.07	78.5594	9.89546	16.5825	139.4
PGTG_05628	0	0	0	348.617	617.321	311.019	462.419	442.636	417.395	350.59	253.756	225.894	340.385	215.291	337.357	58.141	113.489	362.927
PGTG_22625	0	0	0	0	0	0	0	0	0	69.461	0	0	241.282	0	141.905	225.407	209.394	130.565
PGTG_18572	0	0	0	442.254	892.067	374.315	807.862	840.407	356.926	532.022	322.365	207.136	446.081	111.048	462.241	64.7902	174.731	310.356
PGTG_18784	0	0	0	56.2277	39.4811	27.2796	44.5113	44.5553	62.7025	30.3217	51.2118	27.9115	34.0185	15.96	59.2522	14.9	19.6318	39.6489
PGTG_18962	0	0	0	5.15662	16.6546	0	12.2456	8.35339	12.0229	19.4656	15.4308	23.5483	24.8386	67.3298	5.681	29.0699	24.6206	10.454
PGTG_18959	0	0	0	0	0	7.79699	0	0	0	31.6559	0	38.2925	49.3701	109.495	18.4774	109.874	65.5138	34.0018
PGTG_18680	0	0	0	127.337	102.345	76.3905	78.0382	116.45	71.8301	68.6685	67.6064	28.1376	54.9606	26.8166	67.8802	11.2655	23.1785	58.2921
PGTG_18681	0	0	0	12.7801	14.1528	19.0146	18.2107	10.3521	8.93972	33.081	49.7194	58.3652	68.3996	66.7477	47.871	158.122	122.601	62.182
PGTG_05931	0	0	0	326.955	198.387	308.184	265.904	293.848	334.167	147.332	167.534	235.214	38.3534	233.919	207.24	10.2362	16.5246	72.6396
PGTG_06100	0	0	0	43.5736	40.2082	75.2428	98.5458	65.5429	65.3086	97.348	102.447	142.128	116.604	0	34.289	208.648	240.461	63.0979
PGTG_19073	0	0	0	309.223	142.67	172.512	176.233	105.191	173.027	133.403	277.591	70.6032	142.328	282.625	170.334	64.0732	49.6595	313.444
PGTG_22689	0	0	0	0	100.592	101.36	0	132.44	0	58.903	0	248.9	0	0	0	83.0439	0	221.438
PGTG_05062	0	0	0	18.3453	2.8214	5.68591	4.84045	7.42936	0	9.89299	36.597	55.8491	26.1825	0	0	31.6773	26.542	12.3971
PGTG_05076	0	0	0	48.7158	101.901	75.4996	71.9862	132.848	75.7252	68.3042	48.5949	44.4952	50.4076	42.4054	53.6698	3.46396	9.86816	52.673
PGTG_05110	0	0	0	48.5268	22.3687	0	0	19.6339	0	52.3378	72.5373	110.696	51.9435	0	160.385	7.38662	31.5646	0
PGTG_05166	0	0	0	1.28019	1.77218	0	1.01346	0.518503	8.95525	18.6399	9.57803	23.3866	11.6478	8.35771	7.05188	35.5027	31.9537	0
PGTG_05269	0	0	0	528.446	198.346	399.722	347.376	224.874	574.23	289.803	549.397	470.329	196.54	526.263	315.761	99.6115	95.2393	762.635
PGTG_05277	0	0	0	537.614	299.805	389.504	292.424	271.166	438.348	320.154	394.806	278.655	257.724	279.923	403.335	43.7217	75.8783	661.968
PGTG_05051	0	0	0	0	7.45646	15.0269	0	6.54483	37.6794	52.303	24.1799	73.7997	138.424	105.532	17.8086	428.437	329.685	294.94
PGTG_05101	0	0	0	0	1.60801	3.24059	0	0	16.2514	26.3107	0	23.8727	52.2249	45.5032	19.1968	132.219	80.1739	42.3907
PGTG_05266	0	0	0	80.0459	66.4836	70.7133	115.645	97.2588	88.6557	76.6198	29.9435	50.2651	36.4147	39.1933	66.1393	11.2821	13.8986	48.6832
PGTG_05268	0	0	0	51.7365	135.699	69.6339	106.704	118.005	68.2547	74.1546	30.5587	59.0702	42.9917	8.88843	55.4976	6.01625	13.2976	30.3616
PGTG_05390	0	0	0	0	28.3909	0	0	49.8397	107.6	83.0051	46.0331	0	98.8557	401.951	33.9149	239.07	307.147	62.4095
PGTG_19401	0	0	0	31.4929	32.697	41.8371	33.8354	34.166	32.7829	29.7204	40.3923	20.547	19.865	22.0287	37.1737	14.0535	16.6002	31.9229
PGTG_19647	0	0	0	0	44.4746	25.6082	32.7007	27.8836	0	37.1366	164.826	0	73.7136	89.9167	45.5207	2.09806	26.8964	27.9221
PGTG_19614	0	0	0	56.5325	343.439	162.08	123.063	194.607	49.4284	170.214	190.317	32.2705	368.12	123.024	285.456	20.8159	106.332	66.855
PGTG_19613	0	0	0	47.6979	382.373	221.752	202.937	270.431	104.257	167.192	267.617	122.52	676.494	0	479.503	39.0612	191.502	108.785
PGTG_06436	0	0	0	53.3464	52.5112	42.9913	56.3058	43.2104	37.3151	28.7679	74.499	24.3621	30.4546	46.4361	31.3447	18.9659	13.8935	57.6797
PGTG_06209	0	0	0	6.51232	8.26372	13.6258	14.1774	9.23159	11.3887	21.9492	2.43615	22.3062	10.4563	10.6289	14.3491	25.0559	22.2619	9.90185
PGTG_06244	0	0	0	0	0	0	0	0	4.57965	13.7691	17.6333	26.9094	22.0748	12.8224	19.4742	58.6573	46.8913	15.9271
PGTG_06268	0	0	0	30.9097	20.8451	35.3757	26.3512	30.8152	22.1759	24.3617	46.2503	32.5757	13.9979	62.0901	26.1945	5.07205	3.61232	24.1013
PGTG_06276	0	0	0	2.37625	1.09649	2.20973	0.940579	3.84972	22.1633	35.2394	12.4449	103.098	57.866	100.837	28.7968	92.8744	83.5521	21.6782
PGTG_06309	0	0	0	0	5.49648	1.38462	4.71494	2.41224	6.94378	25.6945	4.456	54.401	33.4699	48.6036	18.0442	67.3839	53.6465	30.186
PGTG_06328	0	0	0	15.1673	4.19906	2.82076	2.40133	4.91424	21.2189	53.9829	59.0059	90.0464	82.7995	19.8039	50.129	231.103	260.056	49.198
PGTG_19835	0	0	0	81.8044	157.638	85.0142	102.846	116.928	28.0488	49.3043	64.7986	54.9369	100.441	0	74.219	9.53127	36.5518	39.0217
PGTG_21278	0	0	0	6.1053	0	0	0	0	14.2344	9.87716	18.2692	13.94	9.80275	39.8583	6.72616	58.6023	80.8235	0
PGTG_21283	0	0	0	0	0	2.52567	0	2.20008	0	13.1823	4.06409	12.4041	21.805	0	14.9615	29.7975	35.9592	27.5318
PGTG_06467	0	0	0	137.776	219.506	164.376	199.613	269.526	157.594	201.866	73.9042	124.654	136.346	33.9422	226.248	14.6555	29.9026	89.5912
PGTG_06592	0	0	0	16.4725	7.60071	2.55293	6.51997	10.0072	3.20069	5.92203	20.5397	12.5379	47.0193	17.9233	24.1967	165.654	173.394	33.3947
PGTG_19996	0	0	0	2.01276	0.92874	0	3.18673	1.63038	9.38632	16.2812	12.0469	22.9803	18.313	52.5609	8.86974	61.0313	57.2274	12.2414
PGTG_07129	0	0	0	90.2797	44.4306	72.7513	71.4619	80.4343	98.227	311.583	342.189	480.974	595.923	432.219	225.443	1193.01	1033.18	488.066
PGTG_07201	0	0	0	100.625	94.6442	64.7777	91.9096	83.0729	81.2141	79.3087	121.607	53.0226	66.2831	151.599	110.858	31.2535	43.6777	86.3069
PGTG_07244	0	0	0	191.663	131.307	91.8067	220.675	225.802	250.514	845.653	877.672	1140.46	1224.73	985.849	524.685	2514.89	2291.51	494.531
PGTG_07265	0	0	0	0	0	0	10.3793	0	22.9287	21.2136	39.2372	29.9391	112.287	85.6055	7.22303	231.745	166.472	0
PGTG_07271	0	0	0	0	0	0	0	0	28.5637	26.438	36.6602	167.837	131.194	160.032	0	369.584	244.607	49.6951
PGTG_07339	0	0	0	19.9232	17.5506	3.36851	14.3382	19.0727	21.1161	35.162	16.2609	33.0867	30.0503	11.8244	13.9677	57.1278	38.1314	22.0312
PGTG_07102	0	0	0	114.484	176.083	157.151	172.624	163.387	149.358	116.125	110.122	99.5868	145.886	106.772	117.117	18.6899	36.0876	99.4686
PGTG_07176	0	0	0	763.186	1141.62	763.883	1104.35	984.33	782.033	786.422	770.96	688.159	684.235	380.823	701.554	176.273	284.844	788.387
PGTG_07310	0	0	0	285.09	200.947	258.843	222.132	184.561	290.498	184.003	272.073	133.274	123.747	234.482	207.739	20.5227	36.0536	309.461
PGTG_19581	0	0	0	909.568	536.846	864.401	770.686	591.038	943.894	548.713	906.339	702.974	409.772	717.792	618.856	92.9034	122.787	1244.17
PGTG_21305	0	0	0	17748.7	8208.82	13442.2	11599.9	8313.36	15557	9556.86	15448.8	10470	7153.69	11304.6	11027.9	1295.51	2187.49	25797.4
PGTG_06860	0	0	0	545.482	320.993	519.566	430.072	298.742	512.364	312.025	482.457	332.829	304.946	346.025	442.807	74.3673	113.598	599.94
PGTG_06874	0	0	0	2003.38	863.573	1305.26	1391.66	1021.08	1509.34	1058.31	1760.45	1058.02	972.531	1245.62	1381.32	160.581	289.86	3168.12
PGTG_06906	0	0	0	41.5831	21.8041	36.9108	26.9335	29.0903	39.6654	13.2508	31.1109	17.2644	14.1626	37.0193	31.2353	1.72804	4.92287	38.319
PGTG_21315	0	0	0	25.2479	39.9416	20.1234	31.4072	49.666	42.049	33.0659	26.9839	16.4716	34.7472	23.5472	43.7099	12.64	14.0905	43.8731
PGTG_07040	0	0	0	1321.62	2434.88	1324.88	2109.55	2647.2	1434.54	1728.09	703.447	985.868	1002.6	360.16	1593.43	133.764	315.475	909.319
PGTG_07072	0	0	0	490.905	890.374	447.87	786.991	906.559	399.536	559.426	337.238	345.446	418.061	181.407	564.635	59.2745	175.563	331.738
PGTG_07792	0	0	0	1.65563	2.29187	1.53959	1.31066	2.01167	1.93023	10.7139	9.90946	11.3418	18.6081	10.8087	18.2399	66.096	57.1353	6.71292
PGTG_07834	0	0	0	4361.93	2442.66	3985.42	3064.72	2124.95	4030.27	1966.13	3932.35	2215.42	2304.27	2337.19	3269.4	413.356	672.607	7143.13
PGTG_08012	0	0	0	487.97	195.879	385.675	278.113	249.002	420.96	226.306	394.26	222.838	216.766	414.141	344.059	40.8917	63.5415	524.31
PGTG_07809	0	0	0	1.6976	2.34998	0	2.68778	2.06267	3.95835	12.8165	15.241	27.1352	20.897	0	14.9619	43.1981	40.8982	17.2078
PGTG_07825	0	0	0	2.99302	13.8103	0	0	3.63655	10.468	11.2982	4.47841	13.6686	8.00937	19.5398	23.0817	47.8847	37.6764	6.06776
PGTG_07908	0	0	0	45.3839	24.4306	10.5502	41.9136	27.5704	35.2725	10.1975	16.9765	25.9071	24.2896	49.3812	33.3326	18.44	22.1619	38.3362
PGTG_07940	0	0	0	137.568	113.578	114.446	80.2353	79.1672	126.604	74.186	129.992	99.1879	162.755	94.5381	103.697	158.849	130.416	220.179
PGTG_08211	0	0	0	0	5.26643	0	0	0	4.43544	16.4136	17.078	17.3747	24.4349	0	8.383	65.5056	47.8919	30.8524
PGTG_08247	0	0	0	21.1356	14.0869	17.4702	26.0269	38.045	13.6894	32.9268	31.6254	32.1748	62.8437	15.3315	18.1105	172.116	145.263	42.8484
PGTG_08062	0	0	0	5.49873	11.4175	7.66981	6.52936	7.79456	16.0265	31.1355	8.22771	25.1119	17.6577	0	3.02895	41.4733	51.9142	11.1476
PGTG_08182	0	0	0	2.19952	0	0	1.74121	0	0	9.48903	13.1647	30.1351	12.9491	14.3595	9.69277	33.5146	31.9847	8.9182
PGTG_08221	0	0	0	1114.05	722.987	706.727	1034.33	815.906	879.98	704.644	887.952	796.398	743.915	407.836	934.845	391.828	465.478	1910.25
PGTG_01408	0	0	0	527.245	811.372	484.977	818.961	780.274	468.484	511.786	375.265	344.908	433.19	241.878	464.688	106.391	167.008	491.11
PGTG_01447	0	0	0	83.8037	59.288	88.3128	70.7588	63.3524	149.799	33.1412	50.1547	76.5389	26.9112	109.422	61.5505	5.95857	2.42498	33.9791
PGTG_01557	0	0	0	447.697	301.324	663.24	424.077	425.801	593.948	337.999	381.152	331.37	159.464	322.513	450.704	55.0446	77.7356	300.453
PGTG_01676	0	0	0	355.354	329.723	432.812	452.544	423.165	531.374	340.561	375.674	282.24	188.12	226.949	327.66	37.6671	53.6532	270.154
PGTG_01843	0	0	0	26.0019	86.9764	24.1768	30.8728	68.4451	0	73.6153	116.709	29.6842	107.851	42.4382	121.746	8.91355	42.3217	52.7138
PGTG_01869	0	0	0	0	0	0	6.49619	0	9.56705	44.2546	42.976	84.3221	43.9212	26.7878	27.1229	31.2595	55.2125	24.9555
PGTG_01422	0	0	0	23.2376	20.2533	33.6132	20.4394	20.9142	48.1623	32.0244	61.8141	47.1659	51.1294	101.138	17.0671	135.728	96.9463	26.1721
PGTG_01487	0	0	0	256.195	499.795	234.044	402.045	367.698	188.633	232.686	141.226	174.468	286.261	29.3432	307.006	41.7743	94.6204	218.689
PGTG_01602	0	0	0	425.75	290.649	269.124	336.922	137.9	436.648	202.042	483.996	155.496	164.062	444.72	318.951	54.4743	81.2884	655.976
PGTG_01670	0	0	0	0	2.07161	0	1.77705	0.909169	0	8.47383	6.71784	10.2518	7.20857	0	4.94616	36.2568	26.3094	13.6527
PGTG_01726	0	0	0	10.61	6.5274	6.57727	8.39891	1.43234	0	11.4432	0	8.07555	7.57132	0	11.6889	37.721	39.1461	7.16987
PGTG_01746	0	0	0	4.17504	0	0	0	0	0	6.75439	0	19.0662	15.6415	27.2567	9.19921	129.771	124.137	0
PGTG_01775	0	0	0	2352.64	1272.01	1910.03	1540.44	1488.66	1764.49	1035.38	2466.84	987.421	1548.6	1588.88	1936.46	366.51	604.18	4111.66
PGTG_01781	0	0	0	32.0989	66.6513	31.5074	55.0566	62.1137	27.0276	46.1597	29.352	40.7207	59.1738	11.6421	43.2216	6.24966	14.3207	36.1524
PGTG_01894	0	0	0	0	4.26831	4.30091	0	1.87323	16.1766	39.9091	27.6826	73.9291	96.5456	90.5903	66.2448	243.841	171.656	93.7708
PGTG_07600	0	0	0	318.42	651.648	343.833	561.023	574.057	353.243	360.044	268.949	222.805	373.824	33.529	339.484	53.9926	125.95	343.591
PGTG_07705	0	0	0	0	0	2.94971	2.51111	1.28472	0	23.9488	0	21.7298	30.5593	20.7092	13.9789	89.9003	64.0272	45.0162
PGTG_08325	0	0	0	86.2801	88.4557	53.4789	98.6417	77.641	55.8736	103.396	129.08	87.5482	148.794	250.346	179.546	103.695	133.142	136.046
PGTG_08430	0	0	0	3.49136	17.7205	0	2.76378	2.82799	8.14054	26.3588	52.24	47.8328	69.1377	136.759	15.3856	293.116	270.514	35.3902
PGTG_08303	0	0	0	5.89773	2.72113	0	4.66843	0	13.7506	41.3459	52.9446	134.661	186.233	231.019	90.9647	807.819	849.877	83.6956
PGTG_08323	0	0	0	4.73442	2.18445	4.40228	0	1.91738	11.0386	35.7436	28.335	21.6204	40.5421	0	15.6476	98.1039	84.2548	19.1962
PGTG_08358	0	0	0	2895.57	6802.3	3099.04	5109.5	5434.78	2740.78	3931.64	3299.6	2154.27	3649.55	1627.47	3929.44	556.891	1642.25	3047.85
PGTG_08842	0	0	0	3.77281	6.09309	12.2793	1.49335	3.05608	0	22.3801	16.936	25.8454	25.2403	12.3154	16.6259	37.9418	41.7617	7.64864
PGTG_08755	0	0	0	46.4203	94.3311	60.6007	82.685	114.616	57.2431	60.6568	33.3949	46.8855	37.7443	40.7958	49.1739	4.89696	11.0442	23.5271
PGTG_20256	0	0	0	45.7299	18.7551	47.2461	56.3093	37.0398	77.0042	172.624	258.482	324.848	397.036	331.719	151.141	698.3	650.61	278.126
PGTG_20273	0	0	0	22.5457	46.8105	26.2045	13.3848	27.3916	52.5656	33.4349	8.43318	25.739	33.183	36.7973	62.0959	18.0341	20.7949	34.2802
PGTG_09874	0	0	0	281.823	134.019	195.21	152.525	122.292	174.337	134.919	172.117	157.597	124.668	93.871	136.232	13.1453	18.1001	198.22
PGTG_09997	0	0	0	186.156	105.582	174.911	147.368	128.801	174.077	120.256	116.062	88.5586	70.5722	75.9571	108.952	9.75052	18.0974	110.073
PGTG_20253	0	0	0	16.7351	0	15.5598	33.1154	20.3308	9.75393	9.0247	75.1122	19.1043	8.95671	54.6275	18.4369	2.54961	1.81584	16.9636
PGTG_09054	0	0	0	0	0.968583	0	3.32344	3.40065	4.8945	22.6396	18.8456	23.9662	23.5925	27.408	23.1257	92.7556	77.4505	34.0443
PGTG_09099	0	0	0	154.808	73.2153	107.963	113.355	105.017	157.916	85.5699	127.398	97.2081	37.2842	50.533	102.33	3.53813	8.39956	117.691
PGTG_09157	0	0	0	9.68577	6.257	7.20548	12.2682	6.27659	22.5844	41.7857	37.6818	106.162	78.7947	12.6467	29.878	156.736	148.837	39.272
PGTG_09029	0	0	0	39.4921	77.4413	82.6231	54.707	39.9843	40.284	50.5798	51.7026	11.2716	81.9032	96.6837	43.508	8.27354	8.57081	120.094
PGTG_09114	0	0	0	0	0	0	0	0	4.33429	11.0265	5.56285	8.48924	8.95373	0	2.04787	31.1562	27.8378	7.53688
PGTG_09204	0	0	0	0	0	0	0	3.44128	9.90593	174.142	177.993	252.226	209.215	221.916	46.8108	665.461	757.94	206.736
PGTG_09216	0	0	0	645.251	1617.71	769.971	1442.5	1468.16	674.769	916.948	708.574	537.5	764.789	253.112	771.885	110.976	252.439	567.039
PGTG_09217	0	0	0	172.995	421.222	160.84	266.242	221.834	112.029	222.86	115.027	153.595	190.319	0	317.645	35.1402	64.6529	155.873
PGTG_09252	0	0	0	221.165	355.177	169.368	295.234	338.098	164.313	173.054	120.044	113.877	165.947	42.4667	164.825	34.3602	56.0018	70.3322
PGTG_20330	0	0	0	17.6673	8.15208	21.1226	11.9879	13.2886	14.7123	20.4158	3.77652	28.8159	21.6128	82.3862	13.9028	34.2267	35.6059	20.4669
PGTG_08560	0	0	0	587.092	1116.75	540.356	834.656	1008.11	548.257	652.582	403.373	335.144	400.783	136.886	498.295	66.6348	188.53	340.061
PGTG_08701	0	0	0	13.7926	12.7278	21.3751	18.1967	11.1717	10.7195	54.5445	123.821	62.9862	187.007	90.0447	86.106	542.886	610.649	111.847
PGTG_08533	0	0	0	0	0	0	0	0	0	31.8224	11.7726	44.9142	84.2204	77.0497	34.6727	92.9092	105.872	15.951
PGTG_08553	0	0	0	3.36973	2.33234	1.56677	1.33381	0.682396	9.8216	21.8062	25.2111	26.9315	46.8908	32.9988	12.9934	128.878	109.706	10.2472
PGTG_08556	0	0	0	23.4526	40.1934	62.3084	13.2609	20.3535	31.2473	23.4876	25.0653	7.65021	26.8969	109.364	14.7643	12.7622	18.1786	20.3766
PGTG_08584	0	0	0	33.9841	82.8808	67.7141	57.6454	82.5785	39.6179	86.3963	65.3756	66.5113	119.524	0	101.623	8.87643	33.7164	19.6846
PGTG_08617	0	0	0	13.7429	2.11366	0	0	0	10.6809	14.8222	13.7084	41.8396	49.0351	59.8136	15.1405	148.669	177.962	9.28704
PGTG_08638	0	0	0	0	1.2806	2.58077	2.19703	2.24807	0	13.4699	4.15275	6.33733	16.3392	18.1189	21.4031	72.3129	90.3533	5.6265
PGTG_08644	0	0	0	26.811	5.49824	11.0805	7.07468	9.65205	41.676	112.453	102.521	231.278	192.919	175.035	49.229	242.387	268.318	138.905
PGTG_08688	0	0	0	150.875	73.011	212.152	107.781	73.0267	163.021	75.4086	154.17	67.2205	72.871	96.096	117.569	11.2139	16.7717	201.426
PGTG_08705	0	0	0	43.1853	7.24582	18.2529	12.4311	7.94992	64.0762	169.37	123.358	215.145	268.951	281.934	64.8775	414.539	489.93	183.059
PGTG_09325	0	0	0	200.679	101.415	139.215	131.122	147.069	144.83	92.7594	152.519	116.376	59.6689	83.1826	119.316	7.28028	13.1354	226.021
PGTG_09428	0	0	0	338.809	327.515	300.015	395.878	392.008	244.491	256.662	217.241	165.761	142.475	52.6645	213.293	34.4121	57.7698	212.603
PGTG_09471	0	0	0	45.3488	26.901	30.1184	66.664	28.8592	37.7605	160.705	116.313	281.043	166.429	126.882	92.7836	417.515	351.483	118.203
PGTG_09561	0	0	0	41.7504	59.7179	34.9398	62.7939	76.0888	19.469	110.322	56.2219	28.5993	169.822	27.2567	50.5957	218.193	169.443	76.1768
PGTG_09780	0	0	0	31.6043	45.5603	41.1434	35.2904	57.5561	56.0854	51.1273	35.4667	50.5177	46.511	41.2649	31.3363	50.5682	46.3006	44.8482
PGTG_09700	0	0	0	562.951	345.095	474.859	429.715	335.474	435.963	383.813	403.108	394.808	281.925	472.527	438.568	137.852	191.994	888.563
PGTG_10521	0	0	0	4.43405	5.45604	8.24658	4.68025	5.98622	6.89268	11.9557	15.4813	16.8752	32.4326	28.9476	4.88495	81.9773	82.4439	17.9783
PGTG_10591	0	0	0	121.721	147.693	104.804	167.734	155.198	120.884	126.417	94.4386	72.0594	90.4796	73.5787	96.8488	11.6776	16.6337	91.3943
PGTG_10504	0	0	0	1669.38	1698.59	2339.56	1488.52	1608.91	1512.91	1800.48	2853.17	1511.84	2169.83	2248.9	1955.91	258.261	597.787	3276.91
PGTG_10562	0	0	0	79.0319	84.6551	104.987	87.1416	76.5914	49.3596	53.2741	67.5741	58.0061	58.9153	73.7083	68.4111	10.7519	18.9906	57.2221
PGTG_10570	0	0	0	8.29605	0	0	0	0	0	7.82912	6.20675	9.47186	5.5501	0	4.56984	52.4598	51.3165	0
PGTG_10580	0	0	0	171.139	286.772	217.769	268.576	261.439	143.513	153.816	148.252	82.2697	175.154	117.608	195.158	24.2464	56.6924	152.171
PGTG_10641	0	0	0	14.0261	317.041	221.668	88.8037	238.525	65.3914	173.967	188.835	96.0578	397.861	183.138	370.858	42.7321	121.736	56.8703
PGTG_10025	0	0	0	0	0	0	0	18.1225	39.125	12.0674	16.7383	0	65.8707	0	24.653	105.679	97.1158	22.683
PGTG_20650	0	0	0	25.0777	11.571	7.7729	19.8514	6.77085	9.74516	20.2854	31.2686	9.54354	29.0803	0	0	55.4041	37.1912	50.8402
PGTG_00860	0	0	0	69.0259	38.6751	91.6954	62.4488	42.9325	94.8435	45.1998	62.7079	56.2917	46.1787	32.1881	62.4657	12.7713	14.4462	129.941
PGTG_01085	0	0	0	5.62434	60.9866	36.61	48.9757	58.0861	22.9496	45.4953	25.2469	32.1069	70.739	36.7184	68.1591	4.28491	23.1931	34.2068
PGTG_01126	0	0	0	145.638	456.913	128.642	282.431	283.094	169.772	223.832	272.367	83.1297	257.221	47.5396	184.515	36.6111	135.904	206.676
PGTG_01160	0	0	0	652.287	550.442	476.802	676.508	655.494	654.715	464.62	709.815	485.855	386.444	409.903	507.26	81.3171	116.585	855.661
PGTG_01202	0	0	0	3614.04	2205.12	3172.83	2994.64	2317.47	3854.35	2394.73	3868.71	2443.82	1764.08	2214.12	2557.07	301.927	505.961	4598.03
PGTG_01269	0	0	0	0	0	1.63385	1.39091	0.711612	2.04842	9.47493	5.2581	28.0846	17.8667	0	5.80702	28.3785	29.3635	0
PGTG_01323	0	0	0	8317.26	5629.21	6780.14	7018.82	5867.58	7716.94	5913.17	8035.2	6433.38	4760.3	5496.39	6313.15	2624.37	3487.67	10942.8
PGTG_01346	0	0	0	0	0	4.69958	4.00079	0	5.89203	29.9811	15.1243	11.5403	64.9205	32.9961	33.4089	154.784	143.692	30.7391
PGTG_00863	0	0	0	225.005	510.89	221.661	386.222	402.412	244.14	271.508	146.671	111.914	175.27	87.2636	198.799	31.2294	61.4063	176.138
PGTG_00963	0	0	0	0	64.822	20.0976	8.55462	21.8834	25.1971	17.4859	97.0178	0	57.8473	0	35.7228	0	23.454	0
PGTG_01083	0	0	0	0	2.40195	0	0	0	6.06883	28.0735	46.7343	47.5462	25.0758	0	22.941	49.97	59.8795	10.5539
PGTG_01209	0	0	0	2637.23	5665.98	2632.48	5090.7	4938.33	2554.9	3475.98	2644.78	1968.82	3895.92	1079	3554.57	494.853	1632.74	3175.83
PGTG_01231	0	0	0	274.228	283.08	315.496	378.961	306.824	341.364	270.699	159.95	222.868	159.206	60.6878	358.44	31.8679	33.288	386.333
PGTG_20691	0	0	0	117.74	65.8738	69.7986	73.4012	63.1848	89.2248	60.3184	66.0668	53.7716	30.7197	38.433	56.7493	4.7094	4.79149	59.6735
PGTG_10746	0	0	0	0	0	6.1066	5.19859	0	0	10.6251	39.3047	29.9906	3.515	42.8764	28.9418	94.0582	78.3908	13.3145
PGTG_10749	0	0	0	284.384	257.62	204.17	274.788	327.751	236.473	195.081	225.279	190.994	168.99	95.5599	225.762	36.6413	45.3844	258.592
PGTG_10774	0	0	0	154.834	76.0488	116.106	110.703	64.7283	186.324	70.0297	156.935	136.852	53.4632	65.215	115.554	15.22	8.67176	91.1312
PGTG_10900	0	0	0	2141.33	4192.7	1897.51	4150.69	4061.82	2112.28	3141.01	1554.04	1650.68	2541.87	1164.97	2464.94	472.66	795.4	1994.32
PGTG_10903	0	0	0	22.4693	15.5513	45.2691	20.7512	31.8499	21.829	70.6821	67.2396	119.714	132.282	48.8967	78.3882	353.198	289.342	75.9201
PGTG_10323	0	0	0	695.236	483.714	614.074	679.768	579.928	726.692	410.176	443.509	447.896	270.613	483.763	499.418	70.4018	68.5882	711.356
PGTG_10328	0	0	0	54.8141	21.8041	10.5459	19.452	17.6073	8.81454	13.2508	19.7978	77.6897	8.09289	222.116	16.6588	8.06421	11.0765	11.4957
PGTG_10332	0	0	0	105.726	281.097	102.998	219.207	233.136	74.3487	163.804	72.8229	103.468	160.774	43.8242	122.024	19.4342	41.5233	91.8598
PGTG_10333	0	0	0	308.202	699.158	349.624	619.545	707.789	404.473	452.491	275.255	287.406	373.083	179.087	417.763	42.0446	98.0632	251.891
PGTG_21661	0	0	0	64.6594	67.1082	30.0537	51.1699	117.807	37.6794	43.5858	24.1799	0	34.6059	0	71.2346	4.92456	10.5219	0
PGTG_11239	0	0	0	0	0	2.31784	0	1.00952	2.90595	17.4742	22.3779	28.4583	25.3468	32.5455	5.49211	46.7152	49.7707	10.1064
PGTG_11281	0	0	0	0	0	0	0	0	0	7.10412	26.2812	30.08	28.2024	0	14.5133	69.5829	61.9464	8.90234
PGTG_11154	0	0	0	22.4808	44.0855	10.4523	35.5925	38.6956	16.3805	31.8232	16.8189	25.6666	48.1272	18.3457	49.5337	16.6988	29.8849	28.4846
PGTG_11180	0	0	0	10983.5	5609.57	10506.4	7796.22	7986.21	11256.9	7201.21	6738.76	6462.35	2940.38	5119.79	8794.17	409.864	794.897	8677.62
PGTG_11182	0	0	0	3458.38	2183.8	4419.93	3778.87	4007.12	3389.07	2772.73	2930.33	3610.09	1512.42	2730.67	3843.79	172.513	363.059	3495.26
PGTG_11420	0	0	0	31.0685	49.579	33.7065	46.1162	39.8473	34.7127	34.9046	19.3705	20.6923	27.7133	42.2563	37.0802	8.87641	10.3958	15.7464
PGTG_11531	0	0	0	511.714	431.215	475.843	569.871	504.074	551.08	396.386	437.997	430.753	340.018	212.333	482.532	99.1158	123.769	698.927
PGTG_11906	0	0	0	7.47508	10.3472	0	17.7519	15.1369	17.429	16.1243	33.554	25.6027	40.0069	73.2014	28.8233	112.187	87.606	37.8857
PGTG_11005	0	0	0	32.2483	23.1462	26.6549	25.5279	14.5116	37.5954	23.1872	53.6132	24.5451	46.0251	46.7849	43.4226	76.9795	66.1011	43.5847
PGTG_11010	0	0	0	34.4558	23.847	52.0632	34.0937	26.1643	30.1262	62.7104	51.5541	59.0059	87.5941	84.3539	18.9798	143.059	132.733	69.8524
PGTG_21741	0	0	0	11.6337	16.1029	10.8172	9.2088	7.06705	33.9049	62.7365	43.5153	53.1255	59.1506	37.9751	51.2668	328.799	282.773	94.3399
PGTG_21745	0	0	0	600.745	341.489	598.819	369.019	299.738	509.845	274.72	345.158	285.312	167.191	345.132	301.797	24.1643	42.7639	418.955
PGTG_11087	0	0	0	70.3135	40.5412	32.6807	41.732	28.4676	122.919	208.548	289.228	280.877	564.481	0	174.293	1151.33	1102.2	320.731
PGTG_11108	0	0	0	79.3694	76.1742	73.804	67.8562	61.7179	70.3233	68.482	71.2552	0	45.8771	41.4529	69.9524	6.77232	15.8479	135.161
PGTG_21816	0	0	0	251.355	186.266	251.433	250.223	237.528	346.309	225.912	222.236	182.616	191.598	174.042	226.567	73.1146	67.7767	424.644
PGTG_11665	0	0	0	8.53253	5.9057	0	5.06597	6.91155	0	8.05229	6.38367	9.74186	6.84997	0	4.70011	26.3275	24.0747	0
PGTG_11632	0	0	0	0	1.76604	0	3.02986	1.55012	4.46212	4.12809	5.72692	34.9585	30.7274	0	12.6502	104.39	82.2383	38.7976
PGTG_11743	0	0	0	25.9072	32.2762	21.6818	34.8649	46.1675	39.2647	30.736	34.8884	35.4945	18.0253	16.9135	48.521	3.55276	8.43428	21.0087
PGTG_12130	0	0	0	76.2094	42.9787	44.6194	67.032	49.1557	72.3941	28.9202	50.6806	45.1159	46.8301	92.1354	52.8631	5.59098	8.57642	74.3887
PGTG_12116	0	0	0	109.69	104.829	109.273	74.4197	66.63	45.6664	109.854	82.0548	89.4432	96.4468	0	181.267	79.977	81.614	111.188
PGTG_12222	0	0	0	45.9301	65.3435	17.7953	42.418	52.7042	44.6212	57.7933	62.9962	17.4792	43.0184	24.9878	67.4676	11.6637	14.9524	38.7976
PGTG_12182	0	0	0	20.3326	65.6669	44.1124	59.0122	41.1703	55.3053	54.8235	30.4207	46.4238	58.0378	132.741	44.8005	33.0432	41.1835	41.2204
PGTG_12223	0	0	0	27716.5	13033.1	23646.1	20803	15374.3	26062.7	15122.5	30448.3	19001.6	12998.3	21424.5	23282.4	2308.51	4069.03	45228.5
PGTG_12352	0	0	0	267.82	285.061	172.343	309.736	283.571	168.057	444.389	431.386	658.32	1036.45	1479.46	567.413	2190.17	1921.87	584.718
PGTG_12482	0	0	0	2410.65	5540.31	2151.55	4556.1	5079.75	2434.48	3354.23	1880.51	1869.03	2756.31	297.532	3266.48	370.226	1147.03	2391.29
PGTG_02547	0	0	0	165.909	283.002	322.563	242.762	246.366	222.717	178.939	180.535	195.151	139.92	164.111	210.475	22.9803	45.8266	234.425
PGTG_02565	0	0	0	429.853	411.905	719.423	403.065	423.142	431.71	385.153	593.657	271.786	534.444	302.215	611.991	49.3701	137.776	817.815
PGTG_02789	0	0	0	857.471	1676.22	922.118	1401.61	1373.2	755.466	863.039	901.046	553.009	951.124	256.396	948.273	137.134	304.722	968.702
PGTG_20839	0	0	0	15.942	43.5713	16.0144	36.8907	37.7476	15.7273	25.1297	9.17511	22.4022	20.3461	33.6825	27.0202	1.66231	6.92024	3.48646
PGTG_02723	0	0	0	0	1.37135	0	0	1.20369	0	8.01361	8.89404	27.1456	23.8597	0	6.54854	52.9833	25.1566	30.1262
PGTG_02910	0	0	0	104.855	151.009	70.9108	120.734	110.67	81.4948	70.2525	118.858	43.532	74.825	62.2311	143.522	15.4925	31.0325	38.6496
PGTG_13102	0	0	0	5840.19	2857.13	5080.51	3871.3	3035.01	4991.27	3342.63	5789.58	4049.48	2997.85	3586.64	5407.78	545.893	992.701	10653.4
PGTG_13116	0	0	0	16.9223	11.712	19.6692	13.3956	5.14006	9.86398	6.84424	6.32997	38.6396	20.378	55.2385	27.9648	39.9648	29.3812	34.3067
PGTG_13212	0	0	0	17.3197	0	2.68422	6.85529	10.5218	26.9224	85.6161	99.3418	112.053	163.762	75.3808	57.2428	226.514	199.227	58.5205
PGTG_13239	0	0	0	206.353	75.6502	134.056	64.8936	78.9945	154.889	71.6455	76.1335	109.729	30.2578	36.9087	52.9415	3.4457	4.90807	28.6534
PGTG_12715	0	0	0	10509	22390.6	10392.1	17859.6	19779	9764.58	13030.7	11999.5	8155.49	13024.1	4285.13	12966.2	1895.94	5571.67	10935.6
PGTG_12739	0	0	0	299.085	480.51	321.67	339.448	338.577	205.846	287.596	280.368	172.789	277.715	235.25	309.65	59.297	129.041	270.295
PGTG_12620	0	0	0	136.212	111.278	139.122	95.4556	95.8644	119.753	86.7005	110.261	81.5827	53.7795	189.514	105.782	17.3525	21.3244	81.4849
PGTG_12623	0	0	0	162.729	182.079	155.098	144.918	166.408	132.797	129.438	213.048	102.182	176.364	212.475	138.94	38.4313	66.2198	239.179
PGTG_13260	0	0	0	14.8242	23.4524	19.693	20.1177	16.2965	22.2208	19.4145	25.3505	14.5074	30.6025	41.477	32.6634	32.2686	27.1185	12.8799
PGTG_13265	0	0	0	0	0.48114	0	1.65091	0	3.64698	21.3671	9.36146	23.8102	19.532	6.80723	17.231	44.1694	36.889	12.6832
PGTG_12870	0	0	0	14439.2	32995.7	14994.5	25218.7	26531.9	14395.2	17731	14334.5	11105.9	21229.1	5345.89	18716.1	3252.96	9244.54	18847.4
PGTG_12844	0	0	0	7625.29	3768.42	6538.83	6919.5	5614.14	8028.86	4598.44	6114.85	5645.05	2930.01	5023.44	5635.21	437.226	624.156	9692.11
PGTG_12869	0	0	0	74.6711	186.035	97.1995	100.478	130.027	78.3401	76.5085	67.0306	51.1463	127.886	146.247	164.529	20.4776	45.373	90.8286
PGTG_13700	0	0	0	233.616	388.676	236.962	302.591	341.156	189.806	187.063	105.916	113.144	193.232	92.4337	249.573	24.807	44.553	114.815
PGTG_13933	0	0	0	24.6573	68.2656	31.7479	73.574	60.6876	33.1695	35.7993	31.2191	30.3177	37.5598	0	54.3295	3.46811	13.9967	30.7618
PGTG_13970	0	0	0	0	0	0	0	0	0	5.67427	5.248	16.0175	3.75435	22.898	3.86407	14.9636	9.8959	0
PGTG_13454	0	0	0	0	2.86776	0	2.45999	2.51714	14.4915	31.8403	18.5991	56.7667	44.9059	60.863	17.1179	123.583	89.702	50.3998
PGTG_13458	0	0	0	3.75963	3.46945	0	8.9284	1.52264	8.76601	14.1921	5.62538	8.58466	22.1339	24.5447	4.14195	67.0227	43.2459	30.4877
PGTG_13447	0	0	0	5.20974	10.8175	7.26674	20.6207	12.6599	12.1474	21.0708	19.4883	5.94805	20.912	34.0117	17.2186	27.3865	24.8756	15.8426
PGTG_13545	0	0	0	14.0712	12.9854	2.61693	4.45562	10.258	26.2475	21.2468	25.2656	32.1306	21.0867	18.3727	12.4017	36.4486	36.0369	11.4107
PGTG_14517	0	0	0	69.1827	66.3982	87.4918	76.673	65.005	87.108	62.6773	82.814	31.5947	72.5726	72.2652	76.2179	5.48152	10.811	61.712
PGTG_13787	0	0	0	17.1126	7.89607	10.6085	20.32	9.24091	9.9752	21.5326	29.873	13.0251	15.2646	0	3.14213	24.7708	28.4745	11.5642
PGTG_13829	0	0	0	821.415	359.434	1031.58	482.285	465.255	876.353	477.287	820.891	477.559	360.135	672.797	647.82	52.6497	65.1268	860.281
PGTG_13788	0	0	0	12910.8	32142.2	14409.3	29288.2	30328.4	13839.1	21500.8	13613.8	12416.6	18064.7	5340.55	18455.5	2610.19	7952.74	16728.3
PGTG_02028	0	0	0	3210.77	5365.5	2896.4	4536.48	5124.66	3086.14	3342.46	2324.07	1763.8	1955.28	1117.58	2642.6	291.377	645.213	1701.37
PGTG_02139	0	0	0	49.8444	40.8848	82.3943	35.0714	29.1575	64.5629	38.8258	49.718	50.5817	41.4974	180.782	73.2175	31.2211	25.2406	78.5943
PGTG_02381	0	0	0	486.385	580.341	202.722	378.345	370.155	361.688	298.469	326.201	287.194	350.079	109.495	443.459	56.2146	131.028	510.027
PGTG_02033	0	0	0	203.4	526.372	90.4546	360.522	327.71	185.574	219.374	165.399	90.8672	168.024	57.7346	189.984	42.4442	95.005	116.535
PGTG_02045	0	0	0	288.88	366.56	273.998	301.861	347.483	286.267	247.696	168.577	191.294	162.34	56.5784	210.049	17.1665	31.3488	216.69
PGTG_02060	0	0	0	342.389	208.208	208.744	249.505	224.078	272.284	202.981	159.464	170.863	106.793	14.8032	164.872	18.3115	19.6853	262.021
PGTG_02160	0	0	0	4.74619	2.18988	0	0	0	27.6651	17.9162	14.2027	10.8371	40.6429	0	31.373	148.968	129.787	96.2198
PGTG_02187	0	0	0	312.801	160.829	315.805	198.098	181.887	218.807	186.756	297.544	188.77	144.692	291.73	172.305	36.087	53.8272	321.601
PGTG_02206	0	0	0	175.925	238.407	173.782	182.752	182.545	192.244	130.447	115.144	150.613	194.196	0	169.588	70.3517	88.2797	66.8725
PGTG_20798	0	0	0	0	1.95004	3.92987	0	0	4.92701	13.674	6.32359	9.65016	12.4401	13.795	9.31173	23.182	16.5103	12.8514
PGTG_02271	0	0	0	1191.33	660.776	501.016	886.71	534.049	776.912	573.61	1188.07	453.266	705.917	185.18	1140.6	110.181	221.566	1552.62
PGTG_02317	0	0	0	2107.6	1132.85	1829.64	1571.37	1368.1	2090.88	1427.74	1980.09	1113.27	978.839	1250.86	1611.91	145.921	306.108	2789.64
PGTG_02394	0	0	0	19.042	19.3295	10.6239	18.0884	18.5087	13.3196	24.645	22.7934	60.8721	46.8803	49.7262	41.9569	120.117	110.757	46.3248
PGTG_02408	0	0	0	2909.66	5526.05	2773.86	5399.16	5596.19	3117.04	3316.92	2391.52	2388.22	2736.05	961.804	2613.12	410.752	820.068	2464.04
PGTG_12532	0	0	0	116.569	94.8343	111.248	94.7059	74.5431	125.17	86.0212	114.75	35.0229	72.2388	60.0802	135.182	35.0556	37.2835	155.474
PGTG_21891	0	0	0	30.3653	30.3559	37.6465	28.0426	24.595	41.2989	32.75	45.433	34.6667	70.4238	99.1197	39.0287	54.7473	60.4088	30.7799
PGTG_14367	0	0	0	139.592	68.6943	77.8714	117.853	79.138	108.478	85.3145	125.304	63.7402	99.6139	182.265	112.778	58.1285	74.7206	75.4657
PGTG_14456	0	0	0	46.1167	112.781	66.47	78.4908	117.67	56.4533	64.66	44.8531	31.5916	49.3637	45.1608	60.9676	6.67555	15.5142	70.1195
PGTG_14043	0	0	0	21.5251	45.4035	34.3128	19.4738	26.1532	32.2643	28.1903	27.6065	35.1076	37.8524	20.0751	44.0402	45.4481	40.7106	37.4039
PGTG_14813	0	0	0	134.506	228.633	204.051	302.591	272.352	453.884	1313.26	1461.64	1729.48	2512.01	1848.67	1029.49	5222.41	4398.46	1162.5
PGTG_14814	0	0	0	0	3.97899	8.01877	0	0	10.0534	20.9271	6.45154	0	11.5386	28.1497	14.2509	84.7495	84.2216	26.2242
PGTG_14685	0	0	0	1.94307	0	0	1.5382	0.78697	0	1.04783	0	4.43695	4.15976	12.6853	8.56265	49.148	58.1983	0
PGTG_14736	0	0	0	350.342	179.205	254.929	138.653	120.285	275.222	250.534	159.525	104.334	61.1427	49.7217	192.984	11.6034	34.7087	216.163
PGTG_14185	0	0	0	151.992	105.168	84.7769	168.399	129.234	70.8585	73.7676	136.415	173.481	154.558	396.91	50.2343	67.1419	85.7438	246.507
PGTG_14228	0	0	0	22.7835	39.424	27.8077	47.3457	38.6412	19.922	24.5728	12.7844	19.5098	20.5771	102.26	43.9257	14.7545	14.8351	20.2078
PGTG_15131	0	0	0	165.762	221.316	157.417	223.35	239.966	139.796	136.938	142.482	112.744	128.356	161.175	132.107	38.6912	39.803	57.2
PGTG_14956	0	0	0	1424.35	757.26	1243.83	1098.49	894.341	1384.43	822.072	1517.31	974.948	715.902	914.642	988.557	180.432	215.018	1961.13
PGTG_14988	0	0	0	118.993	88.9826	137.355	136.42	109.677	229.609	577.523	595.525	740.161	700.543	562.544	361.638	1429.18	1282.35	341.058
PGTG_15021	0	0	0	0	0	0	0	0	0	6.54972	0	16.6403	16.901	0	2.67614	50.3375	31.1056	19.6983
PGTG_15008	0	0	0	13.7698	39.9378	43.9014	32.7019	37.4451	34.4004	28.6415	14.7171	26.951	52.6402	12.8422	26.0057	167.851	170.777	31.9034
PGTG_15055	0	0	0	0	2.97073	0	1.69844	2.60753	7.50594	8.10166	18.7836	29.4045	23.5154	14.0068	18.9158	82.366	68.3189	26.1059
PGTG_15103	0	0	0	122.102	137.313	177.388	102.688	132.887	311.356	703.722	867.726	1010.57	1552.05	1494.63	638.962	3057.8	2923.02	758.083
PGTG_03039	0	0	0	0	3.57874	0	3.06988	0	4.52106	2.09131	0	0	12.4533	0	8.54486	56.7252	39.5581	15.724
PGTG_03333	0	0	0	1214.87	2254.48	1109.72	2605.38	3229.44	1403.78	1642.18	1032.97	1185.33	1028.3	419.275	1078.99	163.899	369.352	802.891
PGTG_02990	0	0	0	822.532	1706.33	828.057	1429.44	1457.64	692.11	923.814	675.47	480.102	1082.35	201.875	885.736	123.435	307.352	827.493
PGTG_03084	0	0	0	133.418	99.6726	106.342	124.059	79.7672	111.104	98.2145	142.597	53.1937	65.7387	41.477	125.987	17.1024	26.1993	163.146
PGTG_03144	0	0	0	232.751	361.345	166.835	262.943	371.173	163.941	184.35	79.8111	143.941	121.974	31.6565	227.038	15.8852	42.0967	68.8126
PGTG_03266	0	0	0	23.9237	16.557	0	23.6713	14.5328	34.8612	25.8025	8.94854	40.968	41.6132	39.0463	13.1782	39.1836	22.0657	24.2503
PGTG_03349	0	0	0	718.144	457.911	628.9	561.144	436.754	761.378	493.802	507.723	445.784	277.381	257.937	401.987	40.3704	59.5215	607.802
PGTG_15520	0	0	0	0	1.93698	3.90355	3.32312	0	4.89402	27.1661	0	28.7566	40.4422	0	0	104.26	81.9984	34.0426
PGTG_15467	0	0	0	14.1585	3.26619	0	0	0	8.25243	34.3585	42.3664	32.3268	102.299	138.651	23.3975	113.249	96.7876	114.815
PGTG_15488	0	0	0	8.24594	6.84887	12.2688	7.83338	9.35126	11.5364	14.2296	24.6773	41.4249	7.94386	0	5.45068	27.6423	19.6869	10.0302
PGTG_15291	0	0	0	0	2.90801	2.93022	0	1.27624	0	8.49664	0	14.3909	16.8653	20.5724	3.47163	27.8483	20.5175	0
PGTG_15664	0	0	0	0	0	1.94768	1.65807	0.848297	4.88375	21.4604	21.9382	28.6963	19.0567	27.3478	13.8449	44.6803	40.9132	8.49238
PGTG_15700	0	0	0	0	0	4.31661	7.34952	7.52026	0	20.0274	6.9459	21.1997	47.2067	30.307	0	681.851	695.176	37.6452
PGTG_15606	0	0	0	0	0	0	0	0	0	2.81888	0	23.8708	47.56	170.63	28.7941	1671.71	1553.05	10.5972
PGTG_15641	0	0	0	27.3872	10.5304	8.48867	10.8397	24.0316	26.6064	49.2301	40.9776	72.9566	73.2888	29.7995	45.2584	139.094	112.932	0
PGTG_15800	0	0	0	34.6914	35.2154	35.4845	27.462	22.48	8.08875	14.9663	31.1446	15.8428	31.5639	22.6482	42.0411	2.64293	12.7996	21.099
PGTG_16240	0	0	0	0	3.40571	3.43173	0	0	8.60496	33.8333	27.6102	42.1347	21.7272	0	4.06585	42.1739	51.2621	14.9638
PGTG_16260	0	0	0	8.16256	7.5325	11.3851	0	8.26446	0	6.6027	18.3198	18.6381	26.2118	26.6446	17.9852	88.3024	77.0613	33.096
PGTG_22309	0	0	0	51.6509	65.8901	53.6798	69.7496	68.909	60.216	45.8766	50.0076	55.5014	53.6615	19.8354	50.2088	15.2771	22.4202	43.1168
PGTG_22261	0	0	0	34.3782	5.94832	0	17.0084	0	5.00973	69.5213	12.8595	58.873	55.198	0	28.4056	73.9872	79.274	26.1357
PGTG_16455	0	0	0	44.0325	32.7339	25.0223	40.6668	54.4913	34.2233	10.5534	36.6033	44.687	35.3495	63.8811	35.0351	9.31846	13.8042	39.6743
PGTG_16500	0	0	0	9.2401	2.1318	0	10.9721	4.67791	13.4657	29.8973	31.1086	63.298	92.725	15.0809	35.629	233.365	199.042	46.8312
PGTG_16521	0	0	0	9.50851	14.6246	5.89451	30.1082	17.9712	18.4754	27.3473	9.48492	21.7118	16.9633	41.3841	48.8854	20.2832	18.5731	32.1277
PGTG_03549	0	0	0	0	0	4.56655	0	0	5.72524	23.8355	0	0	36.7982	32.062	27.0526	70.3373	77.8062	29.8689
PGTG_03590	0	0	0	0	0	0	0	0	0	6.94005	19.2548	29.3839	44.7705	0	7.08906	71.5675	65.6333	26.0903
PGTG_03455	0	0	0	0	0	3.26143	5.55296	5.68197	0	15.1314	10.496	24.0263	30.0348	0	7.72814	91.9193	98.959	0
PGTG_03459	0	0	0	1439.51	2867.35	1407.37	2449.88	2337.02	1290.11	1484.41	1259.14	985.395	1314.85	523.219	1181.78	211.822	503.091	1224.82
PGTG_03481	0	0	0	570.759	239.719	517.123	414.164	291.908	639.804	278.196	372.259	233.919	148.82	358.287	213.631	31.7757	38.1149	452.457
PGTG_16132	0	0	0	51.7394	35.8073	24.0539	46.0738	26.1912	30.1572	87.1917	77.4107	88.5999	103.842	253.335	71.251	179.336	144.566	131.115
PGTG_16105	0	0	0	0	2.07628	0	3.56211	0	5.24599	4.85335	6.73298	10.2749	14.4504	0	9.91511	22.6259	14.6493	0
PGTG_16033	0	0	0	0	0	46.5255	0	40.5276	0	486.168	74.8646	1028.23	536.117	1307.92	220.714	830.974	847.011	203.076
PGTG_22373	0	0	0	50.5115	25.6378	61.0613	45.984	48.0752	50.055	21.7913	41.5692	17.301	17.5721	32.9763	38.9536	1.92412	1.64444	25.6005
PGTG_16765	0	0	0	2194.07	1109.31	1820.03	1531.72	1334.74	2315.7	1366.33	1404.14	1219.35	652.907	1021.06	1479.36	133.794	198.336	1752.95
PGTG_16793	0	0	0	0	0	12.5086	7.09912	0	26.1375	16.9269	46.9647	61.4322	88.7964	146.371	34.5806	267.137	185.877	36.3625
PGTG_16798	0	0	0	7.49644	13.8345	6.97009	17.8011	24.2862	61.1706	161.703	168.235	342.314	320.97	391.523	173.434	907.978	754.848	273.556
PGTG_22396	0	0	0	11.8137	0	0	0	0	0	22.2976	53.0265	13.4869	50.582	0	26.0301	70.1973	91.016	11.975
PGTG_17066	0	0	0	556.303	1141.91	597.072	1020.7	980.189	539.456	599.991	571.785	480.808	559.297	186.682	641.512	87.9331	216.089	516.467
PGTG_17088	0	0	0	810.876	738.483	1286.2	935.534	729.756	679.621	588.754	967.418	580.853	714.797	726.598	770.72	388.404	368.063	1697.62
PGTG_17073	0	0	0	977.854	2098.49	980.773	1884.09	1826.98	1021.7	1120.98	929.419	681.087	1023.66	401.503	935.008	120.883	319.678	916.396
PGTG_17237	0	0	0	57.138	103.572	37.9502	80.7682	66.1157	57.0954	59.4243	54.9594	46.5952	63.3452	26.6446	40.4668	8.08402	13.2864	99.2881
PGTG_17260	0	0	0	6.11972	7.34203	5.69086	1.93787	15.3674	5.70786	19.1409	14.6515	16.7693	24.2372	15.981	12.1357	58.5608	43.3011	12.4065
PGTG_03882	0	0	0	0	0	0	0	0	0	2.41812	6.70925	10.2387	33.5987	29.2743	4.94008	166.021	146.95	9.09062
PGTG_03859	0	0	0	0	0	0	0	0	0	14.4102	31.9851	36.6083	48.6256	0	0	160.412	133.384	32.504
PGTG_04039	0	0	0	975.823	465.834	726.97	696.791	493.162	976.998	606.604	736.369	558.66	373.261	422.261	721.867	113.55	114.745	1003.4
PGTG_04058	0	0	0	447.642	234.244	233.495	319.771	252.032	337.289	250.23	367.552	373.937	245.423	498.95	264.624	54.8952	85.3014	719.365
PGTG_04147	0	0	0	121.861	86.811	75.5459	110.009	99.5761	72.2821	74.9389	79.9747	63.4639	67.509	111.659	61.2383	10.0985	14.3844	65.013
PGTG_16954	0	0	0	95.7104	180.049	84.4365	134.049	118.278	80.111	76.7585	95.4745	61.6422	73.5533	16.0216	102.74	11.592	23.9687	59.7028
PGTG_16955	0	0	0	156.604	299.503	182.033	228.371	250.367	168.163	176.681	154.163	112.926	135.648	53.8096	140.747	16.6407	42.4867	96.0805
PGTG_22404	0	0	0	251.026	115.638	155.361	132.26	270.666	0	0	249.994	0	134.35	0	276.553	89.1006	36.2615	169.636
PGTG_22405	0	0	0	26.01	6.85784	10.3654	14.7068	18.0582	8.6636	8.01503	11.1193	25.4531	19.8866	48.5158	12.2807	14.7199	20.9671	7.53287
PGTG_16913	0	0	0	9.72661	1.496	3.01485	2.56657	0	11.3395	20.981	38.8099	7.40326	55.5277	42.3333	21.4314	147.215	136.512	32.8647
PGTG_17129	0	0	0	4.74351	15.3214	17.6439	18.7755	15.3693	13.8255	16.6271	24.8421	27.0789	38.0812	30.9679	15.6776	40.4755	50.4468	0
PGTG_17143	0	0	0	468.213	862.082	433.277	701.718	625.046	450.471	404.477	285.678	249.121	324.793	118.707	360.577	50.9095	136.152	308.724
PGTG_22436	0	0	0	294.507	611.459	428.613	562.525	666.34	395.562	352.161	258.632	204.652	277.551	41.7975	373.829	67.3056	116.712	194.692
PGTG_17166	0	0	0	8.11837	3.74551	0	12.8517	3.28758	18.927	21.8898	24.2919	37.0708	134.694	106.001	8.94393	258.501	202.603	65.8336
PGTG_17173	0	0	0	0	2.23151	0	0	1.95868	16.9146	15.6487	21.709	22.0862	88.0079	31.5744	15.9847	191.592	122.807	9.80489
PGTG_17020	0	0	0	3.00717	4.16267	0	0	1.21791	17.5292	11.3517	4.49958	13.7332	27.3606	19.6322	9.9389	76.5195	43.0758	12.1929
PGTG_17359	0	0	0	0	0	0	0	0	0	4.49309	0	19.0246	51.2813	81.5915	18.3583	125.044	113.016	0
PGTG_17334	0	0	0	1518.28	2616	2329.48	1983.1	2803.46	1306.56	2527.48	1972.84	1053.73	3815.65	1292.88	2981.73	381.706	915.711	4014.82
PGTG_17720	0	0	0	3.14599	0	0	0	0	0	35.6271	32.9509	28.7343	45.4611	20.5385	6.93181	143.805	132.461	31.8894
PGTG_17722	0	0	0	74.297	46.7488	52.34	42.7751	37.3859	39.3723	37.6377	47.1636	56.5513	27.7143	73.4919	42.1663	11.3208	22.4778	63.9006
PGTG_17733	0	0	0	0	0	0	0	0	9.56767	8.85121	4.09322	6.24648	7.32044	0	6.0275	32.512	27.9049	5.54584
PGTG_17642	0	0	0	37.9984	76.3946	32.8104	68.755	83.5434	28.4785	65.8648	36.5508	18.5929	52.2948	0	47.8428	4.54915	16.4941	22.0098
PGTG_17673	0	0	0	367.126	552.22	237.414	492.649	529.945	334.861	370.135	477.531	145.748	427.147	0	527.556	55.9222	155.848	420.678
PGTG_17549	0	0	0	20.7236	23.2225	19.2705	18.7487	15.5872	48.3203	68.6497	97.455	81.121	152.11	77.3105	75.0161	382.977	301.993	96.0298
PGTG_17548	0	0	0	16.3953	3.78243	0	6.48921	1.65999	19.1136	50.8382	73.594	65.5134	81.167	26.759	40.6406	164.248	185.03	8.30955
PGTG_04551	0	0	0	0	7.4528	0	0	1.6354	4.70761	17.4209	0	9.22044	45.3853	52.7253	4.44873	95.3666	72.7405	32.7458
PGTG_04607	0	0	0	2262.26	1179.64	2154.53	1728.51	1994.6	2481.76	1539.25	1485.07	1570.79	642.934	1228.89	1730.66	95.4301	204.268	1602.77
PGTG_04270	0	0	0	16.7002	44.3068	31.0576	46.2692	30.4355	24.3362	29.269	12.4938	0	33.5175	81.77	22.998	20.3562	26.2772	33.8564
PGTG_04450	0	0	0	6.7874	0.782978	1.57792	0	0.687251	5.93488	5.49033	10.1562	11.6242	7.26529	33.2335	1.8694	23.5286	19.151	6.88006
PGTG_04452	0	0	0	0	0	1.54092	3.9354	2.01341	1.93191	6.2552	4.95903	7.56777	9.75554	10.8181	3.65114	16.6646	17.623	3.35937
PGTG_04476	0	0	0	6.37956	1.76625	3.55949	0	2.06708	11.9004	26.1462	22.9104	49.5304	17.0718	33.3191	12.6509	53.2705	63.9708	23.28
PGTG_22531	0	0	0	39.0116	24.546	19.7868	25.267	17.236	20.6728	13.3876	37.1457	8.09806	26.5735	23.1533	35.1644	7.02486	6.9274	64.7088
PGTG_18418	0	0	0	384.24	512.755	308.252	563.6	575.168	351.333	329.095	169.095	206.438	308.47	147.559	348.611	59.1194	102.196	320.753
PGTG_18409	0	0	0	52.9436	128.011	59.0789	119.03	153.53	71.6003	75.3739	50.701	72.5369	48.7373	41.477	58.3275	5.80836	14.7084	42.9332
PGTG_18419	0	0	0	1995.11	1540.71	1530.92	1780.54	1681.04	1757.17	1476.23	1457.23	1058.96	1229.2	1060.17	1840.18	349.784	347.254	2069.38
PGTG_18437	0	0	0	0	0	0	0	0	5.57873	14.1926	10.7401	10.9266	16.6467	15.6198	5.27175	46.2991	54.5245	4.85047
PGTG_17842	0	0	0	27.5943	24.1941	32.7043	37.7605	31.3854	32.9469	27.5963	23.8328	44.3745	28.3309	57.671	19.7762	43.7194	29.7458	19.5799
PGTG_17905	0	0	0	252.572	116.513	160.657	73.6446	102.268	170.434	71.6861	59.6573	91.0405	170.75	173.569	87.8703	18.2251	80.764	215.596
PGTG_17906	0	0	0	15520.7	6862.57	11988.1	10437.4	7233.84	14076.1	8448.78	11790.6	9910.99	6283.08	7534.85	9175.8	1153.42	1639.2	20063
PGTG_00475	0	0	0	15.043	9.25437	13.9876	11.9077	10.1537	29.2279	78.418	120.041	114.493	150.287	65.472	71.8153	359.079	303.619	91.4904
PGTG_00594	0	0	0	9.89474	3.04371	3.06696	5.22185	2.67158	3.84516	5.3359	4.93508	0	0	0	0	25.1274	15.7483	0
PGTG_20644	0	0	0	27.9951	25.82	0	22.1487	11.3316	32.6188	45.2905	0	0	14.9831	0	0	4.26316	6.07247	56.7546
PGTG_00431	0	0	0	0	15.6013	31.4409	26.7659	0	39.4186	18.2462	0	0	18.1088	0	0	56.6705	51.3684	0
PGTG_00483	0	0	0	6.79014	1.56653	0	2.68757	1.375	3.95803	1.83085	5.07995	0	5.45117	0	3.74032	4.65571	5.89477	0
PGTG_00486	0	0	0	2.57847	1.18976	0	0	1.0443	0	6.95241	0	11.7756	1.38001	0	0	12.9652	11.1925	5.22735
PGTG_00491	0	0	0	28.2665	91.2558	41.3034	76.6872	73.5931	70.614	36.9955	42.2937	9.21999	49.7076	0	22.2435	3.09736	18.3933	57.3048
PGTG_00495	0	0	0	65.2722	25.483	37.3494	47.6937	18.3006	35.1196	29.7839	30.0496	22.9287	34.9339	0	22.1261	78.0303	80.6358	81.4318
PGTG_00498	0	0	0	70.2931	41.6995	65.3614	63.5915	36.6012	58.5327	59.5678	52.5868	57.3218	32.2467	32.7791	27.6576	10.71	9.80706	91.6108
PGTG_04881	0	0	0	0	13.0647	6.58228	39.2248	25.8017	8.25243	15.2705	0	32.3268	15.1554	0	7.79916	22.6498	15.3631	0
PGTG_04972	0	0	0	4.48697	2.0704	0	1.77601	0	0	13.3082	10.0708	10.2458	8.40505	0	0	29.7405	18.9901	0
PGTG_04722	0	0	0	32.4672	112.322	90.5444	102.775	78.8719	113.519	105.051	121.413	0	182.454	211.961	107.306	29.673	59.8774	329.104
PGTG_04963	0	0	0	4.2447	1.95852	0	10.0802	0	0	4.57805	25.4044	0	13.6307	0	0	27.1633	25.7943	0
PGTG_18011	0	0	0	23.9476	29.4628	14.8439	0	25.8606	18.6103	4.30471	35.8282	0	12.8168	0	26.3828	7.29692	13.8584	32.366
PGTG_18238	0	0	0	0	0	0	0	0	0	0	0	0	2.05055	25.0129	8.44192	242.848	397.468	7.76731
PGTG_18269	0	0	0	41.356	36.4293	34.9596	35.7136	22.8396	39.4471	34.4666	45.003	8.58466	26.1582	24.5447	33.1356	12.6026	8.97557	68.5973
PGTG_18235	0	0	0	60.7568	49.3937	40.3549	34.3544	48.0418	33.7296	35.8845	0	39.6381	46.4533	18.8881	41.4361	27.7725	25.117	23.4614
PGTG_18253	0	0	0	7.71267	9.96485	10.041	14.6536	8.74654	12.5887	13.3094	13.8489	3.52237	16.5114	20.1408	5.09818	16.9231	16.7398	12.5087
PGTG_18270	0	0	0	21.336	29.5343	25.5085	16.8899	30.8612	24.874	23.0116	45.6066	0	40.7825	19.8988	20.1477	33.4383	37.0453	12.3584
PGTG_18513	0	0	0	28.184	18.2065	55.0367	33.4665	23.9708	36.1436	16.7186	46.3886	51.4848	16.5926	18.3999	34.155	8.15936	10.3988	57.1376
PGTG_18515	0	0	0	15.934	11.0286	31.4863	9.46042	18.5537	6.96626	16.1112	8.94087	13.6443	12.7919	13.0031	19.7486	13.3535	15.5625	12.1136
PGTG_22590	0	0	0	12.6152	2.91041	2.93264	9.98632	7.66374	3.67676	10.2044	4.71895	21.6041	25.3188	0	17.3725	39.8848	32.1707	0
PGTG_18546	0	0	0	6.9893	15.0501	21.6644	16.5988	8.4922	10.8646	11.3073	13.9442	5.31991	17.4566	30.4197	15.4001	22.7194	11.63	14.1694
PGTG_18830	0	0	0	4.99822	0	4.64782	1.97836	4.04864	5.82713	9.43381	0	5.70658	10.7003	0	8.25974	14.4701	8.67845	10.1329
PGTG_18220	0	0	0	8.27683	15.2744	0	13.1025	30.1656	28.9445	17.8537	0	0	8.85958	0	18.237	2.52197	10.7769	33.5593
PGTG_21168	0	0	0	68.9401	40.0199	28.9517	65.138	64.8499	46.6686	50.369	46.5865	40.625	30.9459	0	34.3003	7.45485	12.0667	40.5762
PGTG_05714	0	0	0	1.9303	15.1418	5.38498	10.6966	7.81796	13.5027	5.20472	2.88834	4.40778	8.26481	12.6019	4.25318	26.1772	31.0026	11.7399
PGTG_18576	0	0	0	0	1.18943	0	0	0.522005	1.50262	4.8652	1.92855	8.82921	6.89792	0	5.67961	22.3882	20.4207	2.61287
PGTG_18920	0	0	0	209.224	96.5185	148.744	107.146	89.7015	71.7253	86.2797	147.29	112.386	98.8035	80.3477	149.147	11.2491	16.0233	374.259
PGTG_18806	0	0	0	29.3321	12.1809	27.2754	4.64396	16.6315	20.5177	31.6356	26.3335	33.4887	37.6767	19.1494	12.9259	66.5929	56.6585	41.6255
PGTG_18958	0	0	0	0	54.5843	0	234.115	0	0	0	0	0	31.6948	0	0	9.01244	25.6747	240.114
PGTG_18961	0	0	0	0	0	0	0	0	8.91371	32.9886	22.8807	17.4586	53.2027	0	16.8485	128.149	94.5869	46.5062
PGTG_19005	0	0	0	14.3355	33.0733	21.3286	24.9661	37.158	30.083	13.9152	4.29001	6.5468	23.0172	56.1534	25.2692	6.11604	9.95624	29.0624
PGTG_18854	0	0	0	26.9832	20.4549	10.7536	13.732	24.1989	8.98815	12.4724	2.88397	26.4066	21.6623	37.7484	14.8636	13.2156	12.5496	7.81474
PGTG_18868	0	0	0	24.8025	24.5232	39.5369	33.658	30.135	45.438	19.1074	21.2064	32.3622	32.2379	0	27.3247	28.0733	35.3738	57.4655
PGTG_18855	0	0	0	21.8976	41.54	22.6256	28.892	44.8375	24.1115	25.5854	10.9221	30.5576	24.0904	31.7684	18.7634	21.1322	30.6288	12.3314
PGTG_18663	0	0	0	60.2527	33.3611	48.5564	66.7743	35.7896	74.9254	34.6584	54.0918	45.8596	23.6482	26.2239	53.1039	14.0767	13.9485	57.0036
PGTG_05891	0	0	0	23.1274	19.5638	14.3369	27.4615	9.36649	31.4557	18.7077	23.0696	8.8014	18.5668	0	29.7258	17.0319	12.5484	62.515
PGTG_19224	0	0	0	12.878	6.9326	9.97938	5.09731	8.69288	15.0138	13.8893	6.42316	14.7032	5.74362	0	2.36459	10.1383	11.1802	13.0538
PGTG_19209	0	0	0	0	0	6.25733	0	10.9013	7.84503	18.1456	40.2749	30.7309	14.4071	0	0	34.8608	23.3675	27.2864
PGTG_19139	0	0	0	224.994	268.152	305.065	304.224	201.201	163.916	161.776	112.202	171.235	70.2436	0	175.577	45.241	65.1001	152.044
PGTG_19143	0	0	0	31.5699	5.46246	22.0168	3.12384	6.39282	27.6032	8.5123	23.6182	27.0321	10.5602	0	13.0426	27.0573	32.5453	32.0009
PGTG_19451	0	0	0	20.8631	10.4291	12.9339	22.0214	13.379	8.10783	12.1883	10.406	11.9101	20.471	22.7007	22.9847	15.1002	10.1884	14.0986
PGTG_19436	0	0	0	17.9157	28.1061	33.3186	28.3643	23.2186	50.1272	17.3904	21.4453	24.5451	38.3542	23.3924	23.6851	68.7902	72.3223	43.5847
PGTG_19438	0	0	0	69.9252	25.3496	51.0865	39.5367	40.4552	52.4037	29.628	44.8385	102.639	21.3853	32.6075	55.0256	14.459	16.2595	121.508
PGTG_22688	0	0	0	5.35973	0	4.98396	0	3.25609	3.12428	7.22581	12.0296	18.3579	7.17137	0	5.90476	12.25	13.9591	5.4329
PGTG_05283	0	0	0	9.67729	22.3262	2.99957	17.8749	18.2901	7.52132	6.95818	19.3065	7.36572	13.8115	21.0593	7.10758	14.2537	12.6018	0
PGTG_05095	0	0	0	0	5.225	2.63246	2.24103	9.17237	3.3004	9.1598	8.47182	12.9285	6.06053	0	6.23765	22.4303	15.9749	22.9567
PGTG_22699	0	0	0	34.818	44.9832	35.6139	19.2935	33.843	44.6505	31.9195	10.4194	23.8509	18.6347	0	26.8511	8.48823	12.8463	14.1173
PGTG_19242	0	0	0	26.0309	19.2179	19.3647	16.4853	22.1397	12.1391	33.6903	27.265	23.776	20.8978	16.9942	8.6034	34.9039	36.723	31.6636
PGTG_19247	0	0	0	26.6392	21.5104	24.7712	18.4519	17.5319	23.2924	19.7528	19.9298	7.60349	24.9505	21.7392	25.6796	34.5013	47.6984	40.5044
PGTG_19535	0	0	0	11.5445	17.5034	22.238	12.4033	13.3595	12.4982	9.33838	9.8713	5.64906	7.06135	16.1503	9.99311	7.2878	9.3069	15.0456
PGTG_19611	0	0	0	49.2094	43.3464	62.3965	42.4948	34.4233	62.5829	43.4241	60.2417	51.0735	43.097	87.617	29.571	41.5785	37.8649	99.7624
PGTG_06286	0	0	0	3.5664	9.87344	0	5.64636	5.77754	16.631	3.84648	5.33627	8.14346	1.90875	46.5663	11.7872	23.3663	20.8987	0
PGTG_06337	0	0	0	39.4772	21.8587	4.8946	16.6672	18.1203	33.7509	22.708	19.6899	18.0287	16.9027	34.3635	14.4972	8.82226	6.28323	53.3549
PGTG_06375	0	0	0	12.8276	14.0578	13.4197	15.2323	11.0402	9.34706	12.1057	16.7951	14.6459	15.4472	0	21.1981	14.1709	8.70046	19.5042
PGTG_06381	0	0	0	2.29199	0	4.26263	10.8864	0.928278	2.67211	0	6.85904	5.23365	8.58677	0	5.05012	15.0171	18.9032	9.29312
PGTG_21259	0	0	0	0	25.6191	34.4197	0	37.4781	0	0	0	42.2604	19.8177	0	0	2.81999	4.0168	37.5339
PGTG_06295	0	0	0	21.454	7.42447	7.48119	10.6146	7.60287	18.7589	10.1232	16.0507	6.12359	5.74113	17.5077	11.8178	20.431	15.7151	10.8734
PGTG_06371	0	0	0	24.0884	33.743	32.0007	25.1993	29.966	29.0873	19.949	21.8844	23.5742	12.4318	33.6987	21.799	16.5173	20.7265	15.6968
PGTG_06423	0	0	0	23.0042	30.6644	33.2755	24.2809	35.197	11.9196	12.4054	15.2983	0	13.6799	16.6869	19.7116	9.34712	15.5331	41.4547
PGTG_19583	0	0	0	26.8001	47.1952	39.0317	18.1237	35.5641	26.6922	37.0412	45.6776	61.1952	34.7197	49.8242	29.4283	19.5981	21.5331	62.0069
PGTG_19797	0	0	0	39.6039	12.1797	36.8183	31.3437	16.0359	0	14.238	0	0	35.3269	0	29.0875	0	0	133.815
PGTG_19839	0	0	0	19.594	31.642	31.8838	23.2653	35.7087	28.5527	31.6991	36.6461	11.1848	65.5423	0	48.5696	20.8977	40.3979	39.7229
PGTG_19828	0	0	0	23.8005	14.6423	11.0656	21.9805	9.63906	18.4977	14.9739	5.93525	0	19.1072	0	43.7013	15.1099	16.3572	32.1672
PGTG_06491	0	0	0	4.22122	0	0	0	0	0	9.10546	6.31597	19.2771	24.8514	0	4.65048	45.6649	46.7227	0
PGTG_06458	0	0	0	24.5871	45.3776	32.007	15.5702	47.7957	57.3262	21.2144	14.7151	33.6841	0	0	16.2524	2.2477	5.33605	19.9382
PGTG_06561	0	0	0	11.288	36.4523	31.4836	35.7362	9.14161	0	18.2617	16.8868	0	24.1655	0	24.8718	22.3551	14.6966	45.7685
PGTG_19706	0	0	0	26.1151	22.5935	21.2484	33.5937	25.1195	15.2228	14.083	29.3066	22.3618	19.2183	21.3115	21.5781	42.2782	24.0885	52.9433
PGTG_19987	0	0	0	8.00001	14.765	11.1584	6.33279	14.5798	32.6425	12.9424	5.98501	18.2669	21.4082	0	4.40677	24.9881	20.835	0
PGTG_07196	0	0	0	0	2.73727	4.59697	2.34806	2.80304	2.30535	5.33159	11.8352	9.03063	6.87884	12.9091	6.53527	15.8183	13.7336	2.00434
PGTG_07192	0	0	0	51.9014	28.9901	33.0218	21.6244	27.6584	38.2159	25.0425	36.7862	43.6628	21.9299	17.8335	18.0566	4.57846	9.48593	27.6895
PGTG_07199	0	0	0	3.16163	0	0	0	0	0	3.40992	0	14.4386	5.07634	0	3.48313	7.70774	8.2342	0
PGTG_07268	0	0	0	5.5706	0	0	0	0	0	6.00808	0	0	2.98141	0	0	24.6135	15.7163	11.2933
PGTG_07327	0	0	0	23.3991	26.5016	29.6711	20.2074	20.6769	34.7198	21.7953	19.0977	14.5721	12.5233	0	14.061	1.2965	6.00191	21.5623
PGTG_19886	0	0	0	117.811	178.166	133.884	160.604	214.695	144.966	130.593	244.812	89.6634	213.68	170.917	137.002	302.148	249.99	172.495
PGTG_20022	0	0	0	0	5.80865	0	0	0	0	6.79018	75.3452	28.7453	60.6512	164.407	27.7439	93.9888	109.288	51.0537
PGTG_20021	0	0	0	6.64768	3.06709	0	0	0	0	3.58487	9.94598	0	10.6736	0	14.6474	35.4486	30.2959	13.4769
PGTG_21297	0	0	0	0	5.07379	0	0	0	0	0	0	0	11.771	0	6.0575	15.0793	20.2857	11.1469
PGTG_07026	0	0	0	0	0	0	0	0	0	4.41927	4.08736	0	7.30996	17.8335	9.02831	18.7301	30.2364	0
PGTG_07079	0	0	0	36.56	10.543	16.9977	3.61756	20.3588	10.6553	27.109	13.6756	10.4348	19.5671	29.8352	15.1042	50.1339	43.64	74.1184
PGTG_06964	0	0	0	0	2.20635	0	3.78525	3.87319	0	10.3148	0	32.7557	17.9149	31.2184	15.8044	98.3586	117.271	0
PGTG_22759	0	0	0	0	0	164.388	139.944	0	0	0	132.259	0	0	0	97.5482	80.8091	38.3683	0
PGTG_07743	0	0	0	2.22517	0	0	1.76151	0	5.18842	1.19996	0	5.08108	3.57276	14.527	7.35435	11.5278	7.72721	0
PGTG_07849	0	0	0	30.8167	24.8841	21.4922	28.4611	21.8417	23.9515	24.9276	34.5833	11.728	17.8677	16.7655	42.4381	23.4779	13.9342	36.4437
PGTG_07938	0	0	0	4.05696	0	0	1.07056	0.547715	3.15326	10.9389	12.1412	6.17605	19.5417	79.4573	13.4085	58.109	63.3988	13.7078
PGTG_20122	0	0	0	0	31.1651	5.23386	24.5059	25.0752	3.28094	19.7292	16.8437	12.8522	27.1115	0	40.3055	4.71687	10.3835	17.116
PGTG_08070	0	0	0	0	0	0	0	0	3.62287	3.35161	4.64978	0	9.97908	0	0	23.2013	13.489	6.29998
PGTG_08208	0	0	0	0	0	4.42748	1.88457	1.92836	0	6.41898	3.56215	10.8721	2.54825	0	0	3.62741	6.20028	4.82627
PGTG_08260	0	0	0	4.51884	0	6.3031	0	0.915089	2.63414	7.31059	6.76159	10.3186	7.25551	0	4.97837	14.1152	7.35576	4.58054
PGTG_01560	0	0	0	0	0	0	0	1.58185	0	2.10629	5.84414	0	31.3564	0	12.9091	57.1315	53.4046	7.91835
PGTG_01915	0	0	0	2.72386	1.25684	0	0	2.20636	0	4.40665	0	0	4.37346	0	6.00169	9.54581	8.27649	0
PGTG_01933	0	0	0	1.6782	1.54874	3.12115	1.32853	0	5.86964	4.52498	5.02227	0	0	0	0	4.85856	3.6424	3.40221
PGTG_07654	0	0	0	0	0	0	0	0	2.84101	3.94238	0	5.56447	3.91268	0	0	8.16883	6.87565	0
PGTG_07695	0	0	0	0	6.1848	5.34175	4.54747	2.32656	0	4.13035	2.86516	0	3.07442	0	0	18.3812	24.9354	3.88188
PGTG_21385	0	0	0	4.41176	1.01785	2.05125	3.49248	6.25383	5.14344	24.9807	29.7061	45.3333	30.6955	14.401	9.72078	40.3338	27.2895	17.888
PGTG_08295	0	0	0	3.91788	7.23094	3.64309	9.30417	15.8672	18.2699	42.2556	35.1728	26.8379	35.6467	102.311	30.214	92.5277	94.3835	39.7137
PGTG_08429	0	0	0	1.10745	0.511018	0	0	0.44854	0	0.59721	3.31426	5.05775	0	7.22995	2.44013	1.85624	9.13393	4.49027
PGTG_08293	0	0	0	3.35626	12.389	12.4836	23.9116	14.9521	7.82557	10.8595	5.02187	7.66367	7.18513	0	18.4878	18.9213	17.4821	20.4125
PGTG_08476	0	0	0	10.5345	47.3932	9.79596	18.7636	42.6655	9.21115	32.6653	19.7035	24.0549	43.6954	17.1936	55.1275	1.60515	9.14555	26.6959
PGTG_08785	0	0	0	9.53984	15.4058	13.3059	11.3274	15.454	16.682	25.7226	14.2737	43.5651	22.9759	31.1403	26.2749	37.0648	33.1265	19.3402
PGTG_09006	0	0	0	2.74344	6.32937	2.55109	0	7.77775	0	2.95889	8.20997	0	7.34149	0	0	5.01622	2.97714	0
PGTG_20263	0	0	0	23.6507	3.63721	21.99	24.9603	0	9.18986	4.25135	11.7948	0	8.43865	0	0	7.2065	8.55414	15.9824
PGTG_09868	0	0	0	0	6.58427	4.42305	12.5512	5.77927	7.39378	1.70998	4.74478	0	5.0913	0	5.24009	14.7367	12.7323	0
PGTG_09928	0	0	0	28.4394	36.0876	28.0989	36.5848	38.1546	43.5177	23.0046	29.2563	36.5292	16.1722	23.2082	37.206	8.93767	11.1877	21.6207
PGTG_09044	0	0	0	0	1.92849	0	0	0	0	13.5236	6.25372	19.0871	26.8434	54.5731	4.60464	52.8568	55.3332	16.9467
PGTG_09041	0	0	0	12.3398	22.7751	5.73728	19.5368	16.2424	14.3861	11.6453	9.23192	14.0884	24.7662	20.1401	27.1893	10.3411	14.0604	12.5083
PGTG_09120	0	0	0	5.20264	6.00151	4.83789	0	10.5355	3.03271	5.61122	7.78469	5.93994	13.9224	33.9653	31.5243	346.82	346.09	31.642
PGTG_09211	0	0	0	13.7235	0	0	0	5.55668	0	7.40061	0	0	0	0	0	29.2673	17.8665	27.8217
PGTG_08551	0	0	0	1.54879	0	0	2.45218	0.627288	0	0.835213	0	0	2.48676	0	3.41258	58.2912	65.2141	9.41963
PGTG_08611	0	0	0	12.9942	7.9941	12.0828	3.42871	15.7877	0	18.6863	6.48083	39.5605	55.6366	56.5551	19.0875	79.8546	77.0836	52.6866
PGTG_20363	0	0	0	16.2477	16.8686	13.2202	17.6856	9.8708	9.47123	17.5237	3.03897	18.5506	9.78283	26.5182	15.6625	18.5679	23.3625	8.23478
PGTG_20364	0	0	0	15	13.8431	20.9232	22.7599	14.1757	21.8602	18.2003	26.1861	14.2719	8.02807	8.16061	26.1652	5.7141	2.17045	22.8072
PGTG_09473	0	0	0	0	0	0	0	0	4.84077	6.71764	6.2129	0	11.1117	0	4.57458	23.4089	29.739	0
PGTG_09490	0	0	0	4.49995	26.9917	29.29	21.3727	23.6916	10.492	12.1334	13.466	10.2749	26.4923	0	29.7453	11.6557	20.509	27.3683
PGTG_21570	0	0	0	6.78228	8.34536	8.40912	14.3175	5.49379	0	12.1915	10.1484	0	8.46978	14.7593	4.98132	37.548	30.9125	4.58325
PGTG_21578	0	0	0	23.4344	21.6267	20.1156	37.1032	37.235	14.7114	13.6095	10.7894	24.6979	14.4718	23.5371	15.8877	28.841	34.8213	10.9636
PGTG_09560	0	0	0	5.93442	2.73805	11.0359	0	2.4033	6.91804	22.4016	53.2738	67.7491	114.34	77.4854	52.3031	347.199	217.654	36.0926
PGTG_09614	0	0	0	16.8852	0	6.28046	5.3466	2.73541	3.93702	12.7479	5.05298	23.1334	5.42223	0	3.72046	11.8348	8.79521	27.3852
PGTG_09750	0	0	0	15.4691	12.8483	11.508	13.4706	11.904	10.8209	10.0104	23.147	14.1294	13.2466	20.1979	13.6337	20.7425	21.152	15.6803
PGTG_21617	0	0	0	0	1.53915	0	0	2.70194	0	3.59769	4.99115	7.61678	5.35588	0	0	15.2478	18.8231	6.76253
PGTG_09772	0	0	0	0	0	3.38913	0	0	0	13.7584	0	8.32232	11.7041	0	4.01537	33.3203	30.85	0
PGTG_09702	0	0	0	0	5.77311	5.81722	2.47612	5.06729	0	3.37359	0	0	5.02226	20.4207	13.7841	21.4471	34.6225	6.34129
PGTG_09703	0	0	0	0	0	0	0	0	0	3.42981	0	14.5228	5.10595	41.522	0	10.66	5.52149	0
PGTG_09773	0	0	0	105.718	65.0369	79.5767	79.6991	81.5507	99.7682	51.5806	75.3222	57.473	26.9432	0	27.7306	5.36914	12.018	122.47
PGTG_10534	0	0	0	8.58348	7.12922	11.1746	2.71801	4.17173	4.00286	3.70303	0	3.92004	3.67513	0	3.78253	10.4632	10.0601	0
PGTG_10568	0	0	0	0	0	0	0	4.60607	0	3.06671	0	0	6.08721	0	0	32.9249	34.5567	11.5289
PGTG_10593	0	0	0	117.386	175.985	122.766	150.962	136.645	102.611	79.1278	153.646	33.4961	133.504	0	161.653	78.2303	82.7777	118.988
PGTG_10652	0	0	0	13.9326	16.3647	11.7783	14.0378	19.4939	13.2902	12.9776	11.3716	17.3537	12.8799	0	6.97698	9.26392	10.7214	7.70333
PGTG_10049	0	0	0	0	14.6224	5.89364	5.0173	5.13386	0	6.83631	9.48351	28.9448	3.39241	41.3809	13.9662	9.65724	6.87791	12.8501
PGTG_10143	0	0	0	5.80396	5.3561	5.39702	0	8.22721	10.1497	9.38965	4.3422	13.2529	6.21261	0	0	20.34	20.1547	5.8832
PGTG_10172	0	0	0	53.6967	56.1594	16.6437	42.5066	59.4419	37.5601	28.9568	10.7126	40.8701	36.4023	23.3705	39.4381	8.72707	11.654	50.8011
PGTG_00834	0	0	0	0	0	1.71518	0	0.747035	0	3.97864	2.75992	12.6354	2.9615	12.0416	0	6.18306	8.40685	3.7393
PGTG_00870	0	0	0	90.544	71.6146	60.1347	56.3124	55.0015	30.1572	31.389	154.821	29.5333	38.0753	168.89	78.3761	18.7218	19.6497	78.6687
PGTG_00896	0	0	0	13.2933	12.2645	12.3582	31.562	16.1476	0	0	0	0	0	0	29.2901	2.02501	0	26.9495
PGTG_00889	0	0	0	59.3935	94.2036	27.6141	96.9707	57.1287	60.5862	46.0416	44.434	59.3328	49.6682	0	57.2541	10.7464	19.3355	75.2555
PGTG_00965	0	0	0	0	9.67377	19.4953	0	12.7366	0	11.3065	0	0	11.2213	0	23.0985	3.9931	12.5132	10.6263
PGTG_00972	0	0	0	14.1849	55.6283	32.9725	11.2279	54.5715	8.26776	30.5977	42.4451	0	56.9384	0	101.578	2.16114	20.0092	14.3785
PGTG_10735	0	0	0	10.1206	18.6761	0	8.01028	16.3928	0	10.9154	30.2815	23.1057	21.6663	0	0	106.385	63.6888	20.5175
PGTG_10859	0	0	0	0	3.62971	0	6.22721	3.18594	9.17092	0	23.5409	17.9624	0	102.723	0	26.3694	20.4876	0
PGTG_10913	0	0	0	3.46284	0	0	0	4.20735	0	3.73479	0	0	3.70666	0	0	5.27626	8.26709	0
PGTG_10303	0	0	0	35.1445	16.2163	27.2336	4.63683	9.4891	40.9724	18.9522	35.0575	13.3749	31.3491	0	25.8122	4.46246	10.1702	53.4364
PGTG_10268	0	0	0	0	0	0	8.17477	4.18234	0	0	0	0	2.76358	0	5.68869	2.36021	14.5682	0
PGTG_11300	0	0	0	31.6093	30.4961	32.0652	31.8469	34.9143	23.4507	21.6947	25.7982	6.56159	24.6072	37.5201	15.829	30.2114	21.8285	34.9537
PGTG_11320	0	0	0	0	4.31443	0	7.40193	0	10.9009	15.1293	0	42.7017	35.0357	0	20.6055	133.923	115.674	56.8767
PGTG_11793	0	0	0	23.3223	10.7613	29.8197	25.3857	20.0719	33.9872	11.0048	17.4484	26.6273	23.4041	0	28.9056	32.8709	22.778	23.6407
PGTG_11122	0	0	0	0	2.4941	7.53946	2.13947	1.09458	0	2.91488	12.1318	0	5.78585	0	0	4.52983	7.03888	0
PGTG_10950	0	0	0	13.7685	6.3531	6.40164	7.26635	13.0115	21.4026	19.7997	20.6019	31.4397	46.6699	14.9812	17.6967	58.3924	55.7816	9.3043
PGTG_10980	0	0	0	26.098	24.0841	24.2681	11.4776	11.7442	16.9032	18.765	21.6945	39.7285	43.4552	0	28.7519	39.3236	39.6495	41.1511
PGTG_10981	0	0	0	8.32277	24.9611	7.739	16.4707	8.42665	9.70266	15.7087	12.4529	9.50192	20.0447	0	13.7537	11.4129	9.93461	59.0548
PGTG_21817	0	0	0	1414.32	1559.44	2357.03	2229.5	2053.17	2298.4	1220.31	2528.48	1286.2	605.56	0	1246.51	300.393	305.63	2867.26
PGTG_12102	0	0	0	85.9705	57.9718	79.9359	68.05	80.3434	15.4182	71.3247	108.837	105.695	67.248	0	87.4273	109.823	114.813	67.034
PGTG_12108	0	0	0	49.0278	24.5068	37.9908	42.0444	33.0932	42.8674	26.4391	85.584	27.987	28.4265	26.6731	18.0045	24.9005	29.2615	57.98
PGTG_12110	0	0	0	41.2175	47.5457	31.9393	48.9422	43.1238	8.00868	59.2727	41.115	62.7439	49.6345	89.6959	49.1931	104.147	81.2558	62.6704
PGTG_12238	0	0	0	49.0995	25.8894	19.5654	16.6562	31.2457	0	26.4777	0	16.0149	30.0323	0	7.72749	3.20596	9.13317	42.6599
PGTG_12294	0	0	0	5.45125	2.51515	0	0	4.4153	19.0646	17.6381	24.4685	24.8935	46.6805	35.5884	12.0112	50.664	42.5898	55.2567
PGTG_12254	0	0	0	44.5333	47.9332	41.3995	58.7395	18.0312	0	0	0	0	15.8896	0	32.708	36.1796	19.3254	30.0942
PGTG_12256	0	0	0	5.19555	13.1854	19.3252	6.16938	14.7297	15.1429	2.80179	7.77409	29.6593	2.78068	0	8.58584	3.95826	7.32961	15.7995
PGTG_12257	0	0	0	91.4633	95.3229	95.318	96.1254	79.1978	80.8947	102.048	73.149	82.822	86.0871	82.3608	64.2806	74.2488	72.9028	105.5
PGTG_12287	0	0	0	32.159	18.1367	23.2594	29.7014	19.5373	24.9953	23.1231	21.3869	24.4782	18.1679	0	9.84148	7.62253	12.7964	28.9761
PGTG_12418	0	0	0	49.828	57.4771	65.6384	46.0175	50.4499	24.2039	51.5019	24.8516	47.4062	48.8916	0	45.7458	58.2058	46.8614	75.7624
PGTG_12344	0	0	0	7.72497	9.50524	2.39446	2.03842	8.34312	0	4.16582	7.70591	11.7597	2.75629	0	5.67368	12.9477	7.82419	0
PGTG_12469	0	0	0	59.6202	37.822	41.5756	0	24.1439	17.3749	28.1323	55.7498	34.0309	59.8293	0	41.0519	7.94795	22.6422	135.977
PGTG_20838	0	0	0	2.0957	0.483518	0.974423	0.829533	0.848805	4.88667	6.21578	0	2.39279	5.60814	0	0	12.9331	19.3317	8.49726
PGTG_02610	0	0	0	15.3751	9.93201	28.594	7.30267	12.4539	14.3397	16.5825	4.60108	0	14.8118	40.1503	13.5508	5.62245	4.00432	18.702
PGTG_02940	0	0	0	45.2921	114.935	89.4917	121	121.518	85.7991	103.804	50.8242	103.414	66.6613	0	43.6606	9.48847	25.8022	45.9104
PGTG_02614	0	0	0	0	2.04257	0	3.50427	0	5.1608	9.54907	6.62365	20.2161	11.8464	0	9.75409	40.4699	40.3519	0
PGTG_02688	0	0	0	4.80624	1.10885	0	5.70712	2.91985	2.80166	19.4388	7.19159	21.9496	37.2986	47.0661	15.885	46.8694	46.4197	4.87185
PGTG_12964	0	0	0	23.3007	53.7571	21.6671	26.6433	38.7963	9.05494	33.5074	19.3693	5.91174	27.7125	33.804	17.1134	4.33931	9.55236	20.9945
PGTG_13019	0	0	0	17.9786	14.5169	0	0	7.28115	15.7194	2.42382	20.1751	30.7884	14.4333	29.3432	9.90343	13.0117	18.5339	36.4481
PGTG_12939	0	0	0	63.9768	29.5194	13.9976	20.8535	35.0552	57.0353	28.4122	22.5237	8.59312	38.2689	24.5689	8.29207	17.2023	16.3353	30.5178
PGTG_13043	0	0	0	3.30682	24.413	30.7493	28.7948	22.7675	23.1309	26.7489	14.8437	30.2032	37.1663	21.5885	18.2155	59.9587	45.2147	40.2236
PGTG_13227	0	0	0	10.1495	9.36659	7.86512	5.35651	8.90654	7.88862	5.47329	2.53117	3.86271	0.905343	0	1.8636	4.38181	3.30431	3.42936
PGTG_13241	0	0	0	64.2577	43.3321	73.5379	46.9525	62.0559	46.0985	34.6521	59.1652	45.1448	21.1637	32.2696	54.4555	13.5561	13.9456	140.291
PGTG_12675	0	0	0	6.50048	11.9967	0	0	2.6325	22.7335	10.5165	19.4515	0	24.3536	0	7.16151	0.990395	1.41072	26.3569
PGTG_13255	0	0	0	3.41941	12.622	9.53886	16.241	5.53943	19.932	27.6596	25.5818	7.80785	14.6406	0	18.8356	8.85714	13.3583	41.5931
PGTG_13399	0	0	0	63.4587	33.1841	51.1399	30.1401	27.4136	14.796	20.5327	63.2997	38.6396	27.1707	27.6193	65.2511	36.7418	28.463	94.3435
PGTG_12867	0	0	0	11.8969	4.11701	8.29692	2.35414	2.40902	0	4.81163	0	13.5822	6.36727	0	3.27624	7.70441	10.9742	12.0588
PGTG_12893	0	0	0	56.414	46.4817	67.4449	44.6572	55.4863	61.0697	54.3253	72.3509	27.6029	34.5063	52.6139	44.3934	17.8051	21.8635	65.3534
PGTG_13891	0	0	0	11.9443	15.6156	12.9582	29.9424	16.1253	16.2461	13.9558	20.8511	9.09144	10.6544	0	10.9657	9.70657	9.50544	8.07155
PGTG_13937	0	0	0	5.58134	5.79469	6.48773	1.10461	2.26055	6.50712	4.51475	4.17579	12.745	1.49358	0	3.07446	6.37843	7.57123	2.82877
PGTG_13866	0	0	0	15.1425	30.2756	9.38673	27.9685	10.2208	11.7685	19.0536	22.6564	23.05	29.7159	32.9525	16.6824	62.293	46.0084	40.9313
PGTG_13869	0	0	0	32.7483	23.6743	33.4988	34.567	29.6224	17.8176	25.3128	19.6012	32.4052	14.6059	21.3797	15.634	10.6455	14.2157	15.4912
PGTG_13876	0	0	0	18.3973	15.7651	19.5514	16.6443	7.45104	9.19212	24.094	27.5279	36.0078	18.286	17.1581	11.5818	22.0253	17.6829	5.32814
PGTG_13954	0	0	0	2.15725	2.98623	2.00603	1.70775	0	0	2.32667	3.22792	0	2.30914	0	2.37662	8.21763	7.95956	0
PGTG_13966	0	0	0	14.9751	13.8196	32.4922	23.7093	27.2926	8.72926	14.8052	22.4072	11.3982	6.67892	32.5881	19.2475	7.60589	8.6671	25.2992
PGTG_13448	0	0	0	86.4091	26.5647	160.606	22.7875	69.9507	100.679	139.793	129.216	65.7306	138.739	0	158.66	92.1085	99.9618	291.963
PGTG_13509	0	0	0	2.63545	0	4.90136	0	1.06737	0	2.84242	0	0	2.82101	0	0	5.62192	4.00394	5.34286
PGTG_13827	0	0	0	41.1973	16.6322	38.3068	32.6108	12.5132	42.0233	30.5475	53.9349	23.5165	27.5612	0	17.02	10.2	10.0585	62.6397
PGTG_13832	0	0	0	15.8127	27.9692	29.4082	31.2942	33.0886	21.5075	19.8969	7.88683	42.1251	76.1671	17.2055	17.4207	24.4955	46.9033	21.3714
PGTG_02211	0	0	0	6.45649	74.4723	84.0462	51.1065	57.5232	22.5796	17.4088	77.2797	29.4833	38.0109	42.151	14.2261	12.788	40.6342	26.1785
PGTG_12569	0	0	0	48.1906	40.3027	64.4167	59.607	67.0909	45.6478	61.7206	31.5467	55.0196	32.2398	78.6529	56.4094	43.1388	41.1827	6.10607
PGTG_12509	0	0	0	25.0822	27.1984	20.992	29.7844	29.9684	32.1669	25.6994	20.6424	25.7739	18.7937	8.18743	27.6328	14.1411	17.1485	7.62739
PGTG_12523	0	0	0	10.561	17.8676	13.0939	13.9336	18.5345	4.10406	20.8824	36.8716	16.0766	28.2615	0	23.27	45.5928	46.6059	35.684
PGTG_12524	0	0	0	7.89284	12.7469	1.8349	7.81031	8.79094	13.8029	14.8972	2.95255	4.50577	10.5607	0	0	19.2425	23.1265	20.0015
PGTG_14348	0	0	0	0	0	0	0	0	3.42248	1.58305	0	3.35168	2.35669	28.7472	0	9.39344	7.32718	2.97564
PGTG_14081	0	0	0	0	0	0	0	0	6.48451	11.9987	8.32257	50.8029	8.93119	0	18.3844	31.3576	25.3509	0
PGTG_14111	0	0	0	74.9979	77.8504	52.2968	74.201	56.9437	21.8554	45.4994	70.1261	21.4033	20.0696	0	51.6403	19.995	32.5497	133.038
PGTG_14090	0	0	0	2.79774	5.16372	0	0	0	3.26169	1.50873	0	0	0	0	3.08224	8.52584	10.3226	0
PGTG_14760	0	0	0	7.214	10.8184	28.5105	18.5603	13.148	14.7184	8.75311	13.4931	12.3548	13.5134	11.7741	11.9214	29.679	23.8775	7.31249
PGTG_14635	0	0	0	7.24106	18.376	10.0999	8.59809	16.1294	12.6626	3.90486	16.2518	8.26706	11.6263	0	3.98871	7.17146	9.42929	29.3597
PGTG_14706	0	0	0	9.24019	2.84247	8.59259	2.43827	3.11869	3.59089	0.830456	2.30431	3.51652	1.64844	0	5.08987	10.1944	10.3591	6.24414
PGTG_14661	0	0	0	45.5804	52.5549	42.3651	36.0657	36.9036	26.5573	12.29	68.1702	0	60.987	0	100.431	17.3548	29.6642	184.811
PGTG_14149	0	0	0	2.3369	0	2.17308	0	0	2.72446	1.26021	0	5.3362	1.25072	15.2564	0	33.4713	25.3599	4.73761
PGTG_14181	0	0	0	4.31672	1.99174	0	0	1.74823	0	11.6393	12.9177	0	6.93097	0	0	29.5972	20.6108	17.5026
PGTG_15149	0	0	0	77.8766	44.3869	68.1539	50.7674	63.0783	85.4469	56.8185	61.6877	52.2995	34.3246	29.9068	75.7023	4.18785	4.971	46.4352
PGTG_15192	0	0	0	0	1.15013	2.31784	0	2.01903	2.90595	14.7858	14.9186	5.69167	4.00212	0	8.23816	31.903	31.9182	0
PGTG_14986	0	0	0	13.4845	31.1102	5.01565	23.4842	17.4762	12.5766	14.5435	8.07074	18.4746	18.7641	0	14.8558	25.4776	29.8518	21.8698
PGTG_14962	0	0	0	16.4467	18.9696	0	0	16.6504	9.58582	13.3037	12.3029	0	26.4069	0	0	5.01133	7.13817	16.6712
PGTG_20920	0	0	0	23.8455	22.0009	44.338	9.43632	43.4499	55.5881	12.8591	17.8362	27.2191	6.38112	0	13.1352	14.5304	23.2842	0
PGTG_20921	0	0	0	33.8513	29.157	12.5913	8.93255	21.0222	21.0482	7.30194	13.5072	10.3064	12.0782	0	7.45872	14.0985	16.6533	9.15024
PGTG_03023	0	0	0	1.82419	1.68347	3.39266	2.88819	0.738823	2.12675	3.9349	0	0	2.92894	0	2.00969	10.2845	9.50221	0
PGTG_03344	0	0	0	0	3.17083	4.26007	1.81332	1.85544	5.34101	7.41151	6.85493	0	14.7113	0	12.6177	37.3457	30.8235	13.9313
PGTG_15507	0	0	0	0	0	7.10972	0	3.09659	17.8274	4.12358	0	17.4586	20.4626	0	25.2727	44.2697	36.5072	0
PGTG_15486	0	0	0	0	0	0	0	0	3.89225	1.80042	9.99103	0	5.36056	0	0	57.9922	43.4759	6.76844
PGTG_15526	0	0	0	4.13434	0	3.84435	0	0	0	4.45902	6.18598	0	4.42543	0	0	11.9687	11.6646	8.38157
PGTG_15332	0	0	0	10.1206	18.6761	37.6376	0	12.2946	23.5938	5.45768	0	0	10.8331	0	11.1497	12.3345	2.19616	20.5175
PGTG_15574	0	0	0	14.6776	10.6427	0	13.2792	10.1908	7.33368	19.2225	18.8249	43.0917	29.1776	27.3778	11.5501	54.6337	40.048	17.0034
PGTG_15373	0	0	0	21.9906	5.07248	0	8.70246	0	0	0	0	0	5.88473	0	0	1.67504	4.77187	22.2908
PGTG_15381	0	0	0	36.0214	42.7164	37.82	34.6495	42.514	32.0624	28.1978	17.9672	30.0724	18.035	20.2292	23.896	18.5914	18.7474	17.2751
PGTG_15827	0	0	0	0	1.84968	0	3.17335	4.05883	2.33672	2.1617	0	0	1.07271	0	0	5.80262	8.26529	4.06333
PGTG_16188	0	0	0	48.1738	12.7017	47.9953	16.3435	15.3296	16.0462	9.27805	36.0405	39.2856	31.3077	22.4644	18.9545	22.0205	23.8979	90.6872
PGTG_15868	0	0	0	2.17142	7.01381	10.0963	14.6116	17.5894	15.1897	9.3678	1.6246	0	3.48646	7.08803	5.98058	10.7534	14.1389	0
PGTG_15882	0	0	0	3.97934	1.83618	9.25102	3.15018	7.25258	9.27867	9.65667	26.7946	9.0867	7.45416	0	6.576	15.765	19.8646	16.1347
PGTG_16001	0	0	0	0	0	0	0	0	3.65561	5.07285	4.69181	0	11.7475	20.471	6.90903	39.1776	31.3051	6.35692
PGTG_16005	0	0	0	10.0532	5.56657	5.6091	11.1418	7.329	4.68821	11.927	12.0342	9.18244	10.761	0	6.64529	20.5266	13.9645	12.2285
PGTG_16449	0	0	0	0	0	5.45853	4.64689	2.37742	6.84356	3.16577	0	13.4039	9.42577	0	0	18.783	26.7546	23.8027
PGTG_16527	0	0	0	12.7309	17.6226	17.7573	12.5974	20.6241	11.1315	8.58167	14.2867	0	30.6613	0	17.5319	19.8828	14.506	12.9047
PGTG_16539	0	0	0	9.37474	12.9751	0	0	15.185	0	10.111	28.0504	0	0	0	20.6561	1.42821	8.13742	19.0055
PGTG_16535	0	0	0	4.57025	11.5985	4.24987	3.61795	10.1805	7.99232	20.949	3.41925	20.8719	19.5681	14.9184	20.14	33.7744	30.7497	13.8979
PGTG_03506	0	0	0	0	0	1.54764	1.60686	1.64423	0	5.17106	0	9.27034	16.2343	13.2515	3.66708	30.4329	27.5292	4.11502
PGTG_03734	0	0	0	9.19406	16.9667	42.7409	43.6628	40.954	32.1515	14.8742	0	0	14.7621	0	30.387	15.4076	7.98063	18.6392
PGTG_03790	0	0	0	8.32002	26.8731	38.6835	32.9315	24.7108	42.0323	20.938	16.5989	6.33272	16.3273	0	18.3322	8.02892	7.82493	22.4896
PGTG_03805	0	0	0	19.7957	23.343	18.408	24.3769	26.7249	30.7717	29.6532	46.0764	30.1351	40.0245	28.719	33.9247	34.8552	37.7133	8.9182
PGTG_03536	0	0	0	1.3693	0	3.82002	2.168	1.10919	0	1.47684	2.04894	0	1.46571	0	4.52564	16.0659	11.5908	2.77599
PGTG_03542	0	0	0	0	8.18756	8.25011	0	7.18655	0	9.57026	0	0	47.4908	0	0	44.6112	50.0653	0
PGTG_03645	0	0	0	131.944	86.2322	224.894	60.9172	57.8801	64.0813	65.2234	148.042	75.3067	64.7321	215.348	72.6805	26.8007	40.5609	245.199
PGTG_03655	0	0	0	0	19.3106	12.9721	33.1297	5.64989	8.13178	18.809	20.8735	31.8542	63.4686	45.541	53.7958	206.182	248.271	28.284
PGTG_03677	0	0	0	57.0131	97.5924	44.4659	46.5897	64.0593	40.7392	52.5645	33.0233	29.3973	19.6862	0	30.3923	2.52212	11.9751	37.2849
PGTG_03746	0	0	0	8.8955	8.2092	16.5438	8.80243	13.5104	12.9635	10.7933	13.3104	25.3906	15.4729	0	14.7001	24.7365	19.7894	27.0508
PGTG_03806	0	0	0	33.6105	46.5105	15.6219	26.5981	0	19.5858	27.1875	0	38.3611	53.9653	219.425	55.5425	46.0762	65.6312	102.208
PGTG_16293	0	0	0	11.9258	7.7042	8.87206	10.3852	15.4566	9.73281	9.00367	10.7071	10.8931	5.10619	0	5.25542	5.63334	7.24763	12.0886
PGTG_16112	0	0	0	131.746	182.363	205.632	182.505	181.028	148.102	129.406	204.162	107.436	176.278	92.154	160.695	303.968	258.354	190.779
PGTG_16168	0	0	0	1.90714	0	3.54693	0	0	0	1.02846	0	4.35491	2.04142	0	2.10108	4.06837	2.8975	0
PGTG_22291	0	0	0	6.93771	44.8124	12.9013	38.4405	42.1431	8.08744	22.4477	31.1395	31.6805	14.8524	45.2927	15.2864	3.171	15.056	28.1297
PGTG_16038	0	0	0	45.4708	48.4171	13.0099	33.2262	36.8313	20.3887	37.7245	5.23358	7.98674	33.6962	0	15.4138	3.19767	12.9052	42.5461
PGTG_16099	0	0	0	8.65331	3.99279	5.36439	4.56674	0	0	3.11096	4.31595	0	6.17504	0	6.35551	11.427	6.8863	0
PGTG_16544	0	0	0	50.9078	37.4105	26.2997	40.3005	26.7275	28.5765	30.5032	25.3915	30.138	25.2278	24.6185	20.7721	10.0554	11.4583	34.4019
PGTG_16569	0	0	0	1.81465	0.837332	0	1.43654	1.46992	0	0.978579	0	8.28742	5.82724	35.5407	1.99918	73.5502	92.1619	3.67885
PGTG_16669	0	0	0	0	0	0	0	0	4.28178	1.98062	16.4864	16.7728	11.7942	23.9778	8.09257	30.7788	23.1164	7.44588
PGTG_16647	0	0	0	41.8206	49.4483	31.597	43.4519	30.6995	39.6143	33.8287	27.377	11.9368	29.3771	0	37.4346	25.8872	25.5281	26.4947
PGTG_16714	0	0	0	24.1508	41.7854	28.0698	33.4544	46.4572	28.1537	22.7915	0	27.5712	38.7768	0	59.865	7.35917	10.4824	12.2402
PGTG_16778	0	0	0	60.8562	46.2489	43.2735	25.504	47.8435	75.1203	50.1918	48.2066	16.348	40.2341	23.3705	63.1009	7.09075	13.2078	116.117
PGTG_17069	0	0	0	40.5017	29.4352	32.0141	34.4681	45.5214	37.7762	32.7619	9.09073	34.6825	31.9731	13.2207	35.6963	26.2289	32.5257	22.5801
PGTG_17095	0	0	0	10.7136	22.7402	27.8952	42.406	28.6382	22.4828	19.6434	9.61852	4.89281	13.7615	0	16.5243	3.5914	7.90594	21.7197
PGTG_17185	0	0	0	52.6761	24.9462	47.6954	34.0191	22.4577	42.0198	27.6589	35.2622	18.9925	10.3867	27.1496	36.6523	1.6898	3.00869	36.5336
PGTG_17247	0	0	0	5.46687	2.52236	5.08326	0	2.21397	6.37306	0	8.17952	0	2.92589	0	6.02279	2.49881	8.30507	11.083
PGTG_03914	0	0	0	0	0	0	0	0	2.68825	8.70423	0	5.26527	6.17046	0	2.54032	9.48631	11.0101	0
PGTG_03989	0	0	0	377.949	228.781	483.013	261.668	152.998	495.466	254.769	317.954	215.652	176.995	154.214	260.239	39.5729	35.8705	526.775
PGTG_04209	0	0	0	5.68682	18.3668	15.8632	13.5045	16.1213	6.62943	15.3336	8.50856	0	3.04361	0	0	1.73289	0	34.5867
PGTG_16890	0	0	0	7.71692	1.78032	7.1757	27.4892	28.1279	13.4946	33.2918	34.6394	52.8618	66.0821	25.1899	21.2542	184.601	149.059	39.1114
PGTG_16866	0	0	0	13.784	9.99476	10.9867	6.23536	9.57032	2.29573	13.8046	0	4.49647	4.21556	0	4.33876	4.50066	8.54768	15.9682
PGTG_16869	0	0	0	6.38512	4.91044	3.95836	11.7942	12.9302	14.8882	10.3299	9.55415	14.5802	6.83469	13.895	11.7241	9.08057	13.3963	4.31487
PGTG_16873	0	0	0	4.08128	7.5325	0	6.46146	3.30578	14.2739	8.8036	0	18.6381	10.9216	0	0	16.168	13.2864	0
PGTG_16394	0	0	0	4.38617	16.1903	24.471	10.4162	26.6454	15.3401	23.6532	26.251	50.0757	46.9499	85.9051	19.3288	94.23	75.2022	80.029
PGTG_17128	0	0	0	6.70608	24.7523	12.4707	26.5409	13.5788	7.81747	0	10.0333	30.6229	35.8912	0	29.5521	43.9338	45.1154	13.5953
PGTG_17131	0	0	0	38001.9	79537.8	36447.7	69676.9	70912.1	36074	44744.2	45418.6	30647.2	49005.7	19610.8	44460.2	7227.76	20374.7	43931.6
PGTG_17161	0	0	0	0	2.45554	0	12.6383	6.46596	18.6127	11.4799	7.96282	12.1517	0	0	17.5896	4.05435	1.15501	32.3681
PGTG_17350	0	0	0	69.0138	77.3234	18.3327	93.6407	87.8315	57.461	101.017	44.2491	135.053	131.916	0	162.925	9.01194	32.0916	119.925
PGTG_17390	0	0	0	0	2.7857	0	0	2.44511	0	3.25593	0	13.7856	12.9256	0	13.3033	44.155	27.5164	0
PGTG_17725	0	0	0	3.60004	9.96657	0	5.69962	7.29004	0	1.94138	5.38661	0	13.4873	0	3.96613	4.38823	2.34398	0
PGTG_22502	0	0	0	0	2.2486	0	3.85775	0	0	2.6281	7.29178	0	10.4332	0	5.36906	61.6305	56.0566	0
PGTG_17610	0	0	0	18.2515	22.9685	33.9445	21.0162	17.4723	32.8853	24.1587	37.2412	30.3106	26.6407	21.6644	20.1075	4.80364	6.48221	37.0013
PGTG_17608	0	0	0	10.6776	5.91231	15.8866	8.45273	6.05437	12.4485	12.6678	15.977	34.1347	8.00057	0	14.1161	19.1983	23.6382	8.6587
PGTG_17683	0	0	0	2.35565	0	2.19051	0	0	0	0	0	0	0	30.7576	2.5952	66.7619	51.1268	0
PGTG_17527	0	0	0	25.8881	9.55566	4.81433	12.2954	10.4842	0	2.79211	38.7339	11.822	16.6265	33.8019	28.5206	14.1997	11.2367	10.4966
PGTG_17551	0	0	0	8.46116	13.664	19.6692	23.4423	15.4202	9.86398	27.3769	50.6398	48.2995	31.6991	0	37.2863	44.477	62.435	17.1534
PGTG_04244	0	0	0	4.67484	0	2.89813	2.4672	1.26226	1.81675	0.840329	4.66341	3.55832	0.833998	0	0	11.8721	15.5578	0
PGTG_04259	0	0	0	13.6565	13.3033	22.5767	19.2197	19.0516	17.6907	20.4569	13.6231	17.3247	16.2422	29.7187	25.0754	13.8727	17.7843	9.22863
PGTG_04275	0	0	0	594.921	311.767	402.111	256.74	372.165	598.667	291.655	889.68	185.141	347.35	176.542	357.501	41.1809	193.572	1041.62
PGTG_04535	0	0	0	12.7199	17.6071	31.5406	13.4254	24.0402	4.94295	13.7189	12.6881	9.68137	20.4233	27.6806	4.67115	6.46026	11.0424	51.5744
PGTG_04583	0	0	0	4.59753	2.1213	4.27501	3.63935	3.7239	0	2.4793	20.6369	20.9954	14.7637	0	15.1952	41.3294	45.8985	9.3206
PGTG_17453	0	0	0	15.2794	24.6751	21.3116	30.2379	29.3934	17.8128	14.4194	17.1464	0	30.6659	0	67.3325	13.9684	25.6998	54.2079
PGTG_17461	0	0	0	6.24564	4.32275	5.8077	9.88827	3.79425	7.28132	5.0521	0	0	3.34269	40.7745	0	0.951642	2.03329	6.33091
PGTG_17805	0	0	0	33.0407	62.6778	18.7763	50.8594	55.0147	17.1204	34.6456	21.9732	16.7662	28.4901	23.9673	18.2003	12.3066	18.3264	33.4918
PGTG_17820	0	0	0	0	0	0	0	3.39592	0	0	0	19.1462	4.48819	0	9.23872	12.7761	12.7388	0
PGTG_18045	0	0	0	0	0	0	173.065	0	0	1301.51	1308.48	1497.61	1291.7	4297.18	483.437	1365.76	1328.57	889.61
PGTG_18049	0	0	0	18.2264	19.974	21.1859	25.25	22.1457	21.2492	19.6578	20.4543	10.4048	20.7291	0	15.0599	1.73575	2.96689	23.0941
PGTG_17849	0	0	0	24.6909	22.7857	20.4087	23.8894	21.111	22.3887	11.8356	49.2598	37.5867	16.1513	0	15.1121	11.2865	15.4811	27.8089
PGTG_17835	0	0	0	18.3463	16.9303	6.82387	2.9046	11.8883	4.27766	11.8723	5.49018	0	13.7466	0	8.08479	16.2132	23.8905	37.1936
PGTG_17839	0	0	0	20.1064	33.3994	24.3061	36.6088	29.316	18.7529	21.6854	27.077	27.5473	26.9025	0	17.7208	21.752	17.4556	20.3809
PGTG_18151	0	0	0	19.9796	17.1209	23.887	20.3352	16.1837	26.6204	9.23516	12.8123	13.0348	22.914	18.6338	25.1559	23.9195	29.7347	17.3592
PGTG_18619	0	0	0	30.0973	41.6365	55.9394	23.8108	12.182	35.0666	16.2305	90.0127	0	96.6492	196.49	66.3158	123.743	137.091	61.0164
PGTG_19079	0	0	0	110.59	56.1206	123.38	113.787	67.1717	154.686	489.029	413.609	807.926	822.718	938.582	475.162	1865.01	1874.21	627.761
PGTG_12325	0	0	0	0	9.50204	19.1493	0	41.7016	24.0081	22.2194	0	0	33.0781	134.497	45.393	34.5155	31.2862	0
PGTG_12618	0	0	0	133.68	30.7996	62.0697	52.8404	27.034	0	108.134	0	609.672	214.638	0	147.274	661.094	550.512	135.505
PGTG_14944	0	0	0	8.61307	3.9737	0	13.6347	13.9515	10.04	83.6053	90.2015	58.994	101.414	56.2302	56.9336	207.327	241.114	122.229
PGTG_03485	0	0	0	0	1.39969	0	2.40133	4.91424	0	3.27169	9.07783	0	3.24704	0	0	12.9418	10.5339	12.2995
PGTG_17451	0	0	0	5.24882	7.2653	0	4.15484	2.12568	12.2378	16.9831	0	0	11.2368	0	11.5652	12.7955	15.9477	0
PGTG_17784	0	0	0	18.5142	68.3175	17.2099	14.6509	44.9737	0	19.9681	27.6926	0	9.90885	0	40.7938	11.2799	8.03361	0
PGTG_00366	0	0	0	0	0	11.3718	0	0	7.12862	9.89299	0	13.9623	19.6369	0	6.73693	57.7645	61.0465	49.5886
PGTG_18244	0	0	0	11.9994	5.53636	5.57866	33.2441	9.71896	0	55.0027	44.8834	123.29	73.8548	78.3381	52.8787	193.792	194.008	60.8164
PGTG_18824	0	0	0	0	12.4707	100.528	0	10.946	94.5263	0	0	0	14.4729	0	0	70.0075	64.524	0
PGTG_06006	0	0	0	0	0	23.6714	0	20.6198	0	13.7348	114.27	58.1274	68.1567	166.277	0	81.4541	88.399	51.6343
PGTG_22672	0	0	0	34.06	15.7108	15.8308	26.9537	41.3699	79.3905	9.18372	25.4735	0	63.8017	0	37.5236	70.0384	48.0341	0
PGTG_05224	0	0	0	12.3091	22.7168	0	19.4867	14.9546	14.3492	9.95681	0	0	0	0	27.1216	10.3146	8.01395	12.4771
PGTG_19260	0	0	0	0	0	0	0	14.7679	0	0	54.5601	166.524	117.182	238.233	40.2021	144.455	205.763	0
PGTG_06173	0	0	0	29.6574	18.2451	13.7883	7.82541	10.009	5.76231	18.6588	29.5826	22.5724	55.5547	0	10.8911	94.1393	97.6193	40.0831
PGTG_06698	0	0	0	6.35676	0	5.91117	1.67741	0	7.41104	21.7106	15.8529	38.7078	14.7427	41.5	16.3408	23.5692	28.0534	4.2957
PGTG_07753	0	0	0	0	0	0	0	0	3.19839	39.945	41.0498	25.0578	26.4294	89.5523	3.02242	18.3928	33.344	5.56178
PGTG_01616	0	0	0	0	0	9.28846	0	2.02276	5.82264	13.4673	0	0	16.039	65.215	5.50256	42.6159	44.4427	10.1257
PGTG_20764	0	0	0	0	148.702	0	0	0	375.715	523.878	0	0	346.621	0	0	2798.96	3707.08	0
PGTG_21648	0	0	0	21.2846	0	39.5677	16.8421	8.6167	0	34.4342	0	48.5811	11.3916	0	23.449	12.967	9.23514	43.1503
PGTG_11199	0	0	0	0	11.746	23.6714	20.1516	0	29.6777	68.6741	0	58.1274	81.7881	0	56.1189	248.241	127.074	154.903
PGTG_21776	0	0	0	0	664.908	382.85	0	166.747	479.992	334.181	0	470.062	221.109	0	455.141	156.833	312.752	418.77
PGTG_11937	0	0	0	9.30616	0	0	0	0	21.6956	10.037	13.9226	21.2467	4.98069	0	0	21.2665	30.2922	0
PGTG_11916	0	0	0	0	28.0555	75.3862	64.1768	24.6254	23.6286	0	30.3262	46.2795	75.9615	132.37	22.3376	30.8817	26.3929	123.315
PGTG_12293	0	0	0	41.1066	11.0641	9.55598	8.13507	13.8734	59.9033	92.3641	71.7576	109.506	95.335	89.4544	71.7039	121.091	144.231	69.4463
PGTG_12470	0	0	0	7.08016	6.534	18.1058	15.4136	15.0548	18.5726	16.2269	10.5942	24.2511	30.3147	34.667	17.5503	40.9956	36.4965	14.3537
PGTG_12699	0	0	0	66.0381	60.9155	40.9206	17.418	44.5566	51.3036	35.6121	0	0	94.2502	0	0	67.0519	90.7337	44.6264
PGTG_13411	0	0	0	14.3989	0	0	0	0	0	3.88243	10.7714	0	19.2659	0	7.93158	38.3905	21.8735	0
PGTG_13456	0	0	0	44.7549	10.3234	0	0	9.06123	13.0417	54.3033	33.4767	25.5437	95.812	73.0453	61.6325	134.655	84.9764	0
PGTG_14214	0	0	0	27.1524	35.3082	22.9535	27.3567	44.9875	31.6554	51.9139	40.6282	45.0916	59.4494	80.5744	38.0718	91.0195	109.826	50.042
PGTG_20934	0	0	0	282.864	259.906	0	222.95	228.13	656.686	762.696	842.826	0	302.78	1846.67	623.257	557.873	244.504	0
PGTG_20904	0	0	0	0	0	0	0	0	0	2.44978	6.79709	10.3727	24.3133	0	0	19.3805	21.6902	0
PGTG_15237	0	0	0	47.0145	41.5779	47.3602	34.1153	25.3875	27.4048	48.594	99.6563	44.7298	102.746	25.5778	90.6421	122.972	106.288	103.256
PGTG_15616	0	0	0	0	0	0	0	0	9.4035	4.3502	0	0	4.31743	0	17.7744	29.4961	33.2614	0
PGTG_15450	0	0	0	0	0	102.301	34.836	8.91132	0	35.6121	0	50.2422	35.3438	0	0	77.1097	90.7337	0
PGTG_17724	0	0	0	11.7591	0	5.46694	9.30809	2.38108	20.5623	19.0239	26.3907	40.2738	56.6418	115.154	12.9549	50.1652	61.2476	0
PGTG_17617	0	0	0	45.7673	15.8374	37.2361	27.1709	27.8021	46.6843	185.106	231.109	117.562	349.052	485.535	126.054	790.576	624.508	197.167
PGTG_17670	0	0	0	26.371	35.926	18.6841	54.6766	44.7575	24.889	31.1507	9.39525	11.4702	12.0976	0	19.3684	2.29617	4.08834	15.2749
PGTG_17547	0	0	0	44.9385	1.72792	0	0	3.03332	30.5606	115.111	173.702	111.163	218.466	195.587	82.5139	300.704	308.848	106.288
PGTG_06431	0	0	0	0	1.20854	2.43554	0	2.12156	0	16.9492	3.91906	5.98071	35.0448	17.0992	17.3131	50.6838	30.6968	21.2394
PGTG_07260	0	0	0	0	0	0	5.47161	0	0	33.5495	41.369	63.1315	70.2931	270.772	30.4621	254.867	168.016	14.0139
PGTG_08911	0	0	0	10.4545	7.23545	0	12.4133	14.8186	18.2813	50.7399	54.7474	107.418	187.442	34.126	51.8293	283.53	186.049	84.7779
PGTG_21506	0	0	0	55.6601	71.335	63.2544	68.535	40.0727	72.0948	76.7066	111.036	42.3619	129.088	201.875	129.454	215.776	182.532	62.6889
PGTG_12905	0	0	0	3.40416	7.8536	6.33088	8.08428	13.7868	7.93724	23.8647	30.5612	23.3191	41.9041	22.224	26.2523	89.7325	71.6653	20.7038
PGTG_14091	0	0	0	0	0	0	1.67276	0	7.39052	12.5345	9.48539	9.65016	20.3565	27.5901	18.6235	37.3487	35.7722	12.8514
PGTG_03341	0	0	0	7.09762	5.45835	2.20002	0	1.9164	2.75824	10.2067	7.08014	21.6094	15.1947	30.8911	5.21292	37.8517	37.4846	0
PGTG_15625	0	0	0	46.6057	24.1911	16.2506	4.61143	14.1557	6.79133	31.4161	43.5818	0	71.7127	0	6.41813	65.6826	61.951	35.4315
PGTG_22508	0	0	0	4.39904	9.13423	6.13601	15.6709	7.12664	7.69293	13.0474	3.29117	15.0675	24.721	100.517	14.5391	42.8987	24.824	8.9182
PGTG_07214	0	0	0	3.6925	3.40765	3.43369	7.30781	13.4596	12.9148	8.9606	11.0504	12.6476	16.7981	24.1064	8.13599	32.6331	33.6599	26.2004
PGTG_07820	0	0	0	22.0426	55.9397	46.1185	23.9929	34.5935	22.4857	22.2878	32.9821	31.4579	44.2398	53.9641	39.4616	112.514	148.904	44.687
PGTG_01392	0	0	0	0	1.26497	0	0	1.11031	3.19609	2.95676	12.3061	6.25994	5.86897	17.8976	0	25.4808	24.99	5.55779
PGTG_09502	0	0	0	10.3278	30.9756	16.8066	18.3955	27.1885	18.0609	16.7084	0	0	17.9644	16.8563	28.4452	38.1613	45.391	5.23442
PGTG_09326	0	0	0	18.5848	7.14611	8.64085	12.26	10.0359	10.8333	16.7036	18.5388	0	6.63112	20.2218	27.2997	28.7895	36.3021	25.1181
PGTG_12200	0	0	0	0	0	0	0	0	0	1.20066	6.66298	0	10.7245	0	4.90576	37.657	37.2089	4.51373
PGTG_02946	0	0	0	6.51207	12.019	3.02771	12.8876	11.8683	3.79595	12.2911	14.6158	7.43484	20.9117	21.257	10.7614	100.712	86.214	6.60098
PGTG_13573	0	0	0	16.3483	22.6305	36.9197	22.1859	29.3225	21.7824	30.2266	10.4837	5.33293	29.9989	15.2471	23.1567	38.7887	63.3611	18.9388
PGTG_15061	0	0	0	0	5.29064	5.33105	4.53836	3.09587	4.45582	6.18312	20.0159	8.72727	12.2731	12.4757	6.31587	34.9416	24.8855	19.3705
PGTG_15468	0	0	0	0	0	0	0	2.27256	6.54171	18.1568	0	12.8128	18.02	73.2699	0	80.368	71.8523	34.129
PGTG_15314	0	0	0	0	22.3694	15.0269	25.5849	26.1793	0	52.303	24.1799	110.7	51.9089	0	53.4259	275.776	287.597	32.7711
PGTG_22193	0	0	0	20.1779	4.65525	9.38164	11.98	8.1722	11.7621	13.6016	41.5142	40.3156	21.5986	0	5.55744	60.7219	55.2896	15.34
PGTG_03586	0	0	0	38.9408	16.2571	25.8653	22.0193	14.2695	34.5901	18.9995	33.296	21.1715	8.93198	36.3178	20.4289	74.0281	92.1646	45.1114
PGTG_17076	0	0	0	7.81898	0	0	0	3.16636	9.11456	46.3816	70.1886	35.704	121.358	102.092	60.2986	496.748	598.974	110.96
PGTG_22630	0	0	0	0	0	0	0	0	0	22.6126	53.7755	27.3548	25.6483	0	0	62.9747	61.101	12.1442
PGTG_12424	0	0	0	47.2436	76.2603	65.8654	37.3811	86.0615	55.0518	0	0	0	37.9275	0	104.096	14.3902	25.6218	47.8886
PGTG_12767	0	0	0	0	0	0	0	0	0	41.7457	192.949	117.781	0	0	56.856	15.7187	16.7924	104.625
PGTG_06308	0	0	0	0	22.1922	22.3618	19.0367	0	0	0	0	0	12.8768	157.072	0	14.6567	10.4385	0
PGTG_11235	0	0	0	24.5129	33.9152	0	0	0	0	0	0	0	13.1194	160.032	0	3.73318	0	49.6951
PGTG_11353	0	0	0	13.6255	0	12.667	0	33.1021	15.8811	0	0	0	36.462	88.9536	15.0111	8.3024	8.86948	27.623
Traes_7BS_09FA6A6DD.3	0.0883762	0.0526816	0.104074	0.0374954	2.91569	2.57957	5.09998	0.133503	13.2626	0.188268	6.58945	4.94499	0.0601909	4.41274	0.202213	2.64303	0.240952	0.103997
Traes_3DS_F0A479C5F.3	4.1335	1.14123	3.45683	0.465032	0.492975	2.33828	7.27616	1.75885	12.6803	9.61647	13.2594	16.2394	5.0783	9.4412	2.93579	1.04906	1.3376	1.69547
Traes_3B_38344FE7E.1	45.526	10.7627	12.9063	3.40788	6.70605	25.1912	113.442	52.9921	148.407	167.032	192.395	197.188	100.058	26.1987	63.4074	33.8693	48.0567	53.0347
Traes_3B_B856424AE.1	25.3715	16.7703	23.2461	12.5335	14.1181	30.4742	56.7579	35.3667	87.2314	58.4851	48.7212	68.6845	52.8467	41.5589	48.8435	40.5618	40.3943	43.9508
Traes_3B_6A3604BF5.2	180.381	55.1408	85.0604	4.71446	3.21363	3.52913	42.2456	18.6874	4.20884	4.48402	1.60526	1.73939	1.82381	19.5361	3.76428	5.49365	3.93815	2.51886
Traes_3B_321B3521E.1	104.294	65.0994	81.4536	30.7752	31.7493	81.3701	126.795	109.817	79.7439	188.412	221.059	122.796	210.533	61.8728	174.31	90.4251	161.042	179.562
Traes_3B_0CBE4D0C0.1	72.3289	65.8247	106.733	255.924	165.8	364.118	134.029	180.772	213.188	128.481	141.043	165.067	208.296	253.435	110.193	249.031	122.369	56.3257
Traes_3B_650ED4576.1	46.8347	22.8981	36.3821	43.4842	56.4569	106.45	135.926	91.1443	133.759	184.304	211.753	149.737	202.439	129.653	182.253	142.5	154.411	174.144
Traes_3B_DB22B1280.1	47.9828	94.0249	128.774	3.0194	3.66088	3.78511	39.4796	109.533	9.6624	10.437	9.76129	4.44299	9.51452	8.44706	13.7772	21.8362	18.3844	15.872
Traes_3B_BC152C5D7.2	57.4492	37.3556	5.93987	13.9312	30.8932	20.109	90.564	89.194	48.1318	67.2073	64.1589	38.3619	28.0744	23.8468	53.8398	19.1261	29.0841	77.5057
Traes_3B_0B36CB0D3.1	5.26405	11.0017	19.6414	5.25305	12.7048	7.40879	68.7942	66.8746	15.2507	7.43562	3.77786	3.56661	3.22464	4.80855	6.00087	7.89316	3.18148	1.33847
Traes_3B_45F864939.1	5.82591	4.02974	18.4873	3.56211	2.87132	9.17987	24.4892	8.45489	134.933	19.8835	14.6112	83.6523	22.0182	58.5283	12.7651	32.1163	15.124	9.71911
Traes_3B_7F8E08668.1	4.83814	12.2072	3.42526	2.52247	2.08157	1.82981	0.474399	0.332625	0.673667	2.47652	2.87877	8.9762	1.64967	15.6982	1.67942	3.21882	3.75222	3.23892
Traes_3B_480AAABB9.1	24.6795	21.3205	18.419	1.65055	1.73334	5.2172	22.3216	19.6284	24.6294	20.6222	23.1299	9.39804	10.7333	6.20111	10.1123	3.82985	5.93914	9.16729
Traes_3B_CB2BA12CD.2	3.14186	1.3113	2.04213	2.45057	2.10707	7.14835	8.47425	5.97584	18.1082	24.7573	23.6918	25.6241	19.9183	13.1973	20.4372	10.8569	15.3305	18.6999
Traes_3B_9F3320C78.1	6.40281	39.5116	8.88598	11.8023	10.8915	16.0948	58.6427	120.297	2.03894	8.10849	1.46364	0.227154	1.18409	0.151895	0.0552499	0.900093	0	0
Traes_3B_56A9B3903.3	13.9584	10.1856	11.0614	7.16653	7.21374	12.7102	20.0852	13.7236	38.9158	26.5599	30.2706	35.6941	25.5686	27.8003	24.909	19.3821	18.6786	21.7334
Traes_3B_321F60236.1	20.6337	14.9142	39.2559	71.0901	62.4563	124.182	115.564	133.997	121.079	104.354	97.7684	76.4732	110.244	113.666	91.6524	156.545	75.9661	29.2183
Traes_3B_22457B3CB.1	15.5021	3.02984	0.764579	38.1867	66.8101	64.3986	28.9344	26.3411	45.5977	78.5651	105.948	88.3544	77.8619	48.8611	62.2041	27.6622	43.3857	64.8254
Traes_3B_BD45F6269.5	9.37631	6.5744	24.9315	6.14508	5.39837	15.0818	33.84	10.8573	202.188	35.6912	28.4078	142.985	31.1808	78.5591	22.0943	43.2097	21.2577	15.4876
Traes_5BL_E2A5162A3.6	12.0686	3.9361	7.51133	0.369561	1.00401	1.82591	5.7313	3.10982	13.3395	13.0935	8.67827	25.0711	11.997	15.8513	4.37135	9.55578	10.2374	4.49838
Traes_3B_8B604D9E0.1	13.3207	5.41322	0.504498	2.04685	4.40722	10.1154	61.9032	47.6545	35.5094	60.8694	89.3788	63.6253	36.8191	34.5124	29.9767	14.6228	41.7808	32.6423
Traes_3B_DCADC5DB7.1	27.5374	6.68267	2.45537	70.0173	124.756	114.928	106.415	65.9407	180.397	147.161	176.901	184.145	116.891	83.9811	94.9867	48.5484	63.4437	81.0024
Traes_3B_D767EA9FE.1	2.68819	1.90364	2.22629	1.65223	0.777922	2.9746	4.92809	3.8013	6.4705	9.4721	8.49421	10.5707	10.8847	8.26483	7.59771	7.59582	6.39949	7.07012
Traes_3B_C3C710885.3	178.188	58.3564	71.5436	6.7977	2.89626	3.66918	51.9465	23.9163	5.13325	4.86464	2.51145	2.5054	1.80434	12.6972	4.18548	5.07137	4.42844	2.18966
Traes_3B_07980E2CE.1	5.3955	3.26845	4.65875	8.48429	11.1069	21.371	20.4987	14.2103	52.2977	42.5795	52.0374	57.8167	38.5515	30.4331	38.9898	22.9844	31.9869	34.8223
Traes_3B_D6E12C0A1.1	3.25123	4.87179	2.77276	0.749198	1.47337	0.981997	18.5922	128.059	6.59724	15.3546	16.9165	0.203688	4.27982	0.575388	20.8194	4.96504	8.72724	14.207
Traes_5BL_775E720CC.4	30.6632	39.6754	27.8778	67.3222	54.4347	61.4776	3.11635	3.80899	3.37032	5.664	14.7333	31.0179	14.4249	33.374	11.9464	6.23358	25.3725	16.6649
Traes_5BL_29847C42C.3	123.629	78.6422	53.0305	12.2332	46.0038	279.097	1009.81	298.363	3731.88	2033.78	1931.55	5668.66	1198.33	2510.63	1018.38	795.746	596.199	319.84
Traes_5BL_39FD9626E.7	9.2016	8.5154	13.6476	1.23949	1.29909	4.93964	1.74776	1.34818	3.38112	4.35541	5.07152	9.37566	10.3094	6.95194	9.62498	10.6757	7.35911	7.95504
Traes_5BL_EFE5243F4.1	8.51091	1.85405	56.6869	9.64039	0.479318	4.53672	35.6582	24.3117	118.118	277.393	475.517	127.602	974.338	135.052	1330.73	653.89	1547.65	2194.82
Traes_5BL_2C797FB98.1	13.7316	13.1803	8.98139	19.1348	15.2644	17.5378	1.45043	0.691916	1.83723	3.40721	10.2438	13.1126	5.48416	8.45712	9.46816	2.78478	12.4124	10.9141
Traes_5BL_6FB7A4B58.1	0.25471	0.418075	0.028337	0.0270515	0.832336	2.50971	14.5949	6.06771	253.933	19.8394	12.8065	128.755	5.94913	26.7382	2.96633	7.40958	1.2603	0.300109
Traes_5BL_5081CE9EC.1	0.315207	0.115776	0.1079	0	0.349718	1.95374	5.02125	1.71143	113.552	8.68552	7.47328	56.0304	3.90222	11.912	1.70351	2.12934	0.860495	0.0857054
Traes_5BL_19F72427D.1	27.2615	31.1136	0.491822	11.4248	70.0722	54.5293	338.743	307.95	218.48	668.915	391.496	100.052	299.964	83.9197	485.301	200.182	175.495	443.394
Traes_5BL_076531EDE.1	6.90462	3.20922	3.51317	2.75092	3.86014	9.52433	42.054	26.6226	45.6556	64.9057	50.614	43.7444	48.5511	23.6993	50.599	27.2533	33.5443	39.5452
Traes_5BL_FCF62F21B.1	84.6329	96.7243	120.367	13.3448	16.9523	61.3908	270.913	148.11	378.808	314.108	230.295	195.324	205.775	77.0609	150.745	99.5444	108.2	115.05
Ta5blMIPSv2Loc017695.1	1.32707	0.226308	0.506192	0.322153	0.897221	3.69446	6.59451	2.91523	9.87264	16.1135	15.7925	19.9404	7.36915	7.36348	3.69181	0.485595	2.19956	1.39608
Traes_5BL_D203F3948.1	395.818	344.75	130.923	71.6695	78.8609	182.885	321.519	198.5	312.581	384.753	369.016	260.132	264.5	168.222	222.802	169.458	178.9	207.189
Traes_5BL_426C96BAF.5	1.05746	0.472896	0.602835	3.63707	8.03712	11.5586	9.44744	8.36898	11.988	11.2999	13.655	12.4527	12.3716	8.35895	11.6956	6.64337	7.09542	10.3256
Traes_5BL_80380D7C2.3	134.499	97.517	166.29	15.9472	15.6688	74.8968	288.837	202.889	288.648	464.042	437.442	329.765	341.301	162.056	341.761	202.117	261.927	301.939
Traes_5BL_7E69810D5.11	7.74862	55.1427	9.32905	5.46102	10.2058	1.53554	2.34178	4.36108	2.37987	2.83511	2.77264	2.75259	2.62882	4.26755	4.16889	8.20895	6.66079	5.44694
Traes_5BL_4F4E0B862.1	0.128361	0.102152	0.288504	0.201564	16.8612	8.1988	6.08584	4.15488	79.2287	0.647027	5.4387	105.957	0.816487	64.0655	0.457455	0.625387	0.75171	0.15124
Traes_5BL_6E72047B61.1	0.297823	0.0507886	0.132534	0.722982	3.43265	1.99361	3.94655	2.53116	12.1991	5.13346	6.55676	16.3863	3.07549	5.27023	3.80147	1.68138	2.43912	3.55921
Traes_5BL_FD8E01879.2	5.30115	2.23144	3.05124	4.21191	7.3767	9.78821	19.679	13.9892	23.7586	31.2954	33.3835	26.3723	23.0052	17.0698	20.9319	13.6121	17.816	18.0417
Traes_1DL_C91636A55.1	35.4403	35.439	21.3941	43.0291	35.1273	92.0106	173.437	118.498	174.038	260.742	212.668	162.341	198.81	85.1187	168.611	127.301	106.004	99.7331
Traes_4DS_63083B4941.1	14.1282	35.9563	15.702	2.37641	7.69329	11.6203	10.6747	64.6494	0.351503	1.69215	1.79225	1.20091	0.489065	9.03414	0.328606	0.209938	0	0.591496
Traes_4AL_08821C580.1	7.51453	3.84442	1.36491	5.34227	2.90315	15.1778	30.9318	18.0925	52.4275	25.0003	24.0901	25.6801	24.6811	3.21975	12.4141	6.73392	6.90783	5.24008
Traes_3DL_A96DF70FE.1	5.28359	1.54395	0.784661	3.15027	8.76915	15.698	20.665	16.4809	26.925	16.894	19.5093	12.569	9.56338	5.80563	10.9357	14.0213	12.3344	15.5343
Traes_5AS_653E5B343.1	6.05571	8.72451	5.94725	0.532262	1.69416	2.92626	11.2615	11.1596	1.02347	0.447913	0.496999	0	0	0	0.637869	0.305638	0	0
Traes_5AS_4436E768F.12	11.0713	6.38968	9.42934	8.1718	8.75533	22.6195	25.9336	11.4293	53.0253	52.5219	64.0133	87.8297	54.6177	54.7271	51.203	32.5593	40.7173	43.6141
Traes_5AS_44322BC0E.1	7.4519	36.0986	17.5893	9.53163	10.9659	17.3149	42.6221	78.4547	1.01169	7.99483	1.80472	0.248154	3.37668	0.165932	0.301669	1.34223	0.995964	0.232525
Traes_1BL_D2EDF576B.1	0.643381	0.681113	0.359018	0.234738	1.63758	13.7559	101.111	21.1412	648.54	164.305	132.409	557.683	67.1534	181.002	56.531	81.7599	31.6146	12.0842
Ta1bsMIPSv2Loc037576.1	57.6638	157.826	14.8426	34.7316	44.9412	37.8012	134.335	64.125	38.0625	14.7368	8.38555	9.46422	10.6518	1.97256	3.49777	6.78985	4.40836	2.97505
Traes_1DS_B73475505.1	6.89112	2.58471	1.75953	2.38359	6.46665	20.7121	75.6472	21.6432	279.546	174.025	94.4644	254.709	66.7667	130.369	54.6383	76.5565	37.7531	15.6398
Traes_1DL_AB64D64A0.1	177.824	272.725	242.905	23.6484	55.7568	43.3379	69.2147	103.297	56.8412	68.4089	26.222	36.4122	32.1618	68.1754	16.532	13.5795	6.33193	0.910954
Traes_1DS_D2817D6A3.1	17.2115	24.9212	17.1666	0.242084	0.271246	2.59075	13.1962	5.7373	9.71733	8.88127	9.09388	3.29006	2.7799	1.26528	2.77771	1.75027	0.87645	2.01805
Traes_5BS_601140C9C.5	19.8852	37.0293	13.0987	3.3957	1.97366	2.57421	2.94978	2.95764	45.2672	10.747	39.1172	21.7548	2.78674	62.3601	2.68868	2.66858	21.0212	11.6324
Traes_6DL_7E6CE0C8E.1	110.022	86.7445	156.297	18.2247	32.2269	68.7567	374.105	220.334	371.09	426.765	387.752	244.342	221.801	103.241	225.316	130.6	157.247	181.296
Traes_6DS_016F70618.2	26.7417	11.3524	17.5196	58.5395	69.2952	141.252	271.815	162.568	381.6	339.778	403.442	353.221	243.919	203.217	228.582	139.863	156.514	197.493
Traes_6DS_2D5442E04.1	12.8923	4.40751	6.05812	10.2901	14.5816	31.6777	35.4768	22.6603	46.0019	58.2687	64.3148	55.9483	69.5341	39.9008	59.2263	39.4934	46.4686	54.3947
Traes_6DS_7088F2B171.1	5.67321	2.49172	10.1839	0.34687	0.138159	2.4486	11.0786	1.4875	34.9119	3.34923	7.81619	22.3963	4.65521	5.229	1.46306	5.0509	5.80545	1.5534
Traes_6DS_204661A07.9	30.115	24.3752	42.0872	5.69177	3.07303	17.2156	51.5335	13.289	79.298	29.0756	38.3497	73.2901	41.6337	12.7034	21.1386	25.9484	38.4582	17.2139
Traes_6DS_F98476E09.1	0.100441	0.119899	0.0446971	0.469364	3.30482	4.75039	7.20426	3.24091	13.1687	8.34849	5.43851	6.09691	3.21925	2.10876	3.45165	1.10259	1.91938	4.20119
Traes_6BL_34C164C83.2	9.90473	9.88076	18.8749	16.8939	2.75119	19.7988	2.72393	7.60332	11.7176	15.8264	15.9634	13.4108	8.15309	12.1047	4.30514	34.0256	31.218	18.8182
Traes_1DL_DDBE5CFA9.1	0.374222	0.281146	0.214927	0.0705545	0.646693	8.07449	76.9345	13.3439	729.744	108.468	112.216	646.452	56.1669	210.708	43.9352	72.8388	18.5733	5.27351
Traes_1DL_B3B5D7203.2	4.24724	0.145691	2.31788	0.164677	4.21307	6.00533	5.47293	1.57115	7.92211	2.24107	3.03437	84.568	4.60025	33.7962	0.0745561	0.107172	0.0333151	0
Traes_1DL_0F9BA242A.1	1.16418	0.0969567	0.626503	0.0230032	2.68466	2.75065	5.19791	1.52878	7.43102	0.348441	3.51185	58.8234	4.13568	27.3977	0.0413509	0.0792541	0.036955	0.0318996
Traes_5BS_33597360E.1	0.473592	0.424006	2.70999	0.142908	0.571028	1.23294	2.07115	1.01471	17.9959	0.929007	1.42156	17.6699	1.14437	11.0326	0.61067	9.95208	3.64272	0.390471
Traes_5BS_B3834F8C0.2	13.1094	11.1224	21.7923	9.11314	2.73464	3.03649	14.4902	4.26057	1.9913	0.232393	0.25786	0	0.147766	0.454928	0.496423	0	0	0
Traes_5BS_2C2072466.1	12.5907	13.4713	16.1864	4.59602	3.02667	4.9828	20.4207	10.0626	5.37112	1.30034	0.332964	0.195218	0	0.783238	0.997126	0	0.254607	0
Traes_5BS_31F189259.1	8.33304	5.02605	8.04111	4.47165	2.60939	4.68636	9.55563	5.92601	2.25709	0.188151	0	0	0	0.368321	0.267944	0	0	0
Traes_5BS_8A15F0117.2	7.63395	4.78395	4.91285	4.71949	8.17671	16.678	22.6258	12.05	39.255	37.6853	45.5892	54.4447	37.628	42.1753	32.7907	20.3201	25.7703	27.9674
Traes_4DS_191E32A5C.1	0.683117	0.472107	0.223995	4.49051	13.1587	14.2963	16.6751	12.3987	34.0101	22.2106	27.7252	46.659	17.3099	29.5899	16.5838	7.26209	7.70484	12.5815
Traes_5BS_36C5B305D.2	5.78008	3.70388	4.45893	1.337	4.13472	3.48557	6.44253	2.61352	0.8265	0	0	0.261341	0	0	0	0	0	0
Traes_4DS_F8096F2C2.2	5.04256	3.1189	1.30111	0.272999	0.808816	7.41617	24.2423	12.2719	33.8261	49.4406	53.5689	44.6264	39.723	14.0474	33.2743	12.5085	19.0642	23.6202
Traes_4DS_90830E0B2.2	7.28395	44.8645	24.0134	1.4648	5.51714	20.4223	18.8275	71.5349	0.158435	1.1094	0.410326	0.992374	0.235135	1.26685	0.0658287	0.0630843	0	0
Traes_1DL_49EA4FCD8.1	38.4029	27.8824	26.7301	2.03469	3.84672	7.19471	33.2807	25.5369	36.9734	30.311	21.8004	23.5157	14.0779	7.76182	15.5634	11.6994	10.0143	12.8216
Traes_1DL_28FE5EC92.1	2.43294	0.270165	0.302144	0.769166	9.07881	11.249	8.97095	2.45324	29.2567	11.2869	19.055	113.22	5.78765	22.8077	1.29625	0.828141	0.46338	0.199995
Traes_4DS_8721A5B16.1	2.16645	16.379	5.70893	0.685755	3.90593	4.79948	8.8887	30.7975	0.156153	0.318914	0.606623	0.177832	0.289685	1.07023	0.194641	0.248702	0.0579831	0
Traes_4DS_C045C0F1A.1	0.516005	0.155123	0.0649297	1.31526	23.4323	17.3997	14.7488	10.2761	59.5126	2.6979	8.36661	89.5117	0.967686	69.3347	0.788965	0.660853	0.298742	0.379989
Traes_1DL_3F98D66B0.1	2.23793	0.742079	1.54918	2.85217	5.15558	14.265	15.958	6.64443	19.3476	23.6018	20.8618	22.1205	16.7875	9.39709	14.0521	10.1907	13.9159	12.0122
Traes_4DS_27CCFA657.2	32.875	21.3409	45.3406	8.40736	12.6567	39.7801	217.185	122.149	221.599	338.597	272.461	222.432	253.584	93.5041	254.936	188.948	187.047	167.681
Traes_4DS_5A7ABE019.1	549.431	692.026	822.347	2185.14	2286.1	1464.94	585.251	1039.64	749.542	593.839	717.295	491.984	734.233	1108.75	762.937	658.08	977.038	678.021
Traes_4DS_FAF06B392.3	0.615903	0.245072	0.219264	0.249015	0.566988	2.38579	3.49242	0.579633	10.9098	12.3891	15.1491	20.5004	6.68223	8.36061	5.05204	2.75593	3.49356	4.91282
Traes_4DS_F2FFC249F.1	129.463	59.7662	54.3628	6.85021	8.24631	15.5372	56.8392	37.0517	31.8325	72.3153	70.3435	27.395	52.8454	9.30883	42.7272	29.5466	42.6195	49.9862
Traes_4DS_3D70C7840.1	13.7581	44.8034	16.82	1.31667	3.64574	7.2829	8.3981	29.3464	0.0463133	0.486445	0.224897	0.0791149	0.103101	0.476128	0	0	0	0
Traes_4DS_B2258FDCC.3	5.77446	4.02456	3.67098	2.34646	2.45735	7.28783	16.2865	7.52241	17.4912	38.5433	39.1392	30.555	38.6938	24.837	36.0998	25.7756	25.6579	26.1591
Traes_4DS_0A7E021B3.1	11.1353	2.44915	5.43777	17.0112	24.8114	19.0643	3.70737	8.10261	16.5848	7.18416	9.92275	10.2997	10.2221	13.4525	4.26984	7.29366	6.72143	4.07569
Traes_5AL_946C19028.2	0.587534	0.191279	0.0950758	3.1767	16.9543	13.4494	6.76919	3.58154	11.5514	7.50427	6.19732	8.60862	4.66228	3.47631	3.18156	2.89257	2.87979	3.24102
Traes_4DS_CC9F9317E.2	137.857	74.252	79.606	14.8986	49.2618	214.366	599.547	160.096	2092.77	973.769	968.293	2386.38	567.969	944.402	422.005	336.128	238.196	145.85
Traes_4DS_B4AAB9463.3	2.60088	1.92292	0.69841	2.42881	6.1244	7.55057	10.8204	8.75211	25.7022	17.2283	16.7047	28.7415	18.3747	17.7358	16.0775	14.5308	13.7137	11.9367
Traes_4DS_505152971.1	2.66982	9.82081	5.1882	5.41724	4.46412	9.92241	13.7482	8.77363	13.3582	11.4254	13.1629	19.2542	15.048	6.30792	10.2743	9.65288	10.9743	12.2078
Traes_1AS_CE0DE9D04.1	903.422	514.565	768.895	325.042	263.91	648.106	1638.89	773.318	2163.35	3831.37	4828.34	3312.08	3152.67	1138.8	2836.47	1246.07	2007.84	2727.78
Traes_4BL_99574CDAC.1	92.0779	143.478	205.19	64.4978	178.681	371.832	865.023	391.229	1463.28	667.904	108.739	601.741	258.836	185.939	104.133	740.726	192.842	29.814
Ta3dsMIPSv2Loc058323.1	0.44253	0.105652	0	1.65437	2.5531	3.48828	2.29109	0.803198	3.25345	3.89182	6.21418	5.00194	2.65566	2.22982	3.1091	1.94314	2.41616	2.71132
Traes_3DS_3F1246B99.3	31.9158	14.1553	24.4569	7.83241	13.245	29.0188	52.7253	35.5055	40.3682	53.5128	59.3376	12.7668	38.8345	8.31457	32.9081	17.9658	25.9153	32.3021
Traes_3DS_D1031AFC6.4	3.42086	1.17662	1.41911	5.71449	12.518	23.6136	29.7053	14.0899	57.0845	37.0928	38.2943	69.7228	23.605	38.7103	19.0395	15.2331	12.0295	13.5264
Traes_3DS_6F0C760D7.6	6.55598	3.87529	4.71728	3.2621	2.5084	7.82783	11.5665	9.17827	22.6022	31.6747	30.0664	27.3473	25.7258	22.7824	24.3216	15.3634	15.7236	16.9343
Ta2alMIPSv2Loc061088.1	10.5709	7.02488	12.0271	1.01852	1.47359	6.58589	25.3305	15.7139	38.4575	20.3369	22.4359	37.4098	25.565	20.592	18.4755	21.2145	18.3708	17.7837
Traes_5AL_F8B65EAB3.1	8.11649	3.61274	6.00303	4.788	3.81852	11.035	36.1997	30.0107	47.7098	63.2074	49.7363	42.2716	50.0188	24.7503	50.9311	29.4608	37.5423	41.1553
Traes_6AS_DAF6516B9.1	13.4425	3.08975	1.26329	20.7145	35.9773	40.1471	43.227	35.36	47.5727	91.0695	73.3281	55.0514	45.4366	28.0474	37.4919	19.1865	29.1755	32.4641
Traes_5AL_3DCE30147.1	199.823	109.865	186.702	90.1729	55.3103	186.633	734.227	523.372	655.297	894.589	767.657	595.285	703.391	421.27	691.443	495.143	544.373	630.119
Traes_5AL_9A9CE7530.2	0.164071	0.0384216	0.0286446	0.590668	7.22519	7.61558	18.4035	9.42525	42.7554	21.9872	16.6213	37.7189	8.62215	14.458	5.55779	3.70066	2.73621	1.86619
Traes_5DS_ED8F03390.1	16.261	7.97699	10.4197	5.86262	7.26066	16.3734	29.9317	14.795	54.5962	50.5852	59.5249	66.4046	48.315	45.5041	44.7288	29.0202	34.5127	40.2893
Traes_5AL_F4F81C76E.2	7.12324	5.83392	6.79238	5.7595	4.65492	12.1142	18.0764	10.8099	16.1006	44.3065	49.2427	24.5606	38.3308	12.2933	31.2672	19.0637	23.1275	28.5738
Ta5dsMIPSv2Loc064890.1	34.4912	32.6019	82.6893	7.7127	3.51581	9.44775	37.6296	43.8053	18.7887	12.8685	7.37766	2.18616	5.80881	3.46969	12.0989	10.2379	3.27664	4.84796
Traes_5AL_BB55F989A.2	0.420438	0.661202	4.07494	0.555696	1.0528	3.6417	0.40313	0.423945	2.17535	0.050064	0.777878	3.81386	0.445414	0	1.21288	8.82121	6.31326	0.935752
Traes_5DS_3186C8F7D.1	13.5515	15.0213	20.6761	10.326	1.4543	5.74609	13.4565	3.5788	2.76749	0.346046	0	0	0.146688	0	0.328534	0.157419	0	0.126722
Traes_5AL_0CFF03836.1	34.0777	34.0511	41.6645	3.46935	4.25062	22.0404	101.236	54.4401	121.196	99.7599	90.5495	52.4069	58.5185	21.264	45.3277	27.8318	29.1342	31.4789
Traes_5AL_3AF3E7C87.2	0.727155	0.239887	0.121471	0.733569	2.30931	10.1896	45.8299	14.54	411.4	85.5431	54.4308	235.98	24.1553	42.0191	11.8388	19.8551	11.0766	3.41632
Traes_5AL_EFB6E50C9.4	1.0677	2.0089	0.618459	2.76328	8.88779	4.92701	3.49104	5.80045	1.84417	8.6976	5.32132	0.612687	3.69549	1.71136	6.94367	1.37269	3.93857	7.36813
Traes_6BL_256CF1ED4.4	0.850706	0.718514	6.88707	3.36518	0.485375	0.66397	0.227347	3.92108	0.556459	3.07683	4.59879	8.317	1.49067	0.758861	1.03197	0.788274	0.516562	0.177553
Traes_6BS_72F59E261.1	21.7525	20.1343	17.461	6.78824	12.3238	10.9628	29.2094	25.7797	21.9725	39.14	50.2856	54.0721	31.1164	30.566	26.9815	13.513	21.932	26.0442
Ta6bsMIPSv2Loc073803.1	0.231906	0.138406	0.2064	0.924453	4.6992	3.79237	4.77926	2.69228	4.26507	5.27022	2.91611	1.36746	1.85833	0.243392	1.30325	1.27294	1.0468	0.922235
Traes_7BS_91EA4C6E5.1	12.209	16.0112	6.73402	5.1136	10.8509	52.5622	457.561	120.681	1320.69	1231.03	925.362	1923.49	695.149	1654.94	616.41	736.944	466.852	157.832
Traes_XX_DCD24767C.1	1.94613	2.25482	11.238	0.632226	0.619183	6.19294	107.795	72.795	107.556	143.297	145.141	156.023	114.765	83.2879	137.105	105.074	92.1279	107.17
Traes_2DS_13B55EFDA.1	22.8559	12.9598	12.2053	24.2742	74.1732	173.157	879.469	343.394	2753.67	1350.05	1240.29	3415.85	723.989	1264.43	678.974	484.238	440.666	319.118
Traes_7BS_ADBDF64EC.1	0.61425	0.117323	2.37844	0.0497015	0.131833	2.27479	0.954062	0.325449	3.81304	0.408299	0.52175	11.5911	0.678169	18.2915	1.43018	5.01703	2.11762	1.04636
Traes_7BS_462DD3C32.2	36.852	10.1249	23.6526	28.8598	24.7821	54.0316	86.0485	54.2231	88.8306	124.367	141.311	72.9782	127.012	46.0686	120.029	102.688	112.668	123.645
Traes_6DL_C8292F26F.1	3.20061	1.52379	1.07092	44.8408	140.086	189.123	321.833	133.355	704.007	494.641	531.63	1033.06	433.218	747.709	368.932	243.345	230.712	279.198
Traes_6DL_9EAD67179.1	6.85315	2.15834	3.14056	14.4453	21.8458	55.9106	80.1455	45.9021	149.722	129.547	167.482	221.702	129.743	163.352	114.87	70.0868	76.6258	92.6009
Traes_6DL_D343E8C06.3	8.58995	5.04586	6.34273	3.53093	5.52398	19.0066	37.7455	19.1661	44.2032	61.0191	60.5346	63.5759	47.9015	20.4521	39.0507	19.077	22.867	27.6643
Traes_6DL_1CCB8CC4B1.1	668.77	664.478	605.954	150.891	11.7325	30.6411	3.35949	0.496367	1.9764	7.57579	8.86935	1.62989	11.4547	28.4927	13.9318	53.7295	50.4102	11.5994
Traes_6DL_2C4C7176F.2	0.414483	0.129738	0.0959316	0.479965	3.66335	3.10681	3.96993	3.25082	13.8006	2.64237	6.69516	19.1607	2.97924	9.06244	2.05502	0.863592	1.32978	1.96838
Traes_3AS_924A341AA.1	11.6638	32.6491	7.11291	2.68398	4.30799	4.68217	66.2806	115.678	2.44815	7.67359	4.01629	0.452114	7.10708	0.566856	2.39177	9.95859	7.73923	1.71785
Traes_1BL_0D5375344.1	0.598921	0.28598	0.10661	0.203548	3.13143	5.97999	46.2531	9.66267	667.675	53.5713	29.0796	337.228	8.65871	44.7647	3.29311	7.71424	1.47151	0.282269
Traes_1AS_93F262E7F.1	9.67007	22.6897	18.4337	3.9785	3.46062	4.58049	8.05366	16.2675	0.997525	0.836354	1.28751	0.55885	0.642137	0.180182	1.2565	4.95784	2.77767	0.599867
Traes_1AL_5A3A261DB.1	17.5602	8.93465	12.2469	11.1043	9.80925	27.0788	42.4759	27.692	52.9808	53.5975	50.0161	47.3613	51.6692	30.9446	49.4196	37.5841	37.486	42.8726
Traes_7DL_1D415A4CF.2	20.6527	21.8313	26.7032	4.16367	5.01024	19.9777	115.993	71.0409	137.665	142.934	118.65	123.455	115.104	65.1218	111.553	80.5589	77.8229	81.7237
Traes_1AS_D930B0312.1	20.0094	33.7924	21.9865	0.243858	0.495515	2.75469	13.5998	6.71379	11.2215	11.9542	11.9196	3.74499	4.74052	0.719246	2.86956	1.9934	1.62606	2.14631
Traes_7DL_C0E4DB9C0.1	8.24138	2.90121	2.96292	12.5358	15.4835	42.9677	48.5954	24.7943	84.3496	65.297	67.8233	62.2921	57.9898	33.9919	56.6869	25.7624	34.1461	43.2991
Traes_7DL_64905FA8B.1	5.82963	5.6703	3.90738	4.46392	23.3131	14.9813	12.2651	8.12796	33.0114	3.44775	3.99689	53.4794	2.51944	17.8301	2.63817	2.21216	1.73553	2.40264
Ta7dlMIPSv2Loc088416.1	0.353733	0.070377	0.262358	1.75319	4.09224	5.52503	19.3311	16.2291	26.0062	26.5565	27.1515	20.2381	11.7397	7.92175	11.3457	5.43634	7.32299	6.66853
Traes_7DL_630534A5F.1	11.8631	70.616	7.49784	0.562468	0.797295	3.54033	7.70418	5.71363	3.81987	2.87024	1.22823	1.3719	2.83716	6.96509	6.00939	14.0241	3.06958	0.601179
Traes_3AS_2943E5667.1	3.01099	1.68483	3.16939	1.30578	1.55506	5.38615	11.5046	5.80457	16.6466	27.2571	17.3388	19.3719	15.5085	16.1381	16.7221	10.1434	8.99044	10.9045
Traes_7DL_9EF4354F6.4	4.41878	5.36079	2.31209	14.4595	23.9411	22.2281	60.1147	72.0408	34.4658	36.7074	31.9125	23.0295	28.1046	9.34039	29.9505	24.5638	21.5345	30.8215
Traes_7DL_CE37E2AF1.1	2.45905	1.70706	0.810846	5.33039	4.47755	18.0758	3.76429	26.8075	1.61158	1.19932	2.72375	0.764237	6.79796	0.515207	1.38568	3.59125	6.05264	2.8188
Traes_7DL_310E46F15.10	49.1827	37.431	52.3772	1.87405	2.42786	23.8662	249.255	111.497	333.167	290.37	300.076	250.239	193.072	76.0232	156.59	59.2559	74.1412	90.948
Traes_7DL_E046FBCC4.2	10.2116	4.47828	7.74897	4.3798	4.16347	15.1933	28.3222	17.3378	48.1999	61.556	60.6579	52.2321	55.61	32.9904	48.9899	34.3498	40.2899	44.3525
Traes_3AS_21041A74C.1	7.95206	3.50557	5.6724	24.1456	47.9298	71.3516	76.3095	51.0753	111.278	126.083	126.957	180.32	96.3574	147.142	91.138	75.5438	56.8702	65.8134
Traes_2AL_3D2A36A2B.4	403.575	494.83	353.423	236.995	323.913	220.088	244.17	160.09	446.992	219.597	337.045	4054.52	522.927	26982.8	482.608	455.677	384.349	411.864
Traes_3AS_7F4F840B3.1	8.65665	3.41609	6.24007	8.20606	10.8992	26.5052	41.7465	24.5995	73.9872	80.7192	96.5464	90.1494	80.5976	61.8839	88.2898	45.8648	64.4512	71.8188
Traes_1BS_B3530D4C9.1	30.8162	66.7829	6.63706	15.8324	19.1876	22.7868	57.4888	36.2777	20.7503	6.68826	3.61832	3.29497	4.37098	1.04644	1.50711	3.36636	2.12968	1.64908
Traes_3AS_4F5A9DEAB.1	21.8834	10.0219	17.1509	16.084	20.7951	38.9731	55.1729	38.2476	53.8221	103.669	109.184	62.2184	115.28	33.4658	110.307	70.9699	87.1972	113.59
Ta3asMIPSv2Loc096128.2	0.148377	1.83646	9.00231	0.173615	0.245162	3.23001	7.70366	4.49009	3.25907	0.676424	0.0588616	3.53987	0.0928431	0.571681	0.367582	2.90562	1.94128	0
Traes_1BS_672D28589.3	4.12519	8.13646	11.0459	0.482351	0.694206	1.02756	13.8587	29.7994	0.741983	1.78698	2.07971	0.396083	1.75031	0.355815	1.80647	4.82205	4.54605	0.535099
Traes_1BS_58B4D7271.1	13.2337	14.7314	12.5786	0.684565	0.772728	3.59087	14.8617	7.16914	13.1961	13.4086	12.3309	5.14819	5.77312	2.12102	4.67724	2.46746	2.9031	4.29315
Traes_1BS_7949CB07A.6	27.8606	15.5186	41.6606	15.9816	17.017	29.0007	62.6019	46.6148	96.7148	97.4393	100.15	85.0557	105.187	62.8221	102.304	71.9066	87.2566	86.6032
Traes_1BS_EB61B4270.4	19.3564	9.3153	17.4815	9.89831	12.6628	19.2824	37.3547	18.112	45.8211	41.2699	37.4168	40.7399	30.9517	25.4976	30.4823	21.6801	22.1989	25.7653
Traes_6BL_B51240ACF.1	378.23	436.529	213.906	58.8757	4.22995	12.7799	1.60518	0.115431	1.61313	2.39416	8.14088	4.79241	7.53938	72.1988	6.44727	39.8256	26.2303	3.03486
Traes_1BL_DDA3C6366.2	19.6855	11.3114	17.0098	12.8829	14.0226	34.272	45.8627	29.4581	51.633	58.183	52.6042	46.5641	54.6181	35.6521	50.9677	39.3502	37.2489	39.0536
Traes_1BL_AF69F4610.1	6.0366	1.39545	0.594084	8.3083	13.812	20.7271	24.9156	19.7049	31.8055	45.9209	54.1821	39.5566	35.6656	23.5806	37.562	18.2568	26.0701	29.6913
Traes_1BL_E38BBC0DA1.2	0.212861	0.062019	0.157874	0.05221	0.725726	3.82052	15.9656	3.94976	958.045	60.6658	31.2036	826.633	26.7546	164.506	10.1419	29.9514	9.47522	1.0992
Traes_1BL_688EF6A1A.1	4.15915	1.67965	1.13821	0.0905647	0.76866	1.67788	5.47172	3.54701	5.11916	7.77498	8.38167	6.06855	3.86687	1.34277	3.58739	1.12334	1.54224	2.61185
Traes_1BL_DDF7D3F25.3	0.838354	0.46568	0.479612	6.56978	12.3629	18.8177	35.1184	22.0284	102.314	50.92	62.7103	159.448	41.0351	54.6745	39.5064	21.4832	22.7417	33.4579
Traes_1BL_5AD1617A8.2	36.444	21.3484	25.675	5.11036	28.7829	90.8891	257.958	77.4166	1475.2	484.3	440.159	1724.08	232.09	654.008	127.462	160.667	73.3774	36.1634
Traes_7DS_6333B91F8.4	41.4338	13.8988	21.3632	25.5385	17.6575	30.7209	36.2593	27.0322	58.9217	83.078	109.003	63.8608	90.9306	43.5135	90.6422	60.1989	80.8648	107.086
Traes_1BL_A7A6C5DB1.1	6.95869	3.13957	2.24326	3.35191	5.92721	9.02209	21.8667	14.4202	39.7461	43.3687	50.4036	68.3552	38.9349	33.8211	37.0733	23.1773	26.6254	29.1807
Traes_1DL_10172C13A.1	0.444807	0.132745	2.17738	6.51925	0.100244	2.0453	0	0.112129	23.4363	14.0731	60.7411	38.4059	23.2049	28.0162	84.2418	4.39457	42.8039	107.831
Traes_1BL_51774DCD7.1	14.3653	140.241	60.0324	34.3013	41.4539	44.1806	125.023	213.78	6.17084	6.72937	2.06321	0.345618	3.82843	0.346666	2.52191	19.3342	3.26802	5.54464
Traes_1BL_BF3A1FE7A.2	41.3981	30.0173	26.4794	32.9808	24.7955	61.9654	144.691	92.8212	196.623	270.747	251.679	197.035	237.403	119.433	206.205	143.977	137.899	122.297
Traes_1BL_C26C09D3C.1	31.2903	21.7527	28.8182	15.4209	13.809	37.5155	73.6852	44.7282	85.0434	112.823	112.919	75.829	74.1639	57.006	80.3906	57.2747	53.0163	60.2199
Traes_7DS_507FCDE0F.1	8.34628	15.4637	18.8804	3.47181	2.0377	2.05594	1.78169	9.38021	3.51548	1.77162	1.13808	1.27386	1.06719	0.365063	1.72623	8.01684	4.27215	3.17554
Traes_1AL_8469289D7.1	0.639131	0.464404	0.197857	4.67481	8.64223	13.4171	19.2722	13.1134	61.868	35.3164	47.1232	117.158	24.6729	45.0397	25.2954	14.8862	16.7688	24.294
Traes_1AL_B77FFBAFC.2	0.036263	0.259729	0	0.0308107	0.882619	4.25593	30.5082	4.93634	454.647	21.1184	21.7497	283.426	13.5022	109.024	10.3018	25.2646	10.6915	3.84539
Traes_1AL_914726769.1	5.42629	0.709008	0.349985	7.45004	12.0347	17.5867	22.4677	15.7354	38.933	40.2167	51.4154	46.6186	33.1256	26.9974	36.9348	17.2551	24.4292	27.4588
Traes_7DS_372C813A71.1	0.922991	1.03294	0.0513424	3.08784	31.6174	22.9887	34.8436	24.9541	112.742	3.03159	13.8672	119.42	1.25885	49.4144	0.704858	0.337737	0.393704	0.339845
Traes_1AL_46F40DCDD.2	0.485275	1.0139	0.894749	1.39794	7.28112	2.81661	3.50897	6.7494	37.1181	1.86554	2.33624	90.2507	2.4481	18.2322	1.09203	2.32611	2.40132	1.45397
Traes_7DS_74679753D.2	5.45811	1.22719	1.44839	0.439267	0.491723	2.26021	5.02449	3.60957	8.20709	5.45377	7.96077	7.52002	5.63534	4.1855	4.88007	3.11054	4.12503	5.1357
Traes_7DS_BAA539E8E.1	16.1167	14.7962	4.00369	4.86695	13.6825	11.9898	69.5683	81.9409	18.3998	67.9604	51.8382	21.4737	39.9459	13.4533	34.5508	20.2736	23.1031	36.6822
Traes_1AL_69445B187.1	3.12752	2.38709	2.04885	10.0956	19.8351	28.6182	52.5553	34.9945	87.751	71.1224	82.2461	113.382	65.7252	61.5532	56.5884	29.6569	35.627	40.9987
Traes_1AL_DC43D6836.1	2.01335	3.49034	4.63198	10.9387	9.88619	10.6099	5.56243	6.50564	12.7925	18.6915	17.0207	13.5814	27.5691	24.2243	40.9334	35.0873	26.8459	31.1341
Traes_1AL_43793ABCE.1	0.898249	0.434351	0.255869	5.53436	14.2077	24.5497	21.1636	13.2807	26.6208	29.5088	32.5943	37.0794	25.8712	15.2875	27.4117	13.8015	14.8329	19.0674
Traes_2DS_1063CD755.1	0.650051	3.62126	0.867836	5.15491	4.10195	12.5255	50.7158	21.5214	0.929274	9.06332	1.54716	0.226776	3.98967	0.909855	1.98569	1.11003	2.80978	2.93601
Traes_7BS_C8827B7C2.1	9.62992	0.190954	42.5693	8.31791	34.5797	0.280207	10.5593	19.0979	11.7997	20.8277	11.6503	59.4663	12.9159	0.671691	29.1719	14.095	25.8524	0.188477
Traes_7AS_4DEF89578.1	0.117439	0.630867	0.125518	0.249516	0.423482	8.56836	11.8788	0.769753	307.286	3.65272	1.11807	87.018	2.0823	13.5613	0	1.89084	0.801518	0.0830811
Traes_7AS_95F4E4729.2	105.268	25.7985	59.7861	24.0417	18.6394	37.3634	72.7627	40.451	95.174	120.148	127.62	97.0724	126.334	53.7632	126.862	91.8992	103.633	124.766
Traes_5DL_43D95A3FE.1	4.52225	13.0626	2.08698	14.8474	23.0505	19.1682	165.058	283.393	2.46276	36.6452	8.77004	0.81803	14.7723	0.234431	0	4.73956	1.75275	0.197344
Traes_7AS_0F7738049.11	4.94249	3.38322	4.66061	30.0335	26.4346	12.1	2.40938	6.5701	8.42736	4.71883	9.98233	1.22987	10.4126	8.41752	6.33637	11.0844	8.40622	5.97907
Ta6blMIPSv2Loc120104.1	30.6684	17.7328	28.5749	258.129	670.854	648.853	837.822	748.462	715.168	733.898	566.834	583.762	369.264	329.99	295.683	192.879	217.156	289.643
Traes_3AL_6D2E5EFF6.3	205.081	129.881	200.52	99.1917	119.877	349.599	496.631	312.745	533.272	757.33	941.576	671.278	774.111	447.75	663.496	494.667	566.964	662.409
Traes_3AL_6D2E5EFF6.2	67.6303	36.3507	59.8771	28.8813	40.5375	92.7268	150.283	93.7227	161.399	220.258	236.39	183.807	231.566	135.299	198.206	144.336	165.294	180.23
Traes_6BL_B435296EA.1	3.9299	2.81474	4.47704	18.2978	30.325	31.9415	41.7095	29.4824	40.8345	40.7994	32.5499	34.7133	23.5837	18.8119	17.6467	15.4155	17.38	18.0585
Traes_6BL_7E9C131F4.2	30.7975	19.2127	28.5346	3.5287	4.09815	17.0495	40.8186	26.9119	66.3192	77.8349	76.422	83.1999	60.678	35.2988	53.9655	32.6343	41.4458	47.3295
Traes_3AL_38EDC364B.1	28.3374	11.2554	10.9265	5.44036	7.03577	22.7544	82.8009	41.2505	107.395	137.793	148.296	166.594	77.5875	39.519	53.4025	28.8479	35.6685	43.8894
Traes_3AL_335A99F4D.1	15.637	9.65669	14.9563	7.61721	8.60799	20.3424	37.9596	25.1017	59.8312	42.5302	40.0454	57.8677	37.7061	33.7928	32.4807	26.0609	25.8404	26.5798
Traes_6BL_8483713F6.2	0.427144	0.509895	0.912402	0.0725829	7.25737	4.50838	5.00997	4.05805	26.9487	0.549735	2.97755	41.3938	0.850414	11.9489	0.521916	0.438926	0.233216	0.402622
Traes_6BL_5799CD0CF.1	8.24135	1.99445	2.22989	2.50499	9.87003	11.6139	43.0537	73.3328	63.7927	62.4878	65.6844	42.4667	30.0223	25.6883	44.0331	21.7245	33.9101	64.7969
Traes_6AS_58D403D66.1	1.54897	1.0127	0.828045	0.0354257	0.541699	2.29628	15.8817	4.8793	322.91	3.27147	2.70061	28.8519	0.511843	4.3773	0.229733	0.330247	0.170735	0.0491265
Traes_6AS_79249CF85.1	10.2052	5.73014	7.3335	6.35855	8.55215	17.9424	24.2159	14.7494	29.5942	36.4023	45.0695	31.2504	45.4676	20.6322	37.1194	24.065	27.7562	34.3356
Traes_6AS_E5254BC5B.1	0.236574	0.247105	0.105278	0.150753	1.14628	3.91093	35.0855	7.21606	400.576	25.4994	15.625	114.945	2.50061	12.1688	0.406494	0.822378	0.565103	0.0696853
Ta6blMIPSv2Loc129121.1	0.581089	0.171516	0.0544362	2.54469	4.0228	4.73179	7.22178	3.67996	4.26052	21.4811	23.4591	13.0525	18.3031	4.58522	18.6092	10.5571	12.0812	10.97
Traes_3AL_D0D664153.1	20.9235	4.26436	1.50236	38.0899	53.2231	66.8045	35.2703	28.2626	41.9924	67.5317	91.8903	61.1339	67.1401	34.286	49.9443	26.1432	41.2591	49.1208
Traes_6BL_22DCB4C2A.2	5.20091	3.76909	5.61246	8.95096	44.7003	45.7526	70.7544	42.9593	121.342	55.7516	32.733	56.1243	21.0471	22.7127	14.5645	10.807	7.48781	9.08779
Traes_3AL_3E624A36F.1	7.53127	4.17011	3.10832	0.0526214	0.223346	0.875414	3.12493	1.65418	2.53069	2.11619	3.31988	0.692763	1.27433	0.207021	0.527453	0.555535	0.504073	0.401032
Traes_6BL_617960092.1	1.21856	0.853812	0.889707	2.17018	9.56853	8.24699	5.14299	4.77641	3.96869	5.10294	2.69124	0.58055	2.15752	0.263953	1.8685	1.44702	1.0952	2.34792
Traes_6BL_8E27002C6.1	9.38803	10.1298	24.3435	2.12892	1.78038	10.7135	120.671	81.2698	122.341	165.607	148.908	177.585	112.652	98.8054	126.774	94.6711	95.9004	99.19
Traes_6BL_860373667.1	2.87402	2.35728	2.39007	12.7164	23.4053	35.1124	48.4924	37.918	88.833	73.0548	74.672	81.3926	56.0326	35.9629	46.647	27.2954	32.4994	46.5493
Traes_6AS_9AC3A8369.1	25.4589	45.388	54.7153	3.54302	3.3327	2.32779	33.4758	21.1015	1.49135	0.532795	0	0	0	0	0.113808	0.350821	0.0339009	0.0292633
Traes_6AS_DE66A9B31.1	13.5365	56.2198	43.2983	2.08114	1.37292	1.93837	27.4204	9.82378	5.7132	2.2062	0.174669	0.264691	0.40075	0.531013	2.10832	2.44515	0.60329	0.135922
Traes_6AS_F8D06BEC8.8	1.48428	1.11168	0.726105	0.241885	2.14959	12.0569	154.538	34.1311	1508.08	131.4	55.4171	236.535	9.61132	17.9168	2.59727	8.10731	2.69039	0.769193
Traes_6AS_A40580BCA.1	1.96213	1.32015	1.27589	0.730119	0.739641	2.62348	3.92479	2.30219	5.33295	3.13851	7.31635	12.0251	5.17481	4.64371	5.00028	4.83296	4.38825	2.29079
Traes_6AS_AC24F31A6.1	8.01409	6.41318	22.3553	0.199917	0.0714483	0.770557	8.6178	3.42855	17.7597	3.09258	7.13875	34.2832	5.10284	8.54299	3.93563	4.06406	7.77915	5.60459
Traes_6AS_22B81927D.1	10.5801	9.72457	37.5123	5.29451	9.72948	4.6866	51.1517	18.7031	10.4304	8.068	2.96911	2.0859	2.59479	4.9899	4.58832	14.1474	2.46406	2.07288
Traes_3AL_4C60829CA.1	27.9234	25.2962	38.6898	24.0941	27.1531	40.5031	88.4038	58.1973	57.5962	93.3436	98.4665	52.1939	125.235	38.0022	110.583	90.1412	115.079	156.824
Traes_3AL_789182F31.3	2.84865	0.28675	0.0610586	0.58319	0.649694	2.43485	7.73693	4.67202	14.2986	19.0306	16.2558	14.6554	14.1836	4.8998	11.48	8.43945	9.65059	10.3523
Traes_7AL_1BC53C605.4	36.3444	105.937	62.4692	8.8836	10.4424	6.9297	69.8658	40.6235	51.0408	14.6282	8.72291	16.8847	8.59763	19.1758	12.3764	18.2415	13.0599	9.74162
Traes_3AL_3694A7CE6.1	10.9916	1.45789	0.362323	33.0668	73.4694	59.3303	37.4106	27.2567	56.9656	56.4973	66.9521	64.42	43.3081	20.5128	33.2027	17.8756	20.0042	28.6835
Traes_3AL_F067BB20E.1	11.5759	11.0123	14.9707	7.69953	11.778	25.5505	63.0748	49.6002	57.9666	57.6592	58.6112	54.6751	45.375	38.182	43.6848	34.1589	27.8736	32.7376
Traes_7AL_2328547FB.1	34.5451	16.1818	27.321	79.9538	117.942	135.655	183.282	138.363	222.039	294.427	240.31	223.516	174.149	120.818	145.73	114.31	105.408	122.932
Traes_5DL_1EA09981B.1	3.40557	0.774349	1.44334	8.92858	17.7474	26.2197	33.9686	24.2341	49.5981	39.1684	44.0784	45.1465	33.885	29.1448	35.6671	26.2523	27.7582	36.1133
Traes_5DL_70E5AA8DF.10	5.16655	50.4119	4.32182	1.41719	1.98138	1.18746	5.70792	16.6024	2.00514	2.12588	1.54587	2.0123	2.08262	3.2876	2.66005	3.51693	1.49428	1.6631
Traes_5DL_60C61B6C0.1	0.373456	0.412938	0.242191	0.180867	0.672494	5.41789	27.4374	9.52819	466.612	68.4862	44.8725	342.036	32.2603	93.479	20.0152	41.6343	14.4168	2.36079
Traes_7AL_5D8432463.1	18.9025	6.12897	7.67943	21.6316	36.4815	75.1594	85.8755	41.3354	129.844	119.198	129.137	99.3319	93.7127	37.0871	85.6183	36.2775	53.9119	63.06
Traes_5DL_3342BA048.1	4.89336	1.72244	2.62427	2.50556	4.28479	7.01937	30.2466	19.3729	37.6391	52.5064	41.957	38.3204	34.7174	20.349	37.0885	15.6099	22.2642	27.0927
Traes_5DL_CAF367F21.1	41.9644	30.667	43.3661	5.73916	4.65094	13.8618	65.5052	44.7388	56.1784	74.8333	79.8898	68.2879	82.5211	45.1877	94.5867	56.2189	83.5825	99.7288
Traes_7AL_3F2C16688.4	0.281963	4.92495	12.956	4.35384	2.6808	0.238135	16.905	0.517869	0.801984	27.964	25.3502	30.2779	36.753	36.7742	30.1755	32.2249	35.9371	31.9185
Traes_5DL_C3F949BDC.1	5.86691	8.08096	6.62749	1.53378	2.23756	2.56924	1.70369	0	3.87091	0	0.268531	7.08483	0.615522	1.89501	0	0	0	0
Traes_5DL_12B63B72E.1	46.0599	46.6047	50.2985	7.2745	6.82287	29.1313	124.521	63.0706	161.012	132.997	115.308	92.8097	82.392	38.6037	62.7987	47.3694	52.826	51.0501
Traes_2DL_AFAFDC9F2.1	527.081	704.348	1563.23	114.187	73.1266	141.037	827.947	687.746	182.478	144.137	86.9303	28.722	68.8053	54.2289	137.459	187.846	134.965	107.467
Traes_5DL_451405F2E.5	0.434483	0.259328	0.193349	0.421892	17.681	7.55641	7.16335	4.91306	80.3895	0.732258	3.65627	111.407	0.761894	59.6838	0.474001	0.635937	0.169444	0.219397
Traes_7AL_19F222799.4	28.1086	21.608	27.9597	2.95354	3.84963	22.3617	194.777	87.3949	253.12	216.948	226.615	201.526	147.442	56.5951	105.77	49.1348	61.6915	72.2738
Traes_7AL_2E9364965.1	2.99386	1.51201	1.53727	7.58223	11.1587	13.7159	22.2315	19.0999	24.6914	24.4523	36.7242	18.1973	16.019	9.91194	18.1147	10.0281	14.1457	20.3509
Traes_7AL_DCEBE6FD7.1	1.97092	1.60631	1.14175	9.47362	16.7918	17.3208	13.2944	7.9975	38.2637	20.2837	20.3578	44.0745	16.4666	21.5312	14.9935	13.9059	8.87091	9.0017
Traes_5DL_343F3EE59.1	222.883	89.7455	184.142	6.73027	51.9441	212.217	659.604	227.971	2557.05	936.567	637.809	1929.39	286.552	403.341	161.56	179.981	102.346	43.1955
Traes_5DL_1E7F9D15A.2	2.03416	1.89609	8.46215	1.96219	7.71384	6.98445	5.26425	1.49666	1.78827	3.32253	2.11267	31.3454	1.5886	1.81866	1.48992	14.9303	6.91012	17.59
Traes_5DL_024D77406.3	4.81969	2.90249	1.15183	1.9158	3.91161	3.39927	26.4116	10.0882	5.41483	10.8857	4.86225	10.6193	9.33952	4.03167	4.75807	4.95688	2.39886	7.90952
Traes_5DL_385FA8772.1	6.20646	3.60349	4.10629	4.49588	2.52996	8.30805	19.1663	12.0426	35.1424	44.5177	32.1695	38.2069	28.5027	25.5863	30.1279	19.6364	24.0761	22.327
Traes_5DL_FAD2E7C7E.4	0.66728	0.451602	0.568885	2.57133	13.7369	10.0628	8.68335	5.59335	8.10826	7.61231	4.81877	3.79226	3.70355	2.22587	2.41651	2.44207	1.69153	1.98963
Traes_5DL_4FAF0F3C2.2	13.0228	2.68207	47.0139	11.5412	1.33657	7.21158	57.629	30.4987	145.894	391.218	653.71	170.981	1209.84	218.617	1605.32	780.628	1732.2	2370.33
Traes_5DL_EBB11E547.1	0.609038	0.290811	0	1.13842	14.2197	10.0283	6.56904	4.91294	54.179	6.20532	7.03031	78.656	1.07985	25.0621	1.76739	0.445713	0.249395	0.861112
Traes_5DL_9A6255F8A.2	68.3855	41.7296	58.1424	12.2131	8.3813	28.501	92.2992	66.1804	100.808	132.189	127.385	106.46	113.96	75.2552	120.236	78.3378	115.01	126.844
Traes_5DL_F66D7EF84.8	3.69447	1.30702	1.99853	9.65575	12.3049	16.8832	13.094	9.30693	14.3587	14.6691	17.0186	16.4469	15.334	11.7912	16.8817	10.6528	12.6391	14.7244
Traes_3DL_D00248FE6.1	31.7193	5.34435	1.54123	56.8069	75.6531	87.5604	44.0978	34.6669	62.8795	98.7046	153.652	118.377	106.973	55.6877	89.9251	40.3062	69.6422	87.2368
Traes_2DS_BB50DEEF8.1	4.05694	3.22859	2.55762	5.02681	20.8763	52.1142	220.431	91.3608	712.311	327.78	328.9	780.54	176.601	337.863	160.846	120.987	92.0625	82.456
Traes_4BS_A666283DF.1	120.406	66.0327	73.211	8.74661	37.4724	182.923	505.14	122.954	2131.64	938.745	983.92	2553.29	554.819	1039.98	384.568	331.058	233.808	115.766
Traes_4BS_F5F34B402.2	8.84421	4.74326	7.87151	3.77536	3.96708	10.8895	34.747	18.7407	38.5839	68.6889	65.7933	41.6751	57.6901	45.0307	52.7924	41.0861	43.2145	38.5613
Traes_4BS_3DEDDA9B8.2	73.4883	87.3536	70.6366	3.34633	5.41149	14.5627	38.107	20.6394	44.7611	23.8446	26.4622	7.01795	8.85499	1.57877	4.28509	4.73694	3.91408	2.79929
Traes_4BS_A77607F84.3	1.38286	1.6911	0.674191	0.454396	0.933575	7.65803	15.5379	10.8019	18.1991	23.6124	21.161	18.0854	17.8957	4.65681	14.6886	6.27614	7.88371	9.47003
Traes_4BS_FC9E4FE7C.1	0.485865	1.03231	0.669181	4.36934	6.30802	7.7512	9.84788	6.56519	12.685	14.4921	7.57634	18.9129	13.0503	11.0497	13.3586	9.41885	9.48128	7.2906
Traes_4BS_78BF31566.1	45.9485	32.7409	84.5224	11.7378	14.3239	50.6887	308.73	173.353	322.949	435.449	344.582	298.454	342.629	124.871	375.189	310.54	307.075	269.977
Traes_4BS_A7B66E010.6	14.9712	11.4537	7.67824	10.5006	14.4609	22.3162	45.304	58.0169	38.2733	54.5311	55.7729	40.0731	59.6434	26.037	56.49	47.1742	60.1757	68.1652
Traes_4BS_47C0E033A.2	1.26695	7.11022	2.06484	0.293579	3.14449	0.389098	11.2516	9.05876	0.604839	2.01173	0.841968	0.206644	0.314177	0.55272	1.20627	0.24083	0.134754	0.17448
Traes_4BS_5FDAAAB0C.2	1.56534	1.66097	1.50928	4.95269	12.1118	15.8865	29.2203	25.3443	25.4188	40.1187	60.8935	30.1342	35.1079	9.12898	25.1744	15.0289	15.728	27.3578
Traes_2BS_EE56B3887.1	0.356653	0.353704	0.675154	4.37389	6.59848	3.80631	2.48388	3.01192	2.89425	1.01008	2.51963	0.240744	1.45092	1.2318	1.6413	1.74436	0.75752	0.773104
Traes_2AS_B6BA92570.3	9.48109	4.0047	4.26056	7.38879	26.9359	71.7808	324.655	132.724	1275.87	602.317	503.58	1412.8	258.625	484.124	225.348	188.418	157.157	102.099
Traes_2BS_8684E0E15.1	3.97118	0.936266	0.41169	11.0252	20.8043	47.2825	79.9071	38.4957	151.994	99.7922	97.2838	155.867	92.7698	100.79	83.1922	65.1962	64.2896	70.161
Traes_2BS_D7ED8BF9A.2	4.54302	1.49388	0.500937	13.1944	43.5413	67.8238	80.7701	42.4096	228.501	127.331	132.503	225.47	78.7389	81.0439	66.0031	30.7996	35.7604	39.9174
Traes_2BS_0FA5E53AD.1	0.425488	0.0896326	0.245036	0.361514	25.2698	9.09731	8.28772	5.4513	29.0428	0.429492	2.77	32.4812	0.238954	11.2452	0.191136	0.0732673	0.239144	0.235919
Traes_2AS_A4A5BE528.3	5.08707	1.28732	0.83281	10.6326	18.9485	39.725	74.5997	35.0448	180.99	106.608	107.903	169.73	90.1963	108.427	76.5779	56.0815	53.4664	60.2497
Traes_2AS_9576A02BA.1	6.64732	1.00954	0.685747	11.6734	28.5934	37.343	93.0758	52.69	182.309	176.825	217.484	266.443	140.667	67.649	125.474	44.9417	70.6754	110.081
Traes_2BS_0B11A6B7D.3	12.0053	4.82608	8.36994	0.895884	1.14927	5.53723	30.9056	9.02623	41.7035	49.8693	45.5467	46.5959	25.0057	15.0197	22.9204	11.433	18.2353	17.025
Traes_2BS_E67494A11.2	5.48125	2.67458	2.182	7.48444	25.0806	69.7624	265.247	108.901	920.634	452.624	375.981	908.543	221.99	308.371	185.669	145.011	131.735	101.186
Traes_2AS_0607B91CB.3	1.94958	0.978422	0.453506	13.062	45.4897	53.7233	50.3773	23.0963	141.777	73.4836	91.1058	180.185	55.8333	79.4361	45.134	21.8532	28.2109	22.9945
Traes_2AS_3A4166DAF.1	41.7731	28.9051	38.7052	13.6014	7.36944	33.7035	203.082	75.8493	249.943	395.948	298.786	264.284	204.589	155.758	200.913	134.81	180.547	149.147
Traes_2BS_A3FACFBB7.1	0.132777	0.316999	0.0590869	2.14345	23.1605	10.1755	11.2422	7.96612	36.1995	4.7705	7.42641	47.6638	2.08256	11.7081	3.34611	1.55472	0.815562	1.0951
Traes_2BS_6859C24E5.3	9.85183	9.82838	10.721	0.29084	0.405019	2.6604	21.3927	8.47927	24.3472	18.2327	19.458	6.08381	6.44034	0.988202	3.59547	2.88024	2.68596	2.77839
Traes_2BS_5DF7F4FEE.1	3.79688	21.107	4.07503	0.506039	0.973129	0.163013	6.54444	21.3948	1.00346	5.58922	0.797367	0.155833	0.203079	0	1.76248	0	0.05081	0.219296
Traes_2AS_7EC007005.1	0.2406	0.10444	0.389342	0.576104	3.72657	3.00766	6.25182	4.14637	8.12073	6.45107	6.61142	8.65299	4.20629	3.12268	3.27388	2.04891	1.58234	1.85554
Traes_2AS_645C4C12C.1	1.01667	0.638753	0.92867	3.6371	6.14985	6.9125	6.26204	3.45315	11.5068	8.98108	7.10005	12.3203	6.16636	7.18992	6.57898	4.54252	5.3315	6.24162
Traes_2AS_A18A69CB0.4	42.5301	26.0167	19.9965	10.5595	35.3766	126.56	403.185	121.395	2494.22	663.455	574.736	2193.15	303.073	606.282	168.348	189.076	103.281	62.0051
Traes_2DS_8827E95F0.1	0	0.150317	0	0.213978	27.5838	9.48476	10.7297	8.12624	45.9799	0.135051	2.99703	62.2037	0	19.5637	0.192325	0.184308	0	0.148367
Traes_2AS_942884399.1	31.5362	73.3984	18.2521	2.51103	5.7507	1.2311	14.8888	28.0197	2.07563	2.12599	0.686247	0.226321	0.294938	0.302676	1.21104	0.21101	0.245977	0.127396
Traes_2DS_AE6E354A9.1	5.27685	1.83725	0.782751	24.0985	56.1904	78.2028	101.879	45.8703	201.817	167.094	159.058	236.507	128.347	107.095	119.113	70.8955	72.9276	74.3238
Traes_2DS_8E5665A3E.2	0.062971	0.0563768	0	0.26469	1.04074	4.39251	18.1602	8.07782	29.9316	35.1174	26.0804	31.3963	8.47006	5.09024	5.55121	2.0402	1.00061	0.711503
Traes_2DS_D58C49346.3	110.827	61.8073	81.4723	17.297	15.4736	62.0388	318.932	100.068	337.59	638.822	573.645	430.667	383.873	232.472	363.987	243.84	342.366	322.348
Traes_5DL_6354EC7C6.1	4.22639	2.66273	1.46283	0.897732	2.01079	1.95365	3.7988	1.65731	12.2274	5.03644	7.26489	218.951	4.80359	1387.69	4.1241	4.81134	3.68568	6.63961
Traes_2DS_48FB7EC2D.1	99.9336	124.571	22.4514	17.0494	50.3471	45.158	158.985	103.889	47.8796	60.4494	50.2974	30.3986	40.6114	20.1462	35.7812	36.56	25.6555	34.3843
Traes_2DS_9F6EA1670.1	7.78044	9.15511	9.35738	0.19806	0.404147	1.9034	21.2578	9.46391	25.8513	20.6328	20.2288	9.33047	8.13479	2.02273	3.94079	2.97081	3.10894	2.96068
Traes_2DS_577286E6C.1	3.68087	6.02601	7.67531	1.54882	3.12854	4.20638	4.4239	49.417	0.90205	5.79001	2.37791	2.49484	3.1078	6.9184	2.19523	0.25655	0.430652	0.206522
Traes_2DS_22500FA4F.2	5.74009	1.4446	1.36816	12.8109	23.4103	60.2573	104.827	55.9833	225.09	121.669	108.944	178.854	103.849	131.02	86.7712	74.0102	69.2429	76.4184
Traes_1DL_A2274582B.1	1.15969	0.530943	0.435047	12.3884	24.6559	33.3931	54.1738	29.7857	141.088	75.2694	85.282	226.806	49.8675	67.4405	42.9844	22.5027	26.8925	39.6034
Traes_6AL_A69551CA61.2	5.59776	2.73976	6.12814	1.805	1.29766	1.75916	5.16568	2.87628	10.4316	11.2169	15.8972	18.138	15.5062	17.7766	17.5264	6.97667	12.5936	18.5102
Traes_4AL_84CD4FDBD.2	138.731	74.0478	85.1057	11.1947	45.3342	213.86	589.838	153.192	2282.58	1015.5	1020.73	2743.59	623.293	1112.48	447.338	383.492	260.286	140.449
Traes_6AL_8360ABFA1.2	10.3164	3.67565	4.34878	15.2785	21.8127	55.9279	83.4045	49.1609	155.46	136.888	175.876	225.562	139.593	158.024	126.307	75.0416	90.3765	104.644
Traes_6AL_E75EEA743.1	4.97566	2.28446	1.19227	30.0806	36.5728	41.9028	31.3747	17.3671	12.5453	18.78	11.0453	7.41056	5.74219	10.8482	5.11505	1.40052	1.82851	9.24476
Traes_6AL_9B7298275.1	5.33006	3.24162	4.87799	0.865158	0.852644	4.52674	19.9404	8.65211	25.8447	26.7446	27.2459	33.5898	19.6821	8.71649	17.9244	9.06512	11.4168	13.9844
Traes_6AL_FDD9C080B.1	2.97384	3.91715	8.62983	1.1321	1.10287	5.52057	87.9648	72.3539	73.2503	117.133	111.998	128.172	94.4678	73.2994	120.043	90.3278	81.7432	91.563
Traes_6AL_DC03CC56C.2	0.908173	0.535772	0.266272	4.21985	2.25287	9.73345	8.11738	5.54432	16.3029	27.3888	29.2073	26.3473	18.7566	11.9782	20.1631	12.2423	19.6055	15.1346
Traes_3DL_01383BD6A.3	250.18	57.5829	158.579	3.91915	3.3829	4.72474	27.8275	14.1112	6.89739	6.37255	3.72153	2.29104	1.38619	21.995	3.10464	5.1494	4.48203	1.6581
Traes_4AL_73F118146.1	118.251	71.9048	168.077	46.1488	54.1663	123.661	707.96	422.628	654.114	1130.46	786.389	575.889	755.536	237.393	785.501	634.697	601.595	555.394
Traes_2AL_81C13DF27.1	5.17851	5.40514	4.84058	7.16364	2.69771	4.85464	47.2382	56.5466	3.18861	8.84723	9.56905	0.272348	8.87297	1.37779	13.3147	3.54222	4.22689	6.40814
Traes_2AL_B7FC2C090.1	62.2845	87.6557	183.242	13.6854	7.44087	18.1055	97.296	87.2791	21.6825	19.0335	8.76138	3.88808	8.17364	5.99313	17.2819	20.8695	15.0464	12.1204
Traes_2AL_D31914DE6.6	0.998924	0.631965	0.727402	1.20879	1.63725	2.91629	6.61425	3.44757	11.3867	9.20896	7.85284	14.5728	5.69729	7.88042	3.97598	3.67731	2.76827	3.06721
Traes_2AL_E6FA5B022.2	20.3471	17.8892	19.1972	12.6031	13.8222	21.981	61.9737	39.9692	52.1783	74.2251	74.7895	66.3991	59.8399	33.8841	68.0421	41.2477	48.2085	61.4233
Traes_2AL_E7B360A43.1	4.1454	2.29281	0.875166	2.93163	12.0248	48.9481	140.906	33.6094	814.846	291.162	247.826	888.111	180.811	438.982	135.185	136.863	86.3628	44.7414
Traes_2AL_3F84846F1.2	15.9812	53.2431	13.5027	5.50315	6.92867	3.40373	13.7778	74.335	4.99876	9.33294	14.1427	3.61995	7.6347	5.77866	13.4945	20.1841	26.9891	14.2378
Traes_2AL_ED4D3BEC1.2	0.619862	0.484454	0.676187	2.8557	52.2076	30.7018	42.1743	32.5501	227.732	5.13784	30.5611	313.656	4.24826	163.258	4.98566	1.15887	0.814367	1.12769
Ta2alMIPSv2Loc180385.1	4.10515	15.344	3.71355	1.0864	4.00395	3.47758	8.34746	12.486	2.47383	1.01047	0.160172	2.95815	0.91786	0.847747	0	0.295502	0.734871	0.0792926
Traes_2AL_6FF2654B3.1	2.9376	0.799774	0.458688	0.569244	0.325208	3.4305	1.22292	2.1826	11.9352	7.8488	15.2713	41.6397	5.34207	16.0139	3.77828	1.73495	2.32143	1.51807
Traes_2AL_4978159B3.1	80.7206	93.4651	171.908	1.58755	1.47105	1.86534	158.182	59.3458	83.0536	51.4385	26.2944	12.6786	16.2275	16.4222	40.8289	39.6844	17.2492	26.6238
Traes_2AL_39F789674.1	36.1426	15.496	10.0409	2.92227	8.48426	19.8203	38.119	24.4584	67.7001	59.3827	59.5833	41.6312	29.1467	13.0236	16.6062	10.7258	10.0489	12.3727
Traes_7BL_C99BF5CA9.1	0.723057	0.671326	0.964918	2.12168	15.3192	13.6162	27.1007	15.0387	43.6837	24.4272	16.5396	21.3568	9.82191	7.69846	7.4636	4.35084	4.47718	4.90183
Traes_7BL_998EC9F74.1	30.5935	26.7777	31.3672	1.04894	1.93717	15.4504	223.596	100.13	350.573	303.854	309.612	254.663	187.316	53.1802	139.945	63.9239	68.6702	91.9439
Traes_7BL_CA98655DC.1	3.03957	2.19074	0.7146	27.8233	82.77	108.798	159.222	99.5232	237.029	171.362	132.676	185.467	89.7175	111.256	81.8121	56.6606	53.5444	61.491
Traes_7BL_44F199ED8.1	3.63644	3.15704	3.08939	17.8359	76.14	74.9911	130.682	94.0027	154.961	141.112	110.941	106.563	72.5918	40.9498	73.9701	44.7576	52.3437	51.9995
Traes_7BL_F55E909F8.2	6.18754	1.6076	2.33239	6.43235	7.84174	26.7778	43.694	22.2407	54.5884	73.0755	87.2776	55.3105	61.0593	26.5928	56.7027	25.7843	33.2367	45.3292
Traes_7BL_0DAD0FCDD.10	3.35398	1.27097	1.86008	7.11126	15.3773	20.1689	21.8737	16.5128	43.9042	19.3621	23.5325	41.6843	12.8636	14.0186	13.1671	7.55141	5.94782	8.73323
Traes_3DL_714316B91.2	0.736185	0.522224	0.218405	9.60726	28.7237	33.3111	35.304	32.0782	30.0555	26.3604	18.8918	10.4705	12.0755	2.5365	9.19707	4.2566	4.07116	7.6258
Traes_3DL_ED4F942B4.2	1.81132	1.10781	1.74605	4.01835	22.3992	20.4271	35.5526	19.8112	55.215	35.3554	21.2656	25.3868	12.1465	8.88066	6.63592	4.65583	4.21835	5.57169
Traes_3B_5D7382024.4	37.0879	17.6837	35.3464	20.9693	24.9797	48.0443	80.7627	62.0265	58.56	137.209	151.133	69.1621	138.739	38.13	129.295	81.9657	109.574	122.35
Traes_4BL_2FD6A0AC5.1	19.9409	14.358	12.9587	23.2626	20.2586	32.4352	67.4264	32.0759	117.71	114.401	92.6614	155.695	55.2577	65.125	47.3768	28.2602	34.1314	31.5134
Traes_3DL_6BFD464C6.8	8.24215	4.42646	3.63109	0.0770892	0.17626	0.96358	3.1703	1.04487	2.12067	2.10415	2.57487	0.725915	1.03377	0.366918	0.843655	0.395473	0.380752	0.312344
Traes_4BL_D4004E753.1	6.63124	1.13084	1.53748	4.21381	2.36097	9.61479	10.6986	6.46179	32.9112	37.8908	50.9956	48.0559	39.5211	31.5884	38.2996	19.6565	28.2192	29.6114
Traes_3DL_AE478655F.1	17.5609	14.319	12.6958	8.86669	9.86156	16.2754	29.2655	18.5782	56.4399	36.4471	42.3544	52.9552	30.6259	42.0071	29.1664	22.543	23.7081	24.4094
Traes_3DL_8F53F1134.1	12.8538	3.61885	8.63403	2.88482	4.3725	18.1613	97.9635	50.0098	142.196	121.08	143.295	182.497	94.6015	35.1334	75.9352	44.7266	50.9797	58.2933
Traes_3DL_7D1975EB0.1	21.0685	12.9997	24.3209	15.7872	14.9519	31.4382	58.52	35.8059	79.5474	62.3095	57.9331	77.8529	56.5237	51.7461	54.3299	47.3189	50.06	45.9948
Traes_3DL_C1FD5EB05.1	13.5453	1.58215	1.51879	12.1282	21.0527	42.0717	83.1265	48.4601	83.9432	141.892	115.002	110.633	120.609	46.2622	105.764	70.5885	78.032	89.3504
Traes_7DS_3EB6319B6.1	674.828	866.113	633.187	420.235	548.032	399.996	462.531	301.447	786.812	402.727	619.105	7978.5	1120.84	60457.6	1061.62	1010.56	879.78	903.694
Traes_3DL_F5930F58D.1	75.3998	713.627	153.388	269.98	208.764	283.022	1295.4	2052.78	65.9921	138.628	12.8183	0	0	0	0	15.7657	0	0
Traes_4BL_7D37E7483.1	5.06512	0.838804	1.01627	2.66173	1.71555	7.89806	8.14744	4.81214	27.9467	24.9636	33.0998	40.6924	36.2183	20.5308	30.0502	17.7841	27.6549	31.461
Traes_2DS_DBD06E18F.1	8.32309	5.50481	3.90406	6.68941	26.9699	73.7837	383.109	165.809	1259.37	491.198	430.722	1351.35	298.52	481.253	282.072	199.525	160.586	123.378
Traes_4BL_DD7165BF4.1	7.64448	4.52817	2.72374	0.145831	0.462546	2.53588	22.439	6.66142	22.2264	47.1961	46.8832	18.2133	19.4303	6.07882	13.2311	6.08854	7.07888	9.62975
Traes_4BL_A5672448D.2	9.02251	9.27937	4.5097	2.75066	5.68873	10.9792	35.7153	31.9052	45.8114	17.5986	30.6802	26.9654	9.88639	19.5074	13.9428	15.7833	12.6302	13.8714
Traes_4BL_0A1EC345C.2	1.72558	0.788888	0.947143	5.39591	19.6219	20.4792	17.7376	10.1046	26.4935	16.614	15.4634	9.14292	10.6641	7.09156	8.69043	6.50003	7.71665	7.82792
Traes_3DS_58EF51169.3	0.747033	1.16995	1.82876	1.37817	2.22456	1.81417	3.21688	4.07868	2.04234	5.40043	4.96132	1.6795	6.61957	1.63636	6.81477	3.74294	7.1562	7.56551
Traes_4AL_B97ABBF12.1	43.7035	24.3209	23.8483	24.5926	26.8673	108.777	238.898	132.204	209.77	373.592	371.984	227.494	345.864	126.201	309.072	197.669	230.442	268.692
Traes_4AL_2FC8027D2.2	0.485612	1.08125	0.270783	7.91256	5.81885	5.26584	3.7303	1.10669	2.73569	1.35221	1.40905	4.51617	1.00409	0.732417	0.353854	0.292077	0.0680949	0.26451
Traes_4AL_47F0C2746.3	0.790194	0.837289	0.331816	0.69474	1.26878	12.9799	16.2284	8.9957	13.6281	29.1237	23.1517	17.6157	15.336	4.61255	10.891	6.4148	4.06625	3.28011
Traes_4AL_418B81394.2	0.419147	0.901153	1.15876	0.219691	1.0254	11.5813	12.335	0.884865	265.301	1.38478	0.478801	107.545	1.25922	29.7322	0.993598	6.90214	1.24451	0.122815
Traes_4AL_2A2E81E05.6	6.09175	3.31903	2.88875	14.5496	17.0023	10.8364	1.20582	2.69212	12.6431	6.12972	8.50208	11.9565	8.4856	16.4938	4.86156	6.13127	5.07798	3.4216
Traes_2BL_4288159C3.1	20.2805	20.1369	22.3271	7.98767	10.3676	14.3128	37.1971	11.4124	7.71279	9.04256	17.5134	3.97397	7.44154	1.41068	8.23899	4.18183	7.15866	10.3679
Traes_2BL_AE75D6172.2	3.98438	1.60726	0.872548	1.78295	1.01295	7.17702	2.51664	2.54201	12.0305	18.7739	28.2896	42.0975	16.7041	14.1765	11.8657	9.06013	24.2448	12.021
Traes_2BL_A10C65FC7.1	1.73787	1.6378	1.65528	1.83924	3.7379	7.42359	15.2916	7.68583	28.6168	23.0858	22.0963	37.9081	17.7146	20.0997	13.3181	11.2903	10.3209	10.4537
Traes_2BL_309ED7C81.2	6.95344	25.8188	5.89806	3.10086	2.52807	2.002	7.60353	41.9331	2.84791	4.03779	4.32028	1.36701	3.87731	1.37115	5.86753	9.16536	12.0082	7.42333
Ta2blMIPSv2Loc210667.1	8.55928	3.14184	4.27727	0.418688	0.884852	5.22271	15.9481	7.98311	28.2435	14.1489	17.358	23.9221	16.0047	9.1198	10.1162	9.18575	7.0952	7.7078
Traes_2BL_B877F41B8.1	11.1644	12.5395	15.9083	1.35511	2.92508	2.36027	6.9404	4.10374	24.8666	12.3277	3.59966	1.03606	3.75049	1.84747	6.46794	1.44895	4.57923	6.02639
Traes_2BL_9A4B3C539.2	28.4659	11.2961	13.7358	2.11154	3.83423	13.7956	39.8265	26.8008	54.2724	52.6248	53.6465	31.3394	35.0608	10.0702	26.1644	14.1776	16.5606	21.5466
Traes_2BL_87F42D895.1	4.63367	2.29207	1.04477	2.02127	2.43422	9.40154	12.3265	7.04656	14.4359	24.2146	31.4782	30.6247	21.2758	11.097	15.0913	6.49862	9.68243	13.2541
Traes_2BL_0D44F4C96.1	12.1085	2.55391	3.28937	1.38772	1.47428	8.61121	1.66124	7.95027	15.3629	9.38169	19.0159	38.9874	8.71202	17.0199	11.3938	15.4872	14.842	16.2779
Traes_2BL_07EC87598.2	0.18747	0.349865	0.29897	0.88587	53.3889	27.9951	41.3194	27.6927	241.715	1.87352	20.7188	371.78	1.8372	191.764	1.40852	0.409594	0.362401	0.0976507
Traes_4AL_C279423A1.2	1.49728	0.317161	0.343867	1.43977	1.34133	5.81437	4.34808	2.05812	16.7761	10.1522	10.3796	16.0358	9.34114	5.2029	8.76228	3.67825	7.27788	7.31542
Traes_2BL_7E47601DE.1	2.58338	1.66983	1.5832	0.681371	0.881668	2.77035	3.55569	2.92657	7.99633	6.9924	7.7715	11.8471	6.43166	4.56943	6.42294	3.93743	4.41428	5.04369
Traes_2BL_172F729A7.1	118.507	194.378	299.381	32.2144	16.5901	36.8948	160.895	210.147	30.427	28.6767	9.44893	4.60549	13.2374	11.1872	21.7382	32.5897	21.9854	15.7664
Traes_2BL_52EB2A092.1	12.0251	9.10472	9.16809	8.80184	10.8533	14.1793	34.3089	25.4148	30.4719	42.3421	44.5828	40.279	38.7006	19.5716	41.3077	26.7968	31.3321	41.0766
Traes_2BL_BDC074418.4	14.3044	5.10426	6.18684	1.39586	1.57982	4.83544	1.45502	3.80564	15.3981	10.076	18.5582	50.5469	10.6361	13.6462	7.32923	7.83219	14.8176	11.0861
Traes_3B_D6471FF75.1	32.8729	64.7208	16.2379	8.51448	13.7578	17.2334	67.9916	37.6121	10.1296	30.2913	15.8236	9.83111	30.0185	3.32021	27.6519	26.7991	16.7107	27.7409
Traes_2DL_36135420B.1	7.02026	9.33804	14.46	20.28	10.668	26.7027	35.9129	21.641	146.481	35.4949	22.4374	154.082	18.3289	118.755	12.5604	17.3212	16.7008	11.5802
Traes_2DL_206B13F5A.1	0.547269	0.933273	1.53082	2.5242	3.45338	4.24542	2.02382	0.946001	1.05377	2.43163	2.60507	0.327292	3.09228	0.984851	3.58227	3.66179	4.48203	3.68466
Traes_2DL_557987E70.1	4.52336	2.98403	1.90699	15.6759	28.2925	29.1911	26.0634	26.2463	34.5195	32.2563	31.1644	35.7131	25.0012	16.9943	24.7865	13.8221	15.5439	22.8145
Traes_2DL_B5B62EE11.1	1.94812	8.93628	7.47009	0.130184	0.355175	3.0674	7.74842	1.1374	19.0762	0.985985	0.208388	18.9224	1.79124	3.125	0.0668623	39.8673	2.70489	0.154742
Traes_2DL_BC7F606B9.3	0.442373	0.63931	0.667777	0.277207	25.0544	10.6914	25.5607	18.9835	187.638	1.53076	14.2709	235.298	1.47319	138.798	1.37762	0.440056	1.05957	0.524506
Traes_2DL_82737388E.1	188.784	83.6037	73.8893	65.5882	109.465	339.181	322.441	215.344	338.231	477.128	957.168	794.459	772.537	358.054	661.858	304.096	426.473	638.955
Traes_6DS_F3077393C.2	52.2705	54.2978	119.238	4.99322	5.81458	3.18038	60.7075	35.7479	4.85922	1.33232	0.113718	0	0.0651653	0	0.729749	1.25879	0.195651	0.0562954
Traes_2DL_6E75354B9.8	14.0835	7.28867	10.4827	1.63769	2.40689	12.4223	34.3293	16.9201	61.872	45.6878	52.9761	69.8089	38.574	27.2894	29.662	23.8919	23.2373	23.9992
Traes_2DL_88F4BBAB0.2	1.31411	0.627477	0.979527	4.38237	21.0269	18.9188	14.8826	10.9153	14.3711	7.46973	3.92914	4.12597	2.82287	1.86231	2.05727	1.8032	1.81614	2.22574
Traes_2DL_0DD946101.5	23.4443	12.6062	12.1787	3.65917	4.69795	13.2772	21.2747	21.82	13.2639	18.5494	16.7371	17.7097	19.3339	5.73733	12.548	24.816	19.1199	15.1045
Traes_2DL_E1E8E26E3.1	5.60916	3.78979	1.78117	3.74277	13.6303	47.4777	133.664	31.889	723.174	275.06	256.88	780.368	188.246	478.747	139.303	143.405	96.5919	57.6727
Traes_2DL_330E8603B.1	3.9548	1.49471	0.0735995	0.276126	0.164228	0.265974	7.00856	15.0328	3.83321	10.8441	9.14638	0.473649	0.993894	1.90658	10.5272	0.711104	0.580408	7.08357
Traes_2DL_EE9625B5A.1	2.78709	1.42587	1.53559	12.9678	20.8174	20.8071	20.8998	13.784	36.7528	30.8292	38.3998	40.2705	22.9886	17.2961	21.0814	12.8209	15.1152	14.8556
Traes_2DL_203C5F142.1	22.3636	73.0426	16.9215	7.31333	6.93611	4.16342	16.6349	94.3075	7.42997	13.2769	17.0662	5.65289	9.79225	6.41438	15.157	23.1207	30.4913	18.0593
Traes_1DL_039E06522.1	31.0307	24.5688	20.0089	12.1064	22.835	28.2873	16.3932	26.181	310	35.9971	42.5797	367.178	46.6408	219.379	47.3942	37.0763	58.7796	41.4116
Traes_5BL_EF2D08FBB.1	12.621	4.84266	7.08743	1.14893	2.43799	4.07945	2.10676	2.27255	36.0844	1.61143	6.43688	74.8502	5.12308	39.1158	0.458964	6.37754	8.40853	1.41624
Traes_3B_963F603FA.1	19.4715	30.5221	12.0785	8.85682	8.86504	11.1971	38.3974	58.5052	1.20499	8.85954	3.04276	0.411687	3.75553	0	2.4032	2.30301	0.53693	0.231739
Ta3bMIPSv2Loc000571.1	2.69593	3.73176	3.77783	1.3646	3.18004	3.54182	8.0429	9.42772	17.6766	1.90708	1.19456	10.9859	3.0902	7.10526	3.46053	3.19033	2.34885	3.27784
Traes_3B_2A5C09288.2	3.01374	4.41496	2.03358	0.259096	3.165	8.88082	2.94168	1.51299	85.916	0.779828	18.6944	87.9685	7.20336	98.6591	3.2161	2.30482	11.7307	4.32458
Ta3bMIPSv2Loc001762.7	0.835623	1.26956	0.304234	0.322719	1.98592	1.13108	6.82847	16.7874	1.34246	3.6497	2.62165	0	1.76135	0.637961	2.66858	4.22516	0.518454	1.95196
Traes_3B_B3D9555E7.1	153.145	100.783	9.39674	3.29021	6.52065	3.74362	26.2035	80.6	4.29735	3.91811	2.0868	1.07056	0.647741	0.613602	3.12466	1.17637	1.19678	2.6257
Traes_3B_E4AB42286.12	3.31288	2.47367	3.82622	8.3564	18.718	17.8918	11.5545	10.6224	5.95046	8.00836	5.45365	4.26831	5.52412	4.1298	4.63433	5.31512	4.76625	4.43804
Traes_3B_BB32DAA31.1	4.66354	2.14994	7.64793	0.705979	0.505948	0.922628	4.97488	9.74349	5.98388	11.7522	14.9781	2.48781	22.3142	2.21808	25.7441	15.9626	33.9568	34.5408
Traes_3B_4871F5626.1	14.6238	4.35169	3.81234	2.25779	3.17914	9.86746	9.74024	6.40917	20.1461	48.9553	51.2768	42.1771	29.5068	13.4019	25.1771	11.7608	16.0231	16.3779
Traes_3B_C4683D0FA.3	2.25104	3.94941	1.0898	0.588458	0.613228	0.909949	2.59836	3.45625	3.44619	3.07435	2.81736	2.66482	1.13999	2.64909	3.13592	1.58899	2.37382	3.02466
Traes_3B_99FBBED38.2	4.91862	1.58936	3.05724	9.85896	28.7675	16.3456	8.78051	8.4004	3.30945	4.44704	4.46349	1.51288	2.85357	2.23626	3.02125	3.06233	3.89432	4.70621
Traes_3B_2F5720343.2	13.4912	8.85228	4.39381	1.69573	2.91178	3.0642	22.1154	44.792	9.28527	9.07412	7.26206	1.69147	3.57408	1.87151	4.67969	2.69952	3.66131	4.46603
Ta3bMIPSv2Loc004652.1	0.464642	0.259527	0.270896	5.22231	12.462	13.1517	11.2959	8.15505	11.3878	20.3288	15.5332	10.2444	18.4219	8.17693	13.6193	11.8389	15.5446	15.4051
Traes_3B_6C5335E85.1	5.70882	6.25619	6.45531	5.5661	4.51352	5.12298	22.3083	82.1943	9.28862	11.7435	9.63366	10.2844	8.10527	11.0032	11.9354	7.73937	10.0917	8.93173
Traes_3B_1A76F6249.1	4.02064	5.1469	4.93521	36.4501	93.5703	69.8223	52.2566	43.4708	20.6681	22.699	13.8854	2.24275	10.5295	3.0074	9.96177	8.92424	9.86694	13.5645
Ta3bMIPSv2Loc006723.1	49.3748	39.8244	55.2275	11.3381	7.01723	2.53234	5.51744	17.7169	3.27026	5.72479	5.29347	0.931074	27.3006	6.53727	27.5151	45.5744	47.9658	38.5215
Traes_3B_273283EDE.1	14.0946	21.4662	19.0607	6.03185	9.4442	9.88869	51.2184	62.3886	7.00007	13.6859	5.21087	1.91923	12.5183	1.33116	5.49632	3.21087	1.99203	1.13901
Traes_3B_C7B815FB4.1	12.9764	4.57163	2.82939	0.85296	2.02782	1.2212	11.3093	27.369	6.42387	8.95243	10.1769	2.95742	3.62586	3.43476	9.82446	4.05439	5.96332	16.8664
Traes_3B_BFB6B189B.1	0.525725	0.104596	0.019496	0.539737	1.87593	3.33828	8.43477	10.05	14.1452	7.79977	4.92683	10.8667	2.18096	4.50702	2.30851	1.50691	0.269099	0.696859
Ta3bMIPSv2Loc009075.1	76.0469	76.54	96.4415	18.0816	10.866	6.32582	10.2533	24.9291	5.03908	7.89901	13.266	0.752331	35.8639	3.01181	33.0692	61.4733	64.0092	56.1948
Traes_1DS_3E8E0BE88.1	23.0769	31.6667	6.41253	98.2735	119.88	47.4928	26.171	23.8357	10.622	16.462	15.8071	2.54566	19.1201	4.69812	40.2213	14.7031	18.989	34.7575
Traes_3B_1962330BB.1	32.9909	265.94	63.0139	22.6763	36.7572	55.1923	129.941	459.744	4.08786	7.5536	1.7645	1.5518	0.50557	3.11301	0.566159	3.79789	2.02389	0.436755
traes_3b_1962330bb.1	13.3461	130.901	30.3633	12.716	18.634	27.1569	56.0939	228.302	2.08247	3.45712	1.21595	2.61852	0.896785	2.75551	0.251064	1.19913	1.32418	0.193791
Traes_3B_FF5B3D6BB.1	2.30095	2.18249	4.99978	1.5994	1.68329	2.18077	4.98072	1.69074	21.339	7.83715	5.92573	17.15	5.57089	11.7534	8.87092	5.51243	6.59281	7.55763
Traes_3B_0C313674A.1	10.8054	14.512	10.4108	13.5098	13.1158	12.1007	54.477	205.537	19.9212	40.3566	34.9481	24.2346	18.5036	19.8233	23.072	17.8118	19.6756	15.8706
Traes_3B_2CD4039B6.1	8.7178	5.91357	8.03971	21.0246	42.6843	33.888	18.8774	15.9525	11.8442	17.9376	13.4834	12.475	11.4311	11.6017	9.16626	7.23264	9.94149	10.5651
Traes_3B_19DAE91FF.2	5.44514	2.0635	2.30775	0.734353	2.10367	5.07188	2.05092	1.83018	41.0913	0.556181	5.45133	52.2839	2.12187	29.3968	1.71611	8.47586	10.3818	2.34223
Ta3bMIPSv2Loc011522.1	58.1957	18.1226	6.7559	1.0749	3.42137	2.2161	58.6758	93.1243	38.7545	29.8505	28.6052	7.94431	12.0784	10.6245	25.1195	7.40685	13.8148	76.0216
Traes_3B_24A29254B.2	81.9557	46.4607	26.4254	3.21238	4.00975	4.57757	19.6704	29.7143	3.95147	10.9723	8.33702	7.44841	17.1383	3.26856	13.0779	6.02219	2.88395	6.4201
Traes_3B_F6D9A9AEE.2	1.62952	1.45204	0.652376	0.562598	3.23528	0.973297	8.31375	20.9311	1.75067	4.53912	2.89813	0.523882	1.69252	0.210174	2.81677	5.15643	2.33366	2.56297
Traes_5BL_B978074E7.1	9.28215	8.01082	8.14965	20.5689	45.8515	36.8034	12.8528	15.9366	5.91735	8.00443	6.19475	1.18149	6.07328	2.1068	5.26847	10.0977	5.47885	8.79363
Traes_5BL_4801ACF03.1	3.83181	1.37447	3.69858	0.886522	3.06501	2.72581	1.55233	0.87072	26.8265	2.56609	6.97911	47.8599	3.33688	33.9169	4.28631	3.55467	7.12105	3.45499
Traes_5BL_F33A999E9.2	10.6339	5.27622	7.79826	34.9913	86.7896	74.7366	34.493	29.3888	29.4049	20.5231	15.8415	16.3265	18.3331	14.3017	14.256	16.5538	16.7862	17.4307
Traes_5BL_8DEB9794C.1	1.33685	0	0.575768	4.15603	1.2359	5.62632	5.67072	0.692606	7.32204	5.75154	9.58806	12.236	2.54475	4.89553	2.80986	0.503376	0.157482	3.01734
Traes_5BL_579A6892D.2	2.04563	6.46393	1.39226	2.01069	2.20563	1.33496	1.94683	1.29424	36.8119	2.19394	5.05966	48.1076	4.04824	22.5688	1.47029	4.57923	6.13193	1.70135
Traes_5BL_62D9B877B.3	32.9327	63.0515	61.9165	15.8231	9.85573	7.66436	47.0084	170.802	13.9007	13.033	13.5462	6.84977	18.8193	8.71743	20.3177	80.9729	62.9428	25.7504
Traes_5BL_2136D403E.7	7.44787	15.2763	30.0317	6.52183	3.1809	3.72014	31.4334	69.7065	8.3894	5.10788	2.70387	2.63038	4.66729	2.23742	7.68717	4.1398	4.74632	2.7686
Traes_5BL_986E607A5.1	1.79278	5.94614	0.948797	1.9829	2.43703	1.95732	2.37738	1.83032	41.9328	2.33613	6.93653	72.2671	3.4476	30.7143	2.47038	5.98509	6.33877	1.87143
Traes_5BL_4DA7DB4B6.3	3.77958	5.682	4.46493	1.27832	1.35636	0.643534	2.15207	7.67567	0.131633	0.31881	0.274013	0	1.1508	0	0.726377	2.98647	7.78715	0.618317
Traes_5BL_19748672B.2	2.13097	0.870949	1.22475	7.58284	21.861	16.343	13.0497	10.197	6.79761	7.12968	5.13901	2.30067	4.91984	2.48227	5.32969	4.17118	5.95123	8.31679
Traes_5BL_CBB9D7E7F.3	2.18503	1.16612	6.04902	0.553325	0.991315	0.727767	0.399257	0.372313	2.12837	5.36899	12.4591	17.0461	3.03167	11.9405	1.7829	0.923554	2.2486	5.72248
Traes_5BL_82626DD6E.1	0.893297	5.66	3.53132	0.23896	0.476439	0.249038	0.491534	4.58078	0.206715	1.0372	0.381727	0.529907	2.0979	0.741374	0.800398	13.3463	6.10306	0.18604
Traes_5BL_4942EAA36.2	1.61409	0.43949	1.12794	0.294586	1.53528	2.27637	7.8763	7.3651	47.8717	2.51208	4.42551	28.308	2.01569	14.4685	1.91894	1.33565	1.58813	1.94706
Traes_5BL_2C06592B7.1	0.0286766	0.0342321	0	0	0.0258507	0.200951	5.07909	1.48262	187.248	6.67074	6.82241	53.4539	2.22904	9.87223	1.0951	2.0143	0.508912	0.101372
Traes_5BL_F04D996B2.1	85.9432	30.875	89.0684	442.447	372.397	306.399	65.5419	145.822	132.814	101.272	136.619	73.4729	154.742	105.575	134.033	135.659	184.247	155.637
Ta5blMIPSv2Loc019947.1	0.0861247	0	0.0766526	0.0912358	3.54017	2.16896	2.11453	1.66827	20.3811	0.428699	1.49473	24.1485	0.117464	17.3582	0.0877087	0.0840379	0.117557	0
Traes_5BL_DB4FAD693.6	13.0832	19.0355	10.0583	7.15848	3.52412	3.7021	6.16742	12.7993	2.47191	1.23853	1.30951	0.13044	2.4395	0.327416	1.5631	4.1156	5.45762	2.22262
Traes_5BL_C046C2E8D.7	16.8742	21.2624	0.715162	10.4684	45.2721	35.8923	205.405	207.691	161.473	456.318	338.028	68.3984	157.266	55.6718	258.545	114.866	104.379	244.895
Traes_5BL_5964057A8.1	8.03895	14.1107	2.14963	2.06435	2.19031	3.7539	12.3669	22.242	1.00352	0.937029	0.454822	0.185306	0.968067	0	1.20917	1.36079	1.26694	1.99426
Traes_5AL_8349DE248.1	28.0238	35.3882	30.8395	9.07984	9.87917	10.4924	50.4369	100.351	16.3662	17.3738	15.9218	6.47892	20.9576	11.6746	25.5459	26.9221	30.1008	26.5186
Traes_6BL_3430205E8.5	20.1337	13.3975	45.3898	9.40676	4.70832	3.57506	4.6949	9.43441	4.71026	1.93552	2.83357	3.34706	6.99125	3.44294	4.14923	45.9716	23.7114	6.45004
Traes_1DL_61F65C53B.1	2.45649	0.835593	2.55985	4.01754	12.3353	7.70467	4.37899	4.96543	2.0928	4.63855	3.32315	0.820501	3.31337	0.789497	3.79442	3.2079	5.28182	4.73371
Traes_3AL_16B44CDDB.1	14.7846	20.355	12.6323	16.9164	15.7267	16.2294	38.4845	146.694	22.8261	28.6474	26.274	28.8835	22.0466	31.0404	27.0973	23.6594	25.6966	23.1104
Ta3dsMIPSv2Loc030202.1	3.02637	2.7095	3.3669	6.42833	2.04611	1.98796	2.44816	4.57741	1.85413	0	0.900368	1.58367	0	0	0	2.21479	3.09817	0.891447
Traes_5AS_50A2496B9.1	2.26932	3.96093	0.70402	3.37933	1.85924	3.40755	11.4611	26.1795	0.109289	2.66493	0.28025	0.0360017	2.44259	0	0.328814	0.401021	0.492622	0.508794
Traes_6DS_57A6B04A9.1	13.3293	12.2968	17.0246	15.2454	18.5898	22.345	32.2939	10.0891	32.7222	42.1191	44.242	32.1606	28.065	20.4525	27.5717	14.8888	19.0576	19.3842
Traes_2BS_AA6D8150A.2	1.52004	0.7423	1.07614	0.396252	1.0744	1.01361	1.13647	0.783774	18.9216	2.57503	8.16056	33.9138	5.13576	37.7881	2.82286	5.15754	7.2618	2.48293
Traes_5AS_129141C69.1	5.11725	3.03107	3.57918	20.5092	47.8235	46.7929	29.2418	24.4589	22.4646	26.5398	19.7233	9.72257	17.3836	8.69389	15.3954	12.6591	14.4717	22.7695
Traes_1DL_A31093F25.5	1.25954	0.324188	2.70549	0.460776	0.761867	0.392433	0.94437	0.829923	2.44104	1.92737	2.81569	5.01243	3.72185	4.71087	3.10012	5.0323	3.24196	2.81577
Traes_5AS_AC11F9C6B.1	6.29728	9.0476	16.789	3.68039	2.82794	3.46433	14.1481	23.0764	6.02846	7.25257	6.04276	3.04255	11.5171	4.05509	11.0387	17.4101	14.5157	13.8676
Traes_1DL_84C15D335.1	0.0586041	0.209872	0.104317	0	0.158487	0.718591	5.87853	1.30004	620.787	31.1121	24.479	893.265	17.5844	193.664	10.6515	28.1347	9.8391	2.48579
Ta2dsMIPSv2Loc034676.1	2.87334	3.42999	11.0818	0	0	1.67773	2.06611	22.2127	1.17359	0	2.27958	2.00479	0	0	2.9257	2.80374	3.92202	0
Traes_3DS_315D8598E.1	10.7057	67.3053	16.4242	1.19865	1.26996	2.96138	45.8257	197.762	2.76169	4.53232	4.02338	2.6282	2.72627	1.18298	3.14124	8.65948	17.6894	2.32363
Traes_3DS_BE61030FD.2	15.6576	15.9128	12.9697	4.70762	16.6195	9.3477	0.0986951	0.610742	0.354122	1.22836	0.503212	0.572966	1.10129	1.01015	1.0048	2.95361	1.11376	2.34691
Traes_1DS_8C0C4C146.3	4.1954	12.507	8.76759	1.00123	1.15201	1.14955	4.60139	8.96767	0.419536	0.603035	0.44986	0.362185	0.341927	0.290597	0.976719	2.09345	1.72029	1.34795
Traes_1DS_EFB39AEDC.3	41.6689	41.8878	40.485	6.27325	4.31898	5.12056	15.2303	55.0535	4.48524	12.4836	7.12799	2.3158	10.6688	3.98926	15.0948	10.7469	9.30555	10.7754
Traes_1DS_F3A99134B.12	9.61667	13.9675	20.1239	3.96879	3.87223	3.82647	23.1331	36.5724	6.32671	9.42368	8.03383	5.91676	7.68023	5.4198	7.30958	10.3407	8.2389	6.74531
Traes_1DS_65C1FDCD8.1	3.23051	5.28852	3.0842	0.712048	0.797482	0.843472	1.15642	0.650748	8.09512	1.40599	2.57327	8.99592	1.96796	6.38186	2.2663	3.108	3.17355	1.74174
Traes_1DS_7833DAAB5.2	0.487778	0.867756	1.14185	16.2799	5.81364	17.8611	3.37738	9.21978	2.28495	12.3542	9.77797	4.57081	19.7076	12.486	30.2598	9.80112	29.6682	32.651
Ta3dsMIPSv2Loc039370.1	3.39502	9.84234	4.74827	4.94495	6.99535	12.3188	52.8352	102.7	1.78285	12.4839	5.19451	1.01519	23.8135	2.03653	7.40761	8.51856	13.2402	3.4287
Traes_3AS_30D175BEB.4	5.46643	4.15255	3.53835	14.778	50.6215	32.2084	13.9361	15.0328	6.08921	11.1925	7.688	4.16077	8.81114	6.26007	3.03603	5.09156	13.5664	8.78288
Traes_1DS_A23800206.1	1.10486	0.504424	1.57191	0.578885	0.488479	0.882214	0.636694	1.0896	8.53035	0.825598	3.21977	12.8373	1.546	4.90834	1.68305	4.22879	4.35539	2.30217
Traes_1DL_90B0CF996.1	10.3751	10.928	4.34541	0.259268	5.50158	26.9935	145.147	43.6926	815.113	227.781	158.328	450.94	76.9947	93.5365	40.0816	64.3155	42.4849	14.7411
Traes_6DS_E66547E66.2	1.38398	0.728479	0.26188	0.83325	3.02546	7.20554	16.6189	6.6255	16.0089	28.7842	13.9102	15.2817	15.5387	3.88919	4.62672	12.5359	6.45515	0.873048
Traes_3DS_363E689D6.1	22.9867	85.7498	27.2782	0	1.7268	5.87205	59.9172	333.19	7.04153	10.2722	12.5377	0	5.22521	0	5.85141	11.2149	27.4541	3.38549
Traes_6DS_89CCF9552.1	0	0.0941055	0.0935507	0	0	0.437288	8.72965	1.77529	170.814	6.28477	5.44122	34.1022	1.14687	3.42055	0.361214	0.769235	0.179341	0.0928845
Traes_1DL_92F24F5E3.3	237.862	357.613	407.042	19.5543	8.95666	8.77831	33.0137	157.509	14.6629	13.8599	22.4407	1.74268	23.7602	2.00232	26.8166	98.6194	91.5172	35.2779
Traes_6DS_5E37DA72B.1	5.02939	2.80349	1.86679	23.8392	52.9839	45.2778	8.34158	9.48822	6.66032	13.1103	13.248	9.02642	10.8035	5.13388	10.1969	5.86104	7.99848	6.33645
Traes_6DS_E34FC6279.1	14.8148	14.2195	49.1335	0.765442	0.270707	1.13973	3.72486	4.69346	3.00503	3.2207	4.46707	0.419049	6.6897	1.0508	2.75195	51.9386	27.5315	6.19194
Ta6dsMIPSv2Loc042943.3	11.0127	13.5832	38.5657	0.537087	0.356161	0.761291	3.75011	3.58553	1.16189	1.69496	2.60046	0	6.48964	0.663508	2.43028	37.9893	20.6473	4.66338
Traes_6BS_21E4C03A3.1	31.3157	21.0156	75.8974	0.885963	0.338684	1.2885	9.0161	16.0425	2.74845	4.47426	3.25757	0.599165	8.15447	0.754766	3.85904	42.1547	22.5558	4.83065
Traes_6DS_81AA78A29.2	3.78997	3.44701	2.57002	27.9589	86.0091	71.2885	33.2218	22.8082	55.0638	24.9046	21.835	61.4494	11.9792	33.5965	9.92325	9.24541	8.29353	8.86012
Traes_5AL_371240B91.3	7.88411	15.5738	23.9748	0.239239	1.35375	5.58995	13.768	2.08211	8.39549	6.24111	1.00525	15.5204	2.17621	9.45869	0.43006	9.6164	1.53736	0.552939
Traes_1DL_40AA62241.2	0.830186	0.500828	0.675183	3.04282	12.0766	9.79648	6.38846	5.20562	3.08652	2.05738	0.89065	0.489199	0.995899	0	1.10921	1.06299	0.821749	1.14636
Traes_5BS_DD7558B02.2	1.47201	1.03738	1.20094	9.65804	22.107	19.5177	14.3334	11.2146	8.86809	13.6416	9.58588	5.64876	8.75557	3.77735	7.18191	7.75748	8.98578	8.67189
Traes_1DL_95936DC50.2	2.48672	15.6042	7.42769	17.6906	35.3764	64.3389	187.847	520.852	1.32898	23.3911	2.63577	0.238919	1.41503	0	0.35025	0.953249	0.195512	0.134488
Traes_1DL_1415F1EE8.1	0.549025	0.364104	0.705817	1.83135	9.58684	8.79795	4.91286	3.28062	3.51315	4.71063	3.55717	0.89382	2.80109	0.683069	2.32929	1.4286	1.66534	2.27607
Ta5dlMIPSv2Loc146317.1	0.732909	1.17857	1.28428	3.66648	4.43287	5.13478	3.21054	2.06036	3.31744	8.95265	10.3202	5.34982	8.99485	2.93027	10.6529	4.05692	4.61413	7.28626
Traes_1DL_6185DEC96.2	2.52657	3.73783	9.01735	0.997368	0.154655	0.481717	0.819496	7.70005	0.674835	0.587309	0.837219	0.328758	3.84798	0.204128	3.50649	4.82595	10.5412	4.00563
Traes_4DS_64DBC29E6.2	1.32356	0.868988	1.14855	2.55837	6.83071	6.69458	6.06725	6.07245	5.27082	7.16858	4.76463	1.593	6.45355	1.80624	5.20543	3.87451	4.11007	3.70376
Traes_1DL_A6E0B4612.1	0.222403	0.132745	0	0.0944818	0	0.0973952	5.87713	1.12129	212.835	8.82551	6.21968	86.1222	1.06166	7.00405	0.849212	1.30209	0.303573	0.262045
Ta5dsMIPSv2Loc052709.1	12.194	40.5636	16.7858	12.9852	11.4321	22.4992	42.2629	78.8564	0.996102	6.6262	0.967415	0.340319	2.21749	0	0.993296	2.14174	0.665775	0.191566
Traes_5BS_B07DC23E2.1	6.49103	9.97686	13.368	1.25652	2.74442	5.34682	2.44731	1.86446	35.5584	0.777025	7.21884	37.1927	1.87421	32.7878	0.484129	0.723831	2.50162	0.248982
Traes_4DS_478BB4898.5	2.49036	1.51064	2.4567	9.67667	16.005	14.2147	8.18087	7.94499	5.53071	9.09636	6.10372	3.44835	7.92872	4.41334	7.13465	8.37069	7.30461	6.59521
Traes_4DS_AEEF6FF24.1	1.08282	0.658427	0.810265	2.78743	2.38907	1.58576	1.5462	0.820812	27.3858	1.72024	6.76613	45.972	3.64602	31.1494	3.16857	2.47195	6.35896	2.77508
Traes_4DS_2D5172894.1	3.8867	2.05471	3.03918	10.9684	34.6115	34.4547	22.7874	21.3872	15.7161	15.2745	8.72198	4.59073	8.93598	3.14748	8.39561	9.46781	7.88203	10.173
Traes_3DS_E1D275C81.1	2.30911	4.46283	3.42526	2.89617	2.87455	5.39312	21.4665	50.2263	0.673667	6.0144	2.35536	0	13.3473	0.461713	3.02296	3.70164	6.75399	1.42512
Traes_3DS_6D0BF0748.1	9.61759	5.31469	8.42452	17.5809	76.5023	50.3993	16.8678	41.4247	8.3893	15.5687	7.52437	1.56618	8.62362	0.785378	5.88568	7.66645	8.68154	10.7119
Traes_3DS_6873B48F6.1	9.56852	2.31062	12.2631	0.124594	4.5744	6.92221	0.316566	0.688346	219.799	0.763848	12.2065	267.373	2.30368	116.927	3.89741	14.4663	17.4578	3.00098
Ta7bsMIPSv2Loc059099.1	0	1.35588	0	0	1.02391	0.994812	17.1514	4.58123	631.859	17.0545	13.5168	173.556	4.64744	23.8469	1.7348	8.31239	3.10075	0
Traes_3DS_90FA62704.2	11.5434	46.4252	12.0478	0.720015	2.7218	3.55224	30.2153	182.348	2.28312	4.29116	5.7911	1.18254	2.17512	0.713829	2.01337	9.4727	13.318	2.76196
Traes_3DS_7C6C0C970.1	3.98287	1.04444	1.65109	7.88633	23.2222	11.4334	7.38548	8.70726	3.96202	3.99826	3.07833	0.637	2.28286	2.07653	2.67264	4.1759	4.30972	4.21318
Traes_3AL_F201EE65D.1	1.46908	1.34449	2.74577	0.166426	0.927021	1.32957	4.17263	1.03693	22.8012	5.19944	6.52682	15.8876	4.0741	14.188	7.70365	4.30048	5.54786	5.30819
Traes_6BS_3343D8C16.1	2.31331	0	1.95248	0	0	1.80097	22.3136	7.55682	111.655	21.8108	10.554	19.9822	1.22709	1.07929	1.57031	0	0	0.302849
Ta5alMIPSv2Loc061916.5	7.51096	3.26652	2.78413	2.69214	3.16292	3.37625	0.127879	0.43462	0.260361	0.822407	0.86185	0.307497	0.95996	0.639099	0.771404	1.9005	1.38148	1.79016
Traes_5AL_852DA4B43.1	3.4221	8.17013	3.04574	0	2.31366	1.49861	4.61382	19.8412	2.09659	0	0	1.79075	2.33368	0	0	0	0	0
Traes_5DS_17D3A0232.2	3.27558	5.86523	1.17423	6.68711	3.23987	5.89716	16.193	39.4054	0.0557449	4.14735	0.541395	0.190453	3.28858	0	0.416909	0.33294	0.683078	0.482427
Ta5dsMIPSv2Loc063748.2	14.9786	8.74791	7.09564	2.05265	2.75858	1.26957	1.65032	6.82093	0.0986749	0.172736	0.191666	0.337124	0.219667	0.676291	0	0.82508	0.219841	0.379534
Traes_5DS_669F20907.4	9.67127	29.2147	0.745793	20.3085	3.15201	17.4588	66.92	227.574	0.358937	22.8587	0.647933	0.148933	30.8009	0.163405	1.22845	8.60668	0.878551	3.64591
Traes_5DS_E7FDA5B26.2	10.4338	35.8707	15.6658	9.32397	10.8818	15.8222	43.6832	78.5358	0.880425	6.92547	0.974213	0.0964157	2.48855	0	0.421375	1.05306	0.747591	0.197388
Traes_5DS_06C73D719.1	3.13944	5.5897	1.46812	8.00222	4.5569	7.92273	14.1187	39.1143	0.195601	6.22047	0.25329	0	3.33838	0	0.243813	0.311531	0.581049	0.250781
Traes_5AL_F96AEDDB8.1	59.4972	93.7353	140.885	37.2389	23.2098	17.7547	75.837	199.26	26.3297	22.8493	23.0409	5.07934	50.4153	10.2109	54.3937	166.084	137.384	64.5577
Traes_7DS_A6D32CAA9.1	77.0206	144.371	32.8586	104.92	45.3309	94.7756	28.149	106.546	0.779958	8.19218	0	1.33237	0	0	0	0.931671	0.868848	1.49998
Traes_5AL_9BB3D36D2.1	0	0.74772	0	0	1.55278	7.54331	81.9168	19.4216	851.358	126.631	70.8134	450.035	37.1621	82.192	18.4161	26.8164	8.76354	1.10703
Traes_5DS_866BAC69D.2	0.56888	0.814906	0.304775	0.193338	0.205129	1.09615	0.981744	2.42994	31.3543	1.34227	3.14741	29.4197	0.465532	28.2785	1.91152	1.02187	3.10601	0.938389
Traes_5AL_5785267FA.1	18.3828	4.7837	6.83966	0.0756653	0.696595	1.12219	5.15071	1.26867	218.029	0.756564	4.12444	170.374	1.21336	76.6803	1.11177	2.66093	3.14965	0.524947
Traes_5AL_458304B7F.1	15.3794	13.5939	15.3597	76.8059	68.3668	60.5632	17.2212	38.4732	20.2832	13.7243	14.1107	13.7612	16.012	17.2537	12.193	15.465	18.2681	15.6308
Traes_5AL_EDF2DD187.1	0.28162	0.439814	0.884391	2.59564	5.62677	5.43056	5.50237	3.4642	66.7469	5.43854	6.417	14.2832	5.54778	10.8647	5.0684	6.46849	5.16999	3.59315
Traes_5AL_A9C9D731A.1	73.618	30.1304	42.5675	344.482	317.949	224.914	55.7675	133.586	104.934	69.8358	105.635	70.1037	101.743	77.0732	84.3685	76.4684	112.332	102.488
Traes_6BS_1BE03792C.2	0.718986	0.924296	0.689135	0	0.0997132	0.968798	8.8287	2.28649	46.9635	6.52479	4.3439	8.45088	0.678887	1.16116	0.337887	0.728552	0.528442	0.130329
Traes_6BS_56A7B216D.1	12.1728	88.6119	21.6844	23.5101	17.8737	23.0885	29.8763	60.3899	8.54951	5.71242	1.1868	6.33157	7.0677	9.07315	2.79252	27.1318	16.6321	3.85959
Traes_6BS_9190A139B.1	1.66521	0.467719	2.28848	5.66697	0.331128	0.579094	7.3261	0.740778	1.29026	1.52329	8.31615	1.53774	10.9672	0.925439	11.945	10.8735	2.47351	3.00073
Traes_6DL_0A59B823C.2	0.0173427	0.0162129	0.138846	0	0.0312688	0.0763867	4.33616	6.14906	6.43887	4.22319	0.763247	0.725745	2.02016	0.11406	0.311158	2.30597	1.00264	0.285979
Traes_6DL_CDFDE8B3D.2	0	0	0	0.167435	0.427395	1.38368	4.855	1.27251	155.513	10.6664	15.5066	196.506	7.22023	77.8719	7.72085	5.43457	1.8331	0.929493
Traes_3AS_33AE9BC77.5	0.590961	0.667355	0.562036	1.19548	5.66285	4.4428	2.96862	2.06198	1.5704	2.77311	2.21372	0.485874	1.82774	1.36239	1.61951	1.67312	1.76726	1.52618
Traes_3AS_F7ED1199F.2	11.7726	4.06988	2.90536	1.19868	2.29575	5.53521	8.18174	4.5518	15.2989	37.7299	34.359	23.1793	15.0377	12.9477	13.6921	7.57921	10.0285	9.8678
Traes_6DL_1AEA7B869.3	19.2456	72.7471	19.3854	4.6659	8.21991	12.5373	58.9365	153.741	58.5086	11.557	14.2074	97.5677	7.72983	130.568	2.36633	8.46481	12.3345	2.87686
Traes_7DL_53271EA7B.8	0.380013	0.308055	0.407453	1.87426	1.48626	0.955295	0.790596	2.2242	2.04239	1.4537	1.79993	0.792552	2.0872	0.500905	2.75894	2.65798	2.61066	2.34181
Traes_6DL_B78A92435.3	12.5303	14.371	23.3886	9.39832	4.94767	3.44007	3.04732	18.3906	2.34776	1.72495	1.25488	1.09855	3.21995	1.62073	2.50834	21.9103	14.8755	2.9573
Traes_3AS_38993748F.1	2.37149	2.17762	2.11067	2.16991	3.28891	2.55637	6.49305	12.876	0.670576	0.782589	1.95379	1.52735	2.23922	0	1.11448	3.47106	1.992	3.65393
Traes_7DL_F842DB269.2	0.858619	1.44762	1.11547	8.56953	3.96721	3.8887	3.85253	5.97314	21.9444	1.43593	0.895445	10.9532	2.01881	5.54716	2.43036	2.42893	2.1754	1.2232
Traes_2BS_959A4E58A.2	1.20871	0.732676	1.17097	1.42168	7.34142	5.95941	4.45069	3.22514	2.30822	3.10122	3.39547	0.956679	2.21403	0.599394	1.80857	1.44966	2.29817	2.32165
Traes_7DL_24AA71860.1	27.9939	47.8678	6.06042	5.14266	8.86646	10.6025	35.0903	32.8048	2.7812	1.62289	3.60147	0	1.0319	3.17693	0	0	0	0
Traes_7DL_2B097FCAB.1	1.73722	0.650159	1.13362	0.0773345	0.820349	0.835868	1.4269	0.275453	50.2045	0.453086	4.86472	84.3065	1.2561	32.3989	0.539414	3.93606	3.13365	0.651916
Traes_7DL_EC875DB5D.2	36.2104	88.9756	59.1571	5.19885	5.67062	5.80483	50.8958	22.9421	31.2821	7.90465	3.8868	11.017	4.70421	10.2147	5.00064	13.9743	5.83805	4.92398
Traes_1BS_8C1DB9CF91.2	3.81197	0.970765	2.71418	0.30229	1.32871	2.35934	0.60303	0.410002	70.2501	0.381578	3.44764	94.7912	2.01031	27.958	0.543402	5.05869	3.95444	0.479085
Traes_3AS_075D3EB21.2	13.0984	89.0257	9.48522	9.73252	20.2668	13.869	25.0548	90.6043	2.2178	4.84563	7.83154	0.696328	5.93347	1.8802	7.49132	20.4043	11.6096	3.47643
Traes_1BS_BE81667BB.1	2.16945	4.21223	1.34927	2.2208	2.85104	5.03641	1.07131	19.4507	0.160137	1.14935	0.528786	0.164133	1.88941	0.109754	0.27945	1.83635	2.28336	0.677531
Traes_1BS_DF0A86458.2	6.38094	7.80597	5.069	2.68836	2.61461	4.98826	14.7318	20.366	14.7974	2.77135	2.69853	9.16177	1.36657	3.54296	3.54394	2.00685	3.02323	2.29898
Traes_1AL_6E5BA9C6F.1	5.61741	2.0273	3.44934	0.924781	1.25594	6.06302	25.8147	8.64869	683.722	39.9964	30.3806	844.691	14.3524	127.463	10.3402	17.7659	6.05265	3.48647
Traes_1BL_CB40AE344.9	1.48593	1.46938	2.12567	3.86107	11.788	11.7931	4.67099	4.97454	1.89187	2.90302	1.12357	0.170047	2.86478	1.56424	1.00309	0.863669	2.55047	1.018
Traes_1BL_C6ACA137C.1	33.8053	52.9565	27.5907	3.0117	3.24195	2.0767	2.99198	10.9173	1.12229	1.39935	1.72701	0.669285	2.29264	1.24923	2.2255	19.617	8.22555	3.39257
Traes_7BL_F9978565D.1	3.21401	4.75963	5.03391	16.1707	27.4384	12.7372	6.93745	0.378426	7.88288	1.46619	2.8274	5.13391	2.08219	4.34328	1.85304	1.0315	1.12374	0.998223
Traes_1BL_3765A51EC.2	104.607	128.033	18.8561	8.25032	20.69	12.3705	47.1307	101.029	7.03079	5.68053	5.25254	6.46712	5.4179	1.85335	1.34827	10.9825	7.22961	8.3208
Traes_1AL_FE094DCAF.2	3.02068	1.73504	3.01969	8.07405	16.0259	13.3667	11.3771	9.53561	5.15099	8.33355	7.29863	1.78969	5.79501	6.07604	3.88063	5.93061	6.53351	6.21373
Traes_1BL_73B971FEF.1	0.995926	3.86382	0.265918	2.53855	12.1201	5.36449	7.46569	38.7634	4.21013	3.95208	2.54815	0.62539	4.00707	0.41819	4.6394	19.8976	7.20486	5.69119
Traes_1AL_2EBF6E6C5.3	6.37825	5.12531	17.0082	0.105433	0.0223725	0.195631	0.669216	5.63065	0.212871	0.212939	0.649755	0.155845	1.96324	0	1.62994	5.4488	10.8742	2.8072
Traes_1BL_EB95F4919.2	66.1948	75.3437	108.455	25.9416	12.582	12.7174	19.372	59.2642	9.69022	11.1377	13.0188	6.14757	16.1325	12.2313	17.5623	46.831	38.3586	23.8413
Traes_7DS_EB0ADD31F.2	11.6776	5.40388	3.98225	2.11242	3.96942	3.43502	20.0925	26.7885	5.94396	10.8662	9.11824	2.55799	6.71996	3.33953	8.89185	8.07286	8.36691	10.2896
Traes_1BL_E7A59AA9C.1	0.0309368	0.0369302	0	0.0525706	0.0836647	0.839969	4.40461	0.811067	152.388	10.2525	8.90943	151.917	4.97892	30.0078	3.11856	6.42991	3.29377	0.546765
Traes_1BL_0F963B20E.1	8.3516	4.98345	3.70748	31.4386	43.9344	40.7481	23.6896	16.8238	27.3978	22.6198	20.8813	21.9167	22.1878	20.2013	19.2577	16.8488	15.3869	19.0442
Traes_1AL_39EEA5520.2	0.748095	1.60757	3.19595	0.693791	1.079	2.42429	7.82685	4.45059	1.09755	1.44436	2.41947	0.156769	2.16443	0	0.593446	0.7779	0.818793	0.278869
Traes_1BL_F8AF96955.1	0.0313313	0	0	0	0.197707	0.603708	6.11666	1.83237	80.352	7.89664	4.43694	52.7274	1.4529	10.6564	0.43068	0.687876	0.171065	0.0369158
Ta1alMIPSv2Loc106836.1	0.76463	0.304254	1.32326	9.56448	10.8753	18.1562	5.36071	2.78419	5.30919	4.69259	12.8907	6.13522	7.12626	11.5941	7.13684	5.8445	8.05965	15.0153
Traes_1BL_5E6CEFBC5.1	16.6653	37.3671	2.81225	3.64851	2.75143	2.11318	1.45348	3.53407	0.385979	0.192588	0.36601	0.133721	0.174262	0.166498	0.18177	0.0448452	0.0436	0.0733081
Traes_7DS_B46EB1CDE.1	30.9915	35.1549	67.0974	10.9155	10.9296	9.75968	12.34	22.6291	69.835	199.421	223.687	68.4674	139.467	138.568	454.108	49.6919	155.353	282.75
Traes_1BL_CEC82D49D.2	2.30347	1.19155	1.92181	4.51689	20.4917	16.4966	15.5006	11.9631	15.4352	15.1164	10.4904	5.22458	6.96485	7.21883	5.34571	2.86235	2.77178	5.35227
Traes_7DS_CDF069696.4	11.9162	7.00704	4.57717	1.20269	3.19367	2.87357	25.4366	29.5156	6.68482	8.9714	6.09958	2.04898	8.95482	2.14957	11.4227	9.40621	7.37878	13.1744
Traes_1AL_326B4C863.1	1.84681	27.8661	5.65432	8.09672	8.19093	4.59375	8.68494	13.5569	0.543105	0.158456	0.0879106	0.154627	0.604521	0.310191	0.338484	0.432498	0.302501	0.0870396
Traes_1AL_61464BAA6.1	3.89999	30.7981	6.80862	7.00954	7.23418	8.14531	19.8191	92.1873	0.918988	1.12612	0.357009	0	3.27331	0	1.8328	2.08571	2.25219	1.14878
Traes_1BL_DAACABE3E.3	6.19933	4.37183	17.02	0.371068	0.0896408	0.305345	0.965439	8.28141	0.216015	0.399934	0.800671	0.104073	3.81597	0.313166	2.84901	7.24038	16.4758	5.42269
Traes_1AL_D8BA4FB5D.1	0.606549	0.241346	0.314904	1.0594	6.27422	6.51293	3.59615	2.55192	2.72461	3.01753	1.85439	0.847691	2.11413	0.565958	1.33814	0.783478	0.988871	1.17125
Traes_1AL_55440EF31.3	108.671	163.531	141.494	39.1553	22.5922	14.2	16.896	51.9415	4.30193	6.08506	9.02747	2.38795	12.2401	3.10349	12.0541	48.4083	33.5429	15.5192
Traes_7DS_594114D6F.1	5.35406	9.88152	7.33667	1.23672	1.31432	5.70347	13.0373	18.7559	1.22907	2.18559	1.80724	0	1.39048	0.305597	0.77392	0.745663	0.993404	0.171505
Traes_1BL_ACE9E7BF8.1	15.7706	12.6754	1.87415	1.97946	6.82556	4.51263	24.1621	47.3451	4.77612	16.4335	14.5555	2.90717	10.5102	3.3863	16.7651	13.3776	11.8028	14.8864
Traes_1BL_74FC9D6D1.1	3.96588	1.4867	2.63411	7.53688	15.6355	14.2091	10.7151	9.43039	4.49683	9.43877	8.24156	2.72577	5.409	4.47387	5.98425	4.8517	5.4941	6.13736
Traes_1AL_0F39673AF1.3	0.139549	0.118989	0	0	0.651113	3.52572	26.4632	7.7895	190.624	34.9926	15.5247	99.4496	4.18562	11.8845	1.29283	4.11942	0.870767	0.117445
Ta1alMIPSv2Loc111878.1	1.20273	2.1536	2.67613	0.102189	1.08421	0.5267	0.389176	0.121276	16.9479	0.128992	1.71754	35.7485	1.96846	11.6156	0.551091	2.99266	2.46253	0.850262
Traes_1AL_494A2BAD5.1	1.60132	0.803644	0.587367	0.265778	0.436335	0.552338	0.979631	0.155326	8.69881	0.935822	2.44774	13.8427	1.30029	7.70795	1.74005	2.47477	3.52971	2.64919
Traes_7DS_DFC10A47A.1	0.943357	0.394139	0.419802	0.641214	0.595277	0.495739	0.763124	0.38049	11.9059	1.56821	2.86269	21.7205	1.67262	11.6854	1.08062	3.1067	4.24925	1.50053
Traes_7DS_4DEABD294.2	8.20271	0.318431	2.31481	0.113322	0	0	1.72632	0.739693	49.9201	0.0529593	1.26273	33.7673	0.0909534	14.2689	0.809682	3.0259	1.54747	0.392875
traes_1al_0f39673af1.3	0	0	0	0	0	0.938033	8.85465	3.54105	71.5877	10.1139	7.87086	30.5844	1.46073	4.26691	0	0.305638	0	0.246037
Traes_7DS_7272B7FE5.1	0.355289	0	0.094948	0.150709	2.08592	5.86605	10.5733	4.11573	88.9846	23.038	7.96039	68.6256	8.82812	47.5519	5.47636	7.70563	2.2261	1.05708
Traes_1AL_C40703A29.1	34.8535	6.42463	0.240263	0.295228	0.939696	0.331009	11.2977	49.9309	6.53622	10.1796	14.553	4.74912	2.79821	4.37712	10.6711	1.02731	0.474289	17.146
Traes_1AL_1A9EB2CBB.1	13.6824	7.63539	2.32662	3.78055	9.57649	7.20967	30.1154	44.0816	8.17822	12.7059	9.00172	4.42398	6.37213	2.33547	9.34448	4.96591	3.87187	14.1552
Traes_7AS_9D057AD42.1	1.05241	1.25629	1.45703	2.88122	5.90303	7.47637	5.80173	11.0835	5.58799	2.25741	2.78311	7.09809	1.91382	4.91007	1.78598	6.33264	3.51145	2.61776
Traes_7AS_CA7E36BC0.1	83.2857	94.0425	114.548	21.7255	9.76899	9.91798	124.372	126.707	17.9038	14.8873	4.05724	1.01947	5.81246	2.04513	12.4602	20.317	11.8003	10.9034
Traes_7AS_D2C7C1F43.2	0.604405	0.70624	0.286395	0	0.580595	3.58001	21.7458	3.52792	380.836	24.2593	14.2138	161.781	5.79984	22.561	2.58162	5.62958	2.46984	0.474532
Traes_7AS_40A49C531.1	6.27758	4.16318	2.17279	1.7779	1.88633	1.83272	7.52329	18.6382	58.545	4.48846	2.07515	23.36	1.42698	20.5019	1.598	5.61505	5.23643	2.87642
Traes_3AL_D03D5E3A0.1	2.51875	2.03156	4.36229	0.751905	1.90235	1.96754	5.80053	1.44148	30.2788	9.12619	8.91116	23.6534	7.05625	15.7214	12.9965	4.38406	6.7831	8.42183
Traes_7AS_ECBB6F731.1	2.53899	0.835014	1.91388	4.26503	15.616	9.00557	3.51382	3.6153	1.36506	1.0003	0.462459	0.433811	0.742033	0.217516	0.403071	0.819098	0.707236	0.793329
Traes_7AS_E172ED7BE.1	2.02189	4.82718	0.933928	3.42862	5.35259	3.3848	2.09798	5.92618	0.627205	0.82347	0.395942	0.267857	1.22173	0.322396	1.13361	2.69714	1.88645	1.29668
Traes_7AS_0385BB755.1	4.56967	4.22319	5.31346	15.3425	36.7421	30.211	22.2194	16.8333	17.5204	19.011	13.025	10.3364	11.4598	6.03495	10.8068	7.11997	7.24349	8.72757
Traes_7AS_7D07DDD58.2	2.99128	4.74149	8.05189	0.604496	0.720589	1.69493	4.61317	2.72118	7.99532	1.52616	2.43601	7.4499	2.91825	6.76769	1.82564	3.92354	2.87456	1.8107
Traes_7AS_8400350BF.2	1.36651	1.12361	1.3848	4.71168	17.1462	14.9968	8.64856	6.79325	9.1659	8.6594	6.95747	4.5458	8.60471	3.41159	6.70276	7.71818	4.98085	5.52009
Traes_3AL_BB29D71B9.3	2.38722	1.75218	2.49792	5.24888	15.1947	13.0112	20.5292	12.6049	17.274	22.8523	14.3771	7.49525	10.4497	6.23108	8.32688	6.75209	6.53898	6.65171
Traes_3AL_D337C4482.1	147.488	218.558	99.5817	172.844	270.493	311.804	1870.55	953.846	5415.36	2541.79	744.426	14946.1	242.775	8264.47	163.122	171.209	111.071	215.722
Traes_6AL_4577BCB83.1	0.305148	0.728529	0	0.210407	2.77952	9.64908	20.2984	5.40196	300.281	43.2653	65.9319	359.052	31.9634	108.301	28.7783	21.9735	10.5704	5.86387
Traes_3AL_BCFD5F303.1	34.5797	163.428	31.4541	32.7989	30.2899	47.4296	149.424	356.247	7.32836	17.2605	5.17623	0	2.07635	0	0	3.02405	0	0.128123
Traes_6AS_212F397F5.4	17.5722	22.9031	13.8708	5.65812	4.74544	3.81059	18.6474	34.0994	4.65452	6.08294	4.44789	1.25205	3.74067	2.3449	6.02915	3.63482	4.44639	4.23423
Traes_7AL_DE59ED46C.1	9.91377	4.15598	2.46299	0.711042	1.34266	2.13103	3.79296	3.12634	37.682	3.02222	9.49348	37.2716	3.71903	33.2591	2.44047	3.93571	4.7401	2.41327
Traes_7AL_9040EE6AE.1	7.13374	9.28992	0.769596	7.71418	7.40513	21.0161	7.22808	48.3909	0.794647	1.39108	2.05803	0.904973	5.60189	0.907716	0.990511	4.11328	3.54085	2.29235
Traes_3AL_CE3238869.1	1.25079	2.29755	0.728043	2.55046	3.70225	2.94302	5.11894	39.3129	1.11566	0.575066	0.746761	0.468898	2.44424	0	0.14202	1.83614	0.707605	0.496118
Traes_3AL_C85F2848C.1	7.65797	15.3342	2.85821	6.29666	10.021	12.3325	8.25984	61.2766	1.51346	3.97411	0.58795	0.517075	0.336922	0	0	0	0	0
Traes_3AL_A1870E552.1	0.3915	11.3536	1.83604	4.87099	4.897	0.422021	0.454751	0.212566	6.09749	18.1207	0.645088	12.366	13.1126	1.01164	7.75988	14.596	13.0023	1.09998
Traes_6AS_8FFD6CC72.1	4.26845	2.51285	1.33843	12.5906	36.0201	29.5709	4.91049	4.71398	4.97818	7.93423	8.02288	7.24249	8.5455	5.86331	7.26047	4.85214	7.57324	6.83148
Traes_6AS_F8D06BEC8.6	0.193748	0.289145	0.0615918	0	0.124771	2.12963	26.8039	5.36573	377.208	34.2687	17.9491	80.3563	2.83485	5.37111	0.43958	1.69989	0.960246	0.16308
Traes_7AL_90073BBB2.1	0	4.99604	4.96108	12.2786	23.2766	0.10849	16.1217	0.0416342	0.0505933	17.3469	12.9093	22.8165	8.72876	17.2271	7.67639	6.34561	5.63593	5.30278
Traes_6AS_9CFE4819D.1	6.5762	4.46132	3.2623	1.57243	1.92756	2.31334	3.27521	4.38448	15.9398	2.64005	4.51166	16.8114	2.5821	12.5996	2.57963	2.60358	3.50714	2.73098
Traes_7AL_2B7866B6B.1	2.70108	4.45816	4.22784	36.0286	19.4285	13.7809	14.8433	13.4127	31.2862	5.29592	2.97744	16.7008	3.87412	10.3108	5.98707	6.53133	4.19355	5.05753
Traes_3AL_9DF250DD8.2	153.167	160.667	228.962	65.0303	24.9689	25.9384	44.0609	74.7628	22.5124	44.5029	65.7974	8.41499	128.678	24.1439	135.191	214.737	231.174	202.382
Traes_3AL_681DD43B2.3	2.35035	4.97913	3.96574	2.17525	1.34527	4.16668	4.6986	2.40486	3.02421	0.61601	0.393139	0.992376	0.163759	1.42902	0.384881	1.28237	0.499475	0.063711
Traes_7AL_364A6E96F.1	17.1571	128.471	188.286	461.751	364.773	35.7003	146.138	16.776	23.8897	345.436	542.24	443.248	455.384	626.99	517.264	363.595	591.221	590.1
Traes_7AL_A297B7AA6.1	0.147141	3.57639	4.00954	2.77477	3.95728	0.135893	1.65842	0.0977981	0.213857	3.42043	3.19697	3.13143	2.39718	3.24457	2.92068	2.10732	3.16116	2.95619
Traes_5DL_A2A5A19B4.1	27.57	50.3817	61.4339	13.8269	8.28708	5.48616	29.6791	127.346	6.3543	4.35771	4.68686	1.52751	10.4148	3.32507	7.82651	64.2973	49.4915	9.2418
Traes_5DL_B67E1A7E3.2	0.429635	0.102574	0	2.62826	0.929515	3.61241	2.13165	0	2.94807	3.50195	6.33987	6.83464	1.64072	2.52566	2.88727	0	0.586438	1.72113
Traes_5DL_50D6A231C.1	0.856724	0.137725	0.611333	1.52164	0.260015	2.84378	2.18208	0.17299	2.5143	2.92303	6.16511	3.9877	0.623298	5.77641	0.797051	0	0	2.06707
Traes_5DL_3A2A88EE5.1	0.798442	1.42969	1.06594	5.76633	2.51917	0.69931	31.8642	66.0184	0	13.2731	1.90034	0	19.6017	0	0	2.92163	3.81447	3.29265
Traes_5DL_C05F32EE4.3	1.95502	1.30572	2.66118	0.652912	1.06619	1.49479	1.91021	1.46111	17.9621	2.62713	4.93895	14.3317	2.93306	15.3797	2.2015	4.09595	5.09098	2.71
Ta5dlMIPSv2Loc141404.2	97.0166	36.1502	65.7629	353.064	362.198	258.849	96.4431	220.121	151.729	86.8554	121.91	65.109	163.866	82.2802	121.179	133.301	167.962	168.377
Traes_5DL_AC7C885A0.2	60.8499	27.0985	45.4008	299.108	325.48	221.866	78.6478	185.559	102.074	75.9238	92.1587	51.4497	105.108	53.405	77.3874	81.5372	100.184	92.9016
Traes_5DL_04016F876.3	3.20477	1.23597	2.61096	6.24176	17.5338	13.1707	7.60463	7.45732	3.95708	4.91772	3.60843	1.13522	3.22777	2.8984	4.06642	3.78865	4.17252	5.37353
Traes_5DL_1E264D6B4.1	0.284119	0.282729	0.600387	2.2727	4.65521	2.85293	2.21486	3.64263	1.56748	1.22514	0.894074	1.57766	1.81753	1.20605	1.5924	2.24255	1.79218	1.40024
Traes_5DL_C15ECE24E.3	24.7309	2.70738	8.63258	0.143499	0.174001	1.41585	18.2168	3.52769	16.9402	50.227	70.3748	38.2308	27.0498	19.0467	21.7053	5.75631	17.1254	28.1439
Traes_7AL_9226F1EE7.2	0	7.33906	9.11974	14.5993	19.0423	0.046023	33.0427	0.105971	0.064387	62.1051	60.094	43.9958	49.7377	33.5381	42.6165	36.4559	40.5247	42.039
Traes_7AL_1E9FBDD47.2	1.99957	0.612651	0.92811	3.38028	13.8835	8.19149	5.57414	7.11609	1.95892	2.0775	1.57416	0.345317	0.924771	0.23013	1.12956	1.62212	1.78825	1.94788
Traes_7AL_A1C588F39.1	4.43943	2.40885	1.43679	6.51515	6.91247	17.3203	3.91773	50.8688	1.48356	0.865687	0.960556	0.844766	5.50442	1.69465	1.23282	2.95356	4.40703	0.951039
Traes_5DL_DE930D8C9.2	0.217489	5.66653	1.16772	1.21675	2.31672	2.26798	31.777	72.8923	0.271449	5.30712	0.583636	0	3.61288	0	0.295527	1.51597	1.47274	0.501104
Traes_5BL_22075E609.1	0.829705	0.539116	0.443392	1.21056	0.263169	1.22424	0.671614	0.376836	57.7357	2.84229	3.71545	69.107	2.91947	45.2874	2.24984	2.14647	1.92536	0.73385
Traes_5DL_C65153D64.1	1.29915	4.62753	2.78175	7.87636	7.10901	6.97317	59.0896	115.831	0.516183	13.7443	3.15931	0.166792	7.14281	0.11153	0.143788	1.06806	1.00977	1.09204
Traes_5DL_A83547043.1	3.42706	4.78102	2.27842	1.719	1.93549	2.02515	3.20652	6.0786	90.3596	2.21416	2.50595	2.16065	3.15362	2.08051	2.77479	4.65345	3.0434	2.62707
Traes_5DL_8F68FBC81.1	36.2896	15.9309	19.8439	4.25776	8.8982	22.5032	11.2171	12.2138	278.838	6.25975	30.7107	546.095	16.2462	203.861	7.38369	27.4754	29.5041	6.18229
Traes_4BS_C90B4605B.1	3.68896	1.89694	2.09457	7.66163	33.2591	29.5358	21.2717	18.4287	13.2475	10.104	5.5719	3.97977	5.18281	1.15037	4.11736	5.02558	5.30644	5.9179
Traes_4BS_F66ADAFF1.2	50.2298	62.155	82.815	9.23999	4.28337	8.37293	27.0394	54.7426	8.09596	13.55	11.1103	3.2466	18.5095	4.99117	27.3076	57.7294	50.4291	39.8397
Traes_4BS_C0973D1DA.1	7.11516	6.61138	6.32683	1.14385	0.95114	1.18112	5.27465	5.12946	5.17312	2.40999	2.38794	4.02003	1.55289	2.70698	2.95678	4.87902	4.2731	2.39899
Traes_4BS_A3CD816EA.1	0.630124	0.835775	0.623136	2.43896	5.17539	5.88682	5.58822	3.74168	3.86052	5.33137	2.49956	1.31895	3.91512	0.587977	2.88723	3.89411	1.91133	2.22731
Traes_4DS_9C01B536B.1	3.93201	2.77204	5.21699	1.1008	1.50542	1.54983	14.5703	9.83465	1.46731	2.32339	1.78679	0.331705	1.91766	1.33099	1.44188	1.00519	1.48705	1.12041
Traes_3DL_2934DAF4C.1	0	6.99445	3.47661	1.65945	1.76065	1.71062	2.10661	7.8776	4.78637	0	2.32426	12.2645	0	0	0	2.85869	5.33186	0
Traes_4BS_1482BFF9F.3	129.004	31.0824	68.4676	58.3232	133.366	160.675	686.763	348.476	1972.25	949.44	212.669	4793.57	33.8955	3036.53	25.3051	48.5003	80.771	82.2768
Traes_4BS_E79CB87B7.4	2.26519	1.00841	1.11045	9.42476	16.8123	11.0253	1.21442	2.68567	10.3416	4.60033	6.65648	10.8363	6.64806	9.28615	3.28162	3.28309	3.60704	2.34922
Traes_4BS_4B857F79F.2	11.3191	5.49164	9.29387	2.50672	1.36401	2.84778	6.44381	4.66099	43.2441	3.14171	5.27411	46.9916	3.04069	19.8996	2.56278	2.82794	2.9712	2.27696
Traes_4BS_6BF4D4096.2	8.21984	9.12027	27.0767	1.1545	0.920625	1.02193	22.2738	20.7887	11.6393	1.84108	1.13061	0.674191	1.04756	1.4121	2.05938	2.43664	3.03102	3.70498
Traes_4BS_06A528D27.6	2.78834	2.58196	3.24795	7.80037	13.6454	13.3686	10.2369	9.76057	6.19154	9.52725	6.76822	3.65646	8.62109	6.18248	6.35798	9.91823	7.8509	7.73615
Traes_2AL_48CED2405.1	0.586267	0.599866	0.708141	0.462538	0.679493	0.990277	1.30985	0.971186	11.3912	2.24561	4.38539	16.0406	1.999	23.0348	1.98273	1.90007	3.31526	1.82559
Traes_2BS_375B5B8C5.1	1.80447	1.12831	2.06487	0.438044	4.33774	5.64439	0.648762	0.606506	28.7437	0.184313	5.72633	71.0442	1.64072	26.6998	0.787437	4.52765	5.04337	0.911185
Traes_2BS_B6EBC0962.1	1.16173	12.9308	3.15776	7.44291	17.1805	25.7947	91.6744	404.993	1.19265	5.79198	0.635198	0	0.556702	0	0.0959105	1.74633	0.0857145	0.0739888
Traes_2BS_A0851924B.1	0.097732	0	0.0289944	0.553583	1.79139	3.42391	3.90029	0.985472	437.338	1.15299	6.08659	503.853	0.26659	144.453	0.14927	0.0953645	0	0
Traes_2AS_61CA61AD3.11	0.511533	0.752359	1.02489	0.493284	0.440791	0.674968	0.843216	0.675667	10.6887	2.29041	1.87092	26.2937	2.49583	9.70296	3.39986	5.15375	2.66194	2.00168
Traes_2BS_EAB2C09D0.1	4.50353	24.8806	8.38068	1.40781	3.05392	14.6913	28.4653	113.495	1.0149	3.83876	0.986624	0.226319	0.787042	0	0.592438	3.0551	0.344495	0.0424639
Traes_2BS_E1E541767.1	0.751771	0.195089	0.698181	0.277712	0.383042	0.372158	1.26916	0.790999	15.9801	2.10332	4.35646	15.2568	3.0314	13.862	2.9454	3.49238	5.48763	1.81005
Traes_2BS_40C683B47.1	0.573556	9.11488	3.3415	4.00244	6.63694	7.98821	19.5549	76.4216	1.05359	2.2	0.293796	0.075071	0.634142	0	0.167426	1.62942	0.195822	0.0644503
Traes_2BS_DABEABDDC.1	25.2586	28.8556	4.37093	3.86513	7.76009	5.70788	27.7038	47.5808	0.960996	1.90257	1.37786	0.277018	1.91012	0.235228	0.300936	0.288919	0.337978	0.154881
Traes_2AS_BF1414EBE.2	13.1257	14.4049	6.02946	4.6767	7.25201	10.1981	34.2514	56.1426	7.26335	11.8067	8.56578	2.21565	6.64102	0.888947	7.76024	2.78877	1.73382	4.98877
Traes_2AS_4BE07943E.1	3.59403	1.41962	0	56.1461	141.157	225.235	421.561	129.578	3948.76	556.506	522.354	3968.34	271.856	1133.77	187.229	104.474	66.5794	79.8897
Traes_2AS_C688EB0A6.1	2.40509	1.69815	3.40666	5.58694	14.6091	13.2205	6.93435	5.74795	6.20956	9.74403	7.031	2.20054	4.7154	2.47443	4.74824	5.87029	4.93811	5.00804
Traes_2BS_FF5A68083.2	3.05322	28.0355	6.57746	2.10867	7.03275	20.8007	19.1131	211.872	6.5706	2.01632	1.21701	3.04447	2.43806	0	0.732833	9.15334	1.00115	2.65507
Traes_2BS_16CA42546.2	31.3769	20.536	22.6297	79.426	271.341	178.178	97.0943	92.5703	76.9267	43.7182	27.1034	15.0038	21.5448	11.6987	16.1534	25.734	21.2296	26.3249
Traes_2BS_4758FA121.3	2.12328	1.35119	1.64128	2.90649	10.619	7.13816	7.85492	6.14486	4.90912	6.50022	4.60463	2.58516	4.9502	4.40984	4.60261	3.35855	3.8794	4.57647
Traes_2AS_2B3603918.3	0.481242	0.716656	0.707412	5.5326	10.823	22.3427	43.45	12.2729	349.327	101.875	94.6863	621.648	58.4382	179.974	51.9419	30.4286	13.1008	11.8423
Traes_2AS_744F6C927.1	0.561255	0.078822	0.499528	0.729326	3.92854	2.25545	3.59659	1.19845	441.758	3.04514	8.32926	602.878	0.67543	173.288	1.0085	0.289937	0.946353	0.233398
Traes_2AS_45C8795D8.2	43.3847	28.4169	29.3085	139.173	555.794	329.997	169.779	150.127	116.429	73.8471	39.1585	21.9448	28.7292	9.10504	24.113	32.6434	23.8631	31.6512
Traes_2AS_AA5E1E20D.2	6.77291	18.8566	4.40703	1.88341	1.4693	2.07406	3.70837	6.1871	8.50278	1.03907	0.914621	9.20463	1.25845	4.843	1.67412	1.50782	1.51134	0.97844
Traes_2AS_457604359.1	7.42665	42.4486	16.4968	3.64491	10.0776	43.9321	46.1142	196.386	1.22296	5.7533	1.88192	0.973794	2.30479	0	0.417875	1.20645	0.272467	0
Traes_2DS_43A4B968B.1	7.42573	2.95477	2.20301	24.8864	240.24	199.81	222.927	146.01	164.286	79.1984	27.0015	22.4513	19.693	5.19678	16.3823	7.84966	7.88346	17.0125
Traes_2AS_76D816EE4.1	0.521711	2.10189	11.0859	0.38786	0	0	0.0703393	2.03849	0.639263	0.419651	1.1641	0	6.40398	0	2.09167	5.34526	20.0283	1.99778
Traes_2AS_EE549925C.1	0.507276	2.26371	1.2993	0.5748	2.79248	6.52905	3.7297	36.125	1.44503	0.763752	0.423726	0.447177	1.12831	0.149511	0.326296	4.3319	0.145804	0.964913
Traes_2DS_0F2500A60.1	3.24955	4.67743	0.870529	3.51048	1.95826	2.35971	3.74134	7.98495	0.134232	0.817913	1.55829	0.320275	2.0837	0	2.83032	1.43845	2.23291	1.39818
Traes_5DS_5C96A0023.3	1.62085	1.45115	0.631134	11.9209	26.8939	24.6214	14.6962	13.0239	9.49588	12.0599	10.1868	3.18066	8.84263	5.10449	9.97971	8.59989	10.509	12.1747
Traes_2DS_9B86CE58D.1	0.313487	0.507807	0.434014	2.54921	4.06736	4.41576	6.51123	7.9683	1.60712	2.85247	2.19043	1.27298	2.34629	1.66707	2.69503	2.12261	3.13842	4.43941
Traes_2DS_46FDC184F.3	2.29176	1.13854	3.13074	4.56785	12.6282	10.7112	7.65344	6.20263	4.83569	7.51532	5.80338	2.86149	5.81754	2.69708	5.16228	4.93892	4.96877	6.27086
Traes_2DS_AA3E486F3.2	2.67685	1.055	0.826523	0.260934	0.187387	0.454615	1.6148	13.6996	1.44923	2.16727	2.45974	1.87137	0.827867	1.69205	2.81836	1.16692	1.90365	2.29264
Traes_2DS_3D2C53D93.1	9.84038	3.35622	5.00464	45.9845	366.866	279.49	321.446	201.284	228.234	129.661	52.6967	44.1375	45.0567	14.7571	18.2502	9.25907	10.5536	29.814
Traes_2DS_B77283745.1	3.28775	1.72353	2.53722	0.704384	1.66221	1.67595	1.98896	1.77163	23.8227	4.99996	16.3332	43.8029	8.84956	40.1011	5.26074	8.04572	13.2731	4.55012
Ta2dsMIPSv2Loc166407.1	0.883111	9.48776	0.785985	9.00396	7.96087	24.7509	112.397	41.8524	2.16419	20.837	3.15279	1.84849	14.4535	0	0	1.29258	0	0
Traes_2DS_CE7A57AB0.1	4.55264	3.47211	2.47618	13.7533	139.08	111.425	174.321	114.893	117.922	60.0238	22.7246	22.7646	24.3196	10.6203	13.3273	12.0314	10.357	14.9003
Ta2dsMIPSv2Loc167100.1	1.80439	0.396256	0.498657	3.86045	3.8335	2.8413	2.08503	2.93792	1.72477	0.716185	2.22268	0.252661	1.13646	0.280387	0.584196	0.771221	0.727382	0.355558
Traes_2DS_01D518748.1	50.236	32.278	41.059	168.789	532.328	358.27	186.206	169.712	130.289	84.6649	52.7273	28.9224	40.5237	15.2226	31.455	40.545	33.4343	47.2165
Traes_2DS_708F03DA3.1	3.3516	19.4105	5.57526	2.40266	7.92362	26.4981	27.7357	158.308	0.829767	3.74785	2.08238	0.587742	3.08869	0.242983	0.976433	8.69861	1.81369	0.0852439
Traes_2DS_1E5EB2757.1	259.548	480.857	222.419	56.5142	106.163	104.453	558.393	719.874	39.4111	119.322	77.3212	42.6629	88.0747	56.5692	33.56	21.9014	10.1784	4.92014
Traes_2DS_D76AB139C.1	5.0016	23.149	4.29532	1.16801	5.4843	6.63496	33.3146	105.526	0.537593	1.0352	0.313266	0.061223	0.757955	0	0.0446732	1.66962	0	0.0344625
Traes_6AL_BFB21AE09.1	0.0441269	0	0.0392738	0.112484	0.466589	0.309099	1.17403	3.08867	19.5922	1.76572	4.47967	3.93149	1.22555	2.39398	2.37061	0.452157	1.50597	2.44359
Traes_6AL_CFD608A5F.1	0.0882412	0.210672	0.0785363	0.0749736	0.159091	0.528982	5.05074	0.964916	7.37649	3.75611	2.15623	29.7045	0.703394	4.33109	0	0	0	0.103969
Ta6alMIPSv2Loc169502.1	1.64048	2.43047	1.33522	0.455229	7.20974	2.5341	2.54281	4.30835	38.5043	0.689493	1.70109	46.9474	0.29229	12.1491	0.16365	1.40541	1.4627	0.126245
Traes_6AL_67ED9DB4D.2	5.14927	20.0399	2.99813	0.865585	1.65228	2.24814	11.3973	44.0849	39.3179	4.40585	3.70817	30.6657	3.64929	57.6945	0.445664	1.8973	5.6713	1.07078
Traes_6AL_9B927DB84.2	104.106	161.976	40.025	8.28933	10.2182	5.73416	14.3838	22.0344	0.290371	0.76835	0.527735	0.057035	0.419031	0	0.417406	0.898279	1.16471	0.281924
Traes_6AL_DC5D45389.1	3.99193	2.58501	4.51641	5.78593	25.1199	17.0753	21.7539	14.3122	20.6645	17.4073	11.2724	7.70038	7.22384	3.28634	5.22031	3.0932	4.5585	4.81382
Traes_6AL_9CC1C1B13.1	2.59905	1.24808	2.6876	1.97533	3.6399	4.32949	5.57516	4.35654	61.3885	3.97577	11.4219	69.7807	7.12113	47.8483	7.09072	8.69723	11.7224	8.56211
Traes_6AL_6D310D2B0.3	12.555	12.3254	22.9024	15.0138	7.18441	4.43193	3.1354	19.7199	5.46573	2.94001	2.4435	1.42693	5.33888	2.7501	3.0291	27.8739	15.8701	3.80358
Traes_6AL_AC8FBFEEB.2	3.29853	2.62142	3.26549	4.27007	20.706	18.7446	12.749	9.65625	8.53077	9.6991	5.81751	1.51643	5.30732	1.77012	5.71771	4.03979	4.90458	4.72627
Traes_6AL_AE7EF8E87.1	5.87462	7.0795	9.02958	2.36098	2.43772	4.23054	17.1383	31.0473	1.9424	7.54062	4.43872	0.702658	7.04655	0.626483	5.27291	2.78398	2.34326	2.83461
Traes_2AL_DD969F0B01.1	4.73874	4.5732	4.48643	0.2822	0.737613	0.646829	0.496029	0.334909	5.55734	0.575429	1.46046	6.09795	0.383306	3.5621	0.351198	3.38549	0.976472	0.331132
Traes_2AL_E7F21C460.1	1.04872	0.415386	1.08821	2.24487	10.5928	9.80999	5.63547	4.35614	4.27921	4.33337	2.33728	1.82814	1.62149	1.07605	1.00053	1.52366	1.01621	1.31151
Traes_2AL_5820832EF.1	2.45725	1.52705	1.90397	1.72865	1.05093	1.5985	5.55061	16.3818	3.35449	4.81056	3.98778	2.97796	3.01971	4.89968	4.59676	4.05077	3.87972	4.49468
Traes_2AL_E0AB32412.1	6.81283	14.0247	17.0769	4.96155	15.9177	13.6997	68.3089	77.6691	6.13315	6.11381	4.63285	1.16411	5.87855	1.45955	4.45949	6.81737	2.94161	1.47437
Traes_2AL_2654C3629.1	1.4245	0.62354	1.56045	0.933642	1.06517	1.68018	4.82321	2.8061	4.14414	6.44667	4.03588	3.20897	5.33404	4.82932	6.47094	5.25733	4.74995	3.77554
Traes_2AL_8394449B2.2	63.0778	73.7962	7.35744	1.52689	2.835	2.75444	8.62556	13.953	2.64241	2.02374	1.0693	0.564239	0.367653	1.1319	0.960666	2.23578	2.45297	0.423481
Traes_2AL_2E579CDE1.3	1.3539	3.50175	0.401666	1.7255	2.64439	2.56924	22.148	11.8317	48.6629	29.7672	5.37062	119.97	2.15433	59.6929	0.689288	1.65138	0.616011	1.59522
Traes_2AL_729CB1040.1	6.43597	12.3421	6.5042	4.97437	3.44362	5.34596	7.5688	16.3288	1.1702	1.33598	0.49413	0.695304	0.453054	0.697411	0.380512	0.911622	0.680121	0.195694
Traes_2AL_D0EABF355.2	2.76794	2.5203	2.9859	1.35446	1.54983	1.3693	3.43142	3.77816	10.2644	15.482	15.2186	8.97493	11.7671	11.7117	19.0761	6.80147	13.408	17.9942
Traes_2AL_76EBE4FD8.2	0.828911	0.54086	0.684164	0.196952	0.752662	0.541074	1.46527	0.719601	7.79344	1.94611	4.4794	11.4669	2.50578	12.9885	2.99488	1.90179	3.18305	2.92905
Traes_2AL_2394F534B.2	3.73117	3.60634	4.07803	0.841256	0.633589	0.977505	1.30778	7.31677	1.75413	2.98763	4.32686	1.21614	4.16562	0.728051	4.06375	3.65497	4.15922	4.76502
Traes_3DL_FE29E9C70.1	29.9331	32.0859	18.4856	20.7612	18.7232	20.8663	81.0435	311.067	32.1865	38.6548	38.5292	40.9173	21.6624	35.9112	36.3877	29.506	21.6796	24.4719
Traes_7BL_7A76996C8.1	3.92477	6.49526	7.46257	27.6625	45.0694	21.2108	9.62097	0.404745	12.0227	2.20032	5.7321	7.84174	2.12901	7.11641	1.8392	1.04446	1.46105	0.998433
Traes_7BL_5CADD1825.1	9.03192	21.7818	6.41113	1.27114	1.54846	2.28095	8.68912	19.8991	1.15422	0.962566	0.263757	0.115975	0.453436	0	0.592408	0.324404	0.151262	0.391717
Traes_7BL_06EA47678.2	0.745388	3.55917	2.65364	7.59977	5.37549	3.26421	0.803971	1.50321	4.5667	1.59886	0	3.12043	1.01662	0	0	0	2.03486	0
Traes_7BL_09E7513CB.1	6.34784	8.22711	4.51976	2.00326	2.69766	4.92431	11.7373	9.69262	38.0018	19.4516	12.7341	61.6898	5.442	25.5627	4.98615	5.57466	4.08474	4.06018
Traes_5DS_29E67A946.1	165.338	215.961	111.965	77.3647	91.803	142.711	237.776	251.283	896.981	501.134	323.651	1549.83	142.164	447.743	122.603	164.84	111.205	95.9921
Traes_7BL_FD98DF9E5.2	6.31598	3.93377	6.93798	26.0513	62.2105	42.843	9.51609	13.2581	7.86424	7.17978	4.86638	3.09947	4.60368	1.71935	4.23755	4.82389	5.39202	6.14906
Traes_7BL_95CF78A1C.2	6.69852	60.7377	15.5947	22.6243	4.51936	9.86845	41.0544	156.373	0.0934187	0.930314	0.147795	0	2.36143	0.174346	0.720721	0.327136	1.21163	2.84008
Traes_7BL_360C54FAE.1	5.65528	12.4603	6.24219	25.6602	31.6607	16.5918	7.67485	35.723	4.03573	4.03257	3.37874	3.49534	2.50529	7.38956	1.65781	3.05569	2.51109	2.33054
Traes_7BL_90719F198.10	0.73141	0.66392	1.08021	2.87483	2.26194	1.10003	2.37465	3.2653	4.63967	1.92991	2.96553	2.42653	12.1879	1.84184	14.9932	13.0865	16.1594	18.6549
Traes_3DL_151DBA22B.4	2.67981	3.06283	3.84969	3.10042	2.05594	3.52935	2.26569	2.24217	17.1746	4.87858	6.96643	35.3522	5.42682	10.2948	5.0367	3.83887	3.81257	3.54064
Traes_3DL_2DC4FC4C3.1	4.36329	3.66625	7.15657	2.78308	1.59048	2.49723	10.4427	14.4491	6.16537	6.63099	4.81199	2.84098	4.81127	2.41671	5.16069	5.59882	4.73272	4.41567
Traes_6BL_5AB244FA7.1	9.10424	17.3001	6.28391	0.789322	1.17244	0.162732	1.20242	0.374701	18.2132	0.797084	2.65331	22.5568	1.01364	9.36214	0	5.71094	5.07224	0.656754
Ta3dlMIPSv2Loc192377.1	5.5252	44.7951	5.22488	1.27141	3.0092	1.31062	3.10388	9.51762	0.987313	0.123454	0.547931	0	0.941967	0	0.351618	0.33696	0.785596	0.135625
Traes_3DL_E7E17D8A9.2	198.446	192.773	205.146	54.6371	16.3671	16.3872	14.1577	49.3753	11.1723	18.0396	29.1156	3.7857	64.2556	16.338	67.7713	96.6701	93.4445	88.3078
Traes_4BL_96C906D61.1	136.278	45.9175	85.5877	11.6722	20.3097	51.9785	20.1517	22.1637	428.907	18.8591	82.3955	920.166	45.7174	461.478	15.9464	60.3221	79.5065	12.9491
Traes_3DL_15DCE1ED9.6	3.21046	2.58134	3.3136	6.3337	16.7325	14.5491	6.77113	8.01688	3.98779	6.46096	4.27775	2.82202	5.01462	4.66887	3.64366	3.71106	4.84668	4.38772
Traes_3DL_19E13300B.2	2.31827	2.39665	4.23091	1.56338	1.64154	1.92999	4.97539	2.38806	20.2656	6.18928	4.29872	21.8037	3.894	13.6076	5.02163	3.89074	4.1289	3.7056
Traes_3DL_03516502B.1	7.82657	5.66178	4.02337	1.20851	2.35727	2.92376	19.0118	26.2416	7.38505	7.87732	5.56767	3.45625	3.52206	3.39233	4.55415	4.22162	4.14322	3.31592
Traes_3DL_2114C4621.1	3.19359	8.4262	3.09955	0.840422	0.817375	0.989252	0.884486	0.431262	13.415	0.704276	5.52647	49.8841	2.62562	32.8242	1.04076	5.29555	10.9168	1.3707
Traes_3DL_7382C0933.3	0.524082	0.25766	0.818638	2.39704	9.74602	7.52511	5.6835	4.81876	4.59946	6.00557	3.31263	1.58252	3.326	1.06619	2.47719	1.61568	1.62025	2.1755
Traes_3DL_EC3C5AE55.1	0.0836708	0.133177	0.270524	0.0430395	0.226211	0.219857	0.150418	0.0843687	4.88534	1.4951	5.09431	16.4163	2.43326	19.0543	3.37248	0.856995	2.74038	2.97774
Traes_4BL_282E51555.4	0.360572	0.574036	0.320993	0.306357	0.650311	1.05317	5.44825	3.03167	18.274	8.77125	3.72112	48.3355	0.491777	34.8459	0.73446	0.703842	0.820486	0.85004
Traes_4BL_CD3262E351.1	43.4151	51.4804	21.3441	5.41015	6.52282	3.94734	4.77192	14.9676	0.202657	0.487799	0.196821	0.259642	1.01508	0	0.378911	0.121038	0.112877	0.146153
Traes_5AL_44B2F4756.2	1.3491	0.836739	1.72987	0.949232	1.79573	2.13788	5.78882	1.19754	42.7549	3.76465	10.5122	46.2841	2.44443	47.7522	1.78029	2.10091	4.24714	1.39271
Traes_4BL_A42FA833B.1	2.78668	1.44957	1.44471	0.457443	1.67254	2.68863	4.17426	2.44968	43.8314	1.75428	6.11647	34.175	2.81259	25.8242	2.65469	3.45765	5.59253	3.89051
Ta4blMIPSv2Loc197825.1	2.39507	4.35074	2.8731	0.353905	0.187744	0.182409	2.5833	1.78503	11.9941	2.90375	0.495688	9.80853	0.284051	3.06079	1.59046	2.13382	1.98994	0.736164
Traes_4BL_BEF6AF501.3	7.75762	5.67591	6.03579	0.388855	0.782326	2.79642	4.564	1.65877	7.35502	4.06299	1.70545	8.02591	1.50174	5.08212	1.12177	4.01281	0.468517	0.269613
Traes_4BL_485D4EE09.2	5.79419	10.2011	5.7163	2.6078	2.1927	2.34124	3.88059	1.89264	36.6427	5.26171	6.87251	40.9845	4.08524	23.8782	3.69545	4.92587	5.86814	3.20078
Traes_4BL_AF283E0BF.1	18.8521	13.5898	32.9256	9.09065	2.90824	3.85247	9.18886	27.5611	7.41844	5.63996	5.18969	1.80522	23.2017	14.2944	20.4338	35.7174	41.368	31.1151
Traes_4AL_36C39569A.1	0.334267	0.15961	0.476006	1.05083	3.13381	3.3668	5.37202	3.97725	2.86709	4.62466	2.22762	0.209902	3.05454	0.280718	2.09321	1.56561	1.77943	1.57539
Traes_4AL_AA83843E9.1	1.26735	1.80077	1.99626	1.24682	0.772552	1.23374	1.6886	0.201783	36.4221	1.28771	1.86268	5.88531	2.72923	9.24273	2.31009	4.38069	4.37023	3.53662
Traes_4AL_1FD268B94.2	1.62244	1.46149	0	4.82373	9.32176	7.76096	2.98385	35.6932	2.83288	0	15.011	2.64607	1.99033	0	0	0.630794	0	0.481782
Traes_4AL_1A15A972B.2	15.7433	13.6722	23.7369	3.66815	1.82126	6.25314	12.7713	4.55002	12.4037	66.1817	57.8271	19.3479	40.3469	14.9815	36.9878	31.5475	36.9837	36.6433
Ta4alMIPSv2Loc203507.1	0.27381	0.0544758	0.0406159	0.193867	1.11073	0.599535	2.01808	5.93601	0.447339	0.880981	0.977527	0	2.67635	0.574864	4.32139	2.20421	1.80642	4.46282
Traes_4AL_0391CAB22.1	1.88034	0.813266	1.07931	0.903001	2.33376	2.42258	1.54314	1.41515	19.9514	2.17741	6.09682	37.5902	3.71676	25.6319	1.85217	3.29065	5.1146	1.58937
Traes_2BL_BCE70E1D0.1	0.842297	0.793796	1.06531	11.6388	10.3904	12.4636	19.1262	38.3089	5.05178	5.03981	3.48188	0.371171	1.75343	0	0.338545	0.194659	0.423577	0.417865
Traes_2DS_9038228DC.1	354.31	756.935	317.517	64.8787	131.062	156.765	884.231	1118.61	42.6658	172.309	144.666	57.54	159.135	117.994	76.5075	44.7061	19.1781	15.115
Traes_2BL_9770A37F0.1	1.30054	0.671999	1.15009	3.53064	18.6103	15.7671	11.9335	8.83376	9.21573	6.49097	4.05853	2.7061	2.7923	0.834201	1.82077	1.72045	1.78505	2.1558
Traes_2BL_8CCB9C88D.1	1.00635	0.821196	0.758475	2.49931	5.61222	5.97742	2.12217	1.62129	2.14613	1.99	1.71789	1.7927	1.64398	1.46033	1.3199	1.39254	1.58551	2.14276
Traes_2BL_8CD42B820.1	17.4561	18.6958	6.2223	5.0527	4.07355	7.64756	24.2086	72.2904	3.41073	8.44901	2.77712	3.89395	1.22696	2.96096	0.968357	0.245888	0.684817	0.751718
Traes_2BL_36B344F6B.1	3.49786	3.88932	7.78604	1.51208	0.839482	1.18354	4.40995	15.8164	2.20979	2.41312	3.0699	0.258286	5.89998	0.688681	7.58969	18.7884	25.4839	12.8873
Traes_2BL_C62875A68.1	4.4757	1.91099	3.13611	26.6317	122.829	70.9705	35.2898	37.4923	17.1454	22.133	9.2415	4.92673	11.049	5.76076	9.14963	10.7705	12.5146	11.1083
Traes_2BL_EDACDB387.2	38.9277	34.3884	7.6027	14.7509	14.7268	10.7656	55.9019	97.247	20.6624	34.7654	21.9106	9.45767	9.1563	6.52156	21.9611	11.1461	16.9253	20.3358
Traes_2BL_54B669289.1	3.22338	2.9086	2.8097	1.94007	1.38145	1.66432	3.83481	17.2197	2.48097	4.12541	3.96014	3.49634	3.88895	4.01377	4.96208	6.07339	5.18923	5.09193
Traes_2BL_3F2E8556E.5	14.0362	10.6515	13.0106	5.572	5.21041	6.43026	7.88064	17.2873	8.29476	25.9187	19.3463	28.9519	28.8175	40.5776	24.2894	26.8037	16.6168	10.2659
Traes_2BL_45D3AC4D4.1	1.97126	1.70673	4.05638	1.29395	1.66045	2.26228	3.52667	3.66979	3.43016	6.45723	5.66367	4.77855	5.93764	2.70408	6.38601	8.61652	5.37963	7.16412
Traes_2BL_7CB114AFD.1	7.8305	3.62875	0.852549	1.2618	1.27284	0.796019	1.40442	5.93389	1.59047	1.56189	1.05004	1.44232	5.10347	0.5383	1.24823	27.3039	15.5509	0.453143
Traes_3DS_EBFAC289F.1	2.92433	6.84745	3.70385	3.3447	3.54867	7.48673	30.4498	71.6766	1.6538	7.35833	3.0785	0	18.4082	0	5.15357	7.07884	6.60151	3.31304
Traes_6DL_F28CD5554.1	1.29163	0.681977	0.70743	4.46317	13.968	13.1182	9.73457	8.0045	5.94628	10.5869	7.47574	2.41385	5.96244	2.60759	6.42642	5.19051	4.2153	6.50159
Traes_5BL_80B6F9967.2	27.9296	55.5672	4.46166	0.574663	4.51901	1.49838	21.3276	25.0735	1.02376	0.682722	0.426116	0.582945	0.488368	0.334121	0.425363	0.465863	0.162919	0.140631
Traes_2DL_65376FE69.1	1.22603	0.58447	1.28952	0.947075	2.12312	1.72817	0.796876	0.740461	168.281	2.0582	4.38213	245.253	3.14172	64.9852	2.17488	4.03906	5.23859	3.25543
Traes_2DL_FEA38CB04.1	5.8375	5.87959	5.35785	14.2594	74.3295	63.2701	44.4676	33.1098	25.9289	25.8254	15.4132	5.72757	9.45449	4.59594	8.07997	9.87916	7.47	9.45723
Traes_2DL_B9AE3F91B.1	8.44941	4.79715	5.96108	3.85214	5.57326	4.33192	2.33394	9.6628	2.39892	2.09973	4.04655	5.82343	3.7945	9.51879	1.57379	5.12782	3.37556	1.09267
Traes_2DL_C1B77E33C.1	2.38163	1.90857	2.11926	7.9364	14.2461	14.4692	6.81126	5.46377	5.54976	6.90285	6.77544	5.62744	6.18999	5.9273	5.60028	5.27692	5.60656	6.04989
Traes_2DL_A9384D6C8.1	0.410473	0	0.0711046	0.0924322	0.720217	1.90879	3.15516	1.70571	12.3363	8.82298	16.6047	21.818	3.50605	14.2217	2.85019	1.82662	2.88652	3.3214
Traes_2DL_0AB0ABFD5.1	3.15322	9.70133	8.27865	0.286228	0.0814059	0.349167	0.41518	6.89351	0.587065	0.243425	0.71269	0.128968	3.56854	0	1.27852	5.50563	25.8454	0.657482
Traes_2DL_631322659.1	2.50926	2.24655	2.21002	2.66497	3.36941	2.88451	0.197352	1.00153	3.5525	1.34872	2.93024	10.8345	3.6719	10.5365	2.91429	5.12682	8.99546	5.32786
Traes_3B_189FA2C94.1	6.42904	6.42003	7.99073	6.64449	5.25423	11.0457	16.3132	15.3536	83.399	10.3545	8.51201	28.1787	7.97183	8.77388	4.57967	7.31606	6.61056	8.2907
Traes_3B_216EC5695.1	0.146312	0.174656	0.032555	5.68731	6.46279	10.1876	3.03786	1.58597	9.50176	3.13838	3.22114	13.1689	2.14518	4.30054	1.06147	1.01722	0.898698	0.991244
Traes_3B_2DA46E431.2	5.22098	0.690868	0.826832	1.29856	1.54555	2.36899	9.22438	1.75138	14.2944	4.53623	6.3163	7.94095	2.05025	6.09597	3.27568	1.28133	1.03543	2.11858
Traes_3B_AA6C9BCE8.1	1.96775	1.25548	0.573712	0.374732	0.214084	0.505145	2.74448	3.79727	6.15251	3.52947	4.60261	10.7941	2.63751	3.13408	3.5754	2.28423	2.73222	4.07732
Traes_3B_EBBDB0AA7.1	7.12825	2.8957	1.24513	2.78324	7.38929	5.02916	0.614054	3.27236	1.74516	0.0381858	0.400486	4.0418	0.825566	2.39216	0.271911	0.781731	0.291606	0.293667
Ta3bMIPSv2Loc006660.1	0.599365	0.0988148	0.26803	3.4496	6.32827	8.34272	11.8544	10.8348	26.039	17.081	15.4808	19.872	20.6985	29.6505	16.9509	22.6533	20.8816	14.3058
Traes_3B_11C4E96A0.7	10.6941	4.82494	1.98386	1.44499	3.9989	4.12599	27.1197	27.0862	32.7175	16.9254	25.3456	10.2358	7.50936	6.04159	5.14567	6.98335	6.1945	11.4949
Traes_3B_3479320E2.1	0.833545	0.331676	0.274767	1.23282	6.20606	3.29876	2.49738	3.51764	8.88961	1.12575	1.76346	11.1147	0.631588	2.72227	0.094304	0.316304	0.463533	0.436497
Traes_3B_8655FEE7C.1	3.7582	1.56802	2.76033	2.04608	2.53267	2.39679	8.89424	8.0206	17.3023	14.4008	22.2316	42.3875	12.5407	22.2155	8.86083	5.98138	20.5193	12.3814
Traes_3B_7756F8B2D1.2	0.463952	3.04608	4.25314	0.0197097	0.146382	2.23492	3.62802	0.187129	34.8769	0.298553	0.165635	11.8963	0.189833	1.16888	0.106292	3.49721	0.538288	0.0273324
Traes_3B_EDFCBD301.1	9.47274	35.9722	5.2846	2.6245	2.81549	2.97596	7.88504	21.7683	0.126165	2.53987	1.14362	0.143681	0.327674	0	0.0524205	0.502351	0.0468478	0
Traes_5BL_0F39A6C26.4	0.880966	0.405495	0.98699	0.224551	0.524301	0.871648	0.449389	0.377653	6.25966	1.33509	4.27284	12.6284	2.46327	11.4691	1.85752	2.48324	3.97334	2.66436
Traes_5BL_E0E3EC75D.1	4.50356	11.8692	1.30138	35.382	46.9246	62.2397	276.311	467.795	4.44331	59.9053	9.95314	0.367273	9.17362	0	0	2.73941	0.558838	0.0689128
Traes_5BL_E16E15CFB.2	56.9976	110.514	69.7446	10.0495	21.3335	32.4025	134.375	153.55	30.5654	30.4825	6.70454	6.71458	7.28241	3.29713	8.21511	16.6072	6.10922	2.10179
Traes_5BL_39897911A.3	1.6843	0.339583	0.410345	0.0804003	0.65926	0.713915	1.16594	0.14019	28.6957	0.876159	7.17523	37.8519	1.12163	36.8226	1.21683	3.54223	4.12303	0.138056
Traes_5BL_FADBBD901.2	5.72345	4.29366	7.10075	0.91458	2.57972	3.0123	8.41038	2.62086	47.1934	7.91232	12.5599	43.3591	6.08734	60.1922	5.49359	6.68639	11.1809	6.43426
Traes_5BL_9C722323F.1	0.718111	0.384717	1.17723	2.48899	4.90382	6.65988	4.99991	9.0275	3.05155	6.66614	3.41087	4.54556	6.89988	2.97337	4.22405	8.31479	4.90603	3.77791
Traes_5BL_FDF866849.1	5.36377	3.69386	3.50384	0.216514	0.431126	0.401772	3.65084	4.76742	6.24496	6.47686	5.11033	6.15275	3.10107	2.35438	4.1489	1.38009	3.25134	4.45661
Traes_5BL_8BEF7F9CD.1	47.0231	15.8694	0.37869	66.8965	19.5461	16.6596	6.02632	9.57241	49.7864	11.958	0.727922	0.594174	0.650192	0.199011	0.276995	0.142658	0.839949	0.167382
Traes_5BL_0EE106456.1	3.3319	2.84117	2.16923	42.3478	55.7292	70.9011	14.4217	17.1852	9.46154	13.2831	12.8634	4.85099	20.6653	6.85228	16.2553	23.307	16.6675	13.5768
Traes_6DL_EDF973683.3	0.524405	0.208682	0.259294	5.89124	20.229	15.7952	20.9279	13.6601	31.8687	22.5281	22.762	26.4658	17.1886	17.2488	14.9509	10.3193	9.50415	10.2474
Traes_1DL_92C5556A8.1	60.8176	72.1506	28.3126	5.23127	6.67577	5.12295	27.486	33.6804	17.9806	20.5806	19.9662	19.3672	15.2787	9.98227	16.0388	16.9472	15.3376	13.2394
Traes_6DL_2D910DA74.1	14.1637	14.1904	1.80086	9.13305	13.338	7.6425	7.77486	15.6846	14.8758	2.98387	3.46136	41.5587	2.58719	20.1786	0.57945	2.59137	2.24402	0.447008
Traes_7DL_A83992EF8.5	67.8981	94.2038	54.8436	34.287	69.4067	37.5883	43.388	20.1518	66.0866	32.0136	27.2894	864.528	20.2683	1567.54	16.6316	10.5005	7.69408	12.2265
Traes_1DL_E96A60B0C.1	0	0	0	0	1.60806	0.520789	0.641348	2.99787	47.3586	0.637724	7.07611	93.3468	5.6769	104.865	1.81635	1.74063	6.49304	0.7006
Traes_XX_15ACD99EB.1	1.71991	1.91624	1.12255	1.55873	1.24034	1.10467	2.96814	1.04056	6.74382	3.93515	5.1851	208.803	4.22237	1416.46	3.15226	2.6852	3.28667	4.72843
Traes_5BS_B2CD001D1.2	12.6518	17.8389	16.2419	2.41162	2.67462	4.41784	3.50695	1.69144	1.89089	0.553475	1.85266	0.212261	1.32989	0.351692	0.606066	0.491499	0.671833	0.250861
Traes_1DL_27EAACCC4.2	3.70476	2.4335	1.65417	3.11776	3.36075	1.1588	1.08817	0.820402	3.86812	1.46597	2.09137	132.972	1.15406	218.853	0.596478	0.857418	0.526437	1.22046
Traes_1DS_4908DE0FD.1	2.52896	0.397223	3.16892	0.537179	0.329964	0.320588	0.287129	0.134213	1.71249	0.642389	2.77195	8.70644	1.67922	7.96434	2.59199	6.23419	6.40428	3.21497
Ta6dsMIPSv2Loc041789.1	191.507	205.401	135.948	127.734	161.375	78.5179	105.445	61.3981	154.388	61.0831	108.405	2444.72	114.491	12359.1	107.293	105.348	80.9202	94.2696
Traes_6DS_B8F70E63B.2	13.4416	12.2599	24.5036	0.215362	0.684868	1.54929	6.88512	1.43644	30.6532	0.638955	6.52991	32.3718	2.1558	11.1383	2.36086	6.57902	8.56543	4.71771
Traes_1BL_9360D8CEC.5	2.16138	4.80814	2.99888	2.13656	1.93484	2.68145	4.15449	3.00712	20.2384	2.62574	4.98779	20.1944	3.12011	11.3431	3.21821	2.93656	3.58297	3.78978
Traes_5BS_44E811FEB.1	0.722491	0.615115	0.96202	0.838415	3.07244	3.54849	6.28749	2.52324	36.2744	3.31186	12.8763	48.3479	3.3002	13.0871	4.0533	2.20116	4.99488	3.04401
Ta1dlMIPSv2Loc048722.1	206.109	261.158	191.273	101.379	180.872	127.625	123.521	63.7198	196.192	91.0803	151.037	2644.05	164.556	12934.8	166.359	130.934	91.8972	125.193
Ta5bsMIPSv2Loc054342.3	32.9459	38.1096	80.6838	7.09488	4.20877	11.0824	55.0007	57.5066	18.3037	22.1387	13.8664	3.92958	9.15105	7.23689	15.9502	11.7354	5.44523	7.08083
Ta4dsMIPSv2Loc054605.1	0.288932	0	0.771466	0.490979	0.781381	3.54283	5.81729	2.23363	7.55274	5.78442	2.97994	4.63666	1.57628	0.808819	2.94198	2.9603	0.920228	1.0213
Traes_4DS_2797D23311.1	18.7119	11.2798	3.98046	3.16657	5.15236	1.22715	3.07984	0.751606	0	0	0	0	1.01662	0	0	0	1.01743	0
Traes_1AS_A4B0D42DF.2	2.5103	1.04229	2.03993	7.31441	4.62424	17.1111	28.0352	6.27308	176.069	92.2305	69.762	166.859	33.4934	97.4271	26.3385	12.9397	14.0039	5.91548
Traes_7DL_EB58F3521.2	0	2.21291	4.12474	3.93763	2.50665	1.62362	2.99921	0.93462	0	3.97635	4.41211	1.94013	2.52834	0	2.83134	2.71331	5.06069	3.2763
Traes_5AL_181A61675.1	0.486442	0.58068	0	0.619953	24.5564	18.533	13.1168	7.11224	89.7051	2.08683	8.68322	113.02	1.99035	51.0643	1.48592	0	0.995966	0.286573
Traes_3DS_87CD6096E.4	10.9402	10.6955	22.3205	7.72494	8.08952	13.9225	35.7895	16.1243	169.403	22.2097	18.4552	87.8047	17.9416	57.0587	11.7178	35.712	16.8252	15.227
Traes_5DS_2BB17415A.1	0.766728	0.804324	1.22005	8.37009	8.37785	9.29971	7.14217	6.65354	5.26682	4.41059	4.89395	6.225	5.64059	3.41461	5.78428	5.27108	4.63023	5.20134
Traes_5AL_B3A57E19D.1	53.5284	47.4194	19.8088	34.2298	37.3331	15.0517	20.0555	13.9199	26.9262	13.5969	13.4106	520.708	11.1431	1463.35	9.03618	10.3089	8.46011	13.6097
Traes_5AL_15556724B.1	0.480893	0.96767	0.561146	0.764864	14.0177	5.65217	4.3065	3.14755	53.3822	0.773181	4.28638	80.7454	0.574184	49.1633	0.641976	0.527324	1.59825	0.565992
Traes_5AL_72A7552B9.14	8.11766	4.60686	4.0862	31.9416	99.869	80.8302	109.374	81.4512	98.4075	115.607	72.4521	46.3786	91.3857	47.497	89.3294	76.3534	76.6542	74.1646
Traes_6DL_EC398B9A5.1	0.307603	0.450462	0.50192	0.174233	5.65522	2.93315	5.34187	4.85129	24.9107	0.494859	1.68394	33.5742	0.192995	11.6193	0.156598	0.450227	0.349889	0.241617
Traes_5DS_D131C3703.2	2.64866	0.484155	1.31113	0.21562	1.51931	0.872806	0.575192	0.187929	8.19077	0.786178	2.0637	36.4958	1.19842	29.3644	0.524472	5.86658	1.65755	0.516257
Traes_5DS_E8892706A.2	0.439114	7.22951	6.36246	0.0100852	0.114923	2.4421	10.4576	0.494717	71.656	0.789161	0.782372	25.2048	1.0351	2.49199	0.014987	9.73965	1.03684	0
Traes_5AL_8578BB6C4.1	78.4745	77.9875	66.0591	46.6399	50.5296	41.3065	43.7804	26.8961	64.8937	43.1184	53.3641	835.862	39.0159	2163.76	28.3405	39.0411	25.3277	40.5374
Traes_5DL_BAC674E701.1	3.75393	3.42678	4.12721	2.25142	3.58307	4.06147	10.4797	7.12517	25.9752	7.10486	6.30678	151.605	2.71055	381.088	2.36086	3.55526	1.20565	2.60179
Traes_5DS_73606D85A.1	1.10891	0.751227	3.76473	0.543931	0.543973	1.14749	1.87259	0.879374	9.97907	1.00594	1.57781	11.9367	1.67906	5.67794	1.70298	5.83207	2.71126	1.31417
Traes_5DS_DEAAAEFB7.2	1.36619	1.02491	1.96719	4.58422	6.90943	7.60106	15.563	9.96145	16.0508	17.7187	11.688	10.7104	15.9136	12.1717	15.0808	17.5885	14.1269	11.7279
Traes_5AL_5B048E1D4.1	0	0.304413	0.0907856	0.130001	2.39076	0.982735	3.35564	2.46852	20.248	2.29739	4.36998	13.3444	0.486927	2.35574	0.545281	0.373249	0.139232	0.841298
Traes_5AL_B446A0742.3	4.95806	1.49297	2.90209	0.493365	1.08717	4.10775	0.4336	0.360318	3.22916	0.191622	8.98326	5.04876	0.791971	3.75115	0.477552	0.588399	1.03648	0.210515
Traes_6BS_85E5E342C.1	2.59996	2.66027	8.5949	0.210385	0	0.433744	3.47199	1.62292	6.37156	0.7967	2.9467	10.6251	2.53289	5.19869	2.26915	2.35576	3.54886	2.18813
Traes_6BS_2848AC23A.1	1.96937	1.74421	5.25832	0.0539761	0.171803	0.890248	12.6078	2.49826	22.8856	6.94963	10.6596	20.744	7.45145	4.26807	3.20194	1.76669	3.12169	2.7695
Traes_1AL_2F1278623.3	0.416219	0.122806	0.472339	4.19359	7.13584	6.16854	2.81118	3.31947	5.25468	3.21602	2.12176	1.56421	2.70241	4.36936	1.8378	2.83622	1.57143	2.11727
Traes_7BS_5658CFA84.5	1.58841	2.2471	0.917568	1.92821	1.72873	1.31481	8.5244	14.4392	3.15609	10.6711	8.91691	2.53605	5.4546	1.36316	5.55816	5.51619	6.03903	7.81032
Traes_7BS_A17E3A1E2.1	61.5639	105.27	58.1779	26.0527	14.9993	13.1157	1.79466	2.39681	0.582513	0	0	0	0.324193	0	0.72609	2.08746	0.324451	0.280066
Traes_7BS_37D43686C.5	0.885504	0.760998	0.557694	0.146045	0.359602	0.461445	2.03039	1.78086	3.45779	2.98189	3.54605	6.82749	1.63203	3.76336	2.02543	0.97459	1.08352	2.17964
Traes_6DL_7B037C9311.1	2.52838	1.10859	3.28344	3.70148	5.90548	6.8364	7.48351	7.32026	65.9131	8.35593	17.8103	84.0725	12.9505	52.5871	15.0403	14.1762	19.2962	15.6484
Traes_6DL_8335E24CC.1	0	0.621535	0.463403	0.677724	26.7102	10.42	15.3109	13.3861	47.247	1.29072	3.65399	66.8047	1.42187	26.6526	0.859231	0.304832	0.481981	0.293352
Traes_6DL_EEB916595.1	0.675426	0.0356568	0.240569	1.2618	0.486184	1.17613	4.92444	7.43056	93.9808	7.87168	21.4078	33.8111	2.5685	18.6402	5.55034	0	2.0083	2.26022
Traes_3AS_B339D8258.1	0.108695	0.0648761	0.0241851	2.40115	4.99717	4.64098	2.08097	2.24683	1.66482	2.53551	3.00739	2.9577	2.26077	2.28205	2.32419	1.98866	2.22547	2.40129
Traes_3AS_8C43705EB.1	13.374	14.3414	34.3979	3.65931	3.78029	6.94868	25.1828	17.1426	106.657	12.8849	25.7615	61.4441	7.57447	35.2173	7.96289	9.45571	10.6746	5.87577
Traes_1AS_5D942BC8F.1	2.1893	1.45866	0.951603	20.7381	32.7095	38.7313	23.1429	18.9675	35.7798	25.7398	24.3499	34.8668	27.5824	39.2815	22.8598	18.2629	16.4243	19.7364
Traes_6DL_689A061F0.1	2.53427	0.875668	2.70247	0.122205	0.252653	0.478698	0.169557	0.0627186	7.53217	0.333747	1.2505	15.9918	1.78465	19.8039	1.52098	5.19653	6.80915	2.33338
Traes_6DL_C4DC2B23A.1	1.68916	0.970393	0.961128	0.0465408	0.0989271	0.129451	1.01344	1.55091	5.45026	3.5854	3.58893	8.37668	2.03025	5.75274	1.66732	0.587047	2.1276	2.12753
Traes_7DL_A5416F6D7.1	9.09829	29.8675	38.4638	5.79773	10.2522	15.9373	22.0801	20.6419	69.677	31.7132	73.084	2171.03	40.3293	15090.5	34.7404	49.9381	27.9425	50.9199
Traes_7DL_11CFCAD46.1	1.7813	0.386324	0.146981	0.082493	0.904447	0.691008	7.47029	1.6924	11.2057	6.96262	8.04339	10.5841	1.44092	2.58072	2.66088	1.85943	1.63445	2.35826
Traes_7DL_28611AD8D.1	0.209977	0.100262	0	0.963392	24.0014	14.1976	15.6271	14.1011	83.053	1.66648	8.49591	120.252	1.4892	81.9977	0.641412	0.491738	0.286612	0.346365
Traes_7DL_E6D396B42.9	2.11025	1.74454	1.04707	0.659741	3.17746	3.09883	7.86172	3.15279	13.2855	6.36473	1.83695	5.10893	1.25066	2.20795	0.528823	1.48857	0.366112	0.214734
Traes_3AS_2A38006D4.1	2.0143	1.37566	1.46294	5.96094	9.49422	7.87226	3.70302	4.95363	4.63731	10.1647	12.3973	6.48864	7.32465	3.25055	17.1083	11.9126	12.9478	11.9171
Traes_3AS_EEB8BBB6B.1	2.0815	1.59469	2.04613	1.24061	1.9324	1.06119	2.17808	1.87958	6.01463	3.66515	3.14253	53.7786	1.822	233.247	1.47095	1.18227	1.18736	1.31777
Traes_3AS_9CB9425D81.3	0	0	0	0.868411	2.34589	2.49707	3.69471	2.02358	6.13001	7.57856	6.64846	6.16277	4.97187	2.71065	3.53291	3.22814	3.27568	3.02813
Traes_1BL_A5FCA9094.1	42.004	31.2323	24.4822	13.0119	23.1261	31.4962	89.9023	76.428	2.5577	6.61931	1.69945	0.116419	1.29538	0	0.123403	1.00634	0	0
Traes_1BL_BBB75418D.1	0.654637	0.267549	1.57546	0.424207	0.706037	2.17365	0.629928	0.304825	14.5359	2.39099	7.30265	22.3206	4.9115	19.8541	3.1428	3.3335	3.95028	5.91026
Traes_7DS_E488AA1F2.1	27.417	3.69401	9.62402	0.269908	0.733121	0.123691	7.17268	2.12572	6.67312	2.07082	12.1013	11.7868	8.72315	4.42603	3.32361	4.67938	10.1956	6.02976
Ta7dsMIPSv2Loc101961.2	87.9892	10.0719	36.4741	1.53615	3.25967	0.52784	43.5521	9.11539	36.9229	10.3417	30.8393	42.8902	20.5492	30.3672	4.60237	8.821	24.6786	23.4328
Traes_7DS_E373FDD65.1	125.454	2.50531	15.0549	0.254828	0.721684	0.292287	0.754947	0.401756	2.90135	16.3787	83.0987	119.384	91.072	28.0256	19.8214	87.0248	177.32	29.4882
Traes_7DL_D0075B3DA.1	49.7953	53.4979	23.7105	26.8657	39.2773	20.498	18.5296	10.5442	35.6939	16.0216	14.5182	467.469	13.583	1274.41	15.2108	8.01718	7.47658	8.21391
Traes_7DS_E34DA2F50.2	112.597	2.99356	19.1946	0.213068	0.791216	0	1.21717	0.379298	2.61186	14.927	68.3402	90.0219	88.5848	35.2755	24.13	86.0728	159.168	34.127
Traes_1AL_E12BF1698.1	0.0355175	0.169604	0.228499	1.71949	3.99889	10.1061	2.67926	0.149418	4.17498	1.03093	8.40675	8.20909	0.491205	3.57402	1.13879	0.051985	2.71425	0.376661
Traes_7DL_F086E1C59.1	4.41553	2.49676	2.68888	2.36945	1.88546	2.44251	4.5119	2.34335	11.1056	9.72054	7.74365	72.4799	5.07139	200.046	3.54947	2.38105	1.90328	1.64291
Traes_7DS_5E23019F5.1	13.2715	0.874076	1.30338	0.155532	0.247525	0.080164	0.394885	0.276874	1.57011	0.687144	7.7334	15.135	6.24167	5.76489	1.39794	6.16243	7.62089	4.52936
Traes_1AL_E96C0662D.4	56.6833	70.9423	38.5746	23.5375	61.2971	88.0107	399.205	587.762	6.76896	35.9575	3.40871	0.159855	0.938822	0	0.29666	2.26605	0	0.358886
Ta2bsMIPSv2Loc112217.1	0.708906	0.362675	0.180268	12.7347	47.8374	19.7798	2.51233	7.35242	1.73727	1.73783	0.964138	2.75573	1.24311	7.22913	2.32015	3.85394	1.79703	1.31255
Traes_7DS_D0996C347.1	2.06723	1.74055	3.83889	0.303643	2.24126	2.52642	0.825688	0.231658	17.9708	0.328531	0.697838	22.0598	0.522236	20.2556	0.331028	2.02874	1.98934	0.18046
Traes_7DS_86BB91D98.1	0	0.0651488	0.373353	1.56062	23.815	14.3075	17.596	22.4462	76.9561	2.46157	8.6955	104.981	2.39359	51.6321	1.54487	0.639408	1.55739	0.55649
Traes_1AL_3F7734C6B.1	75.4997	278.855	73.2224	19.1867	23.8693	24.2842	86.9097	167.286	15.3813	16.1874	6.32442	12.8086	7.22254	10.9592	4.18852	9.55029	5.6022	4.18937
Traes_7DS_8E2BD8C64.1	26.5003	0	7.25715	6.92793	12.8632	16.0685	26.3843	14.3884	72.436	43.7254	46.0913	1681.14	61.1656	11769.4	37.3613	35.8038	47.3018	60.0456
Traes_7AS_732FDB7F5.1	5.97813	4.53695	4.29157	2.53798	5.04968	2.80727	5.53843	3.28533	38.9427	8.14304	12.9163	37.7087	8.86934	42.5607	10.5585	6.81869	7.91654	6.64658
Traes_7AS_9BD721C11.1	19.1883	16.9303	31.1858	161.615	172.975	108.143	55.3404	90.012	48.0459	48.3169	36.2377	60.2463	34.1356	101.591	63.7109	83.6451	72.3111	51.1148
traes_7as_9bd721c11.1	17.5384	28.1554	32.0263	159.547	175.274	104.348	52.5104	83.8497	53.3548	53.1865	29.1477	75.9529	35.0556	105.387	60.9635	91.6163	65.214	51.6611
Traes_7AS_8C68491B3.11	7.48455	5.35119	8.63323	0.100211	0.485348	0.4034	1.33499	4.23983	3.64455	1.99137	0.900116	5.67556	1.75113	2.90878	1.37309	3.84092	1.69064	1.8633
Traes_7AS_7D1CD8641.1	15.0527	3.54153	7.43356	0.382351	0.841214	0.467133	10.4284	2.78989	10.8651	2.32645	7.2199	9.04592	2.70515	5.17905	2.92744	2.14668	4.36813	3.4758
Traes_5BL_329730191.1	0	0	0.824949	2.36258	1.6711	7.30628	1.99947	2.80386	82.9087	2.98226	12.1333	194.013	3.79251	73.9482	4.24701	0	15.1821	1.0921
Traes_7AS_BD45B6DF6.1	11.452	0.0934394	0.0232221	0.0665081	0.182685	0.114261	0.148259	0.252402	0.477402	5.31753	23.2733	33.3497	23.9085	5.92885	5.49542	12.3335	38.1036	9.25454
Traes_3AL_81435CD25.7	2.55166	1.97569	4.31266	4.90006	6.31304	12.3824	2.70059	2.14485	23.1636	2.08807	8.24208	11.6673	1.51213	2.36118	1.64403	1.90186	3.19903	6.06922
Traes_3AL_DDBCC6696.2	3.16327	1.74289	2.90264	7.95511	11.0728	12.5483	10.9134	11.0356	6.96842	14.2754	12.2151	6.95564	22.4885	8.63304	16.7059	22.2083	24.3104	18.5743
Traes_6BL_94F029B3E.1	0.859986	0.342197	0.255135	0.730682	2.84255	4.77035	18.5515	30.6396	62.8743	18.7541	32.0669	24.0012	7.81948	10.8333	19.7023	2.09788	4.30413	16.8879
Traes_6BL_45A6FF461.1	20.5261	16.3351	6.08954	17.4399	18.5034	5.99255	29.5191	6.89911	75.4532	36.6904	16.2845	1303.25	27.9952	9107.33	20.9002	30.0433	18.6783	64.4925
Traes_6BL_503A71C96.1	4.42779	0.569695	4.59415	0.378299	0.573405	0.499443	0.936508	0.448974	3.1207	1.80552	2.06666	7.78398	2.69672	8.71272	2.92615	2.44615	2.92831	3.55454
Traes_6AS_375237984.1	1.06629	0.548437	2.41043	0.0278779	0.0739516	0.560295	5.07675	1.11143	8.04522	2.44867	3.26354	6.43771	1.749	1.10871	0.991602	0.513068	0.842254	0.684437
Traes_6AS_4C413AC53.1	6.10642	4.60274	5.97475	2.68634	4.37952	3.66974	9.39889	3.96568	46.647	7.223	9.63581	32.3983	6.41575	25.0463	6.08536	4.51484	3.4385	2.57438
Traes_6BL_13E1DD1D5.1	1.00648	0.171638	0.127969	1.16056	1.74979	1.6371	11.166	20.225	45.8949	16.1146	26.3503	13.0918	5.88309	7.84868	10.4312	0.526124	2.35511	10.1646
Ta7alMIPSv2Loc132851.1	9.44364	4.2064	4.64158	51.4956	39.897	57.2807	61.5712	140.136	74.4375	31.1407	16.7735	5.90061	9.41973	5.32664	1.50694	1.03152	2.11631	0.996438
Traes_6BL_5979B5341.1	2497.25	2891.31	1872.9	1674.71	2132.01	1217.8	1429.6	940.664	2174.92	885.625	1673.67	29896.6	1139.61	116204	1077.08	1080.01	919.452	898.068
Traes_5DL_3C2379192.1	7.33717	3.73568	6.21511	0.559765	0.552092	0.865844	1.03028	0.929707	17.9764	5.47538	8.66264	58.2647	4.62735	84.2212	3.62168	0.482505	0.764547	0.206162
Traes_5DL_63AB65800.1	1.12512	0.885044	1.1874	9.32884	45.8813	50.843	67.7262	43.1821	98.6821	49.2329	31.0973	31.4091	24.2574	16.4051	13.1819	9.17153	13.4354	16.9354
Ta5dlMIPSv2Loc141218.1	1.04152	1.97334	1.08771	12.3421	19.8317	20.4217	87.6092	135.331	4.32643	38.5582	14.758	1.22329	22.2534	0.749555	4.29284	5.30423	5.50437	7.03544
Traes_5DL_577F9BE44.1	2.27342	1.35692	1.01169	1.20725	4.35495	2.73784	2.45209	0.286547	20.5443	1.21912	5.0727	38.069	1.55034	26.2517	1.3021	2.49564	2.71525	1.00449
Traes_7AL_0CA63EFC2.1	0.411546	0.267968	0.466179	0.635758	2.12477	0.393217	7.82862	2.18807	5.95962	8.38626	3.25018	1.56624	5.15376	5.18425	2.17142	5.8046	4.18756	5.42206
Traes_5DL_20B2D5C96.1	3.43644	4.6882	4.36928	0.834214	3.0978	0.859937	5.29503	0.990029	9.02301	3.68557	5.25789	81.1783	1.33912	340.127	3.749	4.31125	0.67009	1.15684
Traes_5DL_D93D4EE55.1	3.08205	5.8059	3.62226	2.00546	2.7074	3.74501	9.52438	3.24674	47.6224	7.45588	10.8749	37.4983	7.37417	60.8438	3.85758	7.1606	10.082	5.40257
Traes_5DL_97B48EEBC.1	0.496745	0.0988298	0	1.05514	11.4934	7.75875	8.30468	4.25755	51.5342	3.55172	11.3302	68.4512	2.25834	23.9871	2.27609	0.363533	0.452027	1.26812
Traes_5DL_4CB64DF82.1	0.14957	0.0887031	0	0.459953	4.48958	2.54451	5.9362	7.36908	17.7736	1.02571	3.37139	13.9751	0.639888	8.27159	0.461559	0.437847	0.28072	0.39581
Traes_4BS_1DCF82CB7.11	69.5881	45.2045	30.9032	1.01172	2.56288	2.55553	50.0897	68.4353	27.1479	37.0297	34.0326	16.5926	13.0753	11.7548	22.7919	15.9404	15.1489	25.258
Traes_4BS_F5C8786C6.36	0.349676	2.81137	0.27155	0.352854	0.182964	0.225679	2.76086	0.241262	2.15805	0.592184	0.810284	0.616397	7.00695	0.618353	12.1362	3.30662	0.502422	0.783788
Traes_4BS_F094E8394.1	1.91828	1.54659	1.89341	1.20382	0.879096	2.3035	4.29864	3.37418	15.8683	6.74677	6.88456	25.3242	5.30195	20.4667	2.56449	2.9019	5.5257	3.19631
Traes_4BS_CBF2E5CD4.2	0.111449	0	0	0.5994	7.93952	5.25864	8.00934	6.04677	33.2178	0.871211	3.03244	46.267	0.501489	21.4401	0.335981	0.16098	0	0.130446
Traes_4BS_C9070AEA4.2	15.258	49.8897	25.2755	1.94815	2.07858	3.91008	10.4993	22.5922	8.39508	4.71613	2.76054	9.57014	2.50545	12.3284	1.98653	4.8476	4.13637	1.84845
Traes_4BS_36FB68446.1	3.6504	0.958114	2.06085	0.0974183	1.32762	1.55012	0.529501	0.549691	20.2038	3.54348	5.07908	35.0603	3.73605	12.5469	3.50628	5.87411	4.02362	0.57842
Traes_2BL_26A883081.1	9.01168	8.14016	10.1222	34.2709	66.1414	81.4211	78.0425	62.9654	119.316	130.341	109.123	125.135	126.663	101.47	118.858	84.9184	81.8973	85.0267
Traes_7DS_5A68A26E9.1	15.6846	1.04914	1.26358	0.229764	0.365664	0.236849	0.947953	0.54536	3.89344	1.23263	10.3785	22.3586	8.57524	7.09695	2.06514	9.59839	16.2413	4.93869
Traes_2BS_229EBC317.1	0.493953	0.184264	0.467104	2.49187	6.95746	9.03104	8.65758	5.35428	15.2069	8.37688	6.02515	6.78511	5.09481	3.88896	5.79969	3.97639	3.58184	4.58321
Traes_2AS_48F5EBFF7.1	9.97047	5.85656	8.45134	4.43737	9.98662	19.1285	57.3551	74.0458	24.628	44.1311	21.6587	10.6005	34.3202	5.98086	38.9167	86.1706	66.5347	44.5663
Traes_2BS_4AC449580.2	4.67931	6.27597	4.01455	2.03407	1.83156	2.45654	4.61073	1.63299	11.3979	7.0631	6.56745	7.33645	5.58681	8.57249	6.04312	5.17401	4.06901	4.31448
Traes_2AS_0F69D7AF1.1	51.0629	20.3184	27.2682	0	30.6874	5.96307	22.0304	24.0281	100.109	18.255	109.38	2180.41	65.001	15466.3	57.1928	19.9304	41.8195	108.296
Traes_2AS_34272605C.1	12.195	4.24731	7.62114	3.71433	7.12515	6.51214	7.0397	4.05905	77.5741	11.6303	31.819	91.5627	19.2136	86.1865	15.1867	15.7323	28.8203	10.2245
Traes_2AS_7A4976FA9.1	14.8675	5.19838	14.344	1.7798	2.5434	2.85153	1.74826	2.0511	14.3326	2.41009	4.12822	23.6043	8.12094	13.8193	3.82819	24.6539	19.0683	6.31435
Traes_2DS_4229B6DD7.1	1.54854	0.833652	1.27013	5.34021	13.8225	15.8498	16.0474	11.3894	27.1968	19.9947	14.1643	17.5413	20.1263	15.682	14.6546	12.5326	12.7651	10.4822
Traes_2DS_2599A369C.9	3.52718	2.30397	3.30506	0.129368	0.555888	0.434523	1.51146	0.725028	2.576	1.83513	1.56273	5.08205	1.43977	2.35856	0.983527	5.48896	2.29116	1.49136
Traes_2DS_B0068A919.6	7.35459	9.50109	6.75033	3.93452	2.69057	3.64122	7.15737	3.72094	13.1878	12.8185	9.69891	8.3299	8.75832	10.7098	8.24717	9.71341	6.53121	5.56275
Traes_6AL_2A4B93A66.3	0.248735	0.068519	0	0.356612	2.68649	3.35247	2.30279	2.47505	15.5382	1.00602	3.2446	19.5075	1.67752	8.75681	0.584427	0.804657	0.969371	0.473229
Traes_2AL_C8CD2A376.1	60.7246	26.7722	39.6519	198.581	343.569	344.888	264.293	213.693	241.71	261.65	195.914	158.715	193.497	200.519	175.468	204.997	173.477	161.073
Traes_2AL_538DC10D0.1	3.17684	2.42296	4.2997	1.05598	1.91495	2.41865	2.0673	1.08574	19.4664	5.64751	9.38684	39.072	4.78323	31.1704	10.2256	4.28815	8.96207	6.91486
Traes_2AL_E1B2BB4DC.1	0.205817	0.245693	0.383134	1.56204	1.36545	2.62818	2.9737	2.61503	6.1632	6.25791	3.5397	7.12112	2.85944	5.56147	3.29355	3.92334	3.85647	4.56778
Traes_2AL_8CBEE2F6B.1	0.74198	1.09292	1.32225	13.3302	35.459	41.2155	58.9581	40.4692	86.5439	73.9831	47.7645	67.0521	57.4602	41.3814	54.7693	41.564	33.2858	32.8462
Ta2alMIPSv2Loc183543.1	2.25307	10.4489	2.50967	1.29524	3.41148	4.91946	5.13853	2.49167	11.02	1.24224	0.991541	21.2909	1.70258	4.51415	0.798206	44.0542	2.64353	0.598722
Traes_7BL_D0D116361.3	0.233508	0.878197	0.773077	3.31706	3.74112	2.96199	5.50216	3.6995	0.56185	2.0151	1.04304	0.0610854	0.153478	0	0.0891576	0.128167	0.15937	0.103181
Ta7blMIPSv2Loc186378.1	54.3298	88.6672	29.9762	554.358	647.08	636.682	419.821	830.336	141.249	198.995	99.7249	48.6776	134.117	15.1526	21.587	63.9685	34.0691	12.6374
Traes_2DL_BCE40F3F4.1	2.26736	4.39824	6.30622	12.1607	5.17369	12.908	15.9726	13.7176	83.955	13.9825	9.61244	52.7986	13.0461	72.2974	3.8959	10.1634	10.3485	6.3448
Traes_7BL_C42723CB2.1	4.97063	3.49899	4.58671	18.3891	30.2562	23.2316	33.029	35.3256	34.9941	23.7013	27.5665	28.8944	22.1584	17.2099	20.6062	12.1472	18.461	23.2526
Traes_4BL_035616BA0.1	0.79468	1.81103	5.85114	0.613814	1.56299	1.4553	2.80518	0.874155	29.0351	2.78932	1.46153	54.5895	2.95596	94.949	2.20681	7.29608	2.8597	2.97922
Traes_3DL_7EEFEE0B9.2	7.70339	9.22147	11.9208	3.1462	3.8814	8.98861	56.7542	38.1682	66.7006	49.6061	53.8193	103.686	27.6115	33.7472	18.9906	15.6484	19.0082	12.4438
Traes_4BL_47A020E26.3	12.8973	8.37217	0.686694	2.92408	2.2239	1.50666	5.93192	18.1309	8.64889	17.7067	20.2368	4.99779	2.5376	7.90219	18.4326	1.04338	0.72507	18.2569
Traes_4BL_6199EF553.1	0.838895	0.572237	0.604417	5.80392	32.7339	31.7338	46.7063	36.4137	39.0608	50.641	34.1328	18.1447	36.1227	13.2514	33.4352	23.7971	23.2285	25.746
Traes_4BL_F8E57B81A.1	32.8216	9.65655	19.7362	7.88082	12.0208	12.2505	33.2924	13.1528	65.1728	27.9791	39.7749	38.4201	18.0516	29.1739	21.1857	11.5738	13.227	17.6961
Traes_4BL_09186DE10.4	253.188	195.295	38.806	86.2417	50.1195	37.0476	64.0148	108.531	20.9315	15.9592	4.26099	2.08843	6.1473	0.738604	1.709	34.2689	17.2075	0.840242
Traes_4BL_00AAC9279.1	1.24238	1.75271	2.66383	0.335866	0.203627	0.346222	1.70548	0.284714	13.7008	3.99734	4.56981	36.4069	3.92806	26.0837	6.98635	5.04199	11.7936	10.5129
Traes_4BL_7441A85D3.1	3.64688	2.47084	2.28082	11.8917	25.8558	22.8766	32.5311	17.7902	33.6956	35.4128	23.5762	28.0582	19.358	18.2104	24.9898	17.8888	9.68666	11.6132
Ta4blMIPSv2Loc199066.2	25.9743	26.8583	41.159	1.76078	2.97526	7.43087	19.7155	6.28206	21.6547	24.4001	10.3281	25.2313	20.1058	30.6389	10.1992	45.3155	16.8798	2.98435
Ta4alMIPSv2Loc199958.3	7.73244	1.80691	14.0018	1.66436	14.4225	7.70822	8.72431	7.79692	0.763718	1.43243	1.0596	0.559124	29.3311	0.747627	11.402	0.521297	20.5014	1.71956
Traes_4AL_C9F401064.1	11.0671	2.47389	3.82868	0.571286	1.49276	0.580832	4.96703	1.93065	7.10628	2.52693	10.7316	16.4698	8.22111	9.31361	3.51291	3.79894	9.47144	6.09087
Traes_4AL_1F77AED931.2	1.29294	1.6669	0.414267	29.0893	41.2599	46.0666	68.5565	143.253	1.90112	21.0775	7.38548	0.216507	9.24034	0.217163	1.18485	1.96813	2.25897	0.792167
Traes_4AL_D4FBD91AF.2	84.1154	94.3356	72.1613	3.75721	5.97087	16.1839	32.1817	18.5613	41.1716	22.9257	24.5917	6.2937	8.19745	1.95831	5.02436	6.58092	4.43709	3.20249
Traes_4AL_FE0C5AEF4.2	7.62686	0.122032	0.272956	0.0780163	0.169373	0.0344642	0.188179	0.0811918	0.466088	4.46857	26.6877	49.4542	17.9378	7.26605	4.51811	12.4348	22.9588	6.77741
Traes_4AL_B06CE341F.1	1.74638	0.731	1.55431	5.33782	10.2659	8.6211	6.50709	5.16848	4.113	5.30274	4.45338	2.1363	5.78451	3.80937	4.1222	6.57284	5.07707	4.72993
Traes_4AL_586359D761.3	1.25768	6.14832	1.13307	9.3018	14.6048	22.1372	69.6154	124.271	0.664152	16.3162	2.2641	0.268616	2.48693	1.04582	0.651165	2.21553	0.524421	0.499049
Traes_2BL_EBE7AD4D4.1	0.340442	0.487674	0.515099	3.26857	6.53684	6.32127	3.92902	4.394	1.50174	3.50518	1.53952	1.56772	1.99659	2.85903	1.7159	2.64095	1.2082	1.84516
Traes_7BL_F2A8D87C5.1	115.963	93.2062	49.9317	83.048	84.7236	29.3805	48.6584	26.8269	59.1754	30.3947	35.4463	1071.4	29.9755	3455.86	24.2925	21.1634	17.7628	25.5547
Traes_2BL_196D874A7.7	19.2601	21.1533	15.6409	5.49599	9.80716	10.1517	18.8272	11.2037	50.152	16.6646	20.8212	62.3932	15.2633	29.3885	14.0927	12.5292	16.7969	14.872
Traes_2BL_77148B8D8.1	2.67871	20.7676	13.7593	1.12903	2.92005	6.48503	16.6906	2.88298	36.5901	1.94214	1.14012	56.1218	2.60824	10.457	1.00218	82.8103	8.1135	1.21703
Traes_2BL_F3D782EF8.2	2.36885	0.420343	0.199433	2.82486	8.55584	7.58535	5.48986	3.71203	4.90304	7.53577	7.14466	7.45659	9.1686	5.44265	9.41344	10.3316	7.92677	7.90567
Traes_2BL_EE22FBE18.1	4.70061	14.6698	5.26491	2.35513	5.72533	3.28679	1.9965	3.35299	1.80891	0.35473	0.406993	1.86255	0.199499	0.716566	0.0372346	0	0.0499144	0.014362
Traes_3B_6BDC33F3B.1	7.49854	10.2987	17.6295	4.22456	3.94917	6.33215	24.4376	19.7293	84.1421	8.09982	14.4567	72.5712	4.39877	37.0163	5.54167	14.2797	11.2258	5.63672
Traes_2DL_CE85DC5C0.1	2.67989	14.1522	11.3828	0.171547	0.90591	6.72705	10.0117	0.5739	22.6804	1.1777	0.12799	28.8904	2.29855	6.33125	1.23354	61.5411	3.4729	0.237898
Traes_2DL_696B795FA.1	0.260905	0.860861	0.894935	0.285343	0.470365	1.22684	1.13616	0.505442	6.30446	1.54188	2.32882	10.9762	1.76241	10.1166	1.17615	0.607068	3.93223	2.57931
Traes_5AL_14339BC71.3	1.5245	0.652394	1.40803	0.537663	0.155578	0.17635	0.527421	0.319044	4.89908	1.78927	3.01226	7.58618	2.27539	7.36761	2.89954	3.03127	3.25875	3.05019
Traes_2DL_217C5814F.2	2.9212	1.56549	1.09728	23.8919	46.1803	48.4104	69.5456	47.4257	64.7347	85.8952	73.2778	75.4659	94.3508	111.861	96.133	102.027	74.0425	66.1496
Traes_2DL_033AD95A5.4	0.17261	2.91602	0.499554	0.371292	0.243968	4.45603	7.33541	2.40134	198.338	3.06687	1.05324	31.4903	1.45745	2.9009	0.428462	4.78755	1.93068	0
Traes_2DL_28A93AB4F.2	3.22615	1.57547	1.37041	12.9578	28.8179	32.3659	44.9988	32.9741	41.1478	26.5007	14.3971	19.4397	35.9007	19.0884	43.0028	28.5466	22.3182	31.2733
Traes_3B_F3805FEF6.1	1.54058	1.20489	1.13474	1.53463	3.63954	2.32639	8.8813	3.64253	18.7143	15.1268	18.1438	21.016	11.8101	20.6336	13.8745	6.18152	11.0943	11.0788
Traes_3B_6788D03A1.1	0.46496	0.394146	0.699524	0.13943	0.434365	0.0958176	0.495313	0.441334	5.25657	4.13609	8.20229	9.08109	4.92405	13.0102	5.82554	1.84302	4.6695	7.60717
Traes_3B_4CFC6137C.1	29.8917	11.1757	13.6535	20.4301	27.5746	61.4613	90.9325	44.5326	211.002	151.78	193.724	224.399	147.269	129.132	123.777	75.1125	91.6579	104.297
Traes_3B_AEE2B3054.1	9.59449	10.385	13.185	21.4568	71.881	69.9256	145.148	113.036	205.096	189.647	169.846	180.745	133.705	93.5166	92.0241	65.4132	71.7914	78.8395
Traes_3B_78959CB66.1	5.39563	7.40917	9.22778	5.93271	5.309	8.89548	3.95587	3.87601	4.53722	15.5071	24.0472	18.6756	17.7963	56.1224	21.2218	7.3296	29.7483	24.5984
Traes_3B_0088F922C.11	2.20496	1.49441	1.31576	10.7418	16.8689	22.383	21.0909	11.2817	56.1198	28.8035	31.4588	80.6801	24.4549	36.7314	20.4433	12.7572	14.2927	18.6871
Traes_3B_58717295D.1	1.7825	0.393452	1.73356	0.336521	0.207982	0.289063	2.99122	0.332794	5.98718	6.55039	7.77897	10.2964	5.67342	3.04677	5.09267	1.83606	3.73946	3.53948
Traes_3B_78CFFB195.1	0.573005	0.574363	1.84782	0.149164	0.504153	0.46166	1.41701	0.654802	6.89869	6.63526	8.58385	5.47309	4.18677	7.12832	6.99471	0.754934	3.29811	3.62718
Traes_3B_6ACAF6BA4.1	2.99286	2.71789	2.77828	0.613107	0.828963	0.989653	3.61284	1.72017	11.2234	11.2659	14.4296	15.4837	7.38751	10.2617	9.23768	4.68888	8.15424	8.78368
Traes_5BL_44EFC1BBD.1	49.9041	32.4729	52.3074	4.19166	3.06242	5.9166	8.1433	6.73293	76.9773	38.8362	58.7016	101.552	44.0055	144.831	33.6889	6.17256	9.19896	3.77267
Traes_5BL_2F0E6C496.1	2.61387	1.36062	1.91444	1.96014	4.64682	4.38831	8.43806	3.23044	18.4599	8.30975	10.7762	20.5757	4.79542	11.7405	5.19614	3.29611	3.78885	5.21332
Traes_5BL_9C48DD2AC.3	7.16608	2.08006	6.25478	0.775806	0.962753	1.20772	1.88556	0.683068	23.0576	10.424	27.9845	63.7286	9.51934	95.6171	9.52838	0.891072	1.93897	0.569196
Traes_5BL_047E8E2C1.1	1.67296	0.70167	0.362181	27.7753	82.2119	101.775	114.168	65.5616	306.268	172.732	188.434	477.471	150.1	331.303	112.98	75.5772	52.8299	54.6594
Traes_5BL_67E73FC97.1	2.37364	0.836142	2.43034	3.49146	2.92144	6.86101	10.1285	7.8206	14.8831	18.2844	20.6185	18.5404	23.803	21.755	20.1896	18.3777	26.8919	23.8412
Traes_7DS_02432FAF3.1	161.663	71.3196	158.897	54.9425	95.0431	86.8019	180.434	180.022	440.103	186.953	332.909	534.063	218.573	681.777	166.399	124.483	144.872	192.963
Traes_7AL_60828B26D.1	0.807413	0.883031	0.611822	3.05466	11.2009	5.30373	70.8099	6.10606	32.8952	89.9302	82.2393	338.84	74.1487	90.7231	51.6198	42.3125	27.664	27.6174
Traes_6DS_BA27E8800.1	1.92834	4.11056	8.15222	40.0238	18.3765	14.1749	76.0646	38.0551	3.54425	13.369	13.195	2.88308	12.9623	0.578364	3.57634	2.21763	3.85417	3.81379
Traes_3DS_1C92097B4.1	8.29872	3.63235	4.55471	0.587579	0.748094	4.11874	12.5313	2.78931	22.3709	15.2789	24.8539	23.4502	10.3753	19.7463	8.6612	2.4293	3.20945	4.07412
Traes_5AS_7158B51F3.2	7.62862	2.98621	4.95317	20.6066	39.5203	40.3762	88.2212	52.0055	153.669	143.353	151.003	182.388	103.014	86.1205	89.8034	49.7882	49.2856	74.472
Traes_5AL_AC73FACF3.2	0	0	5.13584	0	2.60093	1.26351	1.556	0	45.9595	4.64163	37.7689	123.805	3.93514	205.958	4.40674	0	0	0
Traes_1DS_5B9DD8319.2	53.9436	31.306	46.0889	8.62956	12.5481	22.3299	58.4681	30.1816	78.1613	67.4251	71.9574	66.18	45.7997	32.6233	42.7819	25.6907	26.4157	33.9243
Traes_1DS_4E346A450.1	0.625899	1.22747	0.0795803	2.12717	3.16367	1.39005	2.0976	5.72516	2.27339	4.53111	2.02171	2.47984	6.37192	0.375451	2.42404	2.94462	4.39371	1.5276
Traes_1DS_0176B897D.1	3.10204	1.64278	4.21661	1.0255	1.82018	2.69714	4.76934	4.8113	15.6601	4.00442	7.16828	15.2292	6.40008	14.4938	5.84049	4.29269	6.83628	7.3099
Traes_3AL_3F6FFB04B.1	96.4113	88.212	79.8288	37.3209	33.0773	83.0544	172.336	126.444	190.054	260.296	255.045	217.129	217.621	144.365	239.384	127.144	163.57	191.488
Traes_6DS_F10588D28.2	14.4945	19.2405	17.0623	16.4124	18.1564	27.0001	47.3184	23.5885	44.7329	43.359	48.0547	52.822	37.3646	37.9717	28.6873	20.1522	28.3228	26.0031
traes_6ds_e34fc6279.1	15.2035	20.881	63.2922	1.11119	0.442108	1.575	5.46615	4.28591	3.40534	5.43526	4.66908	0	6.68899	0.686449	1.24844	55.5125	29.0087	6.74162
Traes_6DS_BE3605A23.1	1.51792	0.675584	0.412012	15.5355	29.9983	44.2872	49.0429	25.1311	149.499	66.5424	58.4392	209.077	54.5262	108.122	47.3681	32.2515	29.2856	32.8043
Traes_5BS_87F876396.1	3.19005	1.57562	2.05977	27.5123	39.5054	38.6332	72.6894	39.3236	112.444	91.2241	112.75	162.109	82.8955	88.8009	62.7832	35.9575	33.9032	54.9151
Traes_1DL_6D922B8C6.1	0.582487	0.231777	0.86404	5.11403	6.12602	17.8558	31.6228	12.1385	128.234	88.7097	104.439	249.944	68.5871	137.784	70.2826	31.2607	29.6828	41.8649
Traes_6BS_5CF265676.2	6.8751	8.20701	4.7069	4.94271	2.86044	2.77916	0	2.13306	0.648015	0	0.629353	0	0	0	0	2.32219	0.721868	0
Traes_1DL_653FEEC33.1	0.655077	0	0.116634	1.66972	0.177175	0.975858	0.282607	0.06605	5.6184	1.66354	10.8353	18.0984	1.16151	7.97648	8.90411	0.0958752	1.07293	6.40586
Traes_4DS_49A15F9E1.2	4.45508	2.33873	4.08447	0.682748	1.0039	1.3112	0.967198	0.0986556	10.3753	6.42539	17.1743	10.5325	10.6401	32.8744	22.4858	4.3374	12.4653	12.9457
Traes_4DS_A08EEEE17.3	0.674054	1.00164	3.20516	0.446997	0.5615	1.38003	4.1601	1.80073	5.0362	2.55297	1.51141	3.59705	0.680094	0.691092	0.448641	7.10896	2.49224	0.339071
Traes_4DS_5A9528945.1	2.65258	2.94029	1.75377	12.5566	15.4744	18.2209	9.97283	13.641	10.5866	9.7539	9.51507	11.8977	10.7501	9.38791	5.72981	4.76991	8.12069	5.53639
Traes_4BS_9164693DB.2	3.47473	1.5017	1.77471	9.30734	12.9739	16.3981	15.734	11.0864	20.6946	22.7055	22.7271	18.751	25.2778	14.3811	25.6147	15.4073	17.8155	22.1138
Traes_7DL_3F2853019.1	9.27597	7.44114	10.4454	3.24909	2.73246	4.51912	15.6759	6.44237	31.5331	21.2994	31.9299	41.6609	26.8128	27.4181	25.218	16.423	21.9982	21.6113
Traes_3DS_E159D4203.2	6.6491	4.5391	6.8055	1.62419	1.62959	3.25756	4.90812	3.91798	12.3228	17.7164	23.1939	25.7476	14.9915	15.8793	15.1696	9.03255	12.9047	12.9999
Traes_3DS_652B75B8A.1	1.33173	1.40491	0.837245	1.26881	3.73454	1.96223	1.38561	1.42283	2.53214	4.82082	9.72203	16.1422	11.3225	21.4348	11.2016	4.24596	8.28341	9.51622
Traes_5AL_F2F0B2DA1.1	1.15609	1.38005	2.05788	1.96452	1.04216	0	1.24695	0	55.2464	3.7197	48.1523	135.513	0	189.322	10.5944	0	0	0
Traes_5DS_66E5D2F6D.1	1.35048	0.493275	0.394008	0.100303	0.345857	0.801311	1.9898	0.595272	10.8125	2.59548	9.30737	15.8115	2.17373	22.0584	0.991666	0.475207	1.57107	0.278186
Traes_5AL_E2A2D609E.1	0.279998	0.317519	0.246672	4.17234	14.5141	22.6177	46.6064	21.0446	106.345	60.9441	46.1965	119.103	36.3577	51.3839	22.4766	15.2341	11.2549	13.675
Traes_5DS_14D1D3680.2	0.37867	0.0913382	0.362952	0.684055	1.42626	2.09983	1.98493	1.1059	5.31281	3.93899	4.72489	8.38167	2.95683	4.36801	2.14252	0.933268	1.35773	1.77301
Traes_5AL_F7270AC94.1	2.76063	3.63343	5.04001	1.27365	3.70352	9.57859	20.8638	10.2912	35.9083	13.8937	2.29361	14.5943	4.74671	4.94562	1.63536	15.4891	2.94695	0.5046
Traes_5DS_643ED07F6.1	5.6346	1.83859	5.58574	0.469178	1.4893	1.6673	0.506661	0.54495	1.44812	8.06628	16.3105	6.87702	11.3672	9.34946	14.2814	2.16488	3.76237	3.68043
Traes_5AL_B4B3A41C8.2	5.24288	4.76615	5.27646	1.33637	1.16338	1.97806	126.845	35.5016	152.303	85.08	48.6177	25.7471	19.9119	8.80595	21.0046	14.2851	8.53258	10.1214
Traes_6BS_0BDACE205.1	74.8137	256.182	206.419	4.59792	6.12018	29.0318	75.3187	186.975	38.0499	42.197	29.149	27.3273	27.1657	64.6488	15.5748	82.655	15.1742	2.64982
Traes_6BS_5750B6593.1	5.85592	1.22493	7.34785	0.24469	0.605766	1.84975	7.04385	3.19514	25.9957	4.51396	8.83407	20.3058	8.39466	26.2014	10.1168	5.76116	8.5224	9.56926
Traes_7BS_0C6E2D8CE.1	0.0627162	0.0494273	0.110556	0.316752	7.16167	2.71361	7.68152	6.40321	6.69707	2.4268	6.01145	5.37347	2.03302	2.78181	2.3399	1.39922	1.01732	1.70751
TRIAE_CS42_6DL_TGACv1_526888_AA1694390	4.64156	4.30948	2.29504	0.876371	0.464907	4.51697	9.45644	6.76039	19.5899	8.29677	10.4335	74.4856	9.84751	142.926	9.45229	5.28397	4.22372	3.03826
Traes_7BS_07E36944E.1	5.34941	3.19287	2.38054	0	0	11.7131	2.88492	2.69702	8.19343	4.30293	7.95746	33.5915	0	0	0	0	3.65089	0
Traes_6DL_94FAA0C1E.1	5.50479	2.93261	3.0368	20.5252	26.042	38.0925	30.0306	16.7897	93.2612	43.0349	57.3878	47.9941	34.3129	51.005	22.652	18.911	18.381	20.1547
Traes_6DL_2E2C867E9.6	0.606049	0.253852	0.221082	6.68062	6.84866	12.9565	16.8215	5.76901	51.0867	35.1371	51.0998	88.6417	30.3234	42.3799	40.095	17.5939	18.5779	29.1853
Traes_1BS_C012FD5DC.3	7.35884	2.12065	4.67426	5.86839	1.87913	3.9535	0.687904	2.17214	4.87693	3.32904	2.03919	26.8736	1.49817	7.00077	0.642481	1.7664	2.28015	9.89587
Traes_6BL_63FBD69E1.3	0.421931	0.094399	0.0234396	3.00246	2.40104	6.16701	9.38662	3.98872	33.7033	22.2875	30.0023	53.0474	15.3583	19.3785	16.7558	5.86703	8.24318	13.9825
Traes_1AS_DC6B18EE0.1	4.64386	2.43664	2.57321	1.68579	7.073	1.5493	2.44577	5.17066	10.8419	5.29989	2.22623	2.25452	13.1607	2.6184	45.1658	22.3212	15.0683	26.3468
Traes_6DL_52B87D89E.1	12.7942	5.90262	9.93153	22.8329	39.0021	44.2522	66.0224	46.3379	75.6633	112.4	161.208	122.837	121.948	83.5825	122.847	65.2257	87.3681	123.582
Traes_3AS_ADDF32214.2	2.48984	1.07546	1.92861	0.599454	0.855329	2.73885	8.25281	2.59484	11.5723	10.21	17.9188	12.4979	7.4382	5.89358	5.99408	1.80268	2.55697	3.8458
Traes_6DL_53C8D0FAA.1	0.593447	0.289808	0.860768	2.724	9.28362	12.3848	25.0734	18.0607	38.7024	33.0965	35.1514	38.8022	21.8482	13.9236	19.0724	9.71259	10.1568	15.7208
Traes_7DL_C343BA649.2	32.1845	19.916	65.2849	3.25399	3.80046	4.46065	161.651	53.9224	101.106	67.7149	46.3848	28.5054	31.128	29.0945	47.5716	39.2801	28.8094	42.3231
Traes_1BS_F5E892762.1	0.492943	0.0973655	0.163234	4.84849	9.11423	13.4402	7.61421	4.62999	23.0945	12.2076	14.3023	39.1429	16.8081	26.8904	12.0976	8.5149	8.33272	11.131
Traes_6AS_5BAD56BB6.1	31.177	61.2742	108.846	2.46355	1.94093	15.1868	39.944	130.177	19.2416	25.1857	13.2213	19.4092	15.3486	36.8869	15.4341	34.5816	7.09259	1.82655
Traes_1BS_15C828137.2	2.21803	2.22029	1.82666	2.95145	6.1635	6.80989	12.4445	5.57834	52.1804	26.0477	27.1035	120.615	13.6655	56.558	12.0599	6.35614	6.00839	7.1333
Traes_3DL_EF8176845.1	4.05884	2.70057	2.72414	8.25394	16.3749	15.9902	30.4545	36.2303	28.7803	26.1185	29.931	25.3481	26.6806	9.86674	23.9208	11.8815	16.9222	26.6232
Traes_1BL_D1954B55C.3	29.737	15.7744	17.6357	98.457	170.684	213.134	216.517	109.654	618.947	273.208	283.905	801.259	152.61	430.369	115.471	80.8388	79.0715	79.2313
Ta1blMIPSv2Loc101129.1	0.721077	0.488029	1.21496	2.39368	1.61981	2.03542	0.555916	0.345345	0.754352	1.53911	3.22346	4.44135	3.71045	5.78672	3.30345	1.49394	5.81549	5.47368
Traes_1BL_E2B0DED6A.1	0.233711	0.371179	0.473073	4.04918	9.18491	16.7096	4.31185	2.76991	9.27038	1.34752	15.2541	24.4274	1.22825	13.2537	1.10714	0.0666891	3.4756	0.488837
Traes_1AL_37E52E57D.1	8.24658	5.09523	5.66146	4.29904	11.881	20.6172	56.3215	27.7666	249.374	80.2687	77.5504	296.027	56.8326	134.95	40.8556	29.9358	26.2478	11.6695
Traes_1AL_C544E6828.1	1.54882	0.819783	0.723101	8.42168	17.9745	25.6939	55.1797	33.3665	146.262	61.6877	85.488	241.952	68.9078	85.0898	63.4269	35.9436	42.0573	59.377
Traes_1BL_5F8449E10.1	16.6035	26.4655	17.3555	45.2051	49.1938	20.4795	4.94556	19.0478	47.4847	4.57306	5.15088	7.71087	0.941286	1.09542	0.94379	13.0145	5.63215	20.7828
Traes_7DS_79E9F82AA.1	32.1472	56.696	63.4993	21.6747	37.2057	54.8586	208.266	78.2151	215.251	139.913	156.974	237.032	108.905	243.846	91.8637	36.7314	101.065	96.2813
traes_1dl_10172c13a.1	0.221518	0	1.07264	1.60003	0	1.16429	0.116869	0.223365	6.24417	4.98993	28.74	17.3914	10.1231	14.8848	38.0707	1.78358	18.7507	42.5527
Traes_1AL_72D386699.3	0.830213	0.243203	1.31626	0.599594	1.17557	0.784608	2.54723	0.689082	14.0139	1.61448	6.32513	18.1534	3.57343	22.4401	4.37629	3.12835	4.0096	6.23359
Traes_1BL_627D564A9.1	118.571	178.501	46.3836	4.65103	3.84479	2.64214	0.729688	0.949902	0.608838	0.390449	0.841947	0.56652	1.32722	0.441383	1.16373	9.93014	3.12265	1.03954
Traes_7DS_A9BD8001C.2	6.34271	2.91818	1.77163	60.7365	128.028	175.574	194.089	130.391	383.021	193.981	184.119	431.786	196.422	290.782	185.706	128.561	152.218	185.015
Traes_7DS_35DE283B8.2	1.53613	0.644607	0.582141	1.64583	2.12054	1.54588	4.13628	4.53525	11.8974	5.4399	9.41994	14.3374	6.2617	6.66949	7.17448	2.81683	4.89944	5.89853
Traes_1AL_B5CB664F1.3	1.49393	0.819708	0.469352	5.86538	20.6354	20.0356	33.4486	30.8944	79.0882	52.2192	52.4836	93.3612	36.5842	40.4704	25.0656	15.8815	15.6273	18.3062
Traes_2DL_C0E026879.1	90.8914	45.0073	44.3425	6.86447	19.4216	53.6607	114.011	93.0073	170.769	135.029	159.441	74.6908	89.9897	22.6165	68.8967	45.3303	45.9496	65.0485
Traes_2BS_DDCEEE1DE.1	113.23	20.8337	22.6496	7.78985	9.23521	20.5381	75.1104	7.71373	121.292	42.074	85.2495	68.3951	36.4652	41.8071	22.7222	11.4501	13.9837	18.6837
Ta7bsMIPSv2Loc075887.1	9.93226	13.8325	4.41995	2.81296	11.938	7.24924	7.14191	1.66918	10.1418	12.4277	11.8197	138.599	0	507.418	7.58495	7.26874	6.77861	1.95043
[truncated: 2,894 more rows]

## Sheet: Table S6
Table S6. Expression values of both Pgt and wheat genes in the MCCFC dataset
Gene_ID	CK_00H_1	CK_00H_2	CK_00H_3	MCC_12H_1	MCC_12H_2	MCC_12H_3	MCC_24H_1	MCC_24H_2	MCC_24H_3	MCC_48H_1	MCC_48H_2	MCC_48H_3	MCC_72H_1	MCC_72H_2	MCC_72H_3	MCC_96H_1	MCC_96H_2	MCC_96H_3
PGTG_00074	0	0	0	266.635	207.042	175.006	220.439	482.01	456.446	1499.56	1599.17	814.111	3248.02	3006.62	3751.54	2463.71	2157.74	3328.37
PGTG_00415	0	0	0	4052.97	3247.86	3206.96	3741.3	3359.14	3725.26	3054.39	2226.91	2887.01	604.772	623.382	501.768	308.293	50.5094	117.859
PGTG_00525	0	0	0	0	53.052	63.4145	0	25.4213	44.5085	32.5435	25.3979	37.3065	37.2089	25.0722	27.2894	37.8327	37.2179	34.1062
PGTG_00549	0	0	0	25.3209	24.9049	19.4919	24.858	27.3481	44.6903	5.60163	8.19689	8.02691	10.3301	7.55231	6.26301	3.31124	4.46498	1.08716
PGTG_00649	0	0	0	174.546	85.8391	108.66	111.753	108.194	68.8844	45.3293	61.4172	90.2159	17.6474	24.2518	9.15078	8.93174	4.71281	6.19085
PGTG_00600	0	0	0	122.695	60.3396	80.9573	34.415	73.8318	33.1457	29.0822	31.2078	70.845	13.9441	6.72165	4.06449	4.01124	1.81416	2.2577
PGTG_21114	0	0	0	89.7048	35.2923	33.146	52.8426	34.8815	54.2828	23.8156	23.233	25.5933	8.78379	6.88051	13.3137	5.86538	2.06324	7.70299
PGTG_04775	0	0	0	29.7604	19.5142	16.0365	4.86926	12.8569	22.511	9.87536	3.21126	14.1514	1.82114	1.90204	0.920111	1.94589	7.30131	2.34258
PGTG_18007	0	0	0	716.876	1305.18	958.1	404.314	474.469	738.385	283.453	325.898	638.247	128.814	132.587	60.8374	46.8732	6.31469	26.85
PGTG_22558	0	0	0	126.103	41.3435	38.8292	247.655	136.231	63.5901	195.327	40.8319	99.9385	20.5833	5.37442	11.6994	13.7421	5.80079	7.21899
PGTG_18313	0	0	0	10229.7	5355.38	7671.55	8861.27	8203.36	7321.84	8036.07	3919.74	6224.26	1899.59	1590	908.698	1107.6	339.015	514.779
PGTG_18534	0	0	0	8.93857	4.39584	20.6426	17.5504	11.5851	13.5224	17.797	2.8936	8.50077	1.094	2.28519	4.14547	2.92226	0.20559	1.9189
PGTG_18190	0	0	0	0	0	0	0	0	0	12.4616	18.2351	17.8556	36.7691	14.401	5.22484	49.1049	1.72734	2.41835
PGTG_05433	0	0	0	54.7791	80.8185	84.3372	41.8263	43.3867	73.663	44.4338	43.3468	34.7307	40.2258	53.6831	47.4219	38.6033	50.3974	43.3805
PGTG_05675	0	0	0	920.637	889.486	741.656	953.557	749.861	978.851	567.463	527.702	876.08	314.376	278.551	239.727	170.648	115.611	129.145
PGTG_05679	0	0	0	1180.82	933.69	1080.09	1204.82	1425.55	1260.97	1229.44	697.129	1045.92	541.303	405.513	328.614	373.932	272.125	388.691
PGTG_18744	0	0	0	152.666	135.142	159.83	159.869	151.7	177.067	135.096	118.612	188.746	134.533	136.606	171.816	132.43	122.664	166.491
PGTG_18763	0	0	0	45.3284	31.2085	12.5617	26.6999	29.3745	34.2868	36.1001	17.6085	34.4866	4.43821	5.79422	5.04531	7.70591	3.96175	1.55695
PGTG_18911	0	0	0	58.79	57.8239	61.0958	101.006	190.499	177.877	429.211	556.696	230.631	1001.99	978.868	1044.3	568.913	613.217	690.989
PGTG_19017	0	0	0	21.6606	40.4788	38.0171	38.2751	14.0364	26.2148	23.0002	16.8282	20.5996	8.48306	9.96741	8.0362	9.63073	10.0636	5.95201
PGTG_18848	0	0	0	192.782	120.664	169.988	189.27	215.802	145.822	104.689	79.4329	100.004	32.1766	31.3656	19.5083	26.3562	9.27119	6.77221
PGTG_18849	0	0	0	19.2109	30.7048	22.1827	28.2888	15.5613	43.594	25.499	4.6641	9.135	7.64129	8.59466	9.35472	10.0489	8.72668	7.83585
PGTG_18851	0	0	0	34.9455	10.3114	6.4562	6.86125	9.05827	21.1465	0	6.78746	9.97017	6.8431	12.5074	9.07567	6.85477	7.39456	7.80204
PGTG_05881	0	0	0	29.9791	9.82884	23.0778	9.81046	12.9518	7.55883	13.2644	22.6449	14.2554	17.1229	6.38699	8.34218	8.49419	11.4922	13.3007
PGTG_19435	0	0	0	32.5115	23.983	15.0163	0	31.6047	12.296	21.5783	21.0504	23.1893	9.94828	14.5267	13.582	11.676	7.86062	4.88853
PGTG_19289	0	0	0	107.789	81.9231	117.674	144.3	133.354	118.593	91.0482	88.8209	79.2122	39.5774	48.8512	34.5387	39.7242	32.9056	49.6454
PGTG_19290	0	0	0	0	95.9528	64.3697	54.7293	90.3174	63.2504	36.9989	90.2344	59.6428	66.5248	80.1694	77.5637	65.6098	61.5446	68.8125
PGTG_05249	0	0	0	221.056	434.848	431.092	313.503	668.589	390.154	293.454	87.4728	210.229	162.35	50.2405	70.6329	78.6932	91.5185	74.8742
PGTG_05118	0	0	0	0	0	0	0	0	7.3057	0	6.25329	4.59267	2.3642	0	2.6876	3.15759	0.222146	0.414686
PGTG_19616	0	0	0	0	2.97237	11.1664	0	3.91669	4.57177	0	3.91309	2.87401	0.739719	0	0	1.18558	0	0
PGTG_06171	0	0	0	481.537	236.812	270.07	236.411	579.636	442.29	342.476	300.688	539.729	324.205	215.478	261.656	400.315	347.296	395.777
PGTG_06216	0	0	0	130.168	21.3381	20.0405	0	28.1249	0	0	0	20.632	0	5.54774	8.05113	5.67405	0	5.58878
PGTG_06217	0	0	0	62.6646	58.0093	73.2095	39.805	52.5508	39.0354	26.9096	41.7634	56.0897	20.7521	21.674	21.5394	24.3431	21.5348	19.7832
PGTG_06284	0	0	0	21.1873	3.4732	9.78593	6.93326	13.73	21.3684	0	6.85869	16.7913	11.2367	13.5415	9.17092	9.23562	11.3707	7.88392
PGTG_06335	0	0	0	191.293	194.029	149.097	140.85	201.447	189.913	71.4147	108.372	221.719	29.2662	24.453	19.9616	14.0712	2.47488	6.1599
PGTG_06382	0	0	0	5.47823	10.7764	15.1816	10.7559	3.55001	4.14379	0	1.77338	0	2.0114	1.4005	0.508119	3.94016	2.01602	1.17605
PGTG_19842	0	0	0	73.54	10.8497	40.7597	36.0975	19.0625	33.3758	29.2838	4.76124	13.9876	9.0005	3.76014	8.86743	11.0594	1.01487	2.21022
PGTG_19844	0	0	0	37.7321	44.5345	13.9421	14.8168	63.5741	34.2491	60.1001	7.32873	14.3536	6.46521	6.75242	2.79984	11.3488	0.52071	1.62004
PGTG_07136	0	0	0	607.331	497.792	654.527	516.851	603.617	765.651	161.266	288.421	346.55	123.914	98.3585	86.3967	21.179	3.72501	10.4304
PGTG_07159	0	0	0	124.182	130.284	160.599	97.5292	225.328	237.962	115.383	109.88	161.403	36.4767	24.3398	16.8937	41.681	21.136	24.5262
PGTG_07238	0	0	0	0	27.4908	12.9095	27.4393	30.1879	42.2834	12.3666	15.0801	17.7207	5.70139	5.95467	9.50586	9.7468	30.0001	12.0004
PGTG_07101	0	0	0	173.508	164.093	163.36	196.538	207.577	206.96	79.7201	75.6096	149.143	39.2037	22.1787	21.6642	18.3263	3.83724	6.59002
PGTG_07168	0	0	0	225.601	110.947	104.2	110.821	0	85.3233	0	0	160.913	27.6318	14.4297	0	36.8775	44.1055	19.3724
PGTG_07325	0	0	0	261.832	323.989	206.758	290.212	218.937	332.217	151.349	114.837	160.65	52.7203	23.7524	25.0695	16.5677	2.13692	4.71431
PGTG_07372	0	0	0	84.6912	62.4746	52.1558	55.4308	100.623	96.0917	65.5781	22.8478	60.4073	44.9184	30.6745	34.0418	55.3756	51.9446	47.8771
PGTG_21295	0	0	0	0	173.732	217.556	231.387	0	0	156.426	76.2994	223.978	187.504	165.706	142.102	415.776	360.222	288.186
PGTG_06970	0	0	0	12.4356	3.05781	2.87185	0	0	9.40638	8.25305	2.01279	2.95662	3.04393	0.794789	0	4.06552	2.00215	1.33481
PGTG_21415	0	0	0	0	0	0	65.2383	86.128	50.2446	44.1033	43.0244	0	0	8.49452	0	0	0	0
PGTG_08059	0	0	0	960.746	1070.62	830.843	1113.77	662.346	1028.23	691.898	605.49	680.407	157.617	164.619	80.5823	55.4676	9.40317	18.8696
PGTG_08189	0	0	0	875.619	455.946	642.326	404.649	1168.61	974.009	2564.6	2134.92	1249.1	5057.35	4419.24	5276.01	5516.47	5945.89	6614.49
PGTG_01788	0	0	0	50.7125	58.1924	54.6535	82.9757	115.022	38.3594	44.8756	32.8333	64.3049	32.068	19.4473	25.871	35.9218	31.2985	38.4666
PGTG_01888	0	0	0	127.849	139.945	137.149	117.41	101.555	118.543	82.1103	58.7412	92.1705	20.6943	22.1408	9.94554	10.247	3.03541	4.95799
PGTG_01744	0	0	0	108.697	106.911	114.753	76.221	110.69	82.2195	61.8337	52.7809	81.2219	18.0546	4.96228	14.403	8.12252	2.67864	3.33353
PGTG_07544	0	0	0	143.958	155.751	155.145	37.6872	130.607	123.41	70.0641	49.7092	136.907	24.6668	17.1751	10.6823	10.6678	2.86959	3.29646
PGTG_07647	0	0	0	13.0872	22.5262	24.1786	19.2716	12.7213	14.8489	17.371	8.47305	24.8924	8.0086	7.52794	7.28326	8.98496	3.4616	5.33806
PGTG_08349	0	0	0	3590.99	3094.39	2583.3	3588.34	3542.72	2932.6	3564.94	1862.33	3037.33	809.131	633.808	442.217	386.482	64.3209	176.011
PGTG_08359	0	0	0	109.1	35.7691	16.7969	17.8522	23.5686	41.2621	12.0687	17.6602	8.64637	8.90247	9.29796	6.74681	2.37785	0.836445	4.68424
PGTG_08763	0	0	0	4.98866	9.81337	18.4332	19.5893	29.0947	7.54693	36.4185	48.4466	33.2102	63.4969	52.289	54.5996	42.0779	42.7983	42.1953
PGTG_09189	0	0	0	313.164	249.745	250.194	282.512	279.73	243.283	224.691	139.737	185.135	69.4051	40.0309	26.6922	25.4571	12.0697	9.81179
PGTG_21471	0	0	0	362564	330746	589305	169147	585681	475221	272874	239377	235245	33264.7	23442.3	20933.2	11649.6	6158.83	5466.19
PGTG_09336	0	0	0	284.185	139.758	131.258	209.337	184.246	0	377.384	69.0286	101.35	60.8951	36.3431	39.557	9.29077	6.53634	3.05039
PGTG_09340	0	0	0	443.286	356.728	474.632	455.001	313.406	304.823	481.456	117.419	469.48	103.584	79.8515	24.2983	42.1591	11.1226	32.8744
PGTG_09358	0	0	0	51.2752	39.2254	21.0514	16.7789	25.8436	8.61889	30.2484	14.7542	35.2183	17.4318	20.3909	17.4383	85.6788	95.92	87.082
PGTG_09459	0	0	0	0	0	0	0	9.68954	0	0	14.5209	21.3287	16.47	9.55647	22.1901	73.3205	2.7511	0.641945
PGTG_09337	0	0	0	32.0308	141.77	118.354	94.3517	83.0425	0	42.5234	31.1123	91.3858	31.3674	12.2853	44.5725	10.4717	0.736717	4.12575
PGTG_09404	0	0	0	210.959	166.426	186.754	112.177	148.097	149.598	105.003	62.5989	167.189	44.1067	34.8305	30.1655	29.0241	14.152	15.6621
PGTG_09763	0	0	0	279.321	274.731	247.703	318.095	260.659	185.927	155.721	195.315	185.948	69.7411	68.5546	47.6721	51.1378	55.7644	41.2549
PGTG_10480	0	0	0	8.40517	20.6676	7.7643	16.503	38.1279	25.431	27.8915	16.3255	35.9707	11.3158	11.8185	15.5923	23.0822	22.6186	16.9613
PGTG_10653	0	0	0	22.8816	15.0037	24.6598	22.4631	19.7707	5.76928	20.2478	9.87625	29.0145	6.53442	5.84975	7.07452	4.98707	4.03484	3.92971
PGTG_00847	0	0	0	10.834	2.66399	25.0198	31.907	21.0619	20.4873	25.1653	29.8103	23.1825	23.204	14.5409	13.5658	38.6069	38.499	27.9096
PGTG_00977	0	0	0	163.193	45.8605	91.5269	22.8876	67.987	44.086	61.8914	22.6415	66.5144	28.5339	14.9007	1.08123	6.0974	9.11563	7.50722
PGTG_01215	0	0	0	5.60238	0	2.58761	5.49985	0	0	7.43618	5.4407	7.99198	34.9688	25.0643	28.5799	29.3051	54.1197	36.3215
PGTG_00967	0	0	0	159.196	36.1339	96.1534	12.0223	47.6159	37.0516	65.0201	19.8217	69.8765	25.4798	7.827	7.95123	5.60491	3.3799	4.73201
PGTG_01097	0	0	0	272.787	160.983	155.392	107.12	135.529	178.827	138.799	111.855	194.569	46.7412	29.0581	15.1814	17.2417	3.97365	8.58892
PGTG_01123	0	0	0	72.1474	88.7023	104.135	79.6823	111.041	95.5027	59.8533	64.228	180.111	35.3206	17.2921	6.69201	8.25543	1.24456	4.25929
PGTG_01271	0	0	0	658.808	1013.33	802.802	784.405	890.232	773.999	567.498	367.564	859.826	223.032	123.638	131.321	81.5702	13.8632	34.9062
PGTG_10710	0	0	0	26.7646	6.58119	12.3619	0	0	30.3674	17.7636	0	12.7268	1.63792	1.71068	2.48262	1.75001	0.923389	1.72371
PGTG_10920	0	0	0	12.2459	48.1786	56.5608	24.0447	31.7439	27.7887	56.8926	31.7147	40.7613	17.9858	21.9156	19.3101	20.0175	20.5611	21.557
PGTG_11318	0	0	0	613.866	1075.48	980.543	1016.99	2552.68	2244.28	8072.03	7899.4	4688.64	21632.2	18596.1	23613.7	16124.6	17353.3	21410.8
PGTG_11347	0	0	0	116.884	137.956	140.363	114.76	30.3013	141.459	46.5489	30.2734	122.275	22.8912	14.9426	17.3483	13.7565	2.68837	10.0369
PGTG_21790_PGTG_21791	0	0	0	95.552	108.264	99.2997	70.3555	108.365	36.1382	63.4171	55.801	79.513	21.7283	15.0599	12.0357	18.9932	9.85905	16.4921
PGTG_11506	0	0	0	11.9558	11.7593	16.5663	11.7375	15.496	36.1739	15.8699	11.6113	22.7404	1.46331	0	1.10898	2.3452	2.47488	2.0533
PGTG_11481	0	0	0	167.242	113.881	103.984	75.7765	100.041	126.504	89.6482	52.0566	70.3495	15.745	11.5111	11.3359	6.72936	0.739735	2.76177
PGTG_20495	0	0	0	1370.43	943.539	1434.73	538.473	1125.58	829.286	485.368	651.055	1086.09	268.524	105.17	186.545	262.845	220.643	164.752
PGTG_11028	0	0	0	27.4935	94.6461	114.288	80.9758	71.2699	41.5927	45.6187	26.7016	58.8306	20.1904	21.0873	26.7776	19.7744	27.1915	24.199
PGTG_11080_PGTG_11081	0	0	0	86.1256	47.6496	24.8621	31.7071	48.8367	65.1462	50.0153	27.881	56.3112	11.8587	11.0094	4.9929	28.1568	12.3795	13.8668
PGTG_10936	0	0	0	182.346	202.949	217.203	141.327	155.484	166.966	82.8031	74.5638	164.288	45.8098	30.6698	21.3645	26.3556	13.465	13.5979
PGTG_10973	0	0	0	0	0	0	0	0	35.2289	15.4566	0	11.0732	14.252	17.8621	10.801	28.9299	10.1765	9.99829
PGTG_12305	0	0	0	1359.81	1030.96	1105.66	737.035	1202.53	1189.29	958.918	550.271	1084.41	390.081	273.417	260.151	221.353	103.276	135.621
PGTG_02761	0	0	0	0	0	0	0	0	0	0	0	17.823	0	4.79222	13.9094	7.35231	3.44838	3.21859
PGTG_12961	0	0	0	57.286	12.0739	34.0188	16.0682	31.82	30.9512	10.8626	13.2461	19.4572	2.00321	7.32269	2.27722	1.60529	11.2937	5.27054
PGTG_13095	0	0	0	35.2087	38.9589	28.4586	25.9238	22.8165	86.5545	23.3672	14.2472	20.9276	9.69571	2.25032	4.08221	11.5107	7.49074	7.18054
PGTG_13101	0	0	0	1570.06	1686.49	1870.18	2272.01	2329.99	1718.9	2139.37	1485.01	2082.56	546.268	385.64	302.829	318.783	72.2236	134.822
PGTG_13219	0	0	0	324.519	204.279	251.811	63.7193	117.772	235.65	94.7682	134.472	179.002	47.663	58.0772	32.5096	13.58	11.9424	6.68798
PGTG_12631	0	0	0	86.0775	155.216	106.019	56.3442	241.754	86.813	95.2265	83.6073	177.367	59.7073	11.0047	37.2644	24.3889	25.0776	24.6384
PGTG_12729	0	0	0	54.8052	53.9047	104.869	15.3723	40.5892	41.4552	20.7844	32.9484	89.3502	8.62404	7.00557	4.3572	6.14308	0.720307	4.03384
PGTG_12708	0	0	0	315.202	350.815	260.519	195.447	268.782	213.325	253.247	107.414	252.433	62.9461	53.0181	16.9273	17.3555	3.81565	11.3964
PGTG_13614	0	0	0	8.06386	31.7254	40.9696	7.91641	36.5796	36.5975	96.3319	73.0919	53.6823	82.9024	80.4007	88.2588	94.9065	53.7866	79.2852
PGTG_13859	0	0	0	23.5794	34.7879	18.1513	15.4322	10.1868	17.8357	31.298	5.08873	14.9497	3.84783	3.01408	0.729028	3.0835	1.08467	1.01239
PGTG_13507	0	0	0	3347.73	2572.44	1546.24	2468.2	3665.85	2532.26	3754.33	1017.36	2089.35	769.272	374.942	272.067	232.574	86.6237	152.719
PGTG_13816	0	0	0	2711.77	2369.02	2186.05	2695.43	2663.44	2420.68	2537.67	1766.72	2562.94	536.011	484.462	324.976	261.01	47.263	104.86
PGTG_02368	0	0	0	0	0	14.7859	10.476	0	8.07155	0	3.45443	10.1482	6.53015	6.82026	4.94893	9.76808	9.81734	13.7447
PGTG_14369	0	0	0	499.821	592.164	797.501	312.285	441.73	463.994	105.558	183.885	291.686	80.6456	60.9929	42.1503	14.855	4.70292	7.80361
PGTG_14371	0	0	0	561.874	803.376	668.014	439.244	546.179	613.898	234.793	262.733	524.458	115.888	66.5035	58.8729	25.8529	9.8121	13.4023
PGTG_14433	0	0	0	0	0	0	95.0949	0	36.6244	0	0	0	0	6.19104	4.49236	3.16588	1.11365	2.07887
PGTG_14434	0	0	0	322.336	286.845	170.148	150.695	119.369	185.766	193.562	94.4135	182.469	56.361	51.0161	32.7471	30.1086	12.3564	14.4986
PGTG_14399	0	0	0	33.2122	43.5553	25.5665	54.3427	28.6974	50.244	29.3901	25.0872	36.8497	13.5497	11.3213	8.21502	1.44773	1.78241	1.42597
PGTG_14079	0	0	0	43.3893	0	140.283	42.6068	84.3747	0	28.8037	14.0495	41.2641	15.9353	11.0955	4.02556	34.0443	25.9471	18.6293
PGTG_14790	0	0	0	117.192	153.689	207.492	191.765	329.12	221.613	207.424	94.8513	148.603	107.582	67.4171	81.5323	106	97.4857	89.7316
PGTG_14757	0	0	0	11.7699	23.153	16.3088	11.555	53.3926	26.7086	70.3044	133.359	72.7574	234.811	221.169	220.531	171.617	134.544	161.71
PGTG_14762	0	0	0	126.142	62.0344	29.1309	41.2823	40.8759	15.9025	13.9541	6.80638	9.99695	12.8666	10.7505	0	4.12391	0.967099	0.902654
PGTG_14638	0	0	0	140.452	195.026	145.006	121.662	160.619	212.478	164.496	136.401	125.715	94.0386	84.4871	70.5016	118.845	87.7916	120.961
PGTG_14675	0	0	0	92.9689	11.4302	10.735	0	0	35.1613	30.8539	7.52478	22.1039	56.8985	56.4549	53.9013	59.2684	35.2822	48.8976
PGTG_14647	0	0	0	378.274	436.453	325.913	178.536	230.991	308.14	130.353	188.391	328.615	63.2127	39.9845	38.46	17.1233	2.00779	8.74532
PGTG_22124	0	0	0	0	0	0	47.9307	31.6392	0	0	0	46.4184	0	6.24095	4.52858	12.7656	15.7167	14.6694
PGTG_14866	0	0	0	22.284	43.8357	46.3161	54.6926	57.7645	8.42792	44.369	10.8209	42.3851	8.18219	5.69712	5.16745	2.9141	0.25627	2.39192
PGTG_03067	0	0	0	144.285	82.7832	107.367	62.9541	119.474	72.759	58.5189	49.3027	64.7974	24.5264	12.2957	12.6395	8.91001	5.71536	3.44162
PGTG_03248	0	0	0	78.9474	7.76502	7.29279	0	20.4654	0	10.4797	5.11164	30.0323	9.6629	4.03687	0	2.0648	0.726326	0.677925
PGTG_03342	0	0	0	283.58	395.137	327.448	232.002	153.146	250.253	117.631	126.229	292.165	72.3089	39.271	33.9759	30.9034	4.34829	8.62438
PGTG_15327	0	0	0	16.8383	8.28081	7.77721	0	14.5488	16.9822	18.6249	1.81693	10.6757	2.0608	0	1.56179	1.10098	0.387286	0.722956
PGTG_15338	0	0	0	6.90543	0	3.18945	0	8.94983	5.22333	9.16583	4.4708	9.85081	7.60632	3.53077	2.56201	5.86968	2.22358	0.889459
PGTG_16227	0	0	0	7.07482	24.355	29.4092	69.4541	55.0163	21.4058	9.39068	9.16095	26.9132	3.46352	0.904346	3.28107	3.70072	4.06807	2.73383
PGTG_16486	0	0	0	26.0843	21.3797	36.1431	25.6075	16.9036	59.1912	5.77051	11.2587	41.3445	4.25662	2.22286	4.03239	0.56851	0.599946	0
PGTG_03604	0	0	0	156.57	150.917	164.88	122.964	109.578	127.905	78.9715	81.0943	110.187	36.0251	35.2239	19.7503	7.78041	4.75352	2.68894
PGTG_03483	0	0	0	231.173	149.589	216.357	191.11	122.21	202.471	165.534	133.914	199.601	119.128	97.2031	132.037	102.228	78.7764	105.785
PGTG_16113	0	0	0	27.4963	17.2336	6.47324	6.8775	13.6244	5.29914	0	9.07498	9.99732	15.4411	18.815	20.8041	29.8093	16.2828	20.4642
PGTG_16143	0	0	0	55.2626	49.8249	38.2867	27.1263	41.781	41.8011	24.4511	11.9265	26.2779	20.2909	12.9508	10.2517	17.4646	5.71975	8.30449
PGTG_16597	0	0	0	1737.54	2016.08	1504.74	1199.54	2410.65	1766.08	1297.49	975.679	1407.16	694.556	409.562	458.374	319.528	216.055	233.131
PGTG_22374	0	0	0	30.3906	44.8368	63.1651	104.428	49.2378	45.9754	30.2557	34.4348	28.9021	13.0189	9.71233	7.04749	1.9871	0.698992	1.30483
PGTG_17055	0	0	0	176.532	123.222	94.6867	178.891	162.369	77.5336	117.157	81.1099	83.9426	29.2717	18.1976	27.9938	21.9681	13.8835	17.8483
PGTG_17075	0	0	0	108.314	53.267	40.0221	21.2688	84.2375	49.1577	71.8921	42.0801	20.6017	23.8641	5.53871	10.0475	9.915	2.9895	4.65048
PGTG_17261	0	0	0	236.688	164.565	124.399	192.298	121.648	160.512	32.5001	42.2734	135.833	27.9693	16.6925	12.1124	11.2067	1.50176	3.50423
PGTG_17192	0	0	0	69.329	86.049	89.965	71.2999	83.4339	57.4355	61.347	49.1594	65.9333	13.3334	16.4576	9.79859	5.39655	2.88544	3.54364
PGTG_22438	0	0	0	61.7266	50.5936	57.0201	60.5974	66.6676	83.0054	54.6213	42.184	52.1807	12.5911	12.2737	6.36149	7.17514	0.788739	1.76683
PGTG_17254	0	0	0	825.061	608.627	654.669	529.608	678.628	632.084	624.804	421.185	613.636	164.417	135.214	102.039	127.259	65.9317	80.3856
PGTG_22447	0	0	0	0	341.234	640.964	683.636	0	0	0	1352.57	659.885	1107.97	267.044	258.364	1315.7	0	0
PGTG_03891	0	0	0	424.233	293.98	391.886	227.187	137.47	306.307	115.19	149.829	247.574	56.6465	41.9071	41.1413	18.9127	4.87874	10.7631
PGTG_16874	0	0	0	8.58994	16.8976	19.8375	16.8658	27.833	12.995	11.4019	19.4652	24.5077	17.8725	32.9409	19.9189	24.1512	22.9183	14.7524
PGTG_16872	0	0	0	231.132	176.183	144.118	102.11	149.785	201.054	115.05	127.2	159.363	82.0376	75.3412	54.6693	58.9392	49.1739	46.6413
PGTG_16396	0	0	0	50.6781	32.0434	50.1579	78.1804	42.224	49.2858	33.6335	23.4362	24.098	9.74669	8.32883	4.70057	6.62721	4.82896	4.04091
PGTG_17171	0	0	0	99.3734	97.7405	74.5846	85.3646	64.3994	103.355	65.9536	36.1914	35.4398	22.805	15.8787	11.522	6.49757	6.85686	4.79995
PGTG_17529	0	0	0	62.236	128.548	91.9851	85.54	177.462	122.397	49.5669	56.4134	136.132	30.4692	23.8671	12.7002	15.4634	4.86692	8.55078
PGTG_04480	0	0	0	402.2	344.311	474.737	497.238	926.763	732.4	1977.36	2194.22	1331.67	4935.52	3852.28	4711.81	3877.5	4335.16	5450.47
PGTG_18028	0	0	0	41.7137	13.6761	57.7997	27.3018	72.088	42.0701	27.6854	22.5068	72.7294	20.4222	14.2196	10.3181	10.9099	12.4726	16.7159
PGTG_18065	0	0	0	102.419	107.032	165.568	100.55	124.45	77.4708	144.447	53.8788	97.4028	31.3387	18.002	11.8752	13.3934	2.35567	1.64902
PGTG_18421	0	0	0	90.921	92.7805	95.5369	102.643	51.5527	87.6862	28.6612	36.7895	38.9105	19.1946	12.7838	8.64376	10.1063	9.35817	7.80743
PGTG_18137	0	0	0	33.4079	8.21474	61.7213	49.1987	0	0	44.3467	10.8155	15.8858	0	2.13535	1.54946	2.18439	0.384196	1.43438
PGTG_00058	0	0	0	792.359	476.263	813.271	345.811	1312.56	1564.96	2776.14	2679.72	1946.67	6450.63	5864.8	6959.3	5353.57	5317.51	6962.79
PGTG_00256	0	0	0	57.9001	0	0	0	0	0	0	0	0	42.5336	22.2116	5.37241	15.1433	22.6392	17.4017
PGTG_00002	0	0	0	154.759	144.605	185.846	141.797	100.287	144.375	92.4363	95.1847	161.896	33.4615	32.9698	16.7465	14.8411	3.67814	5.31567
PGTG_00036	0	0	0	94.0797	89.229	91.562	46.1781	30.4823	68.6212	28.9882	33.7173	52.7244	9.86913	6.44223	6.23284	5.49235	1.15921	2.30819
PGTG_00124	0	0	0	238.894	162.67	254.629	234.543	559.744	375.303	1219.69	1362.38	847.604	3049.99	2443.15	3124.56	2669.85	2496.67	3198.59
PGTG_00156	0	0	0	594.16	642.836	561.523	430.745	562.749	504.742	351.865	272.238	582.445	136.489	78.2871	63.5899	38.8494	11.7737	21.9782
PGTG_00313	0	0	0	43.7274	74.0708	83.0307	28.6179	66.1177	55.1263	0	29.8829	46.2063	15.4603	11.7999	4.95709	2.54145	1.78799	1.87745
PGTG_04658	0	0	0	98.5738	115.133	116.668	54.4332	103.802	97.8628	44.9762	57.8365	55.6615	20.3584	18.1128	13.7145	7.25095	4.10935	3.43873
PGTG_21084	0	0	0	3649.96	5052.79	5374.96	2326.83	2979.74	3917.2	1895.49	1791.57	3854.37	781.778	584.735	401.214	158.07	35.4335	79.8824
PGTG_04895	0	0	0	65.5489	72.9549	47.8034	54.1879	26.8272	70.4583	34.3434	32.3864	47.574	6.75557	6.17372	6.71969	6.09054	3.57073	4.59184
PGTG_04878	0	0	0	151.943	128.097	106.94	78.1337	51.5763	98.5126	38.4153	42.16	82.5722	23.0239	12.9482	8.72442	10.8811	2.9955	3.72784
PGTG_04886	0	0	0	9017.61	7908.75	7954.5	4167.28	8190.93	7052.63	4218.83	3421.71	7717.34	2181.52	1150.01	980.412	685.588	137.219	296.954
PGTG_18499	0	0	0	268.628	237.015	200.706	162.883	102.4	149.406	52.4356	94.6327	108.951	23.2075	17.1689	15.3895	8.78216	1.63549	2.03534
PGTG_05409	0	0	0	0	166.42	208.399	110.821	219.459	85.3233	0	109.629	107.276	55.2636	0	10.4705	14.751	10.3778	4.84311
PGTG_05473	0	0	0	247.323	233.397	231.553	118.118	212.252	192.134	84.2883	82.2263	219.317	48.2676	31.6143	19.22	17.0455	3.68985	6.88793
PGTG_05583	0	0	0	107.313	52.7746	0	105.425	139.183	0	142.542	34.7638	51.0282	13.1433	13.7272	19.9215	0	2.46822	9.21498
PGTG_18809	0	0	0	0	9.8112	9.21454	0	0	0	0	0	18.9731	7.32574	2.5504	7.4025	32.6113	0.458861	0
PGTG_19146	0	0	0	0	8.23746	123.784	164.449	434.214	456.119	878.27	732.063	422.138	723.712	850.078	846.79	95.2838	88.9947	139.519
PGTG_05198	0	0	0	452.945	396.497	435.145	231.226	281.784	260.385	144.293	170.088	193.842	67.6321	49.7931	31.0894	24.8774	17.502	10.5015
PGTG_06264	0	0	0	377.186	391.598	329.069	304.461	309.611	348.708	144.635	176.37	251.098	40.0086	50.3575	34.9856	25.2105	7.1331	12.9557
PGTG_06188	0	0	0	182.636	184.362	213.108	198.172	386.213	428.984	899.52	1173.13	635.342	1991.77	2119.57	2206.71	1499.63	1368.98	1680.56
PGTG_06207	0	0	0	1985.61	2472.4	2270.01	1327.25	2035.15	2577.79	869.225	1094.14	1908.45	491.23	327.634	231.207	139.038	23.6446	56.8352
PGTG_06256	0	0	0	5415.72	3947.37	4232.67	2372.93	4397.59	4575.56	2453.45	1778.34	4609.6	1292.48	684.038	565.891	480.033	114.455	179.805
PGTG_06587	0	0	0	459.45	402.781	501.306	366.065	629.992	372.716	167.928	224.175	465.443	102.683	66.3898	34.5864	37.8782	33.9997	24.015
PGTG_06701	0	0	0	15.4275	15.174	0	30.2925	9.99808	0	20.4788	4.99445	7.33595	0	0	0	0	0	0
PGTG_07275	0	0	0	972.037	423.086	624.417	263.251	499.597	371.855	281.781	336.376	568.47	164.097	111.401	65.2901	57.7127	24.9269	35.4984
PGTG_07316	0	0	0	161.353	272.768	242.207	168.305	235.268	251.726	133.859	110.997	177.427	45.6678	36.0947	28.0619	19.7815	4.8709	6.06176
PGTG_06910	0	0	0	31.2934	30.7792	7.22685	76.8074	141.962	71.0119	301.162	278.598	193.445	517.078	544.049	683.599	681.363	425.017	620.067
PGTG_07046	0	0	0	162.632	147.332	142.325	176.465	155.314	194.237	119.297	80.3565	162.807	29.3331	30.6362	18.2606	14.5515	4.92183	5.88013
PGTG_07009	0	0	0	1367.99	1223.55	1078.94	746.099	1207.93	1167.89	546.864	510.178	1091.77	328.981	150.323	117.24	81.0774	24.8402	39.5002
PGTG_07070	0	0	0	2391.26	1562.92	1674.52	863.336	1789.66	1528.71	757.714	874.028	1716.61	443.744	246.52	237.553	147.275	41.1611	83.4604
PGTG_07071	0	0	0	1851.7	1409.03	1618.05	1130.05	1840.54	1485.82	838.685	656.155	1969.23	407.333	222.31	185.685	144.798	31.9422	71.4454
PGTG_21327	0	0	0	997.188	717.833	821.029	1049.94	1105.17	754.282	1055.1	547.397	776.545	283.017	182.896	139.417	130.403	55.8432	69.496
PGTG_07946	0	0	0	3068.81	2212.76	2184.12	2315.85	2717.7	2750.83	2406.38	1612.15	2284.94	552.036	383.908	290.728	199.941	40.1899	104.564
PGTG_20074	0	0	0	107.313	105.549	99.1303	0	0	0	0	0	102.056	39.4298	54.9086	19.9215	21.05	24.6822	36.8599
PGTG_20109	0	0	0	0	7.85719	51.6555	62.7427	134.604	84.5956	466.579	418.959	159.541	664.878	761.814	816.587	973.62	692.688	908.228
PGTG_01920	0	0	0	399.498	377.821	283.875	452.605	936.135	371.919	1652.28	1572.06	759.862	3878.35	3072.36	3951.29	2931.62	3054.85	3951.68
PGTG_01956	0	0	0	60.8651	69.8424	87.46	79.6688	109.562	66.5006	26.9294	28.4599	64.3155	24.8306	25.0693	18.8181	15.4766	16.799	17.4217
PGTG_07522	0	0	0	26.8834	0	43.4588	26.3928	121.954	122.009	267.637	400.338	115.05	414.587	548.13	590.993	249.605	213.322	288.561
PGTG_07655	0	0	0	0	16.3394	7.67284	0	0	0	0	5.37806	0	0	2.12363	1.54096	4.34481	6.49551	3.56627
PGTG_07597	0	0	0	417.369	362.216	529.181	176.75	328.806	433.316	141.214	158.954	330.772	77.1234	56.4894	43.2672	24.0793	3.95278	10.5411
PGTG_08311	0	0	0	321.688	180.801	148.58	203.04	551.002	434.514	1586.14	1539.9	1016.13	2736.6	2649.61	3041.66	2823.02	2570.07	3365.13
PGTG_08477	0	0	0	41.2872	40.6087	57.2087	27.0226	17.8377	41.64	27.4023	31.1873	39.2649	23.5822	14.0742	12.7657	16.1975	21.8412	20.6812
PGTG_20274	0	0	0	0	29.7049	20.9238	14.8252	29.3585	11.4222	20.0447	24.443	35.9024	29.572	38.6071	29.4149	38.5069	36.4684	38.2524
PGTG_08587	0	0	0	453.962	441.977	450.516	373.378	258.394	401.384	197.455	217.447	306.293	69.4478	60.7709	40.1138	22.8635	6.34941	7.37496
PGTG_08666	0	0	0	532.215	396.568	391.073	308.74	245.606	274.481	160.553	201.003	260.743	59.216	49.4773	41.8855	20.5631	4.08037	7.96314
PGTG_09384	0	0	0	104.018	122.202	122.778	56.7302	74.8956	100.536	49.8571	44.8961	76.9404	21.9248	12.5574	16.0799	7.55696	1.72788	3.22547
PGTG_09759	0	0	0	967.791	1189.86	988.817	654.986	779.196	876.236	408.732	379.746	854.149	168.697	121.835	87.7259	50.8152	6.07077	20.1466
PGTG_10151	0	0	0	26.6576	4.36972	28.7297	43.6178	132.446	221.811	465.903	673.129	283.104	1399.71	1568.66	1526.47	1743.07	1859.55	1663.22
PGTG_10224	0	0	0	58.6895	101.019	94.8755	64.8181	61.8029	61.0407	53.5569	52.2467	66.2802	22.4467	15.9419	14.9701	4.31712	1.01241	2.51985
PGTG_20437	0	0	0	90.1887	95.0429	136.87	101.192	250.489	194.913	684.091	692.382	471.742	1351.43	1447.71	1679.11	1309.98	1123.12	1458.74
PGTG_00970	0	0	0	559.232	285.599	486.788	232.295	292.737	260.313	185.592	201.942	378.425	81.6145	52.244	27.9333	40.7847	19.7884	15.6993
PGTG_01055	0	0	0	213.174	170.358	227.689	366.248	535.329	564.365	1618.22	1664.9	899.63	3546.79	3208.74	3899.1	2803.38	2783.72	3511.2
PGTG_01226	0	0	0	1251.4	1182.48	1036.26	631.813	978.937	926.286	438.992	497.7	939.335	223.175	142.825	129.339	66.043	11.513	34.9239
PGTG_00898	0	0	0	4172.53	3755.78	3544.82	1686.7	3327.96	3227.55	1860.77	1503.54	3510.3	904.666	571.982	413.292	312.944	64.4863	144.292
PGTG_01133	0	0	0	99.3376	52.3421	88.4861	69.6575	78.168	69.7727	174.236	128.629	138.334	147.631	201.353	189.543	167.02	143.452	203.201
PGTG_01304	0	0	0	56.6849	18.5845	13.0907	120.573	318.362	228.677	984.407	1223.34	669.364	2741.55	2591.63	2999.58	3580.96	3883.49	3587.79
PGTG_10712	0	0	0	478.292	384.899	351.45	490.938	662.23	476.897	187.591	183.002	444.527	127.732	58.3653	50.4181	58.282	21.0016	36.4039
PGTG_21658	0	0	0	94.9391	89.4883	116.934	108.734	43.578	83.7816	39.3792	46.099	41.3825	13.0716	13.1467	10.6403	6.98359	5.91399	6.96356
PGTG_10334	0	0	0	706.2	734.061	850.037	441.174	634.445	517.989	326.654	289.221	643.627	161.729	95.0566	62.5243	39.5287	11.5669	23.4298
PGTG_11217	0	0	0	443.328	218.022	371.133	380.874	1077.5	523.965	2280.57	2197.87	1581.05	5392.74	4520.02	5464.67	5235.81	5464.79	7101.02
PGTG_11815	0	0	0	48.1362	59.1816	47.2451	29.5346	46.7902	36.4107	27.953	19.478	48.6397	11.7826	5.38389	8.37144	5.50796	0.691967	1.29171
PGTG_11915	0	0	0	0	18.961	35.6159	0	0	0	25.594	12.484	0	9.43972	4.92954	0	5.04195	6.20754	1.65539
PGTG_12221	0	0	0	1043.61	1231.76	1503.9	696.851	892.929	1073.58	692.787	419.02	1210.85	286.179	192.145	162.663	81.8844	23.0432	59.1462
PGTG_21871	0	0	0	0	0	104.259	0	585.963	341.488	750.131	585.424	322.011	719.334	982.457	775.796	324.707	617.83	503.971
PGTG_02527	0	0	0	385.094	405.192	434.324	408.814	362.714	470.804	371.468	236.272	300.226	92.0686	88.7179	70.6056	142.294	156.341	114.393
PGTG_02867	0	0	0	325.876	284.908	284.305	222.167	217.046	178.025	144.185	117.215	258.263	85.3079	43.9703	29.387	29.5938	6.24604	15.5462
PGTG_02962	0	0	0	0	38.9742	73.208	0	0	0	0	25.6681	0	0	40.5423	44.1276	10.3637	7.29115	13.6106
PGTG_12661	0	0	0	91.0158	144.61	135.815	82.4778	81.6658	111.211	23.2324	36.2626	89.8871	22.2786	20.5835	7.14325	4.57777	2.73751	1.80359
PGTG_12877	0	0	0	2917.31	3801.92	2913.83	2470.68	3001.81	2841.1	1549.23	1712.06	3572.07	794.598	419.611	348.46	245.59	53.6792	86.1131
PGTG_13478	0	0	0	1381.08	1280.01	1036.57	821.348	1196.23	1054.7	731.533	472.892	1218.71	237.301	171.453	126.874	86.8291	19.2424	39.3412
PGTG_14522	0	0	0	425.555	501.934	473.007	417.76	390.106	408.255	169.911	227.353	287.904	89.767	81.3721	52.9484	57.6861	33.8199	32.2347
PGTG_13814	0	0	0	554.187	567.792	549.26	238.03	411.516	471.591	191.567	242.945	411.753	113.048	110.69	74.9648	64.1674	35.0528	40.6483
PGTG_13847	0	0	0	147.343	202.891	222.311	173.581	108.216	208.043	65.1927	111.296	177.493	66.1229	38.9249	38.2672	33.3982	19.8818	25.3048
PGTG_13798	0	0	0	140.018	172.147	184.774	39.2743	123.144	68.0856	92.9277	61.5155	166.45	30.6018	39.632	41.7453	24.8497	15.1822	18.0351
PGTG_02436	0	0	0	21.3949	73.6518	49.4091	21.0058	97.0619	64.7333	42.6019	69.2662	71.2146	57.613	60.1725	57.5551	74.1426	115.149	76.2435
PGTG_02152	0	0	0	474.972	384.98	284.379	379.94	410.399	352.62	291.878	210.706	368.059	105.499	67.4606	31.8181	64.4129	133.522	57.025
PGTG_02185	0	0	0	112.114	220.544	155.349	220.161	254.325	254.413	186.045	127.046	133.279	219.578	175.583	184.61	260.238	544.098	322.515
PGTG_02281	0	0	0	369.946	447.557	317.817	334.126	292.478	330.2	181.687	167.661	404.6	105.044	46.343	48.7257	27.5755	8.67905	13.9777
PGTG_02287	0	0	0	0	81.0408	76.1124	0	0	0	109.425	80.0612	156.718	0	21.0758	0	10.7748	1.8951	0
PGTG_14319	0	0	0	27.4228	13.4861	42.2198	62.817	154.015	186.685	545.997	642.128	312.956	325.56	550.347	393.409	302.428	190.691	232.341
PGTG_14442	0	0	0	60.5591	59.5639	43.9541	25.4794	61.6699	19.6318	34.45	16.8036	32.9102	19.059	7.74111	8.02446	3.39401	2.18881	3.34301
PGTG_14441	0	0	0	440.244	499.627	497.918	398.941	435.247	401.313	292.173	184.536	391.843	122.267	67.0959	52.3509	34.3212	4.5436	12.6013
PGTG_14827	0	0	0	80.1116	60.4097	85.1038	28.836	38.0695	40.3981	17.722	32.848	46.9825	9.47764	5.12001	4.95359	3.31748	2.51821	2.29307
PGTG_14845	0	0	0	205.8	147.921	131.613	217.59	471.934	407.134	1061.21	1317.13	722.658	2222.46	2226.08	2289.31	1494.68	1508.15	1693.13
PGTG_14223	0	0	0	0	56.7983	38.1029	64.794	53.4634	74.8808	43.803	32.0486	47.0732	8.07782	4.21834	4.59138	6.47284	0	0.708397
PGTG_14955	0	0	0	1098.34	1110.09	1158.03	684.131	957.19	830.792	547.958	426.662	1055.35	266.068	184.936	132.789	91.131	27.1785	41.9538
PGTG_14970	0	0	0	228.849	243.846	255.442	355.748	617.975	605.863	1430.33	1741.09	1133.54	3464.03	2908.48	3727.36	2825.59	2448.89	3477.48
PGTG_22152	0	0	0	5015.4	4780.65	4210.57	2910.92	3948.17	4094.96	1605.63	1972.27	3773.72	1085.09	612.849	558.266	369.408	73.2848	157.07
PGTG_15038	0	0	0	643.811	732.51	695.523	476.699	601.056	631.429	322.265	287.888	594.117	143.566	98.3353	62.7514	34.2475	9.16079	18.0377
PGTG_03288	0	0	0	388.494	231.115	269.154	239.904	288.299	303.34	257.83	168.358	247.304	75.9219	54.465	38.3587	26.2212	9.36784	14.7968
PGTG_03322	0	0	0	341.88	266.208	328.972	559.465	923.262	711.154	2647.53	2841.03	1354.73	6109.93	4702.25	6012.73	5078.08	5708.79	6868.42
PGTG_03293	0	0	0	984.423	900.111	781.379	765.976	652.112	915.615	440.394	441.424	641.475	165.106	131.428	96.0433	69.6116	29.0153	39.4487
PGTG_15249	0	0	0	145.15	183.555	287.32	203.584	685.372	737.18	1596.51	1893.11	986.004	2989.85	2982.18	3466.14	3304.11	2935.49	4068.64
PGTG_15436	0	0	0	9.62769	9.46949	17.7872	47.2588	74.8697	50.9773	146.964	208.819	109.874	68.344	118.146	89.3018	45.9543	30.7801	43.8169
PGTG_03447	0	0	0	164.205	176.329	169.384	189.14	85.1253	142.838	36.3248	66.4437	81.6594	23.5101	17.141	12.1842	7.33669	2.58079	3.23192
PGTG_03708	0	0	0	5445.52	5984.4	5212.98	4062.39	4318.16	5361.66	2019.35	2649.58	4903.95	1050.15	793.431	626.532	364.014	130.846	227.274
PGTG_03774	0	0	0	64.537	37.0279	64.5842	10.5597	20.9115	24.4082	21.4162	24.3743	20.4587	26.3294	31.6239	42.901	31.6483	31.9139	36.0218
PGTG_20981	0	0	0	172.612	127.332	119.588	131.801	142.932	94.2974	44.551	58.9829	104.879	35.2104	12.2582	8.89483	6.27019	0.441127	4.52904
PGTG_16161	0	0	0	0	4.26676	0	8.51748	0	13.1253	0	5.61725	8.25113	3.1856	0	0.804745	6.80747	0	0
PGTG_16629	0	0	0	1236.45	1156.47	1180.96	609.195	834.499	949.378	498.54	546.759	1082.7	256.396	161.029	114.25	79.6253	14.5949	36.0592
PGTG_16741	0	0	0	581.652	583.012	555.759	405.367	466.115	476.91	300.563	283.149	544.718	136.395	102.726	54.361	38.0315	23.2841	24.9733
PGTG_03883	0	0	0	157.105	183.956	169.313	124.854	116.353	198.059	114.196	84.7626	156.525	56.7681	29.645	27.7563	31.3062	25.4662	27.6237
PGTG_04144	0	0	0	562.346	652.381	549.438	516.672	490.561	523.524	277.517	261.392	507.377	156.18	95.8433	74.8958	79.6666	46.9277	48.2889
PGTG_03874	0	0	0	17.0808	50.4005	55.2246	67.0784	177.115	103.361	340.105	342.845	227.419	692.007	513.13	657.534	617.611	562.188	627.031
PGTG_04200	0	0	0	352.506	371.479	447.739	333.712	285.554	247.593	142.045	183.402	413.065	90.9118	53.1079	33.8652	21.4024	3.18519	12.4323
PGTG_16989	0	0	0	537.362	403.993	393.688	206.161	264.17	350.401	258.248	187.948	422.931	94.4923	60.7931	53.8521	31.9047	6.96108	12.1989
PGTG_16995	0	0	0	302.669	231.541	245.937	165.072	177.975	211.983	115.314	121.565	194.561	52.8204	32.9569	20.795	16.4918	3.35182	5.77562
PGTG_17387	0	0	0	0	7.33108	3.44262	0	9.66026	11.2759	4.94671	7.23854	21.2655	20.9814	12.3859	15.9009	15.108	17.3148	15.0409
PGTG_17706	0	0	0	257.45	198.172	191.29	98.9016	181.348	160.87	96.5769	101.462	223.55	43.84	50.0801	31.148	19.761	3.8618	8.65071
PGTG_17509	0	0	0	347.394	428.851	525.566	501.107	339.971	426.335	291.715	258.186	281.497	66.3772	95.1533	49.647	28.7408	12.2299	18.2638
PGTG_17518	0	0	0	3379.02	3537.92	3043.07	1938.09	3484.82	3004.81	2033.64	1693.76	3605.13	950.173	529.478	472.95	389.612	93.8751	176.799
PGTG_17780	0	0	0	457.237	538.622	500.955	365.371	406.565	386.074	190.546	251.288	424.729	102.814	65.2445	50.3019	19.4676	5.86972	6.84822
PGTG_17785	0	0	0	85.9331	138.307	111.855	115.035	78.4664	97.5008	36.2917	53.1058	78.0094	17.2097	15.9771	14.1294	7.66196	4.85138	3.68956
PGTG_18138	0	0	0	0	16.7765	0	16.746	22.1082	12.9019	11.3209	11.0439	16.2213	4.17542	0	4.74657	1.11526	0	1.46467
PGTG_17911	0	0	0	364.693	330.382	274.828	395.716	298.53	384.748	242.04	155.341	269.25	69.302	61.3396	31.1566	24.4731	3.53181	10.3014
PGTG_00639	0	0	0	0	7.31677	6.8718	0	57.8516	33.7616	167.869	163.762	84.8958	338.707	315.716	420.92	479.593	296.344	441.404
PGTG_04645	0	0	0	0	0	7.81212	16.6057	0	0	101.034	120.465	56.2991	238.075	168.651	244.753	307.446	213.185	319.528
PGTG_05901	0	0	0	81.3618	222.926	177.159	171.163	90.3883	105.502	38.5708	48.9153	66.3229	34.1421	32.6872	15.0937	27.3593	36.3576	19.9616
PGTG_05256	0	0	0	0	6.66215	25.028	13.2997	61.4544	40.988	152.848	271.905	122.392	179.071	290.93	237.494	110.721	62.9398	85.501
PGTG_19246	0	0	0	24.2181	11.9101	0	0	0	18.3188	0	0	0	11.8576	9.28825	6.73976	7.91754	10.0264	15.5971
PGTG_20107	0	0	0	21.5856	10.6154	29.9096	42.3859	97.9268	16.3275	329.525	314.475	143.698	705.443	775.415	903.058	937.157	602.72	921.22
PGTG_01853	0	0	0	386.173	401.408	381.051	292.952	443.633	305.382	203.87	198.883	354.738	104.195	62.8263	39.0756	35.0058	23.0127	17.3341
PGTG_08315	0	0	0	246.365	245.396	183.064	272.187	206.425	229.742	144.724	112.71	177.647	32.9275	25.7366	24.6118	20.7427	4.77079	9.54188
PGTG_08529	0	0	0	0	0	0	9.50464	31.3702	43.9393	276.295	238.195	101.281	662.38	618.789	745.352	328.544	295.717	356.238
PGTG_10539	0	0	0	0	0	5.31742	22.6048	52.2254	43.5413	160.457	212.436	87.5901	339.585	322.294	341.719	390.682	270.355	347.491
PGTG_10483	0	0	0	0	2.95175	5.54448	5.89229	23.3371	22.7003	99.5848	87.4338	31.3948	163.813	201.012	167.014	187.592	177.947	159.776
PGTG_10538	0	0	0	0	0	17.5639	0	30.8039	50.3372	220.832	255.438	131.097	413.059	486.095	512.328	608.552	419.607	539.609
PGTG_00868	0	0	0	143.24	132.433	145.55	185.616	118.813	134.351	95.0627	90.8824	87.1832	25.9455	23.4362	12.7544	6.74336	0.790692	4.18201
PGTG_00962	0	0	0	44.02	43.2966	20.3318	43.2264	85.6016	66.5942	0	0	0	10.778	11.2568	28.5887	20.1478	23.2869	13.2301
PGTG_00759	0	0	0	0	10.3857	4.87707	0	20.5286	23.9614	126.145	164.078	120.505	155.084	286.154	176.298	128.418	89.8605	110.168
PGTG_21720	0	0	0	0	0	0	0	50.3094	29.3591	334.903	213.618	110.738	638.982	647.521	738.088	364.182	440.561	360.792
PGTG_10863	0	0	0	292.145	367.8	272.568	493.293	249.898	331.471	170.619	206.165	180.593	45.0512	54.5212	23.8455	16.4277	2.01582	5.76991
PGTG_10949	0	0	0	0	38.254	47.9035	50.9159	100.829	39.2255	68.8418	117.526	73.9763	431.64	338.112	404.092	178.013	134.183	240.463
PGTG_12124	0	0	0	15.5463	7.64543	28.7219	30.5258	110.826	47.0375	474.639	447.929	236.558	903.836	812.824	1055.59	1247.25	967.226	1208.81
PGTG_12215	0	0	0	43.22	34.5392	29.9434	26.518	42.0112	40.865	60.9522	97.936	64.2236	175.217	182.311	177.387	253.629	405.333	246.339
PGTG_12354	0	0	0	0	38.5502	42.2401	89.7843	118.534	108.705	2098.39	2330.43	1422.65	9173.74	8216.83	10663.1	7574.58	8820.67	10575.9
PGTG_13537	0	0	0	15.4275	30.348	28.5024	0	169.967	105.026	450.533	419.534	271.43	759.085	810.556	917.298	1199.38	777.449	935.286
PGTG_13825	0	0	0	39.563	19.4565	36.5465	38.8485	51.2881	0	0	0	0	4.84322	5.05838	3.67047	5.17369	0.909962	0
PGTG_02089	0	0	0	14.0824	20.7765	13.0086	27.651	9.12625	95.8683	18.693	41.0304	20.0889	41.3667	48.605	39.1876	33.1481	24.9402	34.4639
PGTG_02277	0	0	0	0	4.27902	8.03758	8.54195	22.5543	26.3261	69.2959	67.6007	49.649	101.167	86.7538	95.2328	64.8567	57.236	70.233
PGTG_21892	0	0	0	0	8.45479	15.8812	16.8778	11.1411	32.5106	28.5249	13.9136	24.525	32.6142	30.7667	31.8928	42.1542	30.0521	36.1692
PGTG_14446	0	0	0	10.3165	0	14.2948	0	6.68552	7.80346	13.6937	6.67937	19.6223	40.4047	3.95622	7.65527	33.7273	0	0.442939
PGTG_22119	0	0	0	174.268	114.27	129.679	142.57	119.207	146.464	64.2547	81.4877	115.092	27.2535	29.7019	19.7563	27.2204	13.3607	16.2115
PGTG_14143	0	0	0	94.7198	37.8476	114.841	0	84.3984	40.3014	23.5733	30.6621	19.7051	12.3171	15.1344	6.58914	4.64497	15.3863	2.28759
PGTG_03228	0	0	0	241.685	171.375	246.621	171.049	203.967	148.801	96.9843	94.6118	155.013	48.1522	35.204	20.8529	19.8452	8.2736	9.89416
PGTG_03432	0	0	0	0	34.0351	31.9653	67.9437	89.6997	34.8994	237.317	365.937	186.483	725.639	516.063	685.809	679.527	658.206	850.821
PGTG_03786	0	0	0	109.669	100.162	86.8344	61.5254	71.0729	142.208	114.382	30.4318	67.0482	19.1758	24.0332	8.71953	10.2439	15.1345	6.05398
PGTG_22364	0	0	0	0	21.9749	41.7293	87.7431	174.254	169.477	623.555	261.477	170.64	164.604	232.07	205.999	38.0682	42.1666	30.8149
PGTG_16659	0	0	0	98.0737	148.138	106.774	75.6484	104.411	143.069	27.8951	43.0867	59.9594	22.2915	20.5954	15.5943	15.5734	5.63931	10.2263
PGTG_22392	0	0	0	50.9844	0	11.7743	50.0585	115.653	38.5651	575.302	660.269	351.533	1360.49	1466.55	1433.07	720.066	723.529	827.453
PGTG_21012	0	0	0	0	0	383.222	0	0	418.399	0	0	0	101.722	177.068	102.788	36.1672	69.9729	59.3728
PGTG_00053	0	0	0	3464.16	2354.21	2935.46	3400.96	3676.82	2960.76	2797.02	2075.14	2756.22	632.654	611.943	436.449	326.382	64.6197	131.753
PGTG_20577	0	0	0	20.2997	43.2599	34.3785	19.9283	30.6944	25.5914	121.25	168.664	90.092	230.226	261.212	299.375	204.847	175.865	212.954
PGTG_00186	0	0	0	0	5.44939	5.11799	10.8785	7.18093	0	0	0	0	4.06864	11.3317	3.08345	12.3169	10.4494	11.894
PGTG_00436	0	0	0	8.61438	4.23641	11.9363	33.8276	5.58243	13.032	22.8686	55.773	12.2887	71.6935	73.7773	89.4905	73.7863	64.7896	76.931
PGTG_00467	0	0	0	17.1291	92.6622	79.1154	100.902	77.7069	90.6964	11.3689	72.0901	81.4508	23.0622	24.0868	20.6557	27.9999	39.3975	23.5342
PGTG_00514	0	0	0	31.6652	3.89311	18.2818	62.1724	10.26	29.9398	110.331	82.005	48.9357	168.584	112.323	180.63	121.121	117.986	139.014
PGTG_00637	0	0	0	16.658	16.3843	0	16.3545	10.7956	12.6003	88.4494	86.2857	23.7632	232.434	174.617	254.957	300.617	212.642	273.928
PGTG_00641	0	0	0	0	0	13.398	0	37.5978	98.738	134.768	98.6036	75.8644	323.089	341.15	368.629	419.168	278.218	399.169
PGTG_00669	0	0	0	15.1023	37.1352	34.8769	51.8912	92.974	97.0996	375.86	464.443	244.164	916.784	889.945	1035.18	647.284	559.591	750.545
PGTG_00729	0	0	0	10.1572	14.9854	11.7284	9.97125	9.87309	7.68299	47.1864	19.728	26.5642	52.2106	64.2675	56.055	77.0393	114.707	84.6036
PGTG_00167	0	0	0	4.77024	8.2334	0	4.68291	12.3655	6.33179	66.4865	66.4044	20.416	127.402	128.828	132.895	172.166	218.404	210.464
PGTG_00283	0	0	0	194.822	202.266	244.955	318.772	119.24	171.926	107.751	126.138	200.72	25.1694	35.9724	24.0945	33.2616	11.2024	18.5883
PGTG_00285	0	0	0	176.669	141.979	143.296	135.363	120.069	136.893	65.7729	90.6663	116.791	21.0945	18.7269	14.7876	9.01585	1.88306	3.70015
PGTG_20603	0	0	0	0	0	5.067	10.7701	14.2188	49.789	43.6858	63.9256	26.0829	114.13	130.419	140.426	128.398	71.66	100.798
PGTG_00497	0	0	0	0	0	2.90465	0	12.2259	4.75691	29.2156	34.6082	8.97117	79.2765	77.1713	68.2466	48.1099	46.5755	53.4622
PGTG_00654	0	0	0	173.911	209.929	153.348	124.175	153.691	131.548	209.867	102.366	90.2144	34.8318	52.5478	19.0649	20.675	7.27274	13.5762
PGTG_04650	0	0	0	55.5602	51.2317	86.609	34.0899	40.5051	42.0262	46.0919	15.7375	36.3267	3.39997	8.87753	1.28835	3.17872	0.63895	1.19274
PGTG_04691	0	0	0	1067.85	1152.78	1046.58	741.528	1147.76	1231.3	561.8	594.431	1164.17	237.49	198.099	117.171	74.0795	17.9714	38.0208
PGTG_04883	0	0	0	218.054	181.475	170.439	214.08	152.185	177.625	155.858	103.174	135.59	32.8483	27.8749	21.7825	13.1608	3.47213	5.04117
PGTG_04947	0	0	0	0	3.70198	10.4306	0	4.87816	11.388	49.9589	43.8631	32.2153	84.7601	64.4697	104.733	130.433	94.7068	143.502
PGTG_04950	0	0	0	3501.93	2809.25	2844.89	2438.23	3090.21	2792.92	2285.68	1345.36	2901.31	882.533	538.651	381.643	350.229	144.715	167.062
PGTG_04973	0	0	0	63.5419	87.4969	93.9152	37.4293	74.1216	96.1273	67.476	24.6845	96.6875	24.8868	11.3717	14.1455	67.3063	97.0424	52.3812
PGTG_04720	0	0	0	14417.9	10183.9	11131.5	9853.59	14337.1	9818.81	9147.66	6666.21	11258.4	3593.04	2198.59	1444.55	1432.56	630.179	719.174
PGTG_04784	0	0	0	13380.7	12108.1	11466.2	12840.6	12414.4	13562.8	12814	8457.88	12014.4	3583.43	3484.13	3047.97	2360.96	1267.4	2074.95
PGTG_04795	0	0	0	137.612	203.026	172.519	57.903	101.925	59.4805	39.1445	57.2803	196.308	28.8749	27.6445	14.5887	25.708	16.2777	14.349
PGTG_04816	0	0	0	4.38226	2.15513	8.09625	8.60404	22.7182	6.62957	29.0831	42.5575	12.5029	54.7056	73.9406	56.0917	74.7859	57.6538	62.0906
PGTG_04861	0	0	0	47.9567	47.1687	22.1501	23.5426	139.865	90.6873	47.7469	178.552	79.8137	346.335	312.674	364.793	691.415	577.982	683.599
PGTG_04986	0	0	0	488.777	647.158	486.241	369.187	560.514	455.035	424.292	353.043	607.864	151.887	62.4923	94.1798	76.2097	46.6976	50.043
PGTG_18448	0	0	0	0	15.4313	10.8696	7.70108	40.6681	11.8673	36.4434	33.0125	18.6508	53.765	37.1014	59.6641	46.1626	42.4002	46.8161
PGTG_17999	0	0	0	0	0	4.4468	0	18.7174	14.5649	12.7794	31.167	22.8903	68.344	57.8425	74.1205	66.0986	69.5321	79.3665
PGTG_22567	0	0	0	323.794	280.138	348.956	359.074	279.768	349.239	187.034	194.105	276.571	49.1686	51.3529	35.5944	22.3476	6.06821	10.0404
PGTG_18367	0	0	0	38.5486	26.5406	28.4875	22.7062	24.9807	11.6634	15.3502	29.9493	32.9945	5.66153	8.86957	5.00575	15.1231	8.157	9.26853
PGTG_18598	0	0	0	25.1529	24.7396	29.0438	12.3469	8.15022	0	33.3877	40.7137	35.8814	101.592	80.383	81.6588	113.48	108.762	118.794
PGTG_18193	0	0	0	746.416	592.057	511.568	567.321	577.339	646.554	367.548	303.994	721.307	151.769	84.6422	69.2352	55.8893	17.1678	22.7434
PGTG_18194	0	0	0	40.4055	29.8062	37.3247	39.6673	26.1845	22.9223	13.4082	0	57.6397	6.18162	5.16499	5.62175	5.94434	1.85868	3.03593
PGTG_05467	0	0	0	113.485	63.7829	97.344	95.4998	21.0133	122.63	43.0408	36.7394	92.5084	35.7177	22.7972	24.0613	39.2213	31.6951	39.6761
PGTG_05573	0	0	0	73.6988	66.4471	56.7329	84.4123	47.7607	65.0375	48.9134	39.764	40.8853	15.0337	14.1315	9.11476	15.2596	1.69509	5.27379
PGTG_05495	0	0	0	125.289	93.4166	117.603	138.865	125.712	131.455	93.8776	68.0316	103.778	32.1512	25.3138	16.1191	30.1257	48.9887	24.1202
PGTG_05628	0	0	0	717.67	544.114	531.741	425.686	358.513	350.592	208.391	271.058	540.328	98.8198	86.0082	45.767	43.9923	19.2577	19.2583
PGTG_18572	0	0	0	719.771	778.738	615.023	777.327	664.719	626.107	394.125	343.705	1095.23	178.4	128.818	56.7515	54.1219	11.1746	30.9035
PGTG_18912	0	0	0	29.3886	0	0	0	19.0478	22.2298	19.5075	38.0605	0	97.1304	71.3875	109.053	44.1965	60.1593	70.6612
PGTG_18784	0	0	0	46.5547	22.8948	46.5887	30.4689	30.1689	29.3453	25.7475	17.5824	14.7582	7.59707	14.8773	9.35594	13.698	18.0246	14.325
PGTG_18967	0	0	0	0	0	30.1879	0	0	0	43.3953	21.1669	0	8.00264	66.8652	48.519	38.4619	18.0394	28.0622
PGTG_18680	0	0	0	52.1465	32.056	90.3197	102.39	101.382	59.1661	43.2619	37.9832	30.9953	19.1473	9.99895	7.25547	12.7861	6.89647	5.59731
PGTG_18681	0	0	0	8.11246	7.97916	7.49391	0	15.7715	0	59.2243	81.4109	54.0059	133.046	133.772	142.968	144.279	127.627	142.807
PGTG_05931	0	0	0	284.291	314.572	236.354	293.061	156.603	204.289	103.777	138.052	135.184	50.4541	43.6101	30.3259	16.7297	9.48124	8.54428
PGTG_06100	0	0	0	118.53	97.152	109.493	19.3955	51.212	44.8286	209.792	198.264	206.662	420.735	351.036	426.976	483.092	423.474	501.278
PGTG_19073	0	0	0	196.27	154.436	199.435	231.237	139.92	163.306	312.648	63.5416	121.327	57.6562	32.6179	18.2064	38.4995	33.857	32.8649
PGTG_22689	0	0	0	691.916	170.137	479.37	680.672	673.971	1046.74	230.079	561.126	658.027	381.865	620.401	321.555	294.068	437.643	356.491
PGTG_05062	0	0	0	0	9.54399	17.9272	19.0536	37.732	44.0386	90.1663	75.3947	64.5972	114.019	96.756	55.8067	32.9921	37.4946	41.6619
PGTG_05076	0	0	0	61.846	101.383	138.065	60.7162	120.237	62.3745	34.2052	53.3895	102.93	17.662	15.8114	8.60485	9.4356	2.3708	3.5405
PGTG_05166	0	0	0	0	0	3.75346	0	13.1653	6.147	10.7864	26.3064	13.5249	31.8265	35.3179	31.2806	32.9442	20.2801	23.5518
PGTG_05269	0	0	0	682.157	559.123	511.992	613.967	497.391	644.987	660.328	423.314	513.59	100.897	119.915	100.197	91.0646	40.532	48.8142
PGTG_05277	0	0	0	753.697	355.212	473.823	472.732	461.294	395.905	382.111	210.103	343.458	125.558	109.726	54.3742	56.1253	9.87146	22.9218
PGTG_05051	0	0	0	0	0	47.3783	0	99.7422	77.5908	204.299	199.301	48.7769	376.753	386.932	452.082	617.053	461.247	515.292
PGTG_05101	0	0	0	0	0	0	0	0	25.0991	73.408	25.0643	36.8161	93.4078	91.9019	89.2568	151.873	113.716	138.193
PGTG_05266	0	0	0	57.1631	74.965	61.6053	87.2934	98.7817	62.4559	96.9505	30.8409	54.3633	12.4375	11.3663	11.1932	13.7046	13.4398	12.2715
PGTG_05268	0	0	0	95.0684	119.008	107.779	84.8433	78.4075	71.9106	22.9428	47.5608	63.6994	16.3949	8.8378	7.21452	7.62883	3.18051	3.52518
PGTG_05390	0	0	0	97.6429	48.0192	0	95.9192	126.633	73.858	259.379	600.955	278.581	705.532	537.045	743.134	319.221	359.331	545.002
PGTG_19401	0	0	0	3.56991	10.5338	3.29772	7.00905	6.94005	5.40063	2.36918	4.62245	5.09259	5.24288	3.65053	3.31113	2.80104	2.29905	1.8393
PGTG_19614	0	0	0	269.126	205.881	165.737	117.431	87.2058	147.022	178.621	111.327	341.26	87.8399	51.6049	30.5113	21.5074	25.1038	18.6164
PGTG_19613	0	0	0	340.593	232.636	270.926	92.8866	147.155	128.814	87.9124	85.7618	413.886	76.4287	77.4051	35.1043	70.5211	63.1051	51.9945
PGTG_06436	0	0	0	45.1494	38.8566	31.2802	11.0812	21.9443	25.6136	14.9826	14.6161	21.469	13.8149	4.32859	9.42276	8.85634	9.08644	10.1771
PGTG_06209	0	0	0	5.16742	15.2475	7.16013	0	10.0458	0	20.5765	30.1096	19.6573	44.2698	48.2181	44.5739	35.1389	31.4958	26.18
PGTG_06244	0	0	0	0	0	0	6.11972	0	4.71529	53.7829	52.4672	11.8569	121.308	108.369	143.394	66.8461	62.2264	57.8122
PGTG_06268	0	0	0	7.54642	7.42242	6.97103	0	9.78063	5.70818	5.00834	2.44291	7.17681	7.38881	6.75242	4.19975	2.96055	2.42998	4.2121
PGTG_06276	0	0	0	0	3.70911	3.48354	11.106	19.5496	22.8198	85.0912	83.0096	50.2092	151.381	184.617	172.088	159.04	127.155	128.234
PGTG_06309	0	0	0	0	0	2.18279	0	21.4373	14.2989	59.5914	59.6634	33.7083	85.6016	106.923	85.4757	111.242	94.458	95.7726
PGTG_06328	0	0	0	0	9.46949	17.7872	9.45176	18.7174	58.2598	140.574	127.785	45.7807	312.261	299.058	266.119	354.414	325.516	366.657
PGTG_19778	0	0	0	25.9287	25.5027	23.9517	25.4579	50.4146	19.6127	17.2105	8.39472	24.6588	41.2597	33.1482	31.269	40.6887	58.4441	47.87
PGTG_19835	0	0	0	45.8157	67.5943	91.6986	29.9869	49.4862	69.3109	20.2722	24.7203	50.8337	24.2999	5.85679	1.41661	4.9928	2.10755	0.655703
PGTG_21278	0	0	0	0	0	0	0	0	0	38.5809	31.3642	18.4268	75.8911	74.3087	80.8801	63.3448	65.0649	59.8972
PGTG_21283	0	0	0	17.241	25.4366	23.8897	33.8517	44.6912	32.6032	28.6061	61.394	49.1897	49.5881	40.7717	50.3742	49.6017	55.1203	49.2264
PGTG_06467	0	0	0	297.022	223.163	270.564	194.394	197.827	230.911	87.6114	138.886	278.551	44.4308	53.7871	36.7333	15.1051	3.22603	6.0221
PGTG_06592	0	0	0	17.427	17.1407	24.1474	8.55424	11.2934	0	34.6978	31.0282	20.7169	153.569	141.456	167.301	228.465	226.467	234.571
PGTG_19996	0	0	0	0	0	0	0	0	0	25.4382	26.8839	33.4147	68.803	91.4577	64.5862	96.489	56.4222	85.0278
PGTG_07129	0	0	0	114.605	18.787	97.0446	93.7655	235.201	173.377	874.765	698.77	481.381	1442.51	1360.08	1862.19	1126.52	903.253	1508.16
PGTG_07201	0	0	0	110.548	72.4877	96.4459	60.2945	135.322	65.0375	24.4567	83.5045	81.7706	37.5844	12.5613	30.7623	37.7474	37.5746	27.4237
PGTG_07244	0	0	0	165.891	190.36	119.189	289.547	418.099	320.675	1578.19	1450.07	929.067	2788.54	2829.95	2899.83	2065.73	1716.15	2264.19
PGTG_07265	0	0	0	0	0	0	0	13.4848	62.9542	138.103	127.988	19.7878	191.009	199.495	252.844	360.525	270.868	286.766
PGTG_07271	0	0	0	0	0	0	0	100.835	58.8195	206.537	327.412	110.929	647.496	805.547	865.96	991.471	733.3	821.322
PGTG_07339	0	0	0	28.7431	22.6166	5.3103	0	7.45046	17.3932	38.1514	37.2181	46.4699	67.5417	55.8459	65.5834	35.3323	37.0216	40.725
PGTG_07102	0	0	0	224.934	199.965	195.796	152.877	224.254	91.6148	86.1249	84.018	185.12	50.824	32.0703	28.8881	29.9804	10.745	14.1149
PGTG_07176	0	0	0	1187.92	1289.79	1332.49	969.359	1139.78	1015.25	747.475	589.345	1078.38	334.224	234.687	160.277	135.17	73.4514	93.3961
PGTG_07310	0	0	0	270.741	245.269	217.19	335.733	281.64	247.905	264.795	133.771	216.825	50.5755	56.4652	34.364	18.1683	7.70196	12.8479
PGTG_19581	0	0	0	571.032	549.168	644.713	697.615	633.185	595.109	694.786	437.482	561.165	175.495	134.63	97.6908	121.553	57.3514	79.0005
PGTG_21305	0	0	0	12619.2	8666.58	10011.8	11206.9	11937.5	11905.9	11955.4	6896.74	11565.6	2711.28	2146.56	1656.71	1227.68	204.029	507.58
PGTG_06819	0	0	0	0	230.865	0	0	0	0	0	76.097	0	287.703	360.581	239.842	383.684	502.076	413.191
PGTG_06860	0	0	0	567.755	448.119	501.803	529.845	436.055	493.078	465.187	263.208	426.625	95.2227	90.4932	66.3141	170.949	134.293	123.087
PGTG_06874	0	0	0	1513.85	1063.55	1398.42	1415.46	1896.73	1592.22	1645.87	788.802	1515.11	381.164	248.811	147.109	192.311	44.104	77.3778
PGTG_06906	0	0	0	41.9941	35.4034	33.2504	70.6724	46.6511	36.3025	35.8328	38.8402	22.8213	5.87379	10.7358	5.00794	7.06062	1.37982	2.83332
PGTG_21315	0	0	0	68.6842	50.6667	31.7236	56.1916	44.5108	43.2945	83.5725	29.6466	81.6501	16.8129	10.2432	4.24726	11.9758	6.05573	11.3044
PGTG_07040	0	0	0	1606.3	1845.72	1673.7	1248.09	1593.47	1721.76	742.705	796.003	1324.91	317.719	238.414	155.346	102.042	18.035	38.5693
PGTG_07072	0	0	0	636.937	573.462	561.217	307.839	749.322	504.021	247.131	295.012	596.422	135.523	83.9239	56.3525	47.4128	13.2975	24.8227
PGTG_07792	0	0	0	10.5097	5.1685	2.42709	0	3.40525	3.97481	0	11.9074	2.49873	41.1601	49.7056	47.765	57.3795	80.3739	71.2953
PGTG_07834	0	0	0	4544.24	2955.21	3410.68	4138.96	3972.26	4160.95	4107.82	1993.99	3568.22	907.577	730.033	521.408	433.962	120.334	152.749
PGTG_07897	0	0	0	31.2567	34.5859	36.0918	23.0138	70.8937	47.2857	46.6744	48.0622	37.1572	43.9931	50.9418	36.2397	39.8527	32.5308	40.5959
PGTG_08012	0	0	0	356.194	129.474	293.27	243.269	240.874	304.571	226.131	160.435	162.01	60.6564	71.27	51.7151	35.4411	47.0182	23.2724
PGTG_07809	0	0	0	0	0	0	0	3.49159	8.15118	17.8793	26.1628	15.3725	30.3339	42.0124	42.979	46.1515	35.6911	45.5736
PGTG_07825	0	0	0	0	0	0	0	6.15596	7.18539	37.8272	33.8266	9.03407	49.9933	65.5713	51.9856	68.9441	45.4454	63.6256
PGTG_07908	0	0	0	12.0032	23.6119	27.7199	11.784	31.1148	54.4759	0	3.88577	22.8306	11.7529	7.67187	12.2471	12.5573	11.8713	10.3072
PGTG_07940	0	0	0	0	11.3001	0	0	0	17.3805	30.5027	52.0739	32.7784	75.9386	79.3121	51.1562	103.666	203.47	155.875
PGTG_08211	0	0	0	24.1499	5.93828	0	23.7091	0	0	48.0845	27.3631	17.2253	53.2043	69.4598	53.7617	94.7432	65.8215	74.6556
PGTG_08247	0	0	0	44.7213	43.9865	48.1967	51.2206	28.9808	11.2759	34.6269	26.5413	24.8097	162.378	154.347	160.392	223.208	288.523	258.896
PGTG_08062	0	0	0	17.4522	12.874	12.0911	8.56657	11.3096	6.60049	63.7043	50.8466	20.7467	85.439	51.3099	64.7507	52.4913	62.6192	54.3251
PGTG_08182	0	0	0	0	0	0	6.85334	4.52391	0	27.7986	31.6383	13.2782	33.3216	52.6491	54.3913	44.7329	41.1049	44.6602
PGTG_08221	0	0	0	1354.78	975.013	992.028	1167.88	1359.82	1212.22	1359.75	631.149	1139.15	323.554	325.255	239.078	330.565	198.742	217.774
PGTG_01408	0	0	0	696.493	662.806	651.743	497.282	715.132	602.096	264.141	310.387	602.163	164.953	124.875	112.426	82.2094	49.723	66.7987
PGTG_01447	0	0	0	88.6544	95.9174	155.6	208.895	91.9281	134.118	58.8417	86.1034	92.7434	17.3618	13.5998	13.1578	11.5934	3.26252	2.28384
PGTG_01557	0	0	0	465.488	366.271	459.416	548.359	412.777	396.575	276.406	261.714	277.263	78.5581	90.8165	47.2652	70.4836	91.2858	46.7037
PGTG_01676	0	0	0	502.634	512.462	518.102	493.437	333.664	537.84	325.444	335.341	422.636	102.027	94.8068	61.4029	43.2855	26.3641	29.7393
PGTG_01756	0	0	0	0	61.1662	0	0	80.6195	0	0	0	0	40.6028	53.0083	53.8496	27.108	54.3531	33.8208
PGTG_01843	0	0	0	61.8893	60.8723	76.2272	81.0176	106.96	62.4182	54.7707	66.7886	206.003	40.4016	23.7355	9.56835	13.4889	4.27042	8.85744
PGTG_01869	0	0	0	0	0	0	0	8.43939	29.5513	181.505	96.9638	55.7315	207.206	211.417	208.974	93.6637	81.77	94.4928
PGTG_01422	0	0	0	24.5844	24.1804	15.1399	8.04495	26.5525	12.3972	108.773	76.9315	66.244	149.441	87.9912	136.818	117.88	127.226	131.942
PGTG_01487	0	0	0	313.825	287.623	401.903	280.092	332.801	248.17	132.546	96.9778	339.153	106.502	21.8821	30.4331	25.1831	8.20236	11.0243
PGTG_01602	0	0	0	486.296	159.435	324.435	318.376	805.618	449.581	322.85	174.973	256.932	112.46	138.183	90.2421	63.5934	31.0693	95.1166
PGTG_01670	0	0	0	0	0	6.58151	6.99443	0	5.38923	9.45696	20.7576	20.3274	29.6477	40.0721	38.9899	72.6734	57.355	77.0876
PGTG_01726	0	0	0	11.2246	0	5.18438	11.0196	21.8223	0	29.7986	25.4359	16.0123	35.719	50.2194	36.4403	44.7694	38.9836	40.0003
PGTG_01746	0	0	0	0	6.5164	6.12011	0	0	0	26.3831	72.9234	6.30077	61.628	64.3659	74.9743	221.796	267.585	249.754
PGTG_01775	0	0	0	2058.7	1476.47	1862.11	1685.16	2780.95	2011.41	1424.03	1222.49	2202.6	483.201	471.754	366.198	325.305	195.322	305.684
PGTG_01781	0	0	0	50.9398	50.1027	67.9694	50.0075	51.3491	38.5313	30.0505	23.8187	53.8275	17.3178	13.7462	8.9246	5.18111	3.38471	3.15916
PGTG_01894	0	0	0	0	7.21923	6.7802	14.412	38.0535	11.1038	136.402	128.313	20.941	215.607	236.445	221.951	387.774	240.735	330.895
PGTG_07600	0	0	0	440.083	625.231	406.528	384.056	306.332	419.186	194.726	158.302	596.791	109.725	68.7596	33.2624	45.8269	11.6216	23.7938
PGTG_07705	0	0	0	10.0678	0	0	0	6.52436	7.61537	33.4091	16.2959	9.57468	52.9851	65.6346	84.9797	94.135	76.4156	93.3688
PGTG_08325	0	0	0	121.688	44.883	98.3581	89.6115	78.8705	69.0342	40.387	29.5493	115.728	59.5829	42.7831	39.511	93.49	70.671	78.3703
PGTG_08430	0	0	0	0	16.3482	20.4719	43.5139	21.5428	16.7633	80.8966	75.3304	31.6144	240.05	121.816	182.951	355.018	413.898	423.426
PGTG_08303	0	0	0	18.7172	9.20481	8.64502	0	72.7818	42.4735	173.923	242.383	80.1019	552.123	574.258	783.039	1440.45	1689.71	1750.3
PGTG_08323	0	0	0	0	0	6.93999	14.7517	0	45.4621	89.7537	121.608	64.3037	182.069	188.236	197.914	224	243.298	284.502
PGTG_21450	0	0	0	0	0	0	151.202	0	0	0	49.8585	0	94.251	78.7504	114.286	90.543	81.3941	158.547
PGTG_08358	0	0	0	5124.43	3747.25	3772.35	2306.32	4551.45	4318.1	2649.75	2360.32	4190.46	1179.9	648.835	478.713	388.386	109.745	182.391
PGTG_08842	0	0	0	5.98729	5.88891	2.76539	11.7555	11.6397	31.7019	27.8148	34.8871	34.1642	75.4755	75.7672	91.0753	79.4707	101.492	98.9703
PGTG_08755	0	0	0	96.3361	125.409	95.5342	69.5375	77.1153	70.7263	35.7274	40.3566	63.324	22.8867	13.4004	8.40963	5.55792	2.47644	2.55472
PGTG_20256	0	0	0	16.1258	55.5129	37.2406	31.6637	125.408	182.966	428.116	522.053	291.383	777.657	859.617	1047.08	711.714	610.498	864.071
PGTG_09874	0	0	0	91.2715	166.078	172.84	232.969	147.869	172.596	133.265	94.5489	112.841	30.1611	31.501	19.4715	10.1453	2.93898	4.70251
PGTG_09997	0	0	0	123.092	136.203	144.976	181.26	135.603	148.973	85.7764	83.678	105.357	16.5715	22.028	11.4171	6.84116	1.27402	3.43524
PGTG_09054	0	0	0	0	3.27644	0	6.54047	4.31739	15.1184	61.9022	45.2909	31.6802	81.5396	88.5684	92.0752	113.697	74.1663	104.408
PGTG_09099	0	0	0	147.398	163.097	124.812	205.001	167.163	139.366	114.131	79.5281	99.2928	30.0675	21.9823	9.11476	8.83451	1.69509	3.69165
PGTG_09157	0	0	0	12.2967	18.142	28.3978	18.1075	31.8743	27.904	110.172	131.361	70.1666	277.667	297.075	287.99	206.232	196.565	256.59
PGTG_09029	0	0	0	172.337	46.2285	65.1258	15.3813	71.0729	47.4025	20.7966	40.5758	119.197	9.5879	4.00554	13.0793	7.17073	3.60345	4.70865
PGTG_09114	0	0	0	0	0	0	0	0	4.46267	31.3239	11.4591	8.41626	47.6562	38.4612	38.8528	50.5347	37.7238	52.1818
PGTG_09204	0	0	0	0	0	0	0	0	40.7974	358.005	349.247	153.882	831.861	772.281	950.652	604.812	470.783	540.725
PGTG_09216	0	0	0	1274.46	1123.85	1059.56	647.155	1093.6	1010.55	443.332	406.879	819.172	248.495	169.653	123.104	67.2397	16.1727	32.8316
PGTG_09217	0	0	0	182.991	329.971	183.125	179.674	474.415	276.832	80.9774	78.9965	348.057	67.1996	42.8908	28.2932	37.889	5.6118	15.7135
PGTG_09252	0	0	0	192.693	250.446	238.394	222.948	156.088	213.427	114.182	93.5668	186.527	51.3782	26.3905	24.8944	40.9477	16.62	15.6602
PGTG_20330	0	0	0	16.0211	27.5762	18.4994	15.7281	10.3822	0	37.2146	64.829	45.7091	75.4913	91.1325	98.8203	76.4707	75.5403	83.232
PGTG_08560	0	0	0	789.064	822.851	715.727	662.648	776.259	697.53	283.926	409.316	687.128	162.896	113.017	83.7713	57.1877	12.6822	22.0415
PGTG_08701	0	0	0	14.5913	14.3515	13.4787	42.9754	18.9122	0	96.843	141.711	131.828	658.999	602.474	557.627	795.682	896.397	894.612
PGTG_08533	0	0	0	0	0	0	0	0	9.44429	82.8669	76.7978	41.5596	213.944	261.754	259.423	103.681	104.532	107.215
PGTG_08553	0	0	0	5.34764	15.7793	22.2295	15.7493	24.2577	20.225	42.5882	53.664	43.2286	125.661	111.42	138.882	126.576	129.516	141.205
PGTG_08556	0	0	0	31.9002	26.1467	29.4679	10.4392	0	8.04321	21.1717	20.6538	15.1689	9.11011	9.51483	10.8494	21.5534	22.9897	17.8054
PGTG_08584	0	0	0	77.0395	75.7735	78.282	15.127	59.9122	81.5827	51.1318	44.8928	87.9194	20.7446	9.84824	7.14611	20.149	10.6316	12.5693
PGTG_08617	0	0	0	0	0	0	0	18.8441	10.9972	48.2471	51.7735	20.7399	72.9585	111.512	133.51	206.285	294.936	285.27
PGTG_08638	0	0	0	0	0	8.13694	0	0	13.3258	11.6921	14.2576	4.18857	79.7782	117.102	86.6057	158.387	183.555	128.587
PGTG_08644	0	0	0	9.45485	9.29949	17.4679	0	55.1441	57.2139	181.975	287.71	116.893	325.17	372.248	335.008	252.229	267.046	256.964
PGTG_08688	0	0	0	116.791	143.59	145.647	206.386	128.667	141.347	100.767	102.083	155.5	22.8711	29.8589	27.0829	13.7456	3.49211	5.01447
PGTG_08705	0	0	0	24.92	12.2553	23.0199	61.1629	80.7476	84.8238	305.977	270.256	183.671	460.558	557.471	466.925	553.183	532.186	564.932
PGTG_09325	0	0	0	101.098	149.155	154.093	129.026	176.893	160.59	67.0971	98.1836	110.568	14.8483	20.6772	12.1906	8.59344	1.39517	6.07694
PGTG_09428	0	0	0	332.8	352.51	425.665	226.216	365.018	309.825	254.883	223.783	255.634	72.0721	55.6373	40.3717	23.4341	14.1314	8.79312
PGTG_09471	0	0	0	0	50.5547	47.4803	60.5569	79.9476	62.2063	463.971	352.778	205.304	800.256	720.161	947.865	613.004	489.904	748.561
PGTG_09561	0	0	0	0	6.5164	12.2402	39.0262	25.7613	0	123.121	111.53	69.3084	301.653	223.587	238.443	195.804	158.783	217.894
PGTG_09780	0	0	0	0	0	2.31648	0	13.0427	11.7201	10.2829	5.01954	14.3095	9.95551	11.388	10.4191	15.1966	8.82024	11.143
PGTG_09700	0	0	0	574.287	401.671	424.399	438.516	587.202	530.928	457.383	276.805	339.832	167.132	137.035	130.214	110.147	124.162	125.477
PGTG_10521	0	0	0	9.38228	2.30703	8.6669	4.60525	15.1997	3.54842	6.22662	16.7043	2.23069	49.9496	48.5707	50.4729	61.9598	80.7074	79.559
PGTG_10591	0	0	0	200.318	182.953	185.044	140.467	203.99	140.699	66.4724	106.533	166.693	35.0238	25.6058	20.5709	12.1623	2.30369	3.99318
PGTG_10504	0	0	0	2269.5	1529.47	1785.87	825.638	1689.52	1907.41	1172.14	952.884	2038.43	422.02	322.513	234.023	214.344	46.3992	75.7877
PGTG_10562	0	0	0	134.376	83.7063	115.855	140.714	156.745	81.3146	83.2369	78.3006	166.133	26.3142	16.0318	10.8021	9.95772	2.6786	4.23094
PGTG_10570	0	0	0	13.1654	3.23727	0	0	4.26577	0	39.3185	14.9165	3.13015	45.9219	36.1818	38.4657	91.6779	82.5153	74.897
PGTG_10580	0	0	0	257.289	196.826	211.264	168.392	191.435	194.616	113.839	61.6965	212.969	60.6472	30.4526	16.7938	23.0537	7.01361	9.81935
PGTG_10641	0	0	0	400.546	262.643	349.45	43.703	259.636	302.977	206.813	144.11	444.416	87.1747	56.9046	49.5495	72.7497	74.7251	63.0577
PGTG_10025	0	0	0	35.5044	17.4605	32.7973	0	184.101	26.8559	494.929	379.36	151.945	647.59	726.292	892.63	884.481	737.401	1045.73
PGTG_20650	0	0	0	0	32.6177	24.5072	13.023	34.3861	40.1352	35.216	34.3545	37.846	81.1783	62.7407	72.5956	74.5913	79.9362	83.1525
PGTG_00860	0	0	0	93.8912	46.1742	86.7322	115.218	106.478	88.7752	109.048	50.6572	78.1309	17.2369	20.003	23.9491	14.3246	8.81806	14.4453
PGTG_01085	0	0	0	62.4778	43.8937	16.4897	26.2868	46.2719	13.5025	17.7708	20.2254	55.1735	6.5543	5.70456	4.13936	6.4195	1.84758	2.6825
PGTG_01126	0	0	0	277.311	363.672	330.882	408.405	449.316	402.04	322.112	276.823	384.604	118.803	70.9032	34.2993	43.8191	15.414	18.8518
PGTG_01160	0	0	0	708.527	794.883	659.617	869.483	853.749	703.416	661.276	387.06	705.409	176.147	138.686	116.037	104.96	47.1066	65.5948
PGTG_01202	0	0	0	3497.68	2580.15	2547.51	3071.11	3945.51	3256.22	3080.78	1829.38	3054.5	815.15	610.573	418.085	314.458	80.4476	144.398
PGTG_01269	0	0	0	11.1532	2.74248	2.5757	10.9491	3.61375	8.43637	18.5049	28.8835	21.2138	34.8078	42.7695	50.1725	40.4737	64.0034	40.2246
PGTG_01323	0	0	0	7713.89	5404.24	5881.71	5902.32	7024.22	6894.25	6164.03	4046.03	6280.74	1954.32	1724.36	1467.11	1524.4	827.637	1183.24
PGTG_01346	0	0	0	0	0	0	0	10.3953	0	85.1696	41.543	15.2547	127.614	129.182	126.471	240.177	185.205	214.185
PGTG_00762	0	0	0	0	0	0	0	0	0	0	0	0	43.5853	39.0185	42.469	13.3016	19.8858	19.6525
PGTG_00863	0	0	0	332.322	278.18	313.515	263.772	183.28	315.552	126.7	173.956	191.645	34.6149	39.768	33.4474	21.729	12.1971	14.5719
PGTG_01083	0	0	0	0	0	0	0	32.1218	12.4972	65.7941	123.02	47.1374	165.821	200.644	180.841	69.1378	66.1207	92.9265
PGTG_01209	0	0	0	5815.19	4766.36	4982.08	2574.86	6059.71	4967.9	3435.98	2746.51	6321.97	1554.79	798.809	594.442	711.251	157.879	324.09
PGTG_01231	0	0	0	206.517	311.939	218.023	304.125	238.993	312.422	264.342	186.243	231.473	75.8302	62.2277	34.2075	27.9708	7.12491	11.4002
PGTG_20691	0	0	0	102.767	112.565	94.9315	123.814	78.7032	91.8676	68.2022	39.3154	44.4245	8.57546	13.1361	7.79879	4.88689	2.25624	3.00841
PGTG_10746	0	0	0	0	0	0	0	0	15.7656	41.5022	74.226	0	104.598	109.245	104.405	149.909	118.889	176.293
PGTG_10749	0	0	0	219.015	248.054	214.577	201.977	197.838	220.886	158.567	118.164	167.261	54.422	39.8726	46.7844	42.9611	21.6761	34.4793
PGTG_10774	0	0	0	190.218	109.137	153.75	108.938	102.729	191.843	157.812	92.3708	67.8379	27.1623	22.2899	19.1148	10.3645	8.75013	12.2506
PGTG_10900	0	0	0	3746.49	3356.43	3796.19	2409.34	4253.65	3163.4	2072.14	1856.91	3846.1	814.022	579.165	444.501	388.338	161.319	273.706
PGTG_10903	0	0	0	0	11.6901	21.9584	35.0052	69.3212	35.9609	165.653	92.3434	107.381	279.301	250.687	305.379	353.595	366.86	388.34
PGTG_10323	0	0	0	608.719	506.868	562.306	570.421	493.084	476.137	371.852	324.688	338.791	138.841	94.6098	76.9919	61.9634	29.1151	41.2822
PGTG_10328	0	0	0	29.9958	20.652	38.7921	5.88937	11.6628	49.9159	23.8885	27.1881	22.8213	8.81068	8.43525	6.67725	11.7677	8.83086	9.2727
PGTG_10332	0	0	0	186.427	170.266	142.69	83.6637	120.808	177.276	98.9792	70.6941	126.64	44.3287	25.1916	23.22	14.9758	4.77791	5.48864
PGTG_10333	0	0	0	466.06	664.934	619.766	462.556	401.582	565.601	316.103	286.817	555.259	128.496	79.2134	69.8299	42.8639	10.0127	20.2303
PGTG_21661	0	0	0	0	0	47.3783	0	0	38.7954	0	33.2168	24.3884	0	0	0	3.35355	2.35932	0
PGTG_11239	0	0	0	0	0	0	7.76647	5.12667	29.9203	42.0032	58.9026	22.571	71.6498	98.0916	104.198	93.109	74.6029	91.7099
PGTG_11281	0	0	0	0	6.85377	0	0	0	10.5417	18.4994	27.0703	13.254	68.2306	67.6986	96.9546	132.131	112.832	123.862
PGTG_11180	0	0	0	10136.4	8978.35	8650.69	10088	7623.31	11390.5	6792.16	5923.79	7411.79	1737.59	1805.89	1013.75	610.952	125.045	287.155
PGTG_11182	0	0	0	2881.21	2786.11	2796.1	4132.29	2790.69	3526.18	2492.73	1802.85	2463.01	649.907	546.334	246.269	169.339	37.9742	77.8372
PGTG_11209	0	0	0	0	0	0	0	0	0	0	121.69	178.533	23.0039	144.155	122.036	147.296	202.936	185.383
PGTG_11420	0	0	0	36.9788	30.3093	36.057	24.2011	39.9381	34.1869	21.8144	22.6108	41.0289	13.0742	5.25195	4.57312	9.94015	14.5534	7.40924
PGTG_11531	0	0	0	481.732	456.894	518.109	385.092	423.668	619.457	511.537	253.967	510.496	196.248	133.712	142.983	101.244	52.8674	92.7793
PGTG_11906	0	0	0	23.7243	17.5008	16.4365	0	0	26.9179	31.4912	49.9214	39.484	162.606	109.177	122.132	160.551	157.97	170.617
PGTG_11005	0	0	0	11.3721	5.59263	5.25252	22.3289	7.3697	25.806	15.0951	14.7259	21.6303	23.6617	15.9907	20.0419	25.2814	22.4944	26.3663
PGTG_11010	0	0	0	0	6.72229	0	0	17.7169	10.3395	9.07226	4.42516	0	23.4225	10.4842	10.1434	34.8569	12.2614	15.2592
PGTG_21741	0	0	0	36.9209	27.2357	17.0529	0	83.7473	27.9273	159.284	131.482	114.116	320.855	228.912	284.26	382.633	417.378	447.821
PGTG_21745	0	0	0	427.075	382.552	464.96	494.161	276.774	507.64	313.823	148.135	355.388	74.6748	56.5443	45.2743	33.9083	4.91143	11.7878
PGTG_11087	0	0	0	55.7721	137.139	25.7598	109.543	180.774	126.56	333.246	288.972	185.642	662.345	656.111	853.856	776.743	709.375	945.862
PGTG_11108	0	0	0	70.5332	64.4189	41.8855	9.89208	71.8277	45.7302	33.4369	39.1427	62.2872	27.1312	14.1683	7.47696	14.4944	5.33036	6.48934
PGTG_21816	0	0	0	326.35	225.88	267.97	308.525	305.488	255.997	264.728	140.865	327.608	116.87	75.7095	71.7538	52.9511	26.6885	43.5926
PGTG_11665	0	0	0	6.77034	3.32955	3.12706	0	8.77474	10.2423	8.98652	15.3417	3.21937	38.9448	33.7515	38.9342	58.8767	75.9913	65.6951
PGTG_11632	0	0	0	0	0	0	23.8517	7.87231	9.18858	24.1869	27.5277	5.77632	121.917	97.8289	95.7759	132.644	122.656	147.08
PGTG_11743	0	0	0	8.2226	28.3062	22.7869	64.5781	21.3141	12.4393	0	18.6327	23.4596	9.05726	7.35749	5.33876	3.22583	7.56489	1.7652
PGTG_12130	0	0	0	62.7088	70.4896	45.5144	43.9733	81.2753	33.8811	41.6184	29.0002	51.1178	9.86781	6.87079	13.2949	8.78623	2.6786	4.23094
PGTG_12081	0	0	0	6.71034	19.8002	0	13.1752	21.7424	20.303	17.8137	34.7559	35.0992	54.2037	56.6117	63.4853	44.3146	47.228	55.029
PGTG_12116	0	0	0	74.5929	12.2279	45.9369	48.8253	16.1149	18.8076	49.5114	24.1501	35.4697	21.3045	31.7871	34.5982	29.2637	24.0192	19.216
PGTG_12222	0	0	0	12.1476	23.896	44.8856	23.8517	23.6169	18.3772	16.1246	7.86507	40.4343	13.3811	12.4227	12.3945	8.73705	8.38197	6.25873
PGTG_12182	0	0	0	0	21.1555	29.8034	42.2354	13.9399	16.2695	42.8289	27.8541	10.2277	15.7964	13.7484	15.9619	12.6573	19.2937	15.6993
PGTG_12223	0	0	0	15589.5	10397.1	11387.4	12935.5	17280.9	12693.7	16178	8013	12409.7	3793.6	2638.75	2164.99	1689.99	423.495	685.501
PGTG_12352	0	0	0	522.875	289.284	362.255	0	296.609	543.823	347.163	508.005	466.186	2096.69	1713.42	2322.84	2192.33	2205.32	2438.6
PGTG_12482	0	0	0	5338.91	4808.55	4620.05	2871.92	4494.16	5106.02	2498.18	2178.79	5126.05	1111.68	771.427	529.405	391.886	90.8035	173.018
PGTG_02547	0	0	0	207.426	306.027	280.046	407.291	268.854	374.144	148.261	170.462	265.551	29.2942	30.5956	22.2009	33.385	8.07377	17.8118
PGTG_02565	0	0	0	461.718	319.956	474.981	309.081	598.474	396.872	306.459	176.659	379.226	87.3411	80.4893	48.6708	49.4012	12.0678	34.2414
PGTG_02789	0	0	0	1568.47	1404.77	1535.24	1029.94	1413.59	1139.26	613.552	638.894	1294.08	307.657	204.479	158.973	129.722	28.4302	56.1932
PGTG_20839	0	0	0	23.3567	29.5457	23.3706	16.0756	25.2226	20.6442	25.8311	15.1196	33.7598	6.66902	5.97022	4.6932	2.86504	1.25719	1.00282
PGTG_02723	0	0	0	0	0	0	9.26038	18.3384	0	25.0414	21.3752	31.3977	54.2608	63.906	79.6192	90.6645	68.3413	89.0996
PGTG_02910	0	0	0	100.846	44.6348	88.4986	69.3022	117.634	30.5122	33.4648	39.1753	86.3156	20.9825	7.73458	8.41858	10.5501	11.8293	6.49474
PGTG_13102	0	0	0	5306.4	4138.09	4472.9	4670.2	5514.68	4859.58	5295.58	3098.39	5244.76	1278.12	925.469	720.765	728.619	167.381	307.573
PGTG_13212	0	0	0	0	0	16.9262	8.99422	71.2454	62.3697	145.93	183.881	91.4858	234.352	336.11	289.778	241.413	203.767	282.431
PGTG_13239	0	0	0	107.66	123.539	161.608	105.692	122.094	135.725	95.2688	37.7562	68.258	13.1766	19.4961	4.16082	2.34646	0.412702	2.6964
PGTG_12715	0	0	0	25663.3	20091.9	21377.8	11019.9	26748.9	20149.5	12546.3	10661	25217.7	6082.61	3070.89	2597.29	2070.7	588.734	974.355
PGTG_12739	0	0	0	308.787	191.227	285.243	179.643	259.401	276.823	159.397	140.688	255.596	71.3873	64.3251	24.3987	62.066	44.4545	31.426
PGTG_12620	0	0	0	120.483	111.532	91.656	139.152	87.262	112.578	75.2573	71.122	104.472	24.2872	19.9305	12.4899	22.2433	29.0155	13.0846
PGTG_12623	0	0	0	193.673	139.693	190.834	88.7315	142.246	156.263	102.832	71.0577	128.931	80.5952	34.6606	21.5576	37.146	29.994	22.7288
PGTG_13260	0	0	0	13.443	6.61106	3.10451	0	8.71144	0	4.46084	6.52758	6.39229	12.3395	4.2959	11.2219	10.1082	9.4304	10.3892
PGTG_13265	0	0	0	0	0	1.52858	0	8.57837	2.50333	26.3562	28.9254	11.0159	52.2495	73.6069	47.5786	51.0687	49.3254	50.7276
PGTG_12870	0	0	0	23874	16171.4	17900.6	9270.17	22152.9	19355.9	10533.1	8761.02	20958.2	5632.21	2970	2486.16	2560.15	802.146	1223.65
PGTG_12844	0	0	0	10528.5	9154.57	8477.66	10415.5	10715.1	10946.5	8781.62	7199.48	9156.22	1962.44	1819.33	1301.58	912.209	145.94	434.856
PGTG_12869	0	0	0	213.272	209.768	142.286	46.5325	122.865	125.472	47.1864	76.7201	157.754	31.9065	24.2356	17.5859	17.0438	7.6305	5.08716
PGTG_13700	0	0	0	202.197	309.36	197.157	242.636	174.725	169.937	104.383	123.65	202.976	38.4991	71.8025	47.9334	32.3173	11.8848	15.4335
PGTG_13933	0	0	0	30.1001	44.4082	47.2686	41.369	31.2089	59.1968	11.9858	7.79507	31.4884	8.10455	6.92558	2.23349	7.08518	11.7693	8.78801
PGTG_13970	0	0	0	0	0	0	0	0	0	14.7761	25.2255	0	54.4978	62.6107	70.2127	45.127	34.8206	57.3534
PGTG_13454	0	0	0	0	4.8504	4.55542	9.68265	6.39155	14.9207	26.1832	47.8926	46.8989	97.7774	119.772	139.055	135.426	79.1702	129.157
PGTG_13458	0	0	0	0	0	5.51122	11.7144	7.73271	27.077	39.5967	19.314	5.67391	83.2442	82.3664	117.32	105.326	65.8668	86.0687
PGTG_13447	0	0	0	16.535	28.4607	19.0928	0	5.35762	12.5072	32.9216	40.1452	27.519	59.6996	58.1245	59.0471	80.5454	66.7443	84.4821
PGTG_13545	0	0	0	0	21.963	4.12547	0	5.78826	6.75623	23.7118	23.1318	21.2362	57.939	62.7965	61.3077	43.2175	44.3746	42.9516
PGTG_14517	0	0	0	87.8302	38.8741	60.8501	43.1124	91.0676	46.5049	46.6327	36.9622	62.6463	16.1244	22.4542	17.9226	8.03994	5.25232	7.91912
PGTG_13787	0	0	0	9.05212	4.45169	4.18096	26.66	29.3306	6.84711	12.0154	5.86073	0	40.9921	34.7134	44.5003	36.1045	32.6876	35.3676
PGTG_13829	0	0	0	923.524	605.566	773.129	802.762	785.507	887.756	683.157	560.561	594.676	156.595	170.93	94.5847	61.643	11.9483	27.2606
PGTG_13788	0	0	0	27636.1	22966	23549.1	12633.5	21872.7	27815.4	13710.1	11437.9	29018	6576.37	4271.19	2722.33	2824.82	1190.85	1787.11
PGTG_02028	0	0	0	4114.69	4092.7	4036.61	3349.92	4134.9	4019.55	1499.51	2048.39	3078.23	781.742	589.485	369.359	230.916	50.2913	102.984
PGTG_02139	0	0	0	35.153	60.5069	89.2999	34.5126	91.1277	79.7702	69.9952	45.522	50.1469	17.2107	26.9629	17.9345	37.9252	19.809	26.4128
PGTG_02381	0	0	0	452.409	575.85	639.163	391.939	810.656	523.375	247.3	310.179	569.449	143.331	112.273	34.5623	59.1619	19.5869	36.5634
PGTG_02033	0	0	0	406.969	282.958	324.085	261.771	236.458	360.91	176.966	113.577	266.922	84.1635	37.6725	41.6549	23.8571	6.77823	11.448
PGTG_02045	0	0	0	320.901	329.155	393.833	387.044	261.431	312.085	170.38	160.276	252.866	65.0848	57.4281	35.7181	14.3878	4.21761	11.416
PGTG_02060	0	0	0	316.655	261.903	255.947	324.994	237.848	337.507	176.721	107.166	167.684	51.9671	47.8362	30.7059	20.7046	4.13816	8.3428
PGTG_02160	0	0	0	0	0	6.95725	14.7883	39.0473	0	79.9795	43.8879	35.8131	145.649	90.5011	110.381	172.358	157.29	146.162
PGTG_02187	0	0	0	340.387	247.608	245.651	313.275	261.939	236.016	225.904	218.082	222.554	62.4893	53.4813	53.2778	41.2669	19.5725	28.6202
PGTG_02206	0	0	0	69.7817	120.111	80.5763	102.779	135.689	79.1753	69.4819	79.0792	82.9548	51.2534	31.226	16.1845	20.5322	25.68	23.9687
PGTG_20798	0	0	0	0	3.29821	0	0	0	5.07295	17.8039	19.5394	0	38.5782	36.0057	45.4104	50.8677	29.4626	31.9625
PGTG_02271	0	0	0	900.024	509.01	623.549	486.092	787.593	1089.26	866.349	408.006	834.543	214.857	120.832	154.481	100.042	36.2264	38.6427
PGTG_02317	0	0	0	1381.6	1331.72	1352.83	1302.53	1612.13	1964.7	1100.7	930.6	1235.09	290.941	247.333	225.62	169.833	34.3194	68.8104
PGTG_02394	0	0	0	24.174	35.6652	33.4963	0	15.6661	45.7137	48.1324	129.126	74.7176	179.004	190.046	214.14	256.062	155.961	251.176
PGTG_02408	0	0	0	4394.84	3736.31	3984.16	2846.04	4045.22	3925.5	1784.37	1892.09	3879.45	1104.5	582.76	455.392	302.643	54.305	135.498
PGTG_12532	0	0	0	77.8882	100.548	67.4526	76.465	69.4028	81.0086	45.2314	28.366	64.8142	23.8321	28.6244	18.0613	26.7369	18.1385	20.9009
PGTG_21891	0	0	0	0	7.89886	0	0	0	12.1492	10.6603	5.19977	22.9125	9.82948	6.15969	11.919	3.15059	8.86615	8.96494
PGTG_14367	0	0	0	118.128	29.0466	109.121	144.982	95.7033	22.3382	19.6026	38.2461	42.1282	43.3796	30.2045	35.6152	77.2382	64.528	62.13
PGTG_14456	0	0	0	131.732	100.775	101.407	57.4768	104.337	105.179	53.4275	42.644	87.0001	22.3925	14.0324	5.43051	4.7852	3.87151	4.08486
PGTG_14043	0	0	0	9.75956	4.79959	0	9.58123	0	0	0	9.47818	9.28154	5.97242	3.74265	7.242	7.65759	5.83629	5.02835
PGTG_14813	0	0	0	157.264	154.68	186.78	242.636	567.858	560.793	1834.16	2793.04	1303.32	5334.87	4934.27	5645.72	4943.08	4442.86	5552.22
PGTG_14814	0	0	0	13.6846	0	0	0	0	0	45.4126	57.5921	6.50719	65.3222	106.71	116.781	107.373	93.7958	114.573
PGTG_14685	0	0	0	0	0	0	0	3.99646	0	4.09291	5.98918	0	45.287	50.4521	34.8932	158.474	208.23	152.253
PGTG_14736	0	0	0	217.528	190.181	133.961	213.575	203.64	182.822	64.1708	211.278	183.887	38.4602	43.2586	26.9053	15.8035	15.5655	14.5283
PGTG_14185	0	0	0	0	47.4336	111.372	142.074	125.045	109.436	32.0157	15.6162	114.66	70.8492	18.4992	89.4894	85.1385	96.5016	103.53
PGTG_14228	0	0	0	27.1176	22.2267	18.7875	22.1843	29.2878	13.6747	11.9979	8.77827	21.4912	8.29709	11.5542	7.12642	12.1162	10.2913	7.56797
PGTG_15131	0	0	0	134.322	165.143	201.63	142.858	217.618	194.738	81.7189	108.709	196.937	50.69	22.8938	34.2628	85.6312	70.5423	67.2833
PGTG_14956	0	0	0	1016.35	687.257	831.276	727.549	1042.84	1009.02	913.433	682.024	865.883	238.419	213.825	168.904	128.063	49.9181	64.092
PGTG_14988	0	0	0	130.226	115.278	150.371	153.42	227.864	275.812	1028.53	948.559	526.353	1628.96	1683.01	1974.99	1264.46	1126.51	1546.55
PGTG_15021	0	0	0	0	0	3.56094	0	0	0	25.5836	34.9409	7.33211	66.9948	85.7392	80.092	100.821	78.3781	103.94
PGTG_15008	0	0	0	6.24342	9.21125	14.4184	12.2584	12.1377	14.1677	24.8612	38.4007	23.7505	87.8739	105.345	141.878	234.323	244.265	255.732
PGTG_15055	0	0	0	19.9213	13.3993	15.7308	33.4355	26.4854	5.15083	49.7299	22.0514	16.1952	83.7758	73.6076	95.4693	73.4477	61.7442	87.4284
PGTG_15103	0	0	0	48.4361	178.651	246.086	214.002	408.095	329.738	1446.73	1505.43	737.02	2783.56	2219.89	2927.3	2411.68	2511.61	2871.95
PGTG_03039	0	0	0	12.3081	0	0	0	15.9526	0	32.6752	35.8604	17.5579	67.7893	42.4805	59.3664	94.158	77.8497	81.3814
PGTG_03333	0	0	0	2140.11	2238.59	2188.75	1267.34	2234.54	1888.6	811.674	1275.71	1841.45	540.521	358.262	218.999	126.605	24.6116	46.6724
PGTG_02990	0	0	0	1256.13	1167.92	979.046	693.71	1195.68	1247.07	573.188	489.27	1119.94	269.062	140.508	101.956	88.5489	21.6685	50.5613
PGTG_03084	0	0	0	154.595	102.471	127.285	138.569	78.403	147.442	84.756	60.924	102.277	28.7922	24.0571	16.2095	12.7452	13.4499	8.65768
PGTG_03144	0	0	0	338.581	412.488	323.428	309.727	259.305	337.594	86.8186	117.078	296.385	56.5074	44.2633	29.2635	16.6037	2.83181	7.26854
PGTG_03166	0	0	0	0	0	0	0	0	0	0	17.9781	0	101.956	78.089	87.5703	217.8	375.41	195.458
PGTG_03349	0	0	0	678.628	428.056	548.524	470.696	492.353	524.48	357.371	265.053	462.997	91.1818	102.776	58.1559	42.9254	6.61671	19.0024
PGTG_15520	0	0	0	0	6.55224	0	0	34.5374	20.1559	61.8991	51.7585	12.6708	102.735	83.4546	72.915	105.41	99.2873	100.68
PGTG_15467	0	0	0	22.4663	0	31.13	0	43.6813	50.9812	149.119	138.197	85.4637	217.245	224.024	216.742	376.056	254.749	317.352
PGTG_15488	0	0	0	31.4065	12.871	19.3412	10.2772	20.352	19.7968	31.2648	52.5277	17.4231	43.5625	35.4615	36.8982	31.4874	28.2923	33.2616
PGTG_15291	0	0	0	0	0	0	0	0	0	26.5508	12.9506	0	44.0666	51.1381	57.5158	47.0836	42.5561	47.6643
PGTG_15664	0	0	0	6.64773	6.5385	6.14086	0	17.2316	10.0568	26.4713	17.2158	22.1275	54.5116	63.7313	58.5768	63.8957	41.283	61.0803
PGTG_15700	0	0	0	0	7.24557	0	0	0	11.1444	19.5571	14.309	28.0232	128.033	99.8199	129.83	704.201	1325.32	738.848
PGTG_22236	0	0	0	0	0	0	73.6016	48.5847	0	0	97.0801	71.2659	174.341	86.2515	173.85	97.9946	53.4302	122.261
PGTG_15742	0	0	0	0	0	0	0	0	0	15.3094	7.46746	10.9677	67.7581	76.6655	51.351	39.2113	31.8304	25.7481
PGTG_15606	0	0	0	0	0	0	0	0	0	11.0107	0	0	367.524	352.04	358.551	1611.89	712.764	1854.06
PGTG_15641	0	0	0	14.4866	21.3728	13.382	0	9.38822	32.8733	76.9184	103.176	13.777	166.67	131.482	176.031	143.029	135.61	160.472
PGTG_16225	0	0	0	0	0	4.13767	0	0	0	11.891	2.90002	0	35.0855	34.3539	49.0251	215.555	282.077	221.932
PGTG_16240	0	0	0	11.713	5.76028	10.8199	11.4992	22.7719	0	23.3215	30.3346	16.709	31.539	49.4102	64.1011	61.2688	46.3373	57.8336
PGTG_16260	0	0	0	12.953	25.4803	11.9654	12.7166	16.7885	9.79776	51.5812	54.5126	55.4335	72.927	81.1341	94.9173	108.408	89.9726	107.335
PGTG_22309	0	0	0	38.5721	42.6805	48.9927	47.334	31.2454	65.6466	31.9995	15.6083	18.3414	20.0637	4.9306	10.7333	20.1764	12.6422	13.2488
PGTG_22261	0	0	0	13.6384	6.70716	6.29927	0	8.83851	20.6325	99.5701	114.795	38.9113	148.565	142.961	115.121	68.665	64.9334	61.4847
PGTG_16455	0	0	0	23.2922	22.9095	35.8605	30.4884	35.2196	23.4913	10.3056	27.6471	47.9947	12.3531	4.96228	5.04104	9.13784	7.5002	8.66717
PGTG_16500	0	0	0	0	0	0	21.593	23.756	27.729	63.2562	85.4429	34.8632	159.724	136.83	182.252	132.311	168.801	172.82
PGTG_16521	0	0	0	20.1189	0	4.64622	9.87564	6.51895	7.60905	13.3526	6.51296	9.56673	4.92476	7.71531	3.73227	9.20836	4.39603	4.31904
PGTG_03549	0	0	0	15.5863	0	14.3979	15.3022	10.101	58.9482	93.1032	70.6421	29.6458	125.909	117.555	118.553	131.466	96.0753	123.133
PGTG_03590	0	0	0	0	0	0	0	13.2347	0	54.2166	72.7242	67.9731	107.481	127.919	111.764	109.49	117.892	106.968
PGTG_03455	0	0	0	0	0	5.1415	10.9285	0	0	44.3282	18.0182	21.1731	65.3974	58.3418	77.4405	150.666	139.539	157.244
PGTG_03459	0	0	0	1937.07	1664.68	1572.48	1171.74	1762.5	1480.02	870.054	690.417	1614.25	452.609	252.616	190.563	155.442	32.6274	63.0066
PGTG_03481	0	0	0	394.807	371.188	412.974	512.997	443.983	430.386	269.736	259.379	392.034	113.698	66.7962	49.5459	29.6109	6.67697	16.9511
PGTG_16132	0	0	0	20.5249	20.1876	0	40.3029	0	15.5252	27.2461	46.5143	19.5196	50.2453	52.4774	59.0222	52.3391	35.4059	42.2996
PGTG_16158	0	0	0	0	0	0	0	0	0	0	7.23328	0	194.165	97.1109	184.455	56.9728	82.7335	84.4148
PGTG_16105	0	0	0	0	0	0	0	0	0	18.9575	13.8703	6.79105	62.928	51.1184	67.5616	40.1538	42.3741	38.0174
PGTG_16033	0	0	0	0	0	0	0	309.042	240.233	844.003	977.735	453.062	1906.65	2519.67	2373.88	1547.08	967.89	1193.16
PGTG_22373	0	0	0	16.0317	47.3047	29.6186	23.6078	25.9726	18.1897	10.6398	18.1641	26.6813	6.86739	5.12319	5.20451	0	0.184367	1.72081
PGTG_16765	0	0	0	1510.47	1391.48	1208.6	1496.76	1121.28	1437.55	1025.98	840.19	1122.89	243.014	258.342	176.277	223.027	222.963	147.668
PGTG_16793	0	0	0	14.2313	0	6.57309	0	27.6683	64.588	132.235	138.214	20.3014	287.404	305.629	307.576	367.554	246.802	361.726
PGTG_16798	0	0	0	23.79	11.6995	32.9641	93.4307	30.837	107.97	236.859	454.427	147.061	710.524	745.13	1041.64	1018.86	671.933	1060.24
PGTG_22396	0	0	0	0	0	8.6584	0	36.4472	14.1798	87.096	84.9654	35.6559	144.554	103.047	165.197	83.3492	98.306	84.5113
PGTG_17066	0	0	0	1014.82	892.653	1067.01	534.584	957.055	948.606	443.533	488.771	827.805	265.575	144.487	106.374	72.8283	19.1664	34.7157
PGTG_17088	0	0	0	941.916	851.993	823.485	924.752	937.449	877.87	747.965	582.645	823.8	308.808	236.519	210.629	258.448	131.534	206.54
PGTG_17073	0	0	0	1698.16	1622.26	1735.47	1197.65	1587.47	1498.59	777.269	723.501	1693.88	422.848	213.331	181.955	126.988	27.1612	53.6357
PGTG_17237	0	0	0	64.7649	38.2204	83.7575	38.1498	75.5484	29.3933	17.1937	29.3529	61.5928	15.8537	6.62319	2.40297	5.08162	1.19169	2.22456
PGTG_17260	0	0	0	0	1.91046	1.79428	0	5.03475	8.81539	15.4688	21.378	7.38896	45.6422	36.2489	45.3998	45.2131	40.3864	43.6997
PGTG_03882	0	0	0	0	0	0	0	0	0	9.44535	9.21428	6.76712	99.2849	65.4919	88.4446	122.828	144.022	144.201
PGTG_03960	0	0	0	0	0	28.3634	0	0	46.4504	0	59.6609	0	97.7437	78.5277	51.2833	20.0763	32.4858	47.459
PGTG_03859	0	0	0	0	0	15.668	0	21.9843	25.6593	67.5447	38.4372	32.261	159.853	138.768	133.733	245.093	202.079	235.948
PGTG_20988	0	0	0	0	0	0	0	0	0	0	0	0	56.9832	14.8787	48.5834	30.4316	33.4524	29.9743
PGTG_04039	0	0	0	571.225	566.228	540.038	727.267	514.775	735.886	515.352	442.069	628.13	187.89	173.419	131.632	99.794	43.1102	66.296
PGTG_04058	0	0	0	675.68	315.248	328.085	442.247	494.033	157.259	413.964	201.919	403.676	101.787	62.0134	48.2125	52.1093	17.1348	29.0105
PGTG_04147	0	0	0	108.568	73.4142	78.3517	86.598	52.7664	123.183	81.0599	26.359	54.8519	14.9485	11.2757	10.6994	8.87347	4.05779	4.95274
PGTG_16954	0	0	0	140.203	145.56	115.122	152.932	121.141	94.2673	56.8631	42.8648	88.8905	33.3654	13.9391	12.2819	11.2044	2.32895	2.34097
PGTG_16955	0	0	0	228.902	170.464	247.697	109.147	203.43	217.666	78.1275	101.622	139.944	46.4248	31.7675	20.0181	12.8287	2.40677	5.61598
PGTG_16913	0	0	0	0	0	9.50556	10.1022	26.6739	7.78357	47.8059	66.6235	24.4654	166.245	121.015	162.26	132.547	160.704	161.261
PGTG_17129	0	0	0	0	3.70198	3.47685	7.38999	0	11.388	9.99179	7.31052	10.7384	11.977	6.73564	9.77507	9.35179	7.61809	10.6657
PGTG_17136	0	0	0	0	0	0	0	0	0	0	0	0	49.427	129.057	56.188	65.9289	92.7659	112.56
PGTG_17143	0	0	0	670.889	525.054	636.395	339.932	560.975	480.183	306.408	200.831	500.819	129.786	82.9907	64.2346	45.2814	9.29157	21.3713
PGTG_22436	0	0	0	447.003	569.557	487.997	339.126	645.239	461.069	215.775	164.45	444.433	124.349	75.3263	64.0824	39.8557	15.8891	30.533
PGTG_17166	0	0	0	25.7633	0	23.7989	0	50.0929	0	376.214	116.776	61.2536	416.271	378.772	387.173	534	387.537	461.266
PGTG_17173	0	0	0	0	0	0	0	29.8422	34.8311	61.1249	44.7222	29.1951	170.962	164.821	176.55	311.123	202.997	284.04
PGTG_17108	0	0	0	0	0	0	0	0	0	0	0	0	31.8747	39.9489	41.0661	10.2159	5.98933	13.4165
PGTG_17020	0	0	0	0	0	4.40826	9.36984	0	7.21936	19.003	37.0763	27.2303	70.0878	89.0618	83.2161	105.465	75.2955	117.198
PGTG_17359	0	0	0	0	0	0	0	0	0	17.5503	17.121	12.574	129.46	84.507	154.527	125.353	150.834	118.076
PGTG_17334	0	0	0	3975.43	2675.34	3479.04	3085.25	3937.4	3165.32	1807.64	1356.48	2984.78	846.2	589.195	330.366	465.147	105.873	161.703
PGTG_17720	0	0	0	0	0	0	9.80238	19.4117	15.1052	59.6407	45.2524	37.983	117.317	176.136	138.922	153.422	149.045	182.626
PGTG_17722	0	0	0	71.4577	31.6276	42.906	21.0452	69.46	27.0256	52.1667	32.3849	30.581	14.8676	12.7878	11.2675	18.2219	17.7503	16.5675
PGTG_17733	0	0	0	8.6823	0	0	8.52358	11.2529	0	34.5734	44.9702	4.12852	38.2546	47.7229	41.0714	46.551	33.9482	44.3604
PGTG_17642	0	0	0	86.1438	59.3098	63.6605	16.9138	55.8243	58.644	34.303	33.4638	90.117	14.7604	14.315	7.1912	7.88556	0.990666	2.21916
PGTG_17673	0	0	0	354.519	672.481	654.977	348.145	328.302	689.559	235.358	246	553.898	142.61	71.2346	42.2914	43.0493	4.65946	21.7448
PGTG_17549	0	0	0	0	4.62089	17.3595	9.22446	42.6237	7.10736	143.429	127.754	58.0838	289.802	259.437	271.921	403.643	345.136	424.809
PGTG_17548	0	0	0	0	12.7949	12.0168	0	16.8607	49.1992	77.7041	101.071	68.0431	143.296	147.999	148.418	199.034	160.372	202.746
PGTG_04551	0	0	0	12.8159	0	0	12.582	16.6109	9.6941	25.5177	24.8934	30.4706	98.8214	78.6374	122.444	101.395	100.222	123.257
PGTG_04607	0	0	0	1401.23	1554.49	1419.82	1930.16	1590.87	1922.62	1333.69	1132.28	1239.63	272.538	320.747	196.47	129.973	41.2228	72.2879
PGTG_04270	0	0	0	13.2505	58.6476	42.8408	78.0525	42.9356	50.1141	35.1775	21.4481	50.4061	14.5961	13.5507	11.0618	10.3967	10.6668	10.8094
PGTG_04450	0	0	0	5.38568	0	7.46255	0	13.9601	16.2951	28.5941	19.1775	5.12189	39.5483	43.3705	41.9609	39.0881	35.0558	44.166
PGTG_04452	0	0	0	10.5188	2.58649	0	15.4894	10.2246	3.97826	13.9618	30.6456	20.0072	41.8395	35.6308	26.3424	21.3211	20.2016	19.8716
PGTG_04476	0	0	0	8.09939	3.98315	7.48183	7.95106	2.62426	18.3793	45.6891	76.0336	19.2567	103.09	150.117	104.045	101.944	105.253	108.672
PGTG_17468	0	0	0	0	0	0	0	0	0	0	4.00372	1.96041	42.3836	34.2538	59.6529	101.627	90.8417	78.4158
PGTG_18418	0	0	0	502.143	587.967	436.246	504.713	666.326	479.304	238.049	228.355	517.345	119.991	64.1892	54.34	43.7771	6.59968	19.5063
PGTG_18409	0	0	0	134.43	138.832	114.867	105.577	69.6915	116.937	49.0693	52.2206	102.277	18.9206	22.3387	9.35162	7.03181	1.23677	1.73154
PGTG_18419	0	0	0	1471.91	1447.72	1529.64	1156.54	1908.6	1503.04	1221.66	905.75	1049.86	405.521	404.713	334.646	428.273	297.918	319.143
PGTG_18437	0	0	0	0	0	0	0	0	0	0	7.37468	7.2218	48.3284	44.6513	33.8087	51.1415	25.3254	39.7767
PGTG_17842	0	0	0	11.215	19.3023	12.9499	11.0097	7.26755	8.48311	7.44295	10.8914	10.6658	21.2752	15.7686	19.2443	18.6634	14.3344	16.6245
PGTG_17905	0	0	0	210.903	207.437	214.304	165.678	164.047	287.152	196.007	81.9482	120.344	46.4737	43.1452	43.0473	49.6439	10.6718	21.7324
PGTG_17906	0	0	0	13939.8	10847.6	11551.3	13579.5	13498.9	12777.1	12990.1	7238.82	12139.3	3502.98	2687.17	1729.27	1567.35	278.498	620.805
PGTG_20622	0	0	0	16.7502	0	0	0	0	0	0	5.42269	0	6.15053	0	1.55374	879.458	1730.2	1186.63
PGTG_00475	0	0	0	0	0	0	0	10.3134	0	42.2491	46.3675	52.9707	75.9648	56.9617	56.0944	65.554	27.0859	49.1954
PGTG_00594	0	0	0	0	5.148	0	0	0	7.9181	13.8949	0	0	5.1248	8.0287	7.76774	32.1694	59.7103	45.3941
PGTG_00483	0	0	0	0	5.29912	9.95371	21.157	20.9487	24.4516	7.15142	0	15.3713	6.59406	6.887	9.99472	16.9091	18.5876	15.7298
PGTG_00486	0	0	0	0	0	0	0	0	0	0	10.5969	0	14.0224	14.6454	19.7359	32.6408	22.9638	29.1637
PGTG_00491	0	0	0	102.527	88.2371	70.8329	50.3276	91.3596	145.411	42.5291	33.1911	85.3173	21.9602	3.27648	9.51013	3.35186	1.17906	5.50253
PGTG_00495	0	0	0	0	7.83652	44.1597	15.6444	20.6539	24.1066	0	25.7936	15.1544	9.75189	2.03702	1.47811	404.26	222.47	280.509
PGTG_00498	0	0	0	63.7395	62.6921	36.7997	109.511	20.6539	24.1066	74.0332	30.9523	45.4632	23.4045	16.2962	13.303	9.37718	3.29856	3.42084
PGTG_04972	0	0	0	0	0	3.28882	0	13.843	0	33.0799	34.5757	13.5436	54.0317	47.3301	35.6647	68.4404	54.5371	57.7817
PGTG_04722	0	0	0	0	50.6606	71.3696	50.5812	133.555	0	102.584	50.0372	122.461	12.6118	13.1721	19.116	30.3102	15.4008	6.63439
PGTG_04845	0	0	0	0	0	0	0	0	0	0	0	3.12336	8.84289	4.19806	7.92015	14.1728	17.8269	10.9987
PGTG_04903	0	0	0	54.765	0	0	107.564	0	0	36.3584	35.469	26.0413	33.5247	98.0394	55.8954	125.329	142.336	112.865
PGTG_04914	0	0	0	0	5.39999	5.07159	0	0	0	0	0	0	4.03175	4.21086	3.0555	59.5906	70.9673	57.5165
PGTG_04963	0	0	0	0	6.62511	18.6666	13.2258	26.1911	0	0	8.72236	12.8118	11.5419	10.3326	17.4943	69.5867	78.0823	75.1927
PGTG_22573	0	0	0	0	0	0	0	0	0	0	29.3818	0	44.434	11.602	33.6747	47.4485	52.1586	81.7872
PGTG_18238	0	0	0	0	0	0	0	0	0	0	0	0	23.8125	9.32639	13.5349	1319.03	3023.62	1315.13
PGTG_18269	0	0	0	35.7967	35.2085	16.5337	23.4288	30.9308	9.02566	15.8387	23.1768	45.3912	8.76255	12.2024	4.42718	7.80194	3.0189	4.09851
PGTG_18235	0	0	0	9.1825	4.51581	0	0	5.95062	0	0	11.8903	4.36637	3.37156	5.8689	1.70344	5.40361	1.9008	3.94253
PGTG_18253	0	0	0	4.89591	2.40773	2.26131	0	0	0	0	0	0	2.99598	3.12907	2.27053	2.56097	2.92779	1.26124
PGTG_18270	0	0	0	9.67382	0	0	0	0	0	0	0	0	4.73596	9.89271	8.07568	9.4879	5.78502	5.81487
PGTG_18513	0	0	0	17.8903	8.79818	12.3947	0	11.5936	13.5324	5.93671	8.68722	12.7606	3.28441	2.28688	3.31883	5.26395	11.933	4.22469
PGTG_18515	0	0	0	0	9.32662	0	0	0	0	0	4.09281	0	4.64215	1.61613	2.3454	3.30673	1.59939	3.79988
PGTG_22590	0	0	0	0	0	0	9.82668	6.48662	0	6.64318	6.48066	14.279	11.0258	8.95656	9.28441	11.7806	8.74847	10.7441
PGTG_18546	0	0	0	7.3944	7.2729	3.4153	0	0	0	9.8149	0	3.51612	3.61998	3.7808	1.37172	0.966972	1.36059	2.85732
PGTG_18623	0	0	0	0	0	0	0	0	0	0	3.72695	0	53.5444	26.4899	27.7647	2502.92	5679.31	2481.38
PGTG_05670	0	0	0	0	0	0	0	113.561	0	58.1507	28.364	0	10.7237	11.2001	0	17.1772	16.1129	18.799
PGTG_21168	0	0	0	77.6416	69.4235	94.5422	76.2214	77.758	53.3899	79.6347	47.9829	83.9078	13.8218	14.4358	9.82026	5.53814	4.54562	6.06102
PGTG_05714	0	0	0	36.7595	48.2073	36.7864	30.0724	27.7912	18.5368	4.066	23.7992	32.0458	11.2473	7.04818	10.7969	79.7173	136.686	87.8575
PGTG_05739	0	0	0	10.8234	5.32279	4.99909	0	14.0282	0	0	3.50382	0	1.3247	1.38355	0	8.49233	12.4471	8.82943
PGTG_18576	0	0	0	0	12.0705	0	0	5.3017	0	13.5741	17.2147	9.7259	22.0285	20.3927	23.9035	39.5861	35.377	44.9628
PGTG_18920	0	0	0	234.317	172.85	216.451	306.779	101.253	236.319	181.469	214.965	278.55	52.5882	49.9313	39.8544	43.4092	4.49113	21.7977
PGTG_18961	0	0	0	0	0	0	0	0	0	0	0	0	17.822	9.30686	13.5065	14.2801	6.69766	10.4189
PGTG_19005	0	0	0	18.1994	22.3755	16.8118	17.8668	11.7939	13.7662	18.1179	2.94578	4.32701	10.0235	0	2.53213	0.594989	3.76733	1.95349
PGTG_18854	0	0	0	12.2346	3.00839	5.65088	12.0107	3.96416	0	4.05984	5.94078	2.90884	1.49737	2.34583	3.40438	4.79979	2.1105	2.36383
PGTG_18868	0	0	0	0	5.53033	15.582	11.0401	0	8.50616	22.3904	18.2022	10.6947	24.7745	18.6875	16.6894	21.3234	14.2257	22.21
PGTG_18855	0	0	0	0	7.59556	0	3.79051	0	0	0	3.74974	0	3.30792	1.48066	2.1488	3.53455	2.30904	2.48674
PGTG_18663	0	0	0	38.2455	31.3475	35.3294	0	0	57.8585	50.7668	4.12707	0	3.12068	14.6669	10.6426	9.16922	5.57117	3.83152
PGTG_05891	0	0	0	0	6.01624	11.3007	0	15.8559	27.7606	0	11.881	11.6343	4.4919	7.81909	2.26948	2.39968	1.96962	3.15149
PGTG_19224	0	0	0	40.8734	33.5014	9.43922	66.8761	35.3161	25.7642	22.6053	24.2575	25.9143	33.3496	22.6402	44.2299	41.4241	48.1018	43.5802
PGTG_19228	0	0	0	0	0	11.2532	0	0	0	0	0	0	17.8937	15.5738	22.6015	35.0474	25.2173	21.9677
PGTG_19205	0	0	0	0	0	0	0	0	0	0	0	7.04868	9.0716	1.89492	5.49999	7.75386	10.5692	10.1831
PGTG_19139	0	0	0	0	31.9249	29.9834	0	38.5634	24.5504	64.6376	0	30.8684	18.2082	4.14955	15.0563	9.72599	7.46581	5.57455
PGTG_19143	0	0	0	0	6.15931	0	24.5916	0	0	8.3124	4.05453	5.9555	7.66455	9.60606	8.13211	10.6459	16.1317	18.2831
PGTG_19451	0	0	0	5.51816	2.71374	7.64613	5.41717	7.15178	12.522	0	5.35891	2.62394	5.40283	3.52678	4.60641	5.77292	5.2037	4.9754
PGTG_19436	0	0	0	0	11.1853	10.505	0	22.1091	0	0	18.4073	5.40757	12.5268	18.8981	17.9322	21.5636	15.4322	14.1597
PGTG_19438	0	0	0	0	7.7955	0	0	0	0	21.0416	0	0	5.8205	2.02636	2.94074	4.14582	4.01047	4.08352
PGTG_19319	0	0	0	0	0	0	0	0	0	26.4396	6.44821	0	21.9411	25.462	18.4758	57.3016	127.812	28.2203
PGTG_19066	0	0	0	0	14.8289	9.28472	0	6.51354	22.8082	6.67074	9.76133	14.3382	7.38101	5.13927	4.66147	57.1759	96.1701	57.3956
PGTG_22688	0	0	0	17.011	16.7315	11.7855	8.35001	11.0237	12.8673	16.9347	46.8078	12.1334	31.2297	22.8319	42.6018	28.3629	25.4318	28.4845
PGTG_19288	0	0	0	0	0	0	0	0	9.03981	11.8971	21.2778	2.8414	24.1337	44.3013	29.929	45.3222	25.5634	46.1805
PGTG_05283	0	0	0	61.4279	15.1046	23.6434	10.0509	13.2693	7.7441	40.7687	9.94284	43.8144	12.5304	26.1742	11.3956	76.3132	105.258	61.1002
PGTG_05095	0	0	0	8.98498	17.6747	12.4498	0	5.82261	13.5926	23.8525	20.3604	8.5449	35.1896	37.9015	41.67	53.4613	70.6768	66.3528
PGTG_19242	0	0	0	0	16.2522	3.81596	0	0	6.24934	5.48318	13.3726	15.7144	13.1452	15.8413	9.19586	11.3443	15.392	10.6417
PGTG_19247	0	0	0	0	0	4.88133	0	6.84885	0	14.0283	3.42128	15.0763	3.88049	4.05288	2.94086	7.60126	5.10464	4.08384
PGTG_19535	0	0	0	5.23461	2.5743	3.62661	0	5.0881	1.97975	1.73697	5.08343	3.73367	4.16414	3.34549	2.42756	2.22474	3.00994	2.47224
PGTG_19611	0	0	0	0	0	6.55768	0	9.20113	0	0	4.59634	6.75126	5.21327	5.44487	5.26789	6.49835	1.95934	3.65754
PGTG_06218	0	0	0	0	30.6639	0	0	40.4223	47.1639	0	0	0	7.63429	7.97344	5.78571	16.3077	10.0389	5.35422
PGTG_06337	0	0	0	8.35301	16.4315	15.4322	0	10.8261	0	11.0874	8.1121	7.94389	8.1786	3.20322	6.19822	3.27699	3.26607	2.15183
PGTG_06375	0	0	0	5.08926	2.50282	9.40244	4.9961	0	3.84957	0	1.64746	2.42	1.24572	3.90318	2.83224	3.32763	2.92636	4.15167
PGTG_06381	0	0	0	0	0	0	0	14.1423	5.5025	0	7.06465	0	8.9032	3.71949	8.09684	7.1347	4.35021	5.62199
PGTG_06295	0	0	0	0	0	3.93125	8.35588	0	0	5.64886	0	8.0946	5.20861	5.44	2.36843	6.67832	1.56613	2.19265
PGTG_06371	0	0	0	2.73058	5.37143	7.56715	5.3611	1.76944	8.26175	3.62429	11.4908	5.19368	9.35711	8.37668	7.09136	11.0695	10.9279	7.03429
PGTG_06423	0	0	0	24.3374	15.9583	3.74695	15.9283	21.0286	6.13634	16.1521	10.5046	7.71512	0.992882	6.22195	0.752464	4.24349	2.23907	4.87635
PGTG_19839	0	0	0	31.0926	15.2909	14.361	0	20.1502	11.7594	20.6365	20.1316	29.5697	17.1253	7.94938	10.0944	12.198	9.65439	11.3472
PGTG_19828	0	0	0	0	12.3826	0	0	0	19.0456	8.3556	4.0756	5.98644	1.54088	1.60933	1.16777	3.29268	4.633	2.70267
PGTG_06491	0	0	0	0	0	6.1878	0	17.3642	0	17.7833	34.6965	19.1114	29.5151	35.964	41.0085	82.3415	69.0227	73.6265
PGTG_06561	0	0	0	71.6388	35.2308	148.897	70.3431	92.8674	27.0941	71.3316	11.5978	68.13	21.9241	22.898	26.5845	128.814	318.009	138.412
PGTG_19706	0	0	0	0	5.09516	4.7853	0	13.4282	7.83683	13.7523	26.8318	29.5594	27.8971	22.5145	28.83	24.3875	18.5871	22.6865
PGTG_19987	0	0	0	38.0852	6.24323	11.7271	12.4634	0	0	16.8513	28.7684	18.1099	27.9684	37.325	37.6819	38.1833	37.6667	43.0602
PGTG_07196	0	0	0	0	1.54323	0	0	0	2.37363	8.33021	11.1738	5.96866	19.2024	20.4566	22.4112	25.6477	25.4058	22.9044
PGTG_07192	0	0	0	0	0	4.00441	17.0228	0	0	0	2.80661	0	2.12222	1.10825	7.23752	3.4013	2.19351	1.48897
PGTG_07199	0	0	0	0	0	0	0	0	7.59014	26.6387	9.74515	4.77148	13.5094	10.2615	14.892	24.932	17.7712	23.6957
PGTG_07268	0	0	0	0	0	8.16557	0	45.8299	93.6085	46.9359	40.0643	25.2198	147.145	164.982	188.591	220.788	188.674	200.391
PGTG_07327	0	0	0	47.2603	49.804	21.8284	46.3958	35.0011	40.855	31.3651	13.1134	22.4728	5.78413	0.863012	4.38355	0.882896	1.55286	2.02913
PGTG_19886	0	0	0	0	10.215	0	20.3933	0	0	0	13.4493	9.87695	12.7121	2.65537	3.85359	23.0883	0	0
PGTG_20022	0	0	0	0	0	0	0	0	0	26.5229	0	0	4.89116	15.3253	3.7068	13.0622	14.7035	10.2927
PGTG_20021	0	0	0	0	0	0	0	27.3455	31.9157	56.011	68.301	20.0635	100.709	97.0919	129.162	144.84	108.692	130.435
PGTG_21297	0	0	0	0	0	0	17.132	0	13.1993	23.1637	22.597	33.1905	17.0867	40.153	45.3225	77.5859	41.3394	67.4294
PGTG_07026	0	0	0	0	0	0	8.51138	0	6.55797	11.508	11.2265	16.4905	22.2833	24.3814	28.9501	64.6246	50.0518	51.7418
PGTG_07079	0	0	0	14.5039	0	0	0	18.7989	0	9.62631	9.39082	27.587	26.6282	22.2489	16.1443	30.347	26.3539	33.0046
PGTG_06964	0	0	0	0	0	0	0	0	0	0	14.7393	7.21646	39.0078	23.2804	21.116	129.992	198.614	183.098
PGTG_07743	0	0	0	0	0	0	0	0	0	4.68713	6.85869	3.35827	15.5586	15.347	20.307	23.089	16.0814	22.1356
PGTG_07849	0	0	0	16.3013	40.0837	11.2938	40.0082	31.6915	12.3305	10.8188	10.5541	15.5029	3.99024	10.4188	7.56009	9.05989	9.18593	7.69892
PGTG_07938	0	0	0	4.2922	2.11084	1.98247	4.2136	5.56283	0	17.0913	23.6203	6.12296	64.6127	75.7128	72.4557	104.962	94.9705	112.968
PGTG_07896	0	0	0	0	0	0	0	0	0	83.2219	0	0	7.67358	24.0434	34.8929	24.5874	17.298	26.9088
PGTG_20122	0	0	0	8.93198	8.78521	4.12547	17.5374	5.78826	6.75623	5.92796	2.89147	0	0	0	0.828483	8.76031	91.2145	11.5049
PGTG_08070	0	0	0	0	0	0	0	6.39155	7.46036	6.54581	9.57851	18.7596	31.3853	28.9974	33.8488	50.9461	28.5829	37.6883
PGTG_08208	0	0	0	0	0	3.48986	0	0	22.8612	0	4.89192	14.3715	0	3.86334	2.80333	19.7617	25.0253	14.5985
PGTG_08260	0	0	0	28.6846	10.58	9.93656	21.12	4.64712	0	23.7964	11.6071	6.81992	26.3301	22.9165	23.9454	29.0711	17.9783	20.0132
PGTG_20761	0	0	0	0	0	0	0	0	0	68.0996	0	0	6.27921	13.1163	28.5525	10.0606	23.5932	26.4252
PGTG_01915	0	0	0	0	0	0	8.48708	0	0	0	5.5972	4.11084	2.11616	5.52542	8.01874	14.6969	117.515	20.7861
PGTG_01933	0	0	0	0	0	2.46017	0	0	8.05799	3.53497	0	5.06559	2.60757	3.40427	2.96426	10.0999	29.6475	14.4077
PGTG_07654	0	0	0	0	0	0	0	0	11.7006	5.13307	7.51124	0	12.3058	18.7844	15.7826	24.2742	11.7409	16.9359
PGTG_07532	0	0	0	0	0	0	0	0	0	0	0	0	4.62773	5.37035	2.33811	22.8009	43.6782	29.5836
PGTG_07695	0	0	0	0	0	5.61402	5.9662	0	0	0	0	0	3.71901	4.66107	5.63696	32.5846	54.9344	26.8763
PGTG_07700	0	0	0	0	0	0	0	0	0	16.5718	24.2497	0	42.7848	44.6855	53.2693	636.661	822.317	477.02
PGTG_21385	0	0	0	7.00122	17.2154	6.46739	34.3657	22.6849	0	23.2324	33.9961	29.9624	51.4122	36.6924	44.1583	18.3111	10.1449	17.7353
PGTG_21448	0	0	0	0	5.3951	5.067	0	0	0	14.5619	3.55142	0	13.427	12.6212	14.2461	13.6289	13.8778	16.4857
PGTG_08390	0	0	0	0	0	0	0	0	0	0	0	0	3.91105	12.2544	16.3021	43.8756	50.3439	46.6461
PGTG_08470	0	0	0	0	0	0	0	0	0	53.4951	19.5699	0	29.5955	15.4551	26.1674	43.4766	43.1	49.3117
PGTG_08476	0	0	0	16.7175	32.8857	15.4429	32.8238	10.8336	25.2906	22.19	21.6472	39.7468	5.11515	3.20543	1.55062	3.27925	0.192254	1.43554
PGTG_08785	0	0	0	0	0	6.99203	0	0	0	10.0474	9.80162	14.3969	12.9701	21.287	12.6379	7.9186	7.3119	4.54977
PGTG_21511	0	0	0	3.26578	3.21211	6.03354	3.20595	2.11626	4.94053	2.16734	4.22863	6.21165	5.19589	6.67904	8.1784	7.68723	11.3422	10.7967
PGTG_08961	0	0	0	0	0	0	0	0	0	0	0	0	8.39521	16.2837	14.5426	196.058	449.409	171.235
PGTG_08803	0	0	0	0	0	0	0	0	29.3507	25.758	0	0	14.2503	0	3.59991	15.2228	3.56989	9.996
PGTG_21504	0	0	0	0	0	12.2111	0	0	0	35.0972	0	12.5716	48.5427	40.5593	39.2411	115.82	128.306	106.702
PGTG_09006	0	0	0	0	0	4.02168	8.54809	11.2852	0	0	0	4.14039	7.45979	6.67816	12.1146	13.0945	23.4315	15.3278
PGTG_09868	0	0	0	0	2.47475	4.64849	0	0	0	3.33965	0	4.78571	6.15874	0.643234	3.26722	33.2321	90.9729	42.3473
PGTG_09928	0	0	0	11.283	5.54882	5.21137	5.53827	10.9675	8.5346	11.2322	10.9574	8.04781	5.52362	3.60563	3.13959	4.42648	4.801	7.2666
PGTG_09935	0	0	0	0	0	0	0	0	0	0	3.07274	0	8.13206	13.3467	19.3693	19.8602	23.7965	18.7467
PGTG_09044	0	0	0	0	0	0	0	0	0	0	8.58862	0	16.2357	16.9569	8.61304	19.0815	18.0009	15.3775
PGTG_09041	0	0	0	9.79111	9.63022	9.04457	0	0	7.40609	0	0	0	5.99173	3.75475	1.81635	4.48137	3.15278	3.36307
PGTG_09120	0	0	0	0	0	0	0	0	0	0	2.6727	3.92592	4.04191	0	0	2465.97	1874.08	2200.28
PGTG_21532	0	0	0	0	45.9192	0	0	0	0	62.0071	0	0	34.3047	11.9429	8.66602	6.10522	8.59041	20.0449
PGTG_08551	0	0	0	4.91578	2.4175	0	0	0	0	3.2624	0	2.3375	18.0488	8.79696	13.6784	107.354	201.368	121.782
PGTG_08562	0	0	0	0	0	0	0	0	5.28967	0	0	0	9.41469	6.25732	5.18909	219.022	396.159	205.672
PGTG_08611	0	0	0	0	0	0	0	0	10.3982	9.12374	13.3508	0	18.5079	8.78639	28.0527	35.9535	15.1766	25.3795
PGTG_08628	0	0	0	0	7.37109	0	0	0	0	9.94795	9.70459	7.12717	20.1798	24.9083	25.0256	39.2011	39.9897	34.7508
PGTG_20363	0	0	0	6.44609	9.51025	5.95459	6.32815	4.17723	9.75176	4.27805	0	3.06518	7.10033	4.94384	4.18526	9.27256	5.18917	4.15147
PGTG_20364	0	0	0	19.8373	25.3647	7.3299	15.5792	7.71291	3.00102	5.26604	8.99012	9.43284	3.88449	4.56419	2.9439	3.63179	4.92765	3.06619
PGTG_09473	0	0	0	0	0	0	0	0	9.9683	43.7326	34.1302	18.7995	51.615	57.2772	62.3425	64.6259	38.4948	72.425
PGTG_09490	0	0	0	0	7.02347	19.789	0	9.25538	0	0	0	20.3732	6.992	10.9539	2.64948	6.53666	5.58418	4.90547
PGTG_21570	0	0	0	0	0	0	0	0	0	0	6.9684	3.41198	16.6856	20.1785	18.6352	64.2758	70.8006	50.2166
PGTG_21578	0	0	0	5.72146	22.5098	21.1409	16.8503	22.2458	4.32777	7.59424	9.26057	19.0443	4.20142	1.46269	1.06136	6.7338	7.23774	9.58044
PGTG_20384	0	0	0	0	0	0	0	0	0	39.3792	19.2079	0	101.668	45.5078	137.59	131.859	100.952	119.691
PGTG_09586	0	0	0	0	0	0	0	0	0	0	0	0	15.5602	20.3143	50.1179	159.995	195.886	133.714
PGTG_09750	0	0	0	0	2.41456	2.26772	0	3.18164	3.71382	6.51686	3.17872	7.00399	10.8161	15.6898	11.8402	8.34676	7.79196	7.37812
PGTG_21617	0	0	0	0	0	4.88986	0	0	0	21.0792	30.8453	10.0684	40.1685	35.1863	41.244	49.8407	34.5774	38.637
PGTG_09772	0	0	0	0	0	5.34281	0	7.49639	34.9994	0	26.2133	16.5016	39.6422	56.1902	39.6999	75.6353	50.2851	59.1023
PGTG_09641	0	0	0	0	0	0	0	0	0	12.7989	6.24288	9.16941	23.6027	14.7907	30.4088	42.8688	61.6495	43.8804
PGTG_09663	0	0	0	0	0	0	0	0	0	0	12.972	0	55.1744	51.2227	48.3189	83.8426	75.806	110.97
PGTG_09702	0	0	0	0	4.8822	0	0	6.43346	7.50927	6.58873	3.21377	0	15.7956	7.61413	17.4958	70.7536	108.46	67.346
PGTG_09703	0	0	0	0	0	0	0	0	0	6.69853	6.53466	0	18.5294	21.9329	11.2341	23.0976	18.3391	19.0671
PGTG_09773	0	0	0	95.8615	62.8575	59.0349	62.7427	41.4167	48.3403	31.8122	31.034	45.5831	7.82209	2.0424	2.96402	6.26794	11.0242	2.05792
PGTG_10534	0	0	0	16.346	5.35913	5.03322	0	7.0617	0	3.61607	1.7638	2.5909	2.66739	4.87531	5.55914	26.0072	20.0513	24.7976
PGTG_10568	0	0	0	18.0479	0	0	0	0	13.6516	0	0	0	6.62711	13.843	13.3931	60.1835	82.6062	58.8917
PGTG_10593	0	0	0	0	137.378	21.504	45.7193	90.5384	0	61.8157	30.1517	0	28.499	0	17.2786	18.2652	26.7711	23.9877
PGTG_10049	0	0	0	0	49.4633	18.5821	0	26.0738	0	13.3516	19.5374	28.6959	46.7817	12.8579	44.7839	42.0891	39.3271	50.0934
PGTG_10143	0	0	0	0	0	8.50816	0	17.9061	13.9337	6.11277	2.98162	8.75931	7.8909	7.0641	2.56294	97.5608	89.6094	88.5812
PGTG_10172	0	0	0	68.1688	72.636	104.952	55.77	66.2651	137.503	45.2429	44.1361	54.025	16.6867	10.1664	10.5385	5.94299	7.31688	5.85369
PGTG_10204	0	0	0	0	0	0	0	0	0	8.46113	8.25415	6.06205	12.4827	9.77794	9.46013	428.453	570.018	429.678
PGTG_00834	0	0	0	0	2.87899	0	0	3.79365	0	3.88521	5.68524	2.78373	5.73185	8.97972	1.62897	15.6939	26.6603	13.3216
PGTG_00870	0	0	0	41.0498	10.0938	18.9599	40.3029	26.6041	15.5252	54.4923	6.6449	19.5196	5.02453	2.62387	7.61576	10.7362	16.0507	14.0999
PGTG_00889	0	0	0	35.3441	63.7328	38.0908	11.5663	76.3493	53.4692	31.2768	7.62792	44.8173	11.5357	6.02407	2.1856	6.93297	2.1678	4.55252
PGTG_10735	0	0	0	32.1157	31.588	44.5004	63.068	0	24.2926	21.3181	62.3897	30.5427	102.214	82.1193	92.3609	197.39	159.553	186.151
PGTG_10751	0	0	0	0	0	0	0	0	0	0	0	0	7.84297	3.27656	4.75509	18.4355	24.1712	31.3646
PGTG_10913	0	0	0	10.9904	0	0	0	0	0	0	0	0	14.7965	7.02448	13.2525	18.6839	41.709	33.5031
PGTG_10303	0	0	0	9.29524	27.4275	8.5865	27.3761	48.1894	49.217	30.8453	33.0998	17.6799	10.2389	11.8819	6.89743	7.29327	6.62759	5.18821
PGTG_11320	0	0	0	0	0	27.4138	0	0	0	19.6987	28.8252	42.3346	47.2249	18.9703	35.7898	46.57	46.4148	48.4185
PGTG_11499	0	0	0	0	0	8.73955	18.5773	0	28.6253	0	12.2517	8.99753	9.26408	4.83782	10.5313	8.66048	10.8802	11.3738
PGTG_11793	0	0	0	0	0	0	0	11.9921	6.99878	6.14079	8.98584	0	5.66219	3.54824	2.57468	6.65486	2.34095	4.76717
PGTG_11122	0	0	0	8.57778	0	0	8.42097	0	0	5.69287	0	0	16.7974	6.57885	4.77376	77.9597	101.013	67.3969
PGTG_10980	0	0	0	9.20343	4.5261	4.25085	9.03522	0	6.96156	12.2162	14.8967	17.5053	19.149	15.2939	12.8049	24.6726	14.8177	13.8303
PGTG_10981	0	0	0	0	0	0	0	0	9.99004	8.76559	0	0	1.61649	6.75319	2.45013	2.59067	1.51885	2.26822
PGTG_21817	0	0	0	5363.26	0	2064.3	881.357	2327.15	2704.55	2979.14	3196.89	2125.24	988.904	918.076	666.177	175.34	185.035	307.031
PGTG_11658	0	0	0	0	3.54555	0	0	4.67201	0	0	0	0	9.70608	8.29413	8.02455	21.6844	13.7632	18.5727
PGTG_11669	0	0	0	0	0	0	0	0	0	2.0315	1.98181	2.91118	4.87025	5.47789	5.39448	10.0076	27.3177	11.4344
PGTG_12102	0	0	0	20.9872	10.3212	19.387	20.6054	40.805	0	0	20.3838	29.9389	33.3951	13.4149	29.2025	39.7954	31.859	34.2414
PGTG_12108	0	0	0	12.9669	25.5076	0	12.7302	25.2098	9.80824	17.2121	16.7911	12.3317	12.6965	9.94543	4.81109	10.1741	7.45604	7.23755
PGTG_12110	0	0	0	10.9014	10.7222	15.1052	0	21.1938	0	36.1755	17.6452	10.3674	45.3642	34.8379	44.4913	42.7674	29.3359	40.2525
PGTG_12294	0	0	0	0	0	7.99064	16.9852	11.212	26.1723	34.4477	56.0084	0	27.5279	44.232	12.8383	18.0991	20.6915	18.5699
PGTG_12202	0	0	0	0	0	0	0	0	0	0	54.6851	0	41.35	35.9892	15.6687	92.0128	106.163	89.4217
PGTG_12257	0	0	0	0	2.46145	0	4.91352	3.24343	0	0	3.24045	2.38	3.67539	1.27956	0.464238	3.92716	0	0
PGTG_12418	0	0	0	26.3569	6.48095	18.2605	0	17.0808	9.9683	26.2396	12.7988	18.7995	14.5167	23.5847	17.1136	16.3719	17.8834	22.6328
PGTG_12344	0	0	0	8.17267	8.03838	15.0991	8.02324	5.29617	12.3638	5.42399	7.93695	0	11.0028	6.26813	1.5161	56.6436	41.7302	41.0548
PGTG_12469	0	0	0	0	11.631	43.6947	0	15.3281	0	47.0943	15.3141	22.4923	37.634	3.02353	8.77577	10.8248	19.039	25.3861
PGTG_20838	0	0	0	0	0	1.53613	3.26493	4.31038	2.51571	4.41441	17.2257	1.58148	10.99	19.1304	16.9662	22.6161	86.4401	23.133
PGTG_02834	0	0	0	0	4.74022	0	0	2.08202	2.4303	2.13227	1.04005	1.52779	1.17965	1.23206	1.49001	17.4366	69.6863	19.0369
PGTG_02940	0	0	0	107.805	97.1978	132.781	105.842	232.889	67.9542	119.255	46.5349	170.875	32.9881	27.5628	5.00006	10.5734	0.826519	3.85721
PGTG_02549	0	0	0	0	0	0	0	0	40.871	0	0	0	26.4611	13.8183	15.0404	17.6648	22.3699	23.1992
PGTG_02614	0	0	0	0	6.90942	0	0	9.10508	10.6273	27.9745	13.6451	20.0423	34.3923	37.7162	35.1871	77.1662	60.1054	72.3873
PGTG_02688	0	0	0	0	0	3.52282	7.48772	4.94267	0	15.1859	17.2834	14.5073	19.6032	22.424	25.4683	14.9612	15.2622	16.0463
PGTG_12964	0	0	0	41.0851	20.205	30.362	16.1336	26.6246	37.2926	10.9069	10.64	39.0728	3.01704	2.10071	3.81082	2.14909	2.07893	1.0584
PGTG_13019	0	0	0	0	0	6.58857	0	9.24448	0	0	9.23598	0	6.98377	3.64701	10.5854	9.32709	6.88998	7.34955
PGTG_12939	0	0	0	0	11.7477	11.0333	0	23.221	9.03456	7.92715	3.86661	17.0385	8.77119	3.05362	4.43155	6.24771	3.84602	5.12819
PGTG_13043	0	0	0	0	0	0	0	6.80137	0	0	0	4.99059	3.85359	2.68319	1.94698	5.48987	2.65532	3.1543
PGTG_13107	0	0	0	0	37.9221	35.6159	0	24.9909	0	0	12.484	18.3336	9.43972	14.7886	10.731	15.1258	15.0754	19.8647
PGTG_13227	0	0	0	26.8449	23.7634	22.3182	26.3535	24.3544	12.1834	17.8159	20.856	22.977	7.88513	15.0983	16.4335	16.8505	24.4506	16.8278
PGTG_13241	0	0	0	15.6872	46.2884	50.719	46.2038	71.165	59.3299	62.4707	30.4712	37.2972	11.5204	14.0375	5.82055	4.10287	1.80406	7.40889
PGTG_12675	0	0	0	0	10.1454	0	0	0	0	27.3854	60.1097	19.6193	63.1275	79.1184	116.734	55.3043	61.6838	91.2316
PGTG_13255	0	0	0	0	0	10.025	10.6543	0	0	0	3.51324	5.16049	1.32826	1.38727	1.00664	2.12879	2.49611	1.86382
PGTG_13399	0	0	0	0	6.60308	0	0	0	0	0	0	0	21.3637	12.0146	14.9453	21.07	20.0733	25.9417
PGTG_21929	0	0	0	0	0	0	0	0	15.8201	0	0	0	5.11997	2.67371	3.88021	45.1281	30.3058	39.511
[truncated: 4,081 more rows]
