# Supplementary material for: Divergent and convergent modes of interaction between wheat and Puccinia graminis f. sp. tritici isolates revealed by the comparative gene co-expression network and genome analyses
Source: BMC Genomics. 2017 Apr 12;18:291. doi: 10.1186/s12864-017-3678-6 (PMC5389088; doi:10.1186/s12864-017-3678-6)
Supplement: Supplementary file 5 — The file contains the estimates of Pearson correlation coefficients obtained for each gene or groups of genes from the same GO terms using the inter-isloate comparison of expression profiles. Table S7. Pearson correlation coefficients estimated for the same Pgt genes by comparing the expression values from the MCCFC datasets with those in the RKQQC dataset. Table S8. Pearson correlation coefficients estimated for the same wheat genes by comparing the expression values from the MCCFC datasets with those in the RKQQC dataset. Table S9. Pearson correlation coefficients estimated for the wheat GO terms by comparing expression values from the MCCFC datasets with those in the RKQQC dataset. Table S10. Pearson correlation coefficients estimated for the Pgt GO terms by comparing expression values from the MCCFC datasets with those in the RKQQC dataset. (XLSX 169 kb) [file 12864_2017_3678_MOESM5_ESM.xlsx]

## Sheet: Table S7
Table S7. Pearson correlation coefficient estimated for the same Pgt genes by comparing expression values from the MCCFC datasets with those in the RKQQC dataset.
shared rust genes between two networks	PCC of expression profiles	Gene type
PGTG_09054	0.9591	-
PGTG_09204	0.9391	effector
PGTG_01304	0.9375	-
PGTG_08533	0.9269	effector
PGTG_13454	0.9038	effector
PGTG_18238	0.8986	effector
PGTG_14813	0.8979	-
PGTG_10151	0.8948	-
PGTG_03882	0.893	-
PGTG_16798	0.8911	effector
PGTG_17547	0.8902	effector
PGTG_06244	0.8873	effector
PGTG_12124	0.8811	effector
PGTG_12354	0.8793	effector
PGTG_17617	0.8783	-
PGTG_08529	0.8776	effector
PGTG_14944	0.8742	-
PGTG_08701	0.8736	-
PGTG_20437	0.8714	-
PGTG_04480	0.8706	-
PGTG_14970	0.869	-
PGTG_16669	0.8677	effector
PGTG_17173	0.8674	effector
PGTG_05101	0.8671	effector
PGTG_11217	0.867	-
PGTG_15103	0.8641	-
PGTG_01869	0.8637	effector
PGTG_11318	0.8619	-
PGTG_13537	0.861	effector
PGTG_14319	0.8607	effector
PGTG_15249	0.8601	-
PGTG_08189	0.8598	-
PGTG_00124	0.8585	-
PGTG_13239	0.8578	-
PGTG_01055	0.8564	-
PGTG_03322	0.8557	-
PGTG_07129	0.8546	-
PGTG_00669	0.8545	-
PGTG_08311	0.8535	-
PGTG_17076	0.8534	-
PGTG_08182	0.8525	-
PGTG_07244	0.8513	effector
PGTG_14091	0.8493	effector
PGTG_21720	0.8484	effector
PGTG_19996	0.8482	-
PGTG_08551	0.8477	-
PGTG_07938	0.8467	effector
PGTG_08705	0.8442	-
PGTG_10538	0.8439	effector
PGTG_00637	0.8418	effector
PGTG_05051	0.8414	effector
PGTG_01894	0.8398	effector
PGTG_01346	0.8377	effector
PGTG_22392	0.8372	-
PGTG_18681	0.8368	-
PGTG_05256	0.8349	effector
PGTG_15606	0.8348	-
PGTG_00074	0.8319	-
PGTG_06276	0.8308	-
PGTG_06698	0.8288	effector
PGTG_14988	0.8263	-
PGTG_08644	0.8257	effector
PGTG_16001	0.8252	-
PGTG_00475	0.8239	effector
PGTG_17785	0.8233	-
PGTG_20256	0.823	-
PGTG_03432	0.8214	-
PGTG_00058	0.8204	-
PGTG_18244	0.8199	effector
PGTG_01920	0.818	-
PGTG_06910	0.8176	effector
PGTG_14845	0.8144	-
PGTG_16260	0.8104	-
PGTG_03874	0.8092	-
PGTG_19260	0.8081	-
PGTG_06188	0.8072	-
PGTG_20798	0.8055	-
PGTG_13265	0.805	effector
PGTG_11239	0.8045	effector
PGTG_13212	0.8009	effector
PGTG_16500	0.7996	-
PGTG_14399	0.7993	-
PGTG_08303	0.799	effector
PGTG_04816	0.7969	-
PGTG_18421	0.7942	-
PGTG_04476	0.7913	effector
PGTG_09384	0.7852	-
PGTG_12215	0.785	effector
PGTG_17549	0.7841	effector
PGTG_16033	0.7837	-
PGTG_18598	0.7823	-
PGTG_17359	0.7801	effector
PGTG_22373	0.7793	-
PGTG_03590	0.7792	effector
PGTG_06592	0.7788	-
PGTG_08638	0.7788	effector
PGTG_09120	0.7786	effector
PGTG_14827	0.7784	-
PGTG_00167	0.7771	-
PGTG_17260	0.7771	-
PGTG_06309	0.7769	-
PGTG_09044	0.7756	-
PGTG_08755	0.774	-
PGTG_07327	0.772	-
PGTG_20109	0.7719	-
PGTG_00497	0.7706	-
PGTG_05931	0.7696	-
PGTG_20107	0.7676	effector
PGTG_17509	0.7661	-
PGTG_01392	0.7645	-
PGTG_05675	0.7623	effector
PGTG_18849	0.7615	-
PGTG_01888	0.7606	effector
PGTG_15467	0.7598	effector
PGTG_12905	0.7581	-
PGTG_02045	0.756	-
PGTG_17720	0.756	-
PGTG_09114	0.7546	effector
PGTG_14369	0.7518	effector
PGTG_08553	0.7513	-
PGTG_06264	0.7512	-
PGTG_03655	0.7494	-
PGTG_21658	0.7491	-
PGTG_03447	0.7467	-
PGTG_07260	0.746	effector
PGTG_03067	0.7453	effector
PGTG_06431	0.7447	-
PGTG_04947	0.7439	-
PGTG_03549	0.7435	-
PGTG_02028	0.7432	-
PGTG_14757	0.7429	-
PGTG_14522	0.7427	-
PGTG_16569	0.7416	effector
PGTG_18437	0.7393	-
PGTG_01676	0.7392	-
PGTG_14371	0.7388	-
PGTG_21741	0.7382	-
PGTG_11281	0.7374	-
PGTG_00036	0.7336	-
PGTG_05268	0.7333	-
PGTG_03708	0.7331	effector
PGTG_07271	0.7329	effector
PGTG_09252	0.732	-
PGTG_20603	0.7306	-
PGTG_05198	0.7305	-
PGTG_15237	0.7287	-
PGTG_07136	0.7278	-
PGTG_07316	0.7274	-
PGTG_10903	0.7262	-
PGTG_03293	0.7252	-
PGTG_08587	0.725	-
PGTG_12661	0.7246	-
PGTG_02723	0.7235	effector
PGTG_20691	0.7227	-
PGTG_07753	0.7218	-
PGTG_21084	0.7217	effector
PGTG_06207	0.7211	-
PGTG_16955	0.7209	-
PGTG_17999	0.7201	-
PGTG_16132	0.7199	-
PGTG_09997	0.7193	-
PGTG_00834	0.718	-
PGTG_13814	0.717	-
PGTG_16793	0.717	effector
PGTG_00759	0.7163	effector
PGTG_08785	0.7163	-
PGTG_01133	0.716	-
PGTG_04144	0.7143	effector
PGTG_03144	0.7136	-
PGTG_14706	0.713	-
PGTG_00549	0.7127	-
PGTG_07705	0.7123	-
PGTG_15038	0.7119	effector
PGTG_08617	0.7117	effector
PGTG_17780	0.7107	-
PGTG_15664	0.7084	-
PGTG_01956	0.707	-
PGTG_09759	0.7066	-
PGTG_06328	0.7045	effector
PGTG_14441	0.7043	effector
PGTG_03333	0.7041	effector
PGTG_03506	0.7017	-
PGTG_14647	0.6997	-
PGTG_17055	0.6989	effector
PGTG_05266	0.6982	-
PGTG_07196	0.6943	-
PGTG_00436	0.6941	-
PGTG_00285	0.6934	-
PGTG_02688	0.693	-
PGTG_10591	0.6919	-
PGTG_22436	0.6919	-
PGTG_10774	0.6916	-
PGTG_18499	0.6916	effector
PGTG_08430	0.691	-
PGTG_08666	0.691	-
PGTG_00868	0.6907	-
PGTG_16486	0.6901	effector
PGTG_08059	0.69	effector
PGTG_03349	0.6897	-
PGTG_00639	0.6886	effector
PGTG_01226	0.6879	-
PGTG_18409	0.6867	-
PGTG_19017	0.6866	-
PGTG_02408	0.6862	effector
PGTG_12200	0.6853	-
PGTG_07825	0.6842	effector
PGTG_09428	0.6842	-
PGTG_16872	0.683	effector
PGTG_16913	0.6829	-
PGTG_07176	0.6822	-
PGTG_10749	0.682	-
PGTG_18576	0.6817	-
PGTG_10333	0.6814	-
PGTG_04895	0.6811	-
PGTG_19079	0.6811	-
PGTG_04200	0.6804	-
PGTG_00641	0.6799	effector
PGTG_15149	0.6794	-
PGTG_18190	0.679	-
PGTG_07079	0.6776	-
PGTG_10334	0.6772	effector
PGTG_22152	0.6771	-
PGTG_22567	0.6761	-
PGTG_15021	0.6757	effector
PGTG_10049	0.675	-
PGTG_09702	0.6748	-
PGTG_07026	0.6744	-
PGTG_15700	0.6737	-
PGTG_01408	0.6735	-
PGTG_04607	0.673	effector
PGTG_13847	0.6723	-
PGTG_12110	0.6698	-
PGTG_14442	0.6687	-
PGTG_08560	0.6686	-
PGTG_16227	0.6685	-
PGTG_13700	0.6683	-
PGTG_17020	0.6679	effector
PGTG_14866	0.6649	-
PGTG_07009	0.6647	effector
PGTG_09157	0.6645	-
PGTG_04861	0.6637	-
PGTG_07040	0.6636	-
PGTG_07809	0.6627	effector
PGTG_20022	0.6621	effector
PGTG_00863	0.6618	-
PGTG_13458	0.6616	effector
PGTG_18534	0.6616	-
PGTG_06587	0.6611	-
PGTG_17143	0.6606	-
PGTG_17670	0.6588	-
PGTG_02281	0.6583	-
PGTG_16954	0.6578	-
PGTG_11632	0.6571	-
PGTG_14814	0.6565	-
PGTG_07792	0.6556	-
PGTG_07265	0.6554	effector
PGTG_03481	0.6553	effector
PGTG_14955	0.6553	effector
PGTG_10863	0.6543	-
PGTG_09216	0.6523	-
PGTG_11180	0.6521	effector
PGTG_20839	0.6521	-
PGTG_13478	0.6514	effector
PGTG_01670	0.651	-
PGTG_01447	0.6505	-
PGTG_04450	0.6489	-
PGTG_14685	0.6486	effector
PGTG_16394	0.6426	-
PGTG_06006	0.6423	-
PGTG_01083	0.6413	effector
PGTG_00514	0.6404	-
PGTG_04452	0.6399	-
PGTG_10521	0.6399	-
PGTG_03459	0.6382	-
PGTG_09459	0.6377	-
PGTG_17192	0.6374	-
PGTG_02060	0.6362	-
PGTG_16741	0.6346	-
PGTG_21283	0.6346	-
PGTG_03604	0.6345	-
PGTG_04658	0.6337	-
PGTG_06467	0.6337	-
PGTG_18007	0.6336	-
PGTG_10746	0.6328	effector
PGTG_12293	0.6328	effector
PGTG_18418	0.6326	-
PGTG_05076	0.6325	effector
PGTG_22438	0.6315	-
PGTG_09471	0.6314	-
PGTG_17911	0.6302	-
PGTG_09773	0.6291	-
PGTG_02394	0.6287	-
PGTG_17073	0.6287	effector
PGTG_14986	0.6285	-
PGTG_04886	0.6279	effector
PGTG_21745	0.6278	-
PGTG_11481	0.6277	-
PGTG_17518	0.6271	effector
PGTG_10323	0.627	-
PGTG_18138	0.625	-
PGTG_12877	0.6241	effector
PGTG_10973	0.6238	-
PGTG_09099	0.6227	-
PGTG_09404	0.6227	-
PGTG_11531	0.6224	effector
PGTG_05473	0.6215	-
PGTG_14214	0.6213	-
PGTG_21278	0.6203	-
PGTG_12221	0.6192	-
PGTG_09325	0.6188	-
PGTG_11182	0.6186	effector
PGTG_03859	0.6185	effector
PGTG_22309	0.6177	-
PGTG_16629	0.6175	effector
PGTG_10539	0.6168	effector
PGTG_19146	0.6167	effector
PGTG_17066	0.6165	effector
PGTG_11028	0.6153	-
PGTG_07597	0.6151	-
PGTG_07159	0.6146	-
PGTG_07072	0.6144	effector
PGTG_02185	0.6138	effector
PGTG_04551	0.6133	-
PGTG_09874	0.6129	-
PGTG_01097	0.6127	-
PGTG_03883	0.6123	-
PGTG_14149	0.6123	effector
PGTG_09473	0.6112	effector
PGTG_16544	0.6106	-
PGTG_01123	0.6104	effector
PGTG_18448	0.6101	-
PGTG_20363	0.6092	-
PGTG_05901	0.609	-
PGTG_07102	0.6087	effector
PGTG_16995	0.606	-
PGTG_04691	0.6056	effector
PGTG_10025	0.6055	-
PGTG_00283	0.6031	-
PGTG_10949	0.6029	-
PGTG_16659	0.6028	-
PGTG_10562	0.6026	-
PGTG_10900	0.601	effector
PGTG_10570	0.6007	effector
PGTG_11005	0.6005	-
PGTG_13970	0.6004	-
PGTG_04147	0.5982	-
PGTG_20904	0.5978	-
PGTG_10224	0.5965	-
PGTG_17529	0.596	effector
PGTG_12844	0.5941	effector
PGTG_01487	0.5934	-
PGTG_08070	0.5917	-
PGTG_18680	0.5907	-
PGTG_03536	0.5903	-
PGTG_15468	0.5895	effector
PGTG_13859	0.5893	-
PGTG_14517	0.588	effector
PGTG_00491	0.5845	-
PGTG_08911	0.5832	effector
PGTG_00415	0.5822	effector
PGTG_09326	0.5813	effector
PGTG_08323	0.5811	effector
PGTG_10936	0.5809	-
PGTG_07695	0.5807	-
PGTG_06335	0.5804	-
PGTG_03806	0.58	-
PGTG_04039	0.5799	-
PGTG_10568	0.578	-
PGTG_13829	0.5775	effector
PGTG_07071	0.577	effector
PGTG_22374	0.5751	-
PGTG_02547	0.5748	-
PGTG_09763	0.5748	-
PGTG_07946	0.5737	-
PGTG_20577	0.5735	-
PGTG_00366	0.5723	effector
PGTG_11815	0.572	-
PGTG_03483	0.5714	effector
PGTG_12470	0.5712	-
PGTG_07310	0.5707	-
PGTG_10483	0.5707	effector
PGTG_17548	0.5689	effector
PGTG_03891	0.5686	-
PGTG_01746	0.5684	-
PGTG_00002	0.5676	-
PGTG_13816	0.5673	effector
PGTG_08247	0.5672	-
PGTG_00186	0.5662	-
PGTG_03989	0.5653	-
PGTG_00156	0.5652	effector
PGTG_10332	0.5652	effector
PGTG_22396	0.5651	-
PGTG_03586	0.565	-
PGTG_01231	0.5647	-
PGTG_21506	0.5645	-
PGTG_04784	0.5644	effector
PGTG_14736	0.5641	-
PGTG_01557	0.5634	-
PGTG_17166	0.5614	effector
PGTG_06256	0.5613	effector
PGTG_10143	0.5608	effector
PGTG_15827	0.5604	-
PGTG_03342	0.5597	-
PGTG_03455	0.5579	-
PGTG_12729	0.5565	-
PGTG_03288	0.5561	effector
PGTG_01781	0.555	-
PGTG_13227	0.5533	-
PGTG_13545	0.5507	-
PGTG_02789	0.5504	-
PGTG_00898	0.55	effector
PGTG_10593	0.55	-
PGTG_07325	0.5497	-
PGTG_01160	0.5496	-
PGTG_15486	0.5496	effector
PGTG_02990	0.5488	effector
PGTG_01271	0.5486	-
PGTG_08315	0.5484	-
PGTG_18961	0.5482	effector
PGTG_16989	0.5481	effector
PGTG_05390	0.5478	-
PGTG_14348	0.5466	effector
PGTG_09780	0.5463	-
PGTG_02033	0.546	-
PGTG_02867	0.5444	-
PGTG_08211	0.5432	-
PGTG_09561	0.5431	effector
PGTG_13827	0.543	effector
PGTG_00600	0.5416	-
PGTG_00649	0.5416	-
PGTG_14456	0.5407	-
PGTG_10653	0.538	-
PGTG_18572	0.5371	effector
PGTG_06964	0.5368	-
PGTG_15055	0.5366	-
PGTG_05628	0.5356	-
PGTG_17185	0.5355	-
PGTG_16765	0.5333	effector
PGTG_00654	0.5324	-
PGTG_01202	0.5323	effector
PGTG_21617	0.5323	-
PGTG_21168	0.5308	-
PGTG_00313	0.5302	-
PGTG_00498	0.5282	-
PGTG_03677	0.5276	-
PGTG_20981	0.5265	effector
PGTG_15314	0.5228	-
PGTG_12715	0.5176	-
PGTG_08349	0.5173	effector
PGTG_05166	0.5172	effector
PGTG_18193	0.5149	effector
PGTG_06491	0.5142	effector
PGTG_17131	0.514	effector
PGTG_09340	0.5124	-
PGTG_01616	0.5123	-
PGTG_02277	0.5109	-
PGTG_15192	0.5094	-
PGTG_09189	0.5087	-
PGTG_15061	0.5084	-
PGTG_07070	0.5057	effector
PGTG_07600	0.5057	-
PGTG_04650	0.5048	-
PGTG_01269	0.5041	-
PGTG_12469	0.5038	-
PGTG_15436	0.5034	effector
PGTG_02946	0.5029	-
PGTG_10580	0.5028	-
PGTG_22502	0.5014	-
PGTG_02614	0.5007	effector
PGTG_04950	0.5002	effector
PGTG_07214	0.4999	-
PGTG_02187	0.499	-
PGTG_07046	0.4984	-
PGTG_09703	0.4969	effector
PGTG_17906	0.4959	effector
PGTG_06701	0.4954	-
PGTG_08358	0.4954	effector
PGTG_15291	0.4944	-
PGTG_01744	0.4943	-
PGTG_21816	0.4938	-
PGTG_17724	0.4936	-
PGTG_04878	0.4933	-
PGTG_11906	0.4913	-
PGTG_18763	0.49	-
PGTG_12352	0.4868	-
PGTG_13411	0.4858	effector
PGTG_04645	0.4839	-
PGTG_14956	0.4827	effector
PGTG_01853	0.4826	-
PGTG_00860	0.4821	-
PGTG_12182	0.4821	-
PGTG_11320	0.4818	effector
PGTG_07743	0.4816	effector
PGTG_19581	0.481	effector
PGTG_02317	0.4806	effector
PGTG_12767	0.4798	-
PGTG_18419	0.4778	-
PGTG_20021	0.4766	effector
PGTG_12482	0.4738	effector
PGTG_14081	0.4728	effector
PGTG_00053	0.4706	effector
PGTG_14434	0.4698	-
PGTG_17784	0.4697	-
PGTG_04775	0.4696	effector
PGTG_22119	0.4696	-
PGTG_08842	0.4684	-
PGTG_14181	0.4682	-
PGTG_13043	0.466	-
PGTG_15507	0.4653	effector
PGTG_16105	0.4647	-
PGTG_03344	0.4642	-
PGTG_13788	0.4631	-
PGTG_17706	0.463	-
PGTG_17237	0.4611	-
PGTG_07940	0.459	-
PGTG_04883	0.4574	effector
PGTG_00495	0.4561	effector
PGTG_16161	0.4558	-
PGTG_08688	0.4541	-
PGTG_20764	0.452	-
PGTG_16535	0.4519	-
PGTG_05714	0.451	effector
PGTG_21305	0.4502	effector
PGTG_16647	0.4484	-
PGTG_02940	0.4447	effector
PGTG_05277	0.4445	-
PGTG_05881	0.444	-
PGTG_12618	0.4439	effector
PGTG_17171	0.4439	-
PGTG_08359	0.4432	effector
PGTG_02910	0.443	-
PGTG_02527	0.4419	-
PGTG_15008	0.4402	-
PGTG_03084	0.4399	-
PGTG_06906	0.4388	-
PGTG_14638	0.438	-
PGTG_18045	0.4376	-
PGTG_11916	0.4369	-
PGTG_12893	0.4365	-
PGTG_05583	0.4363	effector
PGTG_11199	0.4355	effector
PGTG_15882	0.4349	-
PGTG_17261	0.4339	-
PGTG_12305	0.4338	effector
PGTG_03914	0.4336	effector
PGTG_13241	0.43	effector
PGTG_17390	0.4291	effector
PGTG_16396	0.4277	-
PGTG_01422	0.4266	-
PGTG_07339	0.426	-
PGTG_07647	0.4254	-
PGTG_02160	0.4236	effector
PGTG_07199	0.4211	-
PGTG_22508	0.4189	-
PGTG_02152	0.4182	-
PGTG_13095	0.4172	-
PGTG_01323	0.4145	effector
PGTG_07820	0.4137	-
PGTG_19835	0.4131	-
PGTG_10913	0.4119	-
PGTG_17733	0.4099	effector
PGTG_18920	0.4099	-
PGTG_15616	0.4086	-
PGTG_12870	0.407	effector
PGTG_04244	0.406	effector
PGTG_01209	0.4035	effector
PGTG_17551	0.4031	-
PGTG_02206	0.4028	-
PGTG_21297	0.3969	effector
PGTG_08012	0.3964	effector
PGTG_08584	0.3957	-
PGTG_16449	0.3916	-
PGTG_22688	0.3895	-
PGTG_05095	0.3859	-
PGTG_21385	0.3819	-
PGTG_14762	0.3817	effector
PGTG_11506	0.381	-
PGTG_13933	0.3793	-
PGTG_05495	0.3778	-
PGTG_13456	0.3775	-
PGTG_17075	0.377	-
PGTG_21570	0.3768	-
PGTG_03039	0.3759	effector
PGTG_12524	0.3759	-
PGTG_02381	0.3739	effector
PGTG_10712	0.3722	effector
PGTG_07101	0.3713	effector
PGTG_12223	0.3683	effector
PGTG_20838	0.3653	-
PGTG_15520	0.3616	effector
PGTG_09502	0.3609	-
PGTG_01126	0.3592	-
PGTG_21891	0.359	-
PGTG_12294	0.3589	effector
PGTG_12620	0.358	-
PGTG_17820	0.3577	effector
PGTG_12130	0.3572	-
PGTG_06173	0.3569	-
PGTG_00889	0.3562	-
PGTG_19844	0.3541	effector
PGTG_02565	0.3537	-
PGTG_18137	0.3536	effector
PGTG_10172	0.3522	effector
PGTG_05224	0.3521	-
PGTG_07908	0.3512	-
PGTG_08611	0.3483	-
PGTG_05269	0.3459	effector
PGTG_07654	0.3419	effector
PGTG_11087	0.3374	-
PGTG_22261	0.3373	-
PGTG_13869	0.3351	-
PGTG_07834	0.3343	-
PGTG_21871	0.3343	-
PGTG_01602	0.3337	-
PGTG_11743	0.3326	-
PGTG_16143	0.3323	-
PGTG_09217	0.3316	-
PGTG_07268	0.3298	effector
PGTG_19842	0.329	effector
PGTG_04583	0.3247	-
PGTG_12424	0.324	-
PGTG_18065	0.3232	-
PGTG_06874	0.3209	effector
PGTG_04275	0.3196	effector
PGTG_21578	0.3156	effector
PGTG_04720	0.3155	-
PGTG_09928	0.3149	-
PGTG_13102	0.3146	effector
PGTG_04972	0.3132	-
PGTG_18809	0.3127	-
PGTG_17642	0.3116	-
PGTG_11010	0.3106	-
PGTG_07372	0.3101	-
PGTG_15131	0.3071	effector
PGTG_13101	0.3036	effector
PGTG_07544	0.3019	effector
PGTG_13954	0.3019	-
PGTG_12102	0.3015	-
PGTG_12739	0.3011	-
PGTG_18028	0.301	-
PGTG_08208	0.2988	-
PGTG_17839	0.2983	-
PGTG_02271	0.298	-
PGTG_10480	0.2973	-
PGTG_03542	0.2967	-
PGTG_16455	0.2931	-
PGTG_04058	0.293	-
PGTG_13507	0.293	effector
PGTG_16168	0.292	-
PGTG_03341	0.2905	-
PGTG_16038	0.2898	effector
PGTG_01933	0.2887	-
PGTG_06308	0.2875	-
PGTG_06381	0.286	-
PGTG_10504	0.2849	-
PGTG_09772	0.2847	-
PGTG_09700	0.2835	-
PGTG_18848	0.2834	-
PGTG_17128	0.2821	-
PGTG_01726	0.2791	effector
PGTG_05249	0.2763	effector
PGTG_20330	0.2759	effector
PGTG_21327	0.2744	-
PGTG_18313	0.274	effector
PGTG_13798	0.2733	-
PGTG_06436	0.2717	-
PGTG_06561	0.2704	-
PGTG_19436	0.2704	-
PGTG_16112	0.2688	-
PGTG_18049	0.2687	effector
PGTG_19886	0.2655	-
PGTG_03786	0.2648	effector
PGTG_07275	0.2639	effector
PGTG_22590	0.2637	-
PGTG_15327	0.2621	-
PGTG_19401	0.2607	effector
PGTG_17673	0.2606	-
PGTG_04986	0.2585	-
PGTG_13447	0.2582	effector
PGTG_05118	0.2567	effector
PGTG_06860	0.2552	effector
PGTG_22364	0.2523	effector
PGTG_18194	0.249	-
PGTG_11937	0.2476	-
PGTG_11420	0.2441	-
PGTG_12708	0.2424	-
PGTG_18784	0.2418	-
PGTG_16890	0.2408	-
PGTG_15641	0.2406	-
PGTG_15381	0.2402	-
PGTG_06268	0.2401	effector
PGTG_17095	0.2392	-
PGTG_17722	0.2362	-
PGTG_15625	0.2357	-
PGTG_13219	0.2337	effector
PGTG_01775	0.2317	effector
PGTG_06217	0.2294	-
PGTG_01915	0.2279	effector
PGTG_13937	0.2272	-
PGTG_09750	0.2249	-
PGTG_17805	0.2249	effector
PGTG_17088	0.2235	-
PGTG_14228	0.2233	-
PGTG_09336	0.2217	effector
PGTG_21648	0.2202	-
PGTG_21415	0.2147	-
PGTG_16240	0.2111	effector
PGTG_12675	0.2081	effector
PGTG_12869	0.2068	-
PGTG_13876	0.2033	-
PGTG_06382	0.2032	-
PGTG_10534	0.2013	-
PGTG_17254	0.2013	-
PGTG_17129	0.1946	-
PGTG_00486	0.192	-
PGTG_13573	0.1916	-
PGTG_17453	0.1896	-
PGTG_13399	0.1872	-
PGTG_08221	0.1851	-
PGTG_09337	0.1838	-
PGTG_12623	0.1781	-
PGTG_13832	0.1777	-
PGTG_18270	0.1719	-
PGTG_00967	0.1687	effector
PGTG_18253	0.1657	-
PGTG_07238	0.1654	-
PGTG_10980	0.1647	-
PGTG_00970	0.1608	effector
PGTG_12532	0.1589	-
PGTG_20274	0.1566	-
PGTG_19005	0.1526	-
PGTG_21892	0.1522	-
PGTG_20364	0.1518	-
PGTG_12961	0.1512	-
PGTG_22193	0.1496	-
PGTG_08260	0.1474	effector
PGTG_14143	0.1445	effector
PGTG_17905	0.1424	-
PGTG_03805	0.1384	-
PGTG_13019	0.1355	-
PGTG_04963	0.1331	-
PGTG_21471	0.1327	-
PGTG_08476	0.1317	-
PGTG_21315	0.1291	-
PGTG_19139	0.129	-
PGTG_08477	0.1265	-
PGTG_10735	0.1212	-
PGTG_00977	0.1143	effector
PGTG_08062	0.1125	-
PGTG_09868	0.111	-
PGTG_17334	0.1105	-
PGTG_03023	0.1086	-
PGTG_19839	0.1077	-
PGTG_17451	0.1076	-
PGTG_16597	0.1018	effector
PGTG_14446	0.1002	-
PGTG_19242	0.099	-
PGTG_06423	0.0965	-
PGTG_12964	0.0949	-
PGTG_16099	0.0944	-
PGTG_00594	0.0931	-
PGTG_17461	0.091	effector
PGTG_17849	0.0907	-
PGTG_00962	0.0885	-
PGTG_15574	0.0857	-
PGTG_11665	0.0835	-
PGTG_19614	0.0801	effector
PGTG_12325	0.0784	effector
PGTG_10920	0.0778	-
PGTG_18513	0.0777	effector
PGTG_13255	0.0716	-
PGTG_11122	0.0713	-
PGTG_14043	0.0697	-
PGTG_02089	0.0677	-
PGTG_22558	0.0635	effector
PGTG_08556	0.06	-
PGTG_16866	0.0582	-
PGTG_21817	0.056	-
PGTG_19611	0.0535	-
PGTG_19073	0.0528	-
PGTG_15450	0.0513	-
PGTG_09490	0.0506	-
PGTG_18367	0.0502	-
PGTG_06209	0.0501	-
PGTG_06970	0.0472	-
PGTG_13825	0.0462	effector
PGTG_02368	0.0456	-
PGTG_20122	0.0429	-
PGTG_18663	0.0424	-
PGTG_19616	0.0423	-
PGTG_05573	0.0343	-
PGTG_13260	0.0341	-
PGTG_12116	0.0309	-
PGTG_07849	0.0295	-
PGTG_16521	0.029	-
PGTG_18854	0.0285	-
PGTG_18269	0.0272	effector
PGTG_03774	0.0266	-
PGTG_02761	0.0229	-
PGTG_12108	0.0188	-
PGTG_04259	0.0123	-
PGTG_21776	0.0105	-
PGTG_05467	0.0085	-
PGTG_03790	0.0075	-
PGTG_14675	0.0046	-
PGTG_19613	0.0031	effector
PGTG_10303	-0.0032	-
PGTG_17350	-0.0067	-
PGTG_19224	-0.0095	-
PGTG_09041	-0.0214	-
PGTG_04795	-0.0246	-
PGTG_09029	-0.0251	-
PGTG_17835	-0.0253	-
PGTG_19451	-0.0267	-
PGTG_19706	-0.031	-
PGTG_13448	-0.0315	-
PGTG_15526	-0.0316	-
PGTG_18546	-0.0359	-
PGTG_01085	-0.036	-
PGTG_01788	-0.036	-
PGTG_15868	-0.0423	-
PGTG_00525	-0.0457	-
PGTG_10328	-0.0466	-
PGTG_16005	-0.0466	-
PGTG_10710	-0.0534	effector
PGTG_19246	-0.0539	-
PGTG_05062	-0.0549	effector
PGTG_06100	-0.055	-
PGTG_17247	-0.056	-
PGTG_11235	-0.0576	-
PGTG_14760	-0.0586	-
PGTG_19535	-0.0618	-
PGTG_20934	-0.0637	-
PGTG_15488	-0.0656	-
PGTG_11108	-0.0677	-
PGTG_14111	-0.0678	effector
PGTG_00467	-0.0697	-
PGTG_12222	-0.0734	-
PGTG_11915	-0.0754	-
PGTG_16778	-0.0763	-
PGTG_11793	-0.079	-
PGTG_11353	-0.0793	-
PGTG_13509	-0.0809	effector
PGTG_06375	-0.0832	-
PGTG_14367	-0.0902	-
PGTG_16293	-0.0934	-
PGTG_16188	-0.0935	-
PGTG_02139	-0.095	-
PGTG_01843	-0.1009	-
PGTG_18868	-0.1021	-
PGTG_03248	-0.1026	effector
PGTG_07201	-0.1037	-
PGTG_07655	-0.1053	effector
PGTG_18851	-0.1089	-
PGTG_00256	-0.1162	-
PGTG_12418	-0.1169	-
PGTG_19828	-0.1174	-
PGTG_20650	-0.1199	-
PGTG_12699	-0.1242	-
PGTG_12523	-0.1278	-
PGTG_03746	-0.1288	-
PGTG_06284	-0.1342	-
PGTG_17842	-0.1358	-
PGTG_22124	-0.1373	-
PGTG_21661	-0.1439	effector
PGTG_04270	-0.1457	-
PGTG_14079	-0.1489	effector
PGTG_22447	-0.1542	effector
PGTG_10641	-0.1601	effector
PGTG_14635	-0.164	-
PGTG_19247	-0.1655	-
PGTG_18855	-0.1656	-
PGTG_13787	-0.1748	-
PGTG_00729	-0.1863	-
PGTG_12939	-0.1902	-
PGTG_12257	-0.1916	-
PGTG_18619	-0.1963	-
PGTG_08763	-0.2014	-
PGTG_09006	-0.2037	-
PGTG_10981	-0.2086	-
PGTG_12344	-0.2098	-
PGTG_13966	-0.2119	-
PGTG_04535	-0.2185	-
PGTG_16113	-0.2233	-
PGTG_18151	-0.2279	-
PGTG_19143	-0.2364	-
PGTG_06337	-0.2375	-
PGTG_14790	-0.2383	-
PGTG_14185	-0.2414	-
PGTG_05891	-0.2419	-
PGTG_04722	-0.2447	-
PGTG_18824	-0.2447	-
PGTG_18515	-0.2491	-
PGTG_03645	-0.2495	effector
PGTG_12569	-0.2541	-
PGTG_06295	-0.2558	-
PGTG_14433	-0.2573	effector
PGTG_02287	-0.2636	-
PGTG_06171	-0.2737	effector
PGTG_16874	-0.2881	-
PGTG_15338	-0.2941	-
PGTG_16527	-0.3025	-
PGTG_19435	-0.3031	-
PGTG_00483	-0.3131	-
PGTG_06371	-0.3237	-
PGTG_17387	-0.3243	-
PGTG_05283	-0.325	-
PGTG_17608	-0.331	-
PGTG_13614	-0.3318	-
PGTG_19290	-0.3499	-
PGTG_02962	-0.3516	-
PGTG_00870	-0.3521	-
PGTG_18235	-0.3555	-
PGTG_17725	-0.3609	effector
PGTG_02211	-0.3702	effector
PGTG_04973	-0.3749	-
PGTG_01215	-0.3762	effector
PGTG_22689	-0.3864	-
PGTG_19987	-0.4287	-
PGTG_07192	-0.4301	-
PGTG_22672	-0.4337	-
PGTG_03485	-0.4379	effector
PGTG_19438	-0.4809	-
PGTG_00847	-0.4852	-
PGTG_17069	-0.4886	-
PGTG_20074	-0.5136	-
PGTG_08325	-0.5268	-
PGTG_21012	-0.5292	-
PGTG_09358	-0.5431	-

## Sheet: Table S8
Table S8. Pearson correlation coefficient estimated for the same wheat genes by comparing expression values from the MCCFC datasets with those in the RKQQC dataset.
Shared wheat genes between two networks	PCC of expression profiles
TRAES_1BS_998F2E806	0.9811
TRAES_2BL_F95E57A0C	0.9791
TRAES_3DS_83BDA25F1	0.9744
TRAES_5DL_1522B03F7	0.9716
TRAES_3B_93FDD1A7E	0.9674
TRAES_5DL_548E591F2	0.9674
TRAES_3AL_1C6913A32	0.9607
TRAES_3DS_71052A06E	0.9591
TRAES_1DS_9AE5A76AC	0.9581
TRAES_5DL_E65A9FF9B	0.9574
TRAES_2BS_1121B9F36	0.9561
TRAES_7BL_C02327782	0.9555
TRAES_5DL_5BDB79C19	0.9547
TRAES_7BL_5A5A096A41	0.9542
TRAES_4BL_435962C5D	0.9537
TRAES_5DL_94F2D0C73	0.9507
TRAES_1DL_913BDF4D5	0.9492
TRAES_7DL_85A6FC0F2	0.9468
TRAES_1BL_25B8AB99E	0.9467
TRAES_3B_406A8C51B	0.944
TRAES_7DL_6F30AD134	0.9437
TRAES_4AL_D00AB8CFA	0.943
TRAES_5BL_670E18DA7	0.9422
TRAES_1AL_EB4C95189	0.942
TRAES_7DL_BDD45DB24	0.9408
TRAES_5DL_F4D2FB18B	0.9397
TRAES_5BL_F04D996B2	0.9384
TRAES_1DL_696E3F6A2	0.9366
TRAES_2DS_698DAD811	0.9366
TRAES_5AL_184816E9D	0.9363
TRAES_3B_487986029	0.9361
TRAES_4BL_FE7A22D40	0.9352
TRAES_2DS_383E47FC6	0.935
TRAES_7AL_AF0405238	0.9336
TRAES_5BL_B13FC8690	0.9317
TRAES_5AL_FA3033A40	0.9314
TRAES_5BL_6C7389D01	0.9314
TRAES_5AS_81202BD88	0.9304
TRAES_3B_E8C1C95A7	0.9298
TRAES_5AS_7E93CEA52	0.9295
TRAES_5AL_A9C9D731A	0.9288
TRAES_5DL_017B20CCA	0.9282
TRAES_5AL_458304B7F	0.9273
TRAES_1BL_EA5237F37	0.9259
TRAES_7BL_CD7564E75	0.9258
TRAES_2AL_D31914DE6	0.9251
TRAES_4DS_5A7ABE019	0.9233
TRAES_5BL_9059C131F	0.9226
TRAES_6BL_ED40C8806	0.9222
TRAES_4BL_8A2B296CE	0.9211
TRAES_3AS_5A0EB37C5	0.921
TRAES_7DL_1A45BDE27	0.92
TRAES_7DS_BE6F1B68F	0.9197
TRAES_5AL_55D7BFD57	0.9194
TRAES_5AS_D62D1952A	0.9184
TRAES_2DL_36E87BA3F	0.9183
TRAES_5DS_72806EF00	0.9177
TRAES_3AL_F067BB20E	0.9175
TRAES_4BL_2FD6A0AC5	0.9167
TRAES_2DL_F2B6DADAE1	0.9165
TRAES_2AL_4A973896C	0.9159
TRAES_1DS_0BC03E2A6	0.9143
TRAES_3AL_9DF250DD8	0.9143
TRAES_3DS_E86699D80	0.914
TRAES_2BS_9DCC9CC7A	0.9128
TRAES_5BL_209D4B5DC	0.9126
TRAES_1AL_A40D123CB	0.9119
TRAES_2AL_FA6A3742F	0.9111
TRAES_6DL_C215BACFD	0.9106
TRAES_6AS_E2498176A	0.9101
TRAES_5DS_7722ED6BA	0.9093
TRAES_3AL_E1F2719C7	0.9092
TRAES_1DL_23D036A85	0.9091
TRAES_6BL_724171B65	0.909
TRAES_3AL_7E826C47E	0.9089
TRAES_1BS_FD6D1A66A	0.9088
TRAES_1DL_49EA4FCD8	0.9088
TRAES_5BL_6CEDB18D3	0.9088
TRAES_1AS_838E31709	0.9083
TRAES_1AS_2D57359FC	0.9076
TRAES_3AS_EFA602E28	0.9073
TRAES_3B_A8DC3A564	0.9064
TRAES_6AL_8DB98B204	0.9063
TRAES_6AL_A0A31AA9F	0.9054
TRAES_1DS_87CA06255	0.905
TRAES_3AL_55170A66E	0.9049
TRAES_5DL_35E6E680B	0.9049
TRAES_6AS_ADAA9BF62	0.904
TRAES_6AL_27C295D7A	0.9039
TRAES_3B_FE414B631	0.9038
TRAES_4BL_D48F5C1B6	0.9036
TRAES_2BS_95DDA9F54	0.9033
TRAES_4BL_7218E92D7	0.9028
TRAES_5BL_557B0C330	0.9025
TRAES_5DL_AC7C885A0	0.902
TRAES_2BL_453EDDB30	0.9019
TRAES_3AL_4EC74A033	0.9014
TRAES_2AS_76D816EE4	0.9011
TRAES_5DL_97433B3A2	0.9004
TRAES_1DL_70725EF89	0.9002
TRAES_3B_6EA05085F	0.9002
TRAES_2AL_E4B863BDB	0.9
TRAES_5BL_775E720CC	0.8999
TRAES_3B_55826B557	0.8998
TRAES_5DL_7FCDB59F2	0.8995
TRAES_5AL_CBEC2B9AD	0.8994
TRAES_3DS_29943C262	0.8985
TRAES_7BL_44D3E9E5B	0.8985
TRAES_6DL_1E6F60FA6	0.8983
TRAES_4BL_FF33CA4DE	0.8975
TRAES_6AS_FDAB8AF16	0.8971
TRAES_4AL_BE1AD302B	0.8961
TRAES_3AL_9C6137DAE	0.8957
TRAES_1BL_A7A6C5DB1	0.8945
TRAES_7DL_1ED6863DA	0.8945
TRAES_4BS_7111CD9721	0.8941
TRAES_6BL_8E27002C6	0.8937
TRAES_2AL_DC3904667	0.8936
TRAES_6AL_0681B2C3D	0.8935
TRAES_6BL_2077548C0	0.8934
TRAES_3AL_BF8266724	0.8932
TRAES_3B_AD433AE06	0.8931
TRAES_4BL_A92ED7FC6	0.8931
TRAES_4AL_1CC60316B	0.8929
TRAES_3AS_52C1D8E52	0.8927
TRAES_2DS_F947457A4	0.8924
TRAES_4DS_C6648E862	0.8923
TRAES_3DL_19DFB0DBE	0.8922
TRAES_6DL_30F715B53	0.892
TRAES_7BS_A17E3A1E2	0.8919
TRAES_7BL_90719F198	0.8917
TRAES_6DL_0A0ABD677	0.8915
TRAES_4BS_6EAD366CD	0.8905
TRAES_3AS_4C4673A12	0.8901
TRAES_6AS_883546603	0.8898
TRAES_7AL_6D1591847	0.8898
TRAES_3B_4B480BFB0	0.8897
TRAES_4BS_895114858	0.8894
TRAES_7AL_E48B8530F	0.8893
TRAES_1AL_F18EC96DF	0.8885
TRAES_6BL_22DCB4C2A	0.888
TRAES_7AL_628860F14	0.8874
TRAES_2DL_1AF45DD78	0.8872
TRAES_3B_2A4B70779	0.887
TRAES_4DS_747D5D3CA	0.8866
TRAES_6DL_2DED4D360	0.8864
TRAES_5BL_776CDD034	0.8859
TRAES_7AL_3518CAFAC	0.8858
TRAES_2AL_6A8D574C4	0.8856
TRAES_3DS_5FA3D5EF4	0.8852
TRAES_5AL_3EED2020C	0.8852
TRAES_5AL_B33C7B80F	0.8849
TRAES_1AL_0C41C44B1	0.8844
TRAES_7DL_2499C3977	0.8842
TRAES_3AL_C134C28BC	0.8834
TRAES_4BL_A5672448D	0.8832
TRAES_2DL_F2D3DED15	0.8828
TRAES_5AS_7571033CD	0.8828
TRAES_4DS_88CAB85BF	0.8823
TRAES_3B_6EA05085F	0.8822
TRAES_7AS_0F7738049	0.882
TRAES_5AL_E3F2E3C4C	0.8814
TRAES_2DL_9A0F096AD	0.8812
TRAES_5AL_B65EF5518	0.8812
TRAES_5AL_BDC9E2142	0.8807
TRAES_6BL_C64C879EF	0.8801
TRAES_5BL_FCF62F21B	0.88
TRAES_1AL_F0C907DA1	0.8794
TRAES_7AS_D0A89CDD4	0.879
TRAES_6DL_38474B3B9	0.8789
TRAES_1BL_CDB5E50C2	0.8787
TRAES_4AL_797E2E58E	0.8786
TRAES_1AL_480E5DC12	0.8781
TRAES_5AS_F0A90707C	0.8779
TRAES_5DL_04CC4D3CD	0.8779
TRAES_7AL_8481A6FD7	0.8776
TRAES_2DL_41EF8C485	0.8767
TRAES_6AL_FDF023AF6	0.8766
TRAES_3AL_16705CE25	0.8764
TRAES_1AL_CA17722B6	0.8762
TRAES_6DL_FDD2AE6F4	0.876
TRAES_1DS_3F43D98D3	0.8759
TRAES_7BL_C99BF5CA9	0.8759
TRAES_7BL_CA98655DC	0.8758
TRAES_7DS_B671A4EAD	0.8757
TRAES_7DS_FCBAEE593	0.8757
TRAES_3DS_9C9E4D8E3	0.8755
TRAES_1BL_46FB3D95E	0.8754
TRAES_5DL_CE48C5E39	0.8753
TRAES_3AS_CBB5F7EB6	0.8751
TRAES_4DS_C5E6E623F	0.8748
TRAES_2AL_660616C44	0.874
TRAES_4AL_FB6127E85	0.874
TRAES_2BL_A0786494A	0.8739
TRAES_1AS_8081178CD	0.8732
TRAES_3AL_3399B4022	0.8732
TRAES_3B_0E2257A61	0.8732
TRAES_6AL_9B7298275	0.8731
TRAES_5DL_CCFE9C1D9	0.8729
TRAES_4BL_C3C6C11C4	0.8725
TRAES_3DL_7A7D07B83	0.8724
TRAES_2AS_DA95251B3	0.8723
TRAES_6BS_E263CD619	0.8722
TRAES_6DL_17F260139	0.8717
TRAES_6BL_B0DF8AAC2	0.871
TRAES_4AL_1CF27EAE5	0.8708
TRAES_7AS_4B8075360	0.8706
TRAES_7AS_CB5D9508E	0.87
TRAES_4DS_8A0EF8E54	0.8699
TRAES_2DL_E46C89DD8	0.8698
TRAES_7AL_EA6B88D3F	0.8698
TRAES_7BL_C7FAF31A7	0.8696
TRAES_5BL_AA5911949	0.8694
TRAES_6AL_54260E477	0.8694
TRAES_4DS_73EDF4469	0.8693
TRAES_4BL_FB935AD6C	0.869
TRAES_1AL_68A9B5A25	0.8689
TRAES_3B_62C323792	0.8689
TRAES_3DL_ED4F942B4	0.8688
TRAES_4DS_843433D91	0.8688
TRAES_7AS_08AEBE00A	0.8687
TRAES_7BL_E67311208	0.8684
TRAES_3AS_2943E5667	0.8683
TRAES_1AL_389AEC45B	0.8682
TRAES_3AL_1323B5BEF	0.868
TRAES_4BL_1E02E04E7	0.8669
TRAES_5BL_CA33BB947	0.8669
TRAES_4DS_C23239E6A	0.8665
TRAES_4DS_C0FDDD0D0	0.8663
TRAES_4AL_8127FEE55	0.8661
TRAES_2DS_38ABD9CF4	0.8658
TRAES_3B_FECD6E25B	0.8658
TRAES_6BL_89CD6BD3C	0.8658
TRAES_4BL_097D9E8A8	0.8657
TRAES_2BL_964FC881C	0.8654
TRAES_2DS_9F6EA1670	0.8647
TRAES_2AL_4A57436D3	0.8646
TRAES_7BS_02428324D	0.8645
TRAES_3AL_42687C0AF	0.8643
TRAES_3B_AEE2B3054	0.8643
TRAES_5AL_D0BA14BFB	0.8643
TRAES_6DL_CBB68FB17	0.8642
TRAES_3DL_A1872A74D	0.864
TRAES_5AL_4ACF1AEBB	0.864
TRAES_6BL_7BDE0FC18	0.864
TRAES_7DL_C4A5DCDDA	0.8638
TRAES_3B_8D1DAA8DE	0.8636
TRAES_3DL_A6F32E158	0.8633
TRAES_3B_AE7851A5F	0.863
TRAES_1BS_EB61B4270	0.8619
TRAES_2DL_7D29102FB	0.8618
TRAES_2DL_B37EC8078	0.8618
TRAES_5BL_B6051DD37	0.8618
TRAES_5DL_9DC4F750A	0.8614
TRAES_2AL_E4311E0BD	0.86
TRAES_7BS_8A4A052DF	0.86
TRAES_3AL_FF45EE896	0.8596
TRAES_3AL_335A99F4D	0.859
TRAES_5AL_F490CE585	0.859
TRAES_3AS_7CD4832F2	0.8586
TRAES_7DL_1D415A4CF	0.8578
TRAES_4DS_732407927	0.857
TRAES_4BL_D39667E47	0.8566
TRAES_5DS_0F8293B77	0.8566
TRAES_5AL_F490CE585	0.8564
TRAES_7DL_35DFF1FCF	0.8563
TRAES_2BL_C7941CDEA	0.8562
TRAES_3AL_CA1E25140	0.8557
TRAES_6DL_53C8D0FAA	0.8555
TRAES_5BL_1667563F2	0.8554
TRAES_1AL_2039E0912	0.8552
TRAES_3DL_E7E17D8A9	0.8552
TRAES_4AL_AB6E461A5	0.8546
TRAES_5BL_FA3E0DB03	0.8544
TRAES_6BL_65890AF48	0.8544
TRAES_5AS_A3FC59D8D	0.8543
TRAES_7AL_5427988BA	0.8537
TRAES_5AL_04D3E97F0	0.8535
TRAES_4BL_821C2037B	0.8534
TRAES_2BL_FCAE67A28	0.853
TRAES_7DL_58DDB90E3	0.853
TRAES_2AS_1E76C16FF	0.8525
TRAES_7AS_B41472279	0.8523
TRAES_2AS_BE8D336DB	0.8522
TRAES_2AL_5BDE410D1	0.852
TRAES_2AL_A9D390619	0.8519
TRAES_7DL_E585517CC	0.8518
TRAES_7DL_1A46C6743	0.8515
TRAES_2BS_0D1935045	0.8514
TRAES_2DS_093D3F605	0.8509
TRAES_4BS_D12DBE6D3	0.8508
TRAES_4BL_0D296D74A	0.8507
TRAES_4BL_C88FEDE1B	0.8507
TRAES_3B_B856424AE	0.8503
TRAES_4AL_CF25CB5F3	0.8502
TRAES_7DL_BBC11127D	0.8502
TRAES_6DS_7A1EB4B66	0.8501
TRAES_5BL_CA3093C59	0.85
TRAES_4BL_2847E4F04	0.8499
TRAES_6AL_93E30EF31	0.8499
TRAES_1AL_B5CB664F1	0.8498
TRAES_1BL_DAACABE3E	0.8498
TRAES_4AL_345A5A89F	0.8496
TRAES_6AL_4DD40E478	0.8495
TRAES_6DS_725915348	0.8495
TRAES_1DS_5B9DD8319	0.8492
TRAES_7BL_B259E30BA	0.8491
TRAES_7DS_5BFEA6002	0.8491
TRAES_5BL_87B2B02B0	0.8486
TRAES_5DS_AB49D55A9	0.8483
TRAES_5AL_0CFF03836	0.8475
TRAES_1BS_71C6FDF1A	0.8474
TRAES_1AL_69445B187	0.8473
TRAES_1DL_1A7236B5B	0.8473
TRAES_4BS_8C6ADCEDA	0.8473
TRAES_6DL_023A8C257	0.8465
TRAES_7BL_44F199ED8	0.8464
TRAES_4AL_418A24628	0.8462
TRAES_5BL_74700DB311	0.8462
TRAES_1AS_E4423E0F5	0.846
TRAES_2DL_5542C555B	0.8458
TRAES_6DL_5B16A599A	0.8456
TRAES_5DL_12B63B72E	0.8454
TRAES_3DL_118AA75CF	0.8453
TRAES_7AL_3F2C16688	0.8452
TRAES_4AL_70D393C3B	0.8446
TRAES_4BS_3DEDDA9B8	0.8445
TRAES_6AS_21AF25515	0.8441
TRAES_6DL_863601FBE	0.844
TRAES_6DL_6AD5B18D2	0.8439
TRAES_4BS_FDE023114	0.8437
TRAES_6AL_2A1DD517B	0.8436
TRAES_4DS_87B650F29	0.8433
TRAES_6AL_32FADD06A	0.8431
TRAES_5AS_EBCF1BFD0	0.8429
TRAES_4AL_DE6DA7E39	0.8428
TRAES_2DS_F661EA0C4	0.8424
TRAES_1BL_7FA80EF00	0.8422
TRAES_2BL_A10C65FC7	0.842
TRAES_2AL_52FFAC556	0.8416
TRAES_5AS_7158B51F3	0.8416
TRAES_4BL_DB01D1CC1	0.8414
TRAES_5BL_7C45476B3	0.841
TRAES_7DS_9B463F375	0.8408
TRAES_6BL_C9E1E6D09	0.8407
TRAES_4AL_FCF613DB7	0.8403
TRAES_5DL_A8BEFB5BB	0.8401
TRAES_1AL_E1C5239F2	0.84
TRAES_1BL_C5FEAF06E	0.8399
TRAES_6AL_358252432	0.8398
TRAES_4AL_CDC629390	0.8397
TRAES_3B_8A1E91FC6	0.8393
TRAES_4DS_FD11D9F48	0.8392
TRAES_6BL_5837C5783	0.8392
TRAES_7DL_186A707C8	0.8392
TRAES_7AS_DB73A4C88	0.8389
TRAES_2DL_29112E9BD	0.8385
TRAES_7DL_439F5CB72	0.8385
TRAES_2DL_8396D6E5A	0.8384
TRAES_4BS_D55D500BE	0.8384
TRAES_3DL_10AA497A6	0.8383
TRAES_5DL_64F27292C	0.8382
TRAES_3DL_8F53F1134	0.838
TRAES_2BL_665441563	0.8379
TRAES_3AL_FA2402F79	0.8378
TRAES_5AL_636BB9CBB	0.8377
TRAES_2AS_67F19428A	0.8375
TRAES_7BL_5E4CDD9A2	0.8365
TRAES_5DL_B45396EC4	0.8363
TRAES_6AL_C113FDCA1	0.836
TRAES_6DL_98DC00BA3	0.836
TRAES_5DL_85A376F73	0.8359
TRAES_6DL_42031E7E4	0.8359
TRAES_6BL_C63466CC3	0.8358
TRAES_7BL_BC649ABAE	0.8357
TRAES_3B_38344FE7E	0.8354
TRAES_6DS_E028BC43B	0.8354
TRAES_1AL_EED34FDFB	0.8352
TRAES_7BL_76E7AE6CD	0.8348
TRAES_4DS_16765BBC2	0.8346
TRAES_5AL_F29FF6397	0.8345
TRAES_4BL_EFFA96D15	0.8344
TRAES_5AS_8228740AB	0.8344
TRAES_7DL_C9F4E16B6	0.8344
TRAES_4BL_CAE2B9155	0.834
TRAES_4BL_CFD804098	0.8339
TRAES_3B_73957187E	0.8338
TRAES_3DL_91A183190	0.8338
TRAES_7AL_1BC53C605	0.8338
TRAES_7BL_82850CC15	0.8337
TRAES_2BL_DD9CF6B84	0.8335
TRAES_XX_DCD24767C	0.8334
TRAES_7AL_971F8A64B	0.8332
TRAES_3AL_3547EBD0A	0.8331
TRAES_7AL_BFBB2AD1E	0.8331
TRAES_4DS_B0F03CF9E	0.833
TRAES_4BL_C336491A71	0.8329
TRAES_6DL_3BCB83718	0.8328
TRAES_7BL_0D553E505	0.8328
TRAES_4AL_9D0E18A90	0.8327
TRAES_1DL_6712B96F1	0.8325
TRAES_6DL_841501441	0.8325
TRAES_2BL_C6F8E6E00	0.8324
TRAES_4DS_FAF06B392	0.8323
TRAES_3AS_7F20E18E2	0.8322
TRAES_1AS_80446C38C	0.8321
TRAES_5BL_91F474465	0.8321
TRAES_5DL_509CCC5D7	0.832
TRAES_6BL_2077548C0	0.832
TRAES_XX_A260A6D86	0.832
TRAES_6AS_3D31804F8	0.8317
TRAES_6BL_545EBF445	0.8316
TRAES_4AL_85BCB2AF3	0.8315
TRAES_6AS_674971763	0.8312
TRAES_2AL_B5CF63298	0.8311
TRAES_4BS_6BF4D4096	0.8311
TRAES_2AS_4F32B090C	0.8307
TRAES_5DL_9A6255F8A	0.8305
TRAES_6AL_850660AC3	0.8302
TRAES_7AS_D8153CDB9	0.8302
TRAES_7BL_995B43CFA	0.8301
TRAES_3B_C63975A42	0.83
TRAES_3AL_38EDC364B	0.8296
TRAES_4AL_C04AC0228	0.8294
TRAES_1DL_C5F070399	0.8293
TRAES_5BL_CAC786051	0.8293
TRAES_7BL_6F17F37FC	0.829
TRAES_3AL_7DE6B8958	0.8287
TRAES_2AS_6C2F49AE0	0.8285
TRAES_7DS_9E687F5E3	0.8285
TRAES_7BL_2FBA37AA4	0.8284
TRAES_1BL_17FB1541B	0.8283
TRAES_2DL_9741F75DC	0.8281
TRAES_7DL_B90A5A309	0.828
TRAES_7DS_0413B2DA0	0.8278
TRAES_2DL_4D00BC16D	0.8277
TRAES_6AL_CD2780FD6	0.8276
TRAES_1BL_D306A34E9	0.8274
TRAES_5BL_075429DFF	0.8274
TRAES_2DL_AC85129B2	0.8273
TRAES_5BS_5C3BA5328	0.8266
TRAES_6DS_87DB9A2F3	0.8265
TRAES_1BL_D0EF7CC0A	0.8261
TRAES_5BL_C99C99B3C	0.826
TRAES_2BS_D7ED8BF9A	0.8258
TRAES_6BL_6E09CDB6F	0.8256
TRAES_4AL_C3729F680	0.8255
TRAES_6BL_FBCA0B521	0.8255
TRAES_5DL_80327DCCE	0.8254
TRAES_3B_C101B5A73	0.8253
TRAES_7AL_2328547FB	0.8252
TRAES_5DS_ACCEDB695	0.8251
TRAES_7AL_BCEAC58FB	0.8251
TRAES_5DL_CB059AB1D	0.825
TRAES_3B_5B7D1290A	0.8244
TRAES_3B_D06FF94ED	0.8243
TRAES_2DL_DE8298DE9	0.8242
TRAES_2BL_7E47601DE	0.8241
TRAES_5DL_E88449625	0.8241
TRAES_1AL_42189A8B0	0.824
TRAES_4AL_24F8F34EE	0.8239
TRAES_7BL_12EBCA739	0.8236
TRAES_2DS_819A60F1E	0.8235
TRAES_6DL_256D92F8A	0.8234
TRAES_4BS_4682CEE151	0.8232
TRAES_7AS_D1A84E231	0.8231
TRAES_5BL_2C797FB98	0.8229
TRAES_5BL_776CDD034	0.8229
TRAES_3B_8F5E2527C	0.8228
TRAES_5DL_1ACABB818	0.8228
TRAES_4AL_1CC83F0F7	0.8227
TRAES_5AL_FD24C4D3F	0.8225
TRAES_7BL_960488EE5	0.8224
TRAES_1AL_C4F9F792D	0.8221
TRAES_2BL_FD6E26509	0.822
TRAES_5AL_B4B3A41C8	0.8219
TRAES_7AL_19F222799	0.8219
TRAES_6AL_01B48F86C	0.8217
TRAES_7AL_76E80637B	0.8209
TRAES_3AL_822D8A43D	0.8207
TRAES_3AL_8C2787987	0.8207
TRAES_6DL_4196D1C2B	0.8207
TRAES_1AL_2EBF6E6C5	0.8206
TRAES_7AL_A1ECABC74	0.8206
TRAES_2AL_39F789674	0.8204
TRAES_4BL_7CFBDAD7B	0.8204
TRAES_3B_AF9400E7F	0.8201
TRAES_6DS_016F70618	0.8201
TRAES_6DS_9CD7CD0AB	0.8196
TRAES_5BL_219FAA6D8	0.8195
TRAES_1AS_68C560D6D	0.8194
TRAES_3B_A0B505DFD	0.8189
TRAES_5AL_AE2EF1F20	0.8189
TRAES_6BL_F747F11B1	0.8186
TRAES_1DS_6F2879364	0.8181
TRAES_6DL_BB73A014A	0.8181
TRAES_3B_7F9BAF37A	0.8178
TRAES_2DL_1B1C3D8DC	0.8177
TRAES_2DS_A57343E2E	0.8173
TRAES_6DL_1B9FBE0921	0.8173
TRAES_6BL_0706A2F98	0.8171
TRAES_7DS_74679753D	0.817
TRAES_3AL_4F4132490	0.8169
TRAES_4BL_AF283E0BF	0.8169
TRAES_2DL_90FD824E7	0.8168
TRAES_2DS_CAB7A3B4D	0.8168
TRAES_1AL_914726769	0.8165
TRAES_4AL_A494372EB	0.8163
TRAES_5DL_C7D873451	0.8163
TRAES_6AL_08B70176D	0.8163
TRAES_6AL_4666D9237	0.8163
TRAES_6AL_FDD9C080B	0.8163
TRAES_1BL_F1640B356	0.8162
TRAES_5AS_91BEB6A34	0.8162
TRAES_6BL_A66A6DCB2	0.8162
TRAES_3AS_95D28ECA7	0.8161
TRAES_5DL_3342BA048	0.8161
TRAES_5DL_385FA8772	0.8159
TRAES_2DS_851973269	0.8158
TRAES_6AS_4BF249AB6	0.8158
TRAES_3AL_6420E8378	0.8155
TRAES_2AS_A4A5BE528	0.8154
TRAES_3DL_87DCDC123	0.8154
TRAES_6BL_B0CB8F8E3	0.8154
TRAES_6AL_5FA302244	0.8153
TRAES_2BS_6859C24E5	0.8151
TRAES_6BL_19B3D0895	0.8149
TRAES_6BS_863D89A2C	0.8149
TRAES_6BS_8435B346B	0.8148
TRAES_5AL_8E141BEC7	0.8144
TRAES_4BL_D4004E753	0.8142
TRAES_2AS_5F6AAF666	0.8141
TRAES_7BL_07CC0B6EF	0.8141
TRAES_2AL_6069CDC14	0.814
TRAES_6BL_860373667	0.814
TRAES_7BS_E5BB06A40	0.814
TRAES_1DS_B29100811	0.8134
TRAES_2DL_07C68D56E	0.8133
TRAES_6AL_33DE178C5	0.813
TRAES_6AS_39971C41C	0.813
TRAES_7DL_D222F9E90	0.813
TRAES_4AL_676AE86AF	0.8129
TRAES_1BS_7949CB07A	0.8126
TRAES_5DL_1489B9AA3	0.8124
TRAES_4AL_244DC5DFD	0.8121
TRAES_7BL_998EC9F74	0.8121
TRAES_5AL_04C632507	0.812
TRAES_5DL_927085DBB	0.812
TRAES_2DL_6E75354B9	0.8119
TRAES_2BL_B41E0A8DB1	0.8117
TRAES_5DL_63AB65800	0.8117
TRAES_5BL_64BBECD19	0.8116
TRAES_3B_F77E1500A	0.8113
TRAES_1BS_0039045F7	0.8112
TRAES_3AL_6D064618D	0.8112
TRAES_3AS_21041A74C	0.8111
TRAES_4BL_905DAC1D8	0.8111
TRAES_5AL_E2A2D609E	0.8108
TRAES_1AL_70C368B2E	0.8105
TRAES_3AS_7D0D8B4BA	0.8105
TRAES_6BS_658B9C71B	0.8105
TRAES_5AL_AD2B2C5AF	0.8103
TRAES_6DL_7E6CE0C8E	0.8103
TRAES_3B_43D1FBE9D	0.8101
TRAES_6BL_19B3D0895	0.81
TRAES_2DS_AE6E354A9	0.8097
TRAES_7DS_A7468F6DA	0.8095
TRAES_2BL_36B344F6B	0.8092
TRAES_3DL_95A884767	0.8092
TRAES_7AS_FB84A20DF	0.8091
TRAES_2BL_E6F86DAFA	0.809
TRAES_5BL_D246200F4	0.8089
TRAES_3B_3C949D318	0.8088
TRAES_5BS_2A3494CEF	0.8085
TRAES_6DL_B43DE01FE	0.8083
TRAES_2DS_8E5665A3E	0.8082
TRAES_3AS_9CB9425D81	0.8081
TRAES_5BL_FD8E01879	0.8081
TRAES_4BL_C43A8DD0D	0.8079
TRAES_7DL_310E46F15	0.8078
TRAES_5DL_41A8E159A	0.8075
TRAES_7DL_BC3073792	0.8075
TRAES_4DS_0A0A9BE5B	0.8074
TRAES_3DS_C94FEA540	0.8073
TRAES_4AL_D4FBD91AF	0.8073
TRAES_6AS_24E61E96B	0.8072
TRAES_3DL_7D1975EB0	0.807
TRAES_4AL_603B6DC64	0.8068
TRAES_1BL_1DE56B369	0.8067
TRAES_6AL_E0594BF4C	0.8065
TRAES_4BL_0A8199503	0.8064
TRAES_7DS_25B02BA46	0.8063
TRAES_3DL_ECDAC4281	0.8061
TRAES_4BL_097C26EB0	0.8057
TRAES_4DS_95D834D07	0.8056
TRAES_4DS_F311D64BE	0.8056
TRAES_6BS_993CBD840	0.8056
TRAES_1BL_A5FCA9094	0.8055
TRAES_5BL_8E1A52A4F	0.8054
TRAES_7AL_9F8C57492	0.8054
TRAES_7DS_B7E356F89	0.8053
TRAES_2BS_900C81EC8	0.8051
TRAES_6AS_478618F75	0.8051
TRAES_5DL_91A580EC6	0.805
TRAES_3AL_37906AFA0	0.8049
TRAES_5BL_79A6D0033	0.8043
TRAES_6DL_3D072DB07	0.8042
TRAES_7AL_CB50E0F46	0.8042
TRAES_4BS_A2C177155	0.804
TRAES_5AL_3DCE30147	0.804
TRAES_4AL_251864F93	0.8039
TRAES_5BL_1F9DF8D94	0.8039
TRAES_6AL_362F82EAD	0.8036
TRAES_6BS_72F59E261	0.8035
TRAES_4DS_543B7D1A8	0.8029
TRAES_2AL_4978159B3	0.8027
TRAES_2BL_312F06C61	0.8027
TRAES_2DS_AD9E4B4DA	0.8027
TRAES_3B_617539339	0.8027
TRAES_4BL_726FB6CF1	0.8025
TRAES_4BS_BE237BA4F	0.8025
TRAES_3AL_967A62E24	0.8024
TRAES_1DL_A1B33D26C	0.8023
TRAES_3AS_67F8B087C	0.8022
TRAES_2DL_FC4C39B80	0.8015
TRAES_3DL_7EEFEE0B9	0.8014
TRAES_4BS_1978E4612	0.8014
TRAES_6AS_94B61ADF8	0.8014
TRAES_2AL_D0EABF355	0.801
TRAES_2BS_E67494A11	0.801
TRAES_3DS_FD427000F	0.8007
TRAES_5DS_643ED07F6	0.8007
TRAES_7DL_FB6D44AFB	0.8003
TRAES_3AL_30C75BD01	0.8
TRAES_5BL_5BCA1F69E1	0.7999
TRAES_1AS_10120B2AE	0.7998
TRAES_7BL_7A7BC0D15	0.7997
TRAES_1BS_23156BD3C	0.7996
TRAES_3DL_D4D097967	0.7995
TRAES_1BL_3727B0AB8	0.7994
TRAES_2AL_CB3FF487A	0.7994
TRAES_1AS_9382A3795	0.7993
TRAES_3AS_4C0261CD5	0.7993
TRAES_5BL_41F9FAA36	0.7993
TRAES_3B_11C4E96A0	0.7992
TRAES_5AS_3354E01BA	0.7991
TRAES_5BL_E0E94A9A9	0.7991
TRAES_2BS_8684E0E15	0.799
TRAES_6BL_4660848A8	0.7989
TRAES_2AL_9AB6D3912	0.7988
TRAES_3DL_F1DB969A8	0.7988
TRAES_5AL_B84365C59	0.7988
TRAES_4DS_94005294B	0.7981
TRAES_5AS_4A9BA8AD6	0.7981
TRAES_1DL_7A2A028A3	0.798
TRAES_4AL_4379980D7	0.798
TRAES_2AL_D539E28DE	0.7979
TRAES_2AL_E6FA5B022	0.7979
TRAES_5DL_D0AFCEB32	0.7978
TRAES_6DS_8D580A93D	0.7977
TRAES_4DS_65D4A471D	0.7976
TRAES_6DL_D343E8C06	0.7976
TRAES_7DL_E6D396B42	0.7976
TRAES_5BL_58CAE6F7B	0.7975
TRAES_6AS_61B7C2002	0.7974
TRAES_4BS_7E148E56E	0.7969
TRAES_7DS_E049AC7D5	0.7968
TRAES_1AS_FBD1793BD	0.7967
TRAES_3AL_0FF2B47AC	0.7965
TRAES_3B_BB32DAA31	0.7965
TRAES_2AS_0C87833C6	0.7963
TRAES_6AS_501A294BA	0.7963
TRAES_3B_B19972308	0.7961
TRAES_6AS_9B631E9AF	0.7959
TRAES_5DS_1BE0927E1	0.7957
TRAES_1AL_1F1744680	0.7955
TRAES_7AL_DD8261917	0.7954
TRAES_3B_27651E1AC	0.795
TRAES_5AS_61A0D9DD6	0.7949
TRAES_6DL_996A9FA5E	0.7949
TRAES_2AS_9576A02BA	0.7948
TRAES_3DL_AE478655F	0.7946
TRAES_3AL_DDA7253A2	0.7943
TRAES_2DL_C795EACF1	0.7942
TRAES_7BS_84BC76271	0.7939
TRAES_2AS_7AF27230E	0.7937
TRAES_3B_D6F711ABC	0.7936
TRAES_2DL_31EED5C94	0.7935
TRAES_3AS_C8E2437BD	0.7935
TRAES_5AL_458E737F9	0.7934
TRAES_5DL_743B870D9	0.7934
TRAES_1AS_901DE7BD0	0.7932
TRAES_7BS_39A9F4AEC	0.7931
TRAES_3DS_F7EB295C9	0.793
TRAES_7DL_BFADB408C	0.793
TRAES_4BS_A435E6D76	0.7929
TRAES_5BL_70D2485B2	0.7925
TRAES_5DS_BDE53BB5F	0.7925
TRAES_2BS_8B6A1183D	0.7923
TRAES_3B_8E66C933E	0.7923
TRAES_5DL_A639EA78A	0.7923
TRAES_2DS_7A8332C11	0.7921
TRAES_1DL_8E26AE279	0.7919
TRAES_5BL_991C9C957	0.7916
TRAES_6AL_DC03CC56C	0.7915
TRAES_3B_D8369B1E4	0.7913
TRAES_1AS_429D67C42	0.7909
TRAES_5AL_9A9CE7530	0.7909
TRAES_2BS_BC7099C57	0.7907
TRAES_7BS_B18D7717E	0.7906
TRAES_2AS_49ABEDF12	0.79
TRAES_2DL_B1A94F36F	0.7899
TRAES_2DS_13B55EFDA	0.7899
TRAES_4AL_E56E1B81D	0.7899
TRAES_1DL_9926BBAE1	0.7898
TRAES_3B_5BE5A6676	0.7897
TRAES_7AS_4FAB72487	0.7897
TRAES_5BL_67E73FC97	0.7893
TRAES_2AL_0CFD876A9	0.7891
TRAES_6DL_43DD1C504	0.7891
TRAES_3AS_60683CC66	0.789
TRAES_7AL_2F51C24FD	0.789
TRAES_3DL_F153DE2D0	0.7889
TRAES_5DL_D338FB08C	0.7889
TRAES_6BS_D314BF61D	0.7889
TRAES_1AL_C42DE440F	0.7888
TRAES_7DS_B25E4D3C2	0.7887
TRAES_6AL_7C6EE2D46	0.7885
TRAES_2BS_0B11A6B7D	0.788
TRAES_4BL_A0A7F2AEC	0.788
TRAES_6DL_0FF72D765	0.788
TRAES_5DL_E4D3B835D	0.7879
TRAES_2BL_B4DCEEB99	0.7878
TRAES_7BS_91EA4C6E5	0.7874
TRAES_2AL_3B445E81F	0.7872
TRAES_5AL_9C5A73F10	0.7872
TRAES_3B_BE6D0DAE01	0.787
TRAES_6DL_CAEE80DA0	0.7867
TRAES_3B_128548F27	0.7866
TRAES_3DS_6F0C760D7	0.7865
TRAES_3AL_14652263F	0.7863
TRAES_2DL_4F5623EF3	0.7862
TRAES_2BL_3F2E8556E	0.7861
TRAES_2DL_51FF05F66	0.7861
TRAES_1DS_F7640A37D	0.786
TRAES_2BL_3041037F1	0.786
TRAES_5DL_1C22B645E	0.7859
TRAES_2AL_C787D1A97	0.7858
TRAES_1AL_13E5810F4	0.7855
TRAES_7AL_E9733B552	0.7854
TRAES_1AS_777D95C94	0.7853
TRAES_3AL_2B97E517F	0.7851
TRAES_5BS_0864680B31	0.7851
TRAES_5AS_3D3B7A1B3	0.785
TRAES_3DL_C1FD5EB05	0.7849
TRAES_5AL_BBF4F1174	0.7848
TRAES_6BL_80FE284F5	0.7848
TRAES_1BL_1314058E4	0.7846
TRAES_2DS_BB50DEEF8	0.7845
TRAES_4BL_C9595C3D8	0.7845
TRAES_1AS_D930B0312	0.7844
TRAES_2BS_2E4E870EF	0.7844
TRAES_3DS_D1031AFC6	0.7844
TRAES_3B_CCE51F9D8	0.7842
TRAES_1AL_2CFFBD60E	0.7841
TRAES_2DL_DE9AD5892	0.7841
TRAES_1BL_770224F66	0.784
TRAES_3B_59F3A656E	0.7839
TRAES_2BL_9A4B3C539	0.7837
TRAES_3DS_FE0278B01	0.7836
TRAES_4BL_DEC508800	0.7833
TRAES_2DS_2132DCCCC	0.7832
TRAES_6BS_055B0C523	0.7832
TRAES_5AL_5F52CFEED	0.7831
TRAES_7DS_2D7FD91F3	0.7831
TRAES_1DL_2FF2B5844	0.7826
TRAES_6BS_E28B54543	0.7825
TRAES_7DS_01A0AF589	0.7824
TRAES_1BL_AF69F4610	0.7823
TRAES_4AL_0D6377EC1	0.782
TRAES_7DS_4A688D488	0.7816
TRAES_2AL_98A9B764F	0.7814
TRAES_3DL_0A3CB06F8	0.7814
TRAES_7AS_0EE46551C	0.7814
TRAES_5AL_F8B65EAB3	0.7812
TRAES_5DL_8CC6B405B	0.7812
TRAES_3B_DAB02CD51	0.781
TRAES_5DL_6B367A19C	0.7809
TRAES_2DL_8732A1C56	0.7807
TRAES_1DS_3E8E0BE88	0.7803
TRAES_2BL_AC69B36DF	0.7803
TRAES_XX_EDCAB36D8	0.7801
TRAES_1AS_F5A8841D2	0.78
TRAES_2BS_839727617	0.78
TRAES_2AS_B6BA92570	0.7799
TRAES_3AL_789182F31	0.7798
TRAES_5DL_5B591ED59	0.7798
TRAES_5AL_06DC5CDA7	0.7796
TRAES_1BS_13A5170CA	0.7794
TRAES_1DL_BFEB2D70A	0.7791
TRAES_7DL_779071868	0.779
TRAES_5AL_0807B656A	0.7786
TRAES_1BL_D8276D3DB	0.7785
TRAES_3B_E63284755	0.7785
TRAES_1DL_701F070B7	0.7781
TRAES_5AL_6C347CE42	0.7781
TRAES_2BL_52EB2A092	0.778
TRAES_1BL_688EF6A1A	0.7776
TRAES_1DL_6185DEC96	0.7776
TRAES_6AL_6E13BE581	0.7776
TRAES_3DL_7801F1FCB	0.7775
TRAES_3DL_1EE7BCE26	0.7774
TRAES_3DL_498E077F0	0.7774
TRAES_5AL_3BA70504C	0.777
TRAES_7DL_F21839F9C	0.7769
TRAES_3B_56A9B3903	0.7768
TRAES_6AL_88D3529CF	0.7768
TRAES_2BL_928B24961	0.7766
TRAES_1AL_00A8A2030	0.7763
TRAES_1DS_11F3204B8	0.7763
TRAES_5BL_39FD9626E	0.7758
TRAES_6AS_87906149C	0.7753
TRAES_3AS_D054FE93E	0.7752
TRAES_4AL_9DAC6ABE4	0.7752
TRAES_3B_FB7039732	0.7751
TRAES_3DL_F2E4FF6E6	0.7751
TRAES_6AL_8360ABFA1	0.775
TRAES_3DL_740865E24	0.7749
TRAES_3DL_FC0A64186	0.7749
TRAES_2BS_B372D48B6	0.7748
TRAES_2DS_22500FA4F	0.7746
TRAES_5AS_5A780A4CD	0.7745
TRAES_6BS_442861A67	0.7745
TRAES_2AS_B78968A63	0.7744
TRAES_1DL_1175C306C	0.7743
TRAES_6DL_22C536081	0.774
TRAES_3B_10C0FBE69	0.7737
TRAES_2DS_995B0FEBB	0.7736
TRAES_3B_480AAABB9	0.7735
TRAES_6BL_B435296EA	0.7733
TRAES_3B_472241F5E	0.7732
TRAES_6AS_359D82457	0.773
TRAES_3B_D88E04B94	0.7729
TRAES_4AL_8F226D89F	0.7729
TRAES_5AL_7DEA4BC8C	0.7727
TRAES_5AL_3AB38DAAD	0.7725
TRAES_2AS_125195CDF	0.7723
TRAES_5DL_469B4E877	0.772
TRAES_6AS_5A2E2A058	0.7719
TRAES_2DS_E85263CFA	0.7717
TRAES_2BL_B2B719C14	0.7716
TRAES_6BL_7E9C131F4	0.7713
TRAES_5BL_CFDD87D18	0.7712
TRAES_5DL_8BBB72707	0.7712
TRAES_7DS_2A45679F9	0.771
TRAES_4BL_BD7A8D9E1	0.7709
TRAES_7DL_63B50CBF9	0.7709
TRAES_1BS_ABD495014	0.7708
TRAES_4BL_1B824E6A2	0.7708
TRAES_2BS_3EC7E3060	0.7705
TRAES_5BL_076531EDE	0.7705
TRAES_5BS_87F876396	0.7704
TRAES_2BS_05A9B0240	0.7703
TRAES_1AL_2A7AD5CEC	0.7702
TRAES_4AL_950BBBFA8	0.7697
TRAES_2BL_5E868851D	0.7696
TRAES_1BL_9374B86B2	0.7694
TRAES_6AL_10606E000	0.7694
TRAES_7AS_23AB290BB	0.7693
TRAES_4BL_28D720C85	0.7692
TRAES_4BL_701AFFB1C	0.7692
TRAES_4BL_7D37E7483	0.7686
TRAES_5BS_D958E1A7E	0.7686
TRAES_6DL_BC3D89A7A	0.7686
TRAES_3B_6C0E07FA8	0.7685
TRAES_5AL_BDC7126BD	0.7682
TRAES_7BL_FD98DF9E5	0.7682
TRAES_5AS_AF90452F5	0.768
TRAES_7AS_B2DC3787B	0.768
TRAES_3AL_BAAD1325D	0.7679
TRAES_1BS_58B4D7271	0.7678
TRAES_3DL_9066FAFC8	0.7677
TRAES_2BS_DFC825EBF	0.7676
TRAES_2BL_8806A5A39	0.7674
TRAES_4DS_E33550382	0.7671
TRAES_7DL_C343BA649	0.767
TRAES_7DL_E046FBCC4	0.767
TRAES_2DS_B3E4650B0	0.7668
TRAES_2BS_D4C361AF4	0.7666
TRAES_2DL_29112E9BD	0.7666
TRAES_1AL_A2DA8A6AE	0.7662
TRAES_7DS_85EA05C41	0.7662
TRAES_1DS_D1B39A182	0.7661
TRAES_3B_4CFC6137C	0.7661
TRAES_5DL_C51E9ECBB	0.766
TRAES_6DL_9EAD67179	0.766
TRAES_7BL_64B1E7B16	0.7659
TRAES_1AL_874CFE869	0.7658
TRAES_1DS_783351B30	0.7657
TRAES_2AL_3983FD077	0.7657
TRAES_7BS_307048035	0.7656
TRAES_1DS_B73475505	0.7655
TRAES_6AS_F1CEB89EE	0.7655
TRAES_3B_773117A7A	0.7654
TRAES_6AL_AA4DC0068	0.7652
TRAES_6AL_3A0550225	0.7651
TRAES_7DL_E62998DDA	0.7651
TRAES_1BL_BEB9B5EF3	0.765
TRAES_2AS_7EC007005	0.7649
TRAES_4AL_B616E1A74	0.7648
TRAES_6BL_7E9C131F4	0.7648
TRAES_2AL_002B271A1	0.7646
TRAES_3DL_B58F5DEEF	0.7644
TRAES_1AL_17F456C3A	0.7642
TRAES_2DL_06741A74F	0.7639
TRAES_4BL_9A65F7C8B	0.7639
TRAES_5DL_1EA09981B	0.7636
TRAES_5BL_80380D7C2	0.7634
TRAES_2DL_A5EEC27EC	0.763
TRAES_5DL_52119C4D7	0.763
TRAES_5DL_05FEEBF49	0.7627
TRAES_1AL_1543CA165	0.7626
TRAES_3B_58717295D	0.7624
TRAES_5AL_12D9258B4	0.7624
TRAES_2BL_ACD272701	0.7622
TRAES_4BS_69348DCA4	0.7622
TRAES_5BL_1D07AA86C	0.7621
TRAES_6AS_03DE950D5	0.762
TRAES_6DL_DE5D1D2FD	0.762
TRAES_5AL_DC975C4DB	0.7619
TRAES_4BL_8FB8775C8	0.7612
TRAES_1DL_9FE4D295D	0.761
TRAES_2BL_490540C70	0.761
TRAES_2AS_1475F8BDB	0.7605
TRAES_1BS_09C058B2F	0.7604
TRAES_6AL_D66CC5DD3	0.7601
TRAES_7DL_21A260D0C	0.7601
TRAES_2DL_2C401100E	0.76
TRAES_4BL_0470EB25F	0.7597
TRAES_2DS_DBD06E18F	0.7595
TRAES_5BL_14E3F5CAC	0.7593
TRAES_7AS_025D7E623	0.7591
TRAES_7DL_875C956C1	0.7591
TRAES_3B_4871F5626	0.7588
TRAES_5DL_07DD04321	0.7588
TRAES_5DS_D693664F7	0.7586
TRAES_2AL_837BCD21C	0.7585
TRAES_2DS_6C7B7F808	0.7585
TRAES_3DS_64B53CD33	0.7583
TRAES_7AS_B8D92247A	0.7583
TRAES_6BS_C7BF687C2	0.7582
TRAES_2DS_867D0797A	0.7581
TRAES_2BS_46E82E60F	0.7578
TRAES_1DL_3F98D66B0	0.7576
TRAES_5DS_9DFE4D217	0.7576
TRAES_7AL_9F3DA9A7D	0.7573
TRAES_3B_78CFFB195	0.7571
TRAES_3B_1B6B31737	0.7569
TRAES_4BL_876BEF008	0.7559
TRAES_3AL_30A7609B9	0.7558
TRAES_4DS_CC9F9317E	0.7557
TRAES_7BS_7AB3061DF	0.7553
TRAES_3DL_5A99ADB9E	0.7551
TRAES_4AL_516694F65	0.7551
TRAES_6AL_2C61320D2	0.755
TRAES_2BS_F10DFB01C	0.7545
TRAES_3B_45509EC13	0.7545
TRAES_4BL_58C01D20F	0.7544
TRAES_5BL_384307F0A	0.7544
TRAES_3DS_28F7D0878	0.7541
TRAES_3AL_392D17B3C	0.7537
TRAES_5BL_1E6720B2B	0.7537
TRAES_6AL_D67619FC4	0.7537
TRAES_7AL_92254B0D2	0.7535
TRAES_5BL_FDF866849	0.7532
TRAES_3B_1DA20AE6E	0.7531
TRAES_5DS_95E437E9D	0.7531
TRAES_1BL_A268F0B9A	0.7528
TRAES_4DS_27CCFA657	0.7526
TRAES_2BS_F4E831A77	0.7525
TRAES_1DS_D2817D6A3	0.7524
TRAES_2BL_3339784CA1	0.7524
TRAES_5BL_044AAF401	0.7519
TRAES_4AL_B4D64A274	0.7518
TRAES_4AL_2D9B1EECC	0.7517
TRAES_6AL_61200C99E	0.7515
TRAES_2AS_3953901E4	0.7513
TRAES_2AL_3D221F120	0.7511
TRAES_4BL_55692DD25	0.7511
TRAES_3AL_10A0E7055	0.7509
TRAES_3DS_CBE46365A	0.7508
TRAES_4AL_BB9EC2373	0.7508
TRAES_3AS_922982272	0.7505
TRAES_4AL_A0565AC4C	0.7505
TRAES_7DL_FC4CCE028	0.7501
TRAES_7DS_3E0641CD5	0.7501
TRAES_1BL_C26C09D3C	0.75
TRAES_3B_0C9A26F72	0.75
TRAES_3DL_30E780A1A	0.7498
TRAES_3B_6ACAF6BA4	0.7493
TRAES_5DL_89CF8AFCE	0.7492
TRAES_7AS_324B88EA8	0.7489
TRAES_6AL_10669329F	0.7488
TRAES_6BS_63FCF7A14	0.7488
TRAES_1DS_29F18D0C8	0.7486
TRAES_5DL_4FAF0F3C2	0.7485
TRAES_4DS_35423C70B	0.7484
TRAES_1BL_916FC3AD2	0.7483
TRAES_7AL_D7CCFE55C	0.7483
TRAES_2AS_A0A7891B9	0.7482
TRAES_2BL_781BA1506	0.748
TRAES_2AL_627154C03	0.7478
TRAES_2DL_EE9625B5A	0.7478
TRAES_5BL_DBC5D12AB	0.7478
TRAES_5BL_FE473852C	0.7478
TRAES_6AS_356183EC7	0.7477
TRAES_3DL_09F207FC9	0.7476
TRAES_2AS_FD9DC88CA1	0.7475
TRAES_4AL_B3963A0E7	0.7474
TRAES_1BS_27996A726	0.7473
TRAES_2DL_F1F48A6641	0.7473
TRAES_6BL_A1759ED17	0.747
TRAES_6BL_5992771F1	0.7469
TRAES_2BS_A70DA4BBF	0.7466
TRAES_1DL_76EEDEA29	0.7464
TRAES_7AL_C33195CCB	0.7454
TRAES_1DL_6D922B8C6	0.7453
TRAES_2DL_3825F6D8C	0.7453
TRAES_3B_30CDC7816	0.7453
TRAES_1BL_19461CF60	0.7452
TRAES_3DL_922176A86	0.7452
TRAES_6DS_69570DBE2	0.7446
TRAES_2DL_DF4808027	0.7445
TRAES_2AL_708400D3B	0.7444
TRAES_4BS_F9FAB29F0	0.7444
TRAES_2AL_742AA9C87	0.7443
TRAES_2BS_4D515766C	0.7442
TRAES_5AL_AD0034878	0.7442
TRAES_4DS_80C6168FE	0.7441
TRAES_7BS_984D5C4A3	0.7441
TRAES_3AS_E59FB52EC	0.7436
TRAES_2DL_4B90BDE6D	0.7432
TRAES_3DL_A37518020	0.7431
TRAES_5BL_6032BE9D2	0.743
TRAES_5DL_9CA107BC9	0.7428
TRAES_1BS_2738E657F	0.7427
TRAES_6BL_63FBD69E1	0.7425
TRAES_7AL_7FE763183	0.7424
TRAES_3AL_585690EFD	0.7422
TRAES_1BL_BF3A1FE7A	0.742
TRAES_1AS_7350AC7C8	0.7419
TRAES_2DL_C0E026879	0.7417
TRAES_4BL_3C28FA35B	0.7417
TRAES_1DL_3F4A8E2D6	0.7414
TRAES_3B_D3B5C64D1	0.7414
TRAES_3DL_BB8E47D75	0.7414
TRAES_4AL_84CD4FDBD	0.7414
TRAES_7AL_A1F318992	0.7414
TRAES_4BS_A666283DF	0.7412
TRAES_4BS_9CF0B2235	0.7411
TRAES_2BL_86DB8964C	0.741
TRAES_5BL_D203F3948	0.7407
TRAES_3AL_BAAD1325D	0.7406
TRAES_5BL_8A99D83A5	0.7406
TRAES_2AL_63BE91CB7	0.7405
TRAES_5BL_199A847E4	0.7402
TRAES_7BL_0DAD0FCDD	0.74
TRAES_1AL_5DA69A7AC	0.7396
TRAES_2AL_783CF383F	0.7396
TRAES_5BL_29847C42C	0.7396
TRAES_1AS_4C784AA40	0.7395
TRAES_5BS_6759CB1AD	0.7395
TRAES_2AL_A0E1D05F1	0.7394
TRAES_2AS_70A738C1B	0.7394
TRAES_2DS_1689489FF	0.7394
TRAES_4DS_41A31690D	0.7388
TRAES_2DL_B574C3BD1	0.7387
TRAES_5DL_AE622EE4F	0.7384
TRAES_1AL_6D96CA4ED	0.7383
TRAES_1DL_8D037A653	0.7383
TRAES_3B_8A8A37FE6	0.7382
TRAES_1AL_59BBE38D2	0.7378
TRAES_2BL_A4169ACE0	0.7378
TRAES_4DS_B4AAB9463	0.7374
TRAES_1AL_EAE37DF16	0.7373
TRAES_7DS_8AA003CE9	0.7369
TRAES_1BL_4FD5BD211	0.7368
TRAES_6AL_D4DE27453	0.7368
TRAES_4BS_544C6E28B	0.7367
TRAES_2AS_3A4166DAF	0.7366
TRAES_2DL_9E6BF27B2	0.7365
TRAES_4DS_1961864CA	0.7365
TRAES_6AS_DAF6516B9	0.7357
TRAES_4DS_191E32A5C	0.7355
TRAES_3DL_359340FCF	0.7354
TRAES_6DL_36529FEF2	0.7354
TRAES_4BL_60CB477BF	0.7353
TRAES_2BL_EE22FBE18	0.7351
TRAES_3DS_9D7D919AA	0.735
TRAES_4DS_D4565625E	0.735
TRAES_7AL_6693E69801	0.735
TRAES_1BL_B562B51D9	0.7346
TRAES_2AL_8EB9C1313	0.7346
TRAES_2AL_F8F55F0A3	0.7345
TRAES_2DL_6C8CB47DF	0.7344
TRAES_6DL_2E2C867E9	0.7343
TRAES_7AS_5F23C84E1	0.7343
TRAES_1DL_C91636A55	0.7341
TRAES_5DS_1E2DA15FA	0.734
TRAES_1BL_F857E565C	0.7338
TRAES_7AS_F7BA8C654	0.7337
TRAES_2BL_32112BA58	0.7336
TRAES_7BS_BFF92035E	0.7334
TRAES_3AL_94C7FF862	0.7332
TRAES_2DL_E30E43688	0.7326
TRAES_3AS_C385D8205	0.7323
TRAES_2BL_25DAD57C9	0.7322
TRAES_3B_E91A0554B	0.7322
TRAES_4AL_A9E7CD7B8	0.7322
TRAES_2AS_0607B91CB	0.7321
TRAES_3AL_3F6FFB04B	0.732
TRAES_7BS_B0481B1EE	0.7319
TRAES_4AL_6E7713B2F	0.7318
TRAES_6AL_033D6C680	0.7318
TRAES_1DL_B2893CE2A	0.7317
TRAES_5DS_ECC51503F	0.7317
TRAES_2BS_B0C8595DF	0.7315
TRAES_6AS_D49E14BD2	0.7314
TRAES_3DS_BE61030FD	0.7312
TRAES_2AS_E9319FCC2	0.7311
TRAES_1AL_F0688BFDE	0.7307
TRAES_2DL_794FAD751	0.7307
TRAES_7AS_C764FF7FE	0.7306
TRAES_1BL_EE2D0204A	0.7305
TRAES_5DL_0A3BF1059	0.7305
TRAES_7DL_82722EDAD	0.7305
TRAES_2BL_AE75D6172	0.7304
TRAES_6DL_EDF973683	0.73
TRAES_2BS_E69390845	0.7299
TRAES_6AL_59DB0218A	0.7299
TRAES_6BL_FF8F39699	0.7299
TRAES_2BS_926E8FE94	0.7298
TRAES_5BS_B72CD04F2	0.7293
TRAES_3DS_0C839EDCF	0.7291
TRAES_6DS_C2E0F7B0F	0.729
TRAES_4BS_FC9E4FE7C	0.7289
TRAES_3B_07980E2CE	0.7288
TRAES_3B_89CB9C65D	0.7288
TRAES_1AL_6A75A61AC	0.7286
TRAES_5BS_017F8702A	0.7285
TRAES_1AL_5A3A261DB	0.7284
TRAES_1AL_C1828140D	0.728
TRAES_3B_AD5E32227	0.7279
TRAES_3DL_BB8E47D75	0.7279
TRAES_1BL_80339CD03	0.7278
TRAES_1BL_EC3E899FE	0.7275
TRAES_5BS_CF292AE23	0.7273
TRAES_7BL_C42723CB2	0.7272
TRAES_5BL_4B280E015	0.7271
TRAES_2AS_1F9C19808	0.727
TRAES_5AL_5A3B1AC29	0.727
TRAES_3B_270D3D297	0.7269
TRAES_6AL_B393E6BCC	0.7267
TRAES_5DL_5DAC58E1F	0.7266
TRAES_7AS_E0F56CCBF1	0.7265
TRAES_1BL_C0F4A948C	0.726
TRAES_6DL_6FAD063EE	0.726
TRAES_5DL_CAF367F21	0.7256
TRAES_5BL_56804DBC4	0.7255
TRAES_7BL_C05ACC399	0.7252
TRAES_2AS_7339C00EB	0.725
TRAES_2AS_D26D32A7C	0.7249
TRAES_5AS_2A55B2CF8	0.7244
TRAES_1AL_7CED5DF52	0.7238
TRAES_3AL_AA81C5163	0.7238
TRAES_6BL_B1B21B021	0.7238
TRAES_4BS_674C570B5	0.7237
TRAES_2DL_62DA30872	0.7235
TRAES_4BS_0819019F1	0.7235
TRAES_7BL_E738DE085	0.7235
TRAES_6DS_F56597DB3	0.7233
TRAES_3DL_59ADECEB4	0.723
TRAES_2BL_E1A6F9A01	0.7227
TRAES_4DS_0A7E021B3	0.7227
TRAES_7AS_1839BE651	0.7226
TRAES_5BL_F6CACDC32	0.7225
TRAES_3DS_AA5F7FE2D	0.7224
TRAES_6BS_CA4590D90	0.7224
TRAES_3AS_68090BB7B	0.722
TRAES_3DL_EF8176845	0.7218
TRAES_5BL_3F5162196	0.7218
TRAES_5BL_E16C03227	0.7217
TRAES_1BL_FF34C01A5	0.7211
TRAES_1BS_655BE782B	0.7211
TRAES_7AS_DC51A1D61	0.7211
TRAES_5DL_BB69EAD36	0.721
TRAES_7AL_B0F40B5F8	0.7209
TRAES_5AS_C74ABA5EF	0.7207
TRAES_3B_8A50423F6	0.7206
TRAES_5BL_7EDE873F5	0.7205
TRAES_1DS_01116EDC0	0.7203
TRAES_4BL_3B7A98FD6	0.7201
TRAES_2BS_6DEC6A223	0.72
TRAES_5BL_A78049B06	0.7199
TRAES_1DS_5026B1001	0.7191
TRAES_3B_12357F8A8	0.7189
TRAES_7BL_EE497B451	0.7183
TRAES_1AL_17C37FFB0	0.7178
TRAES_2DL_FD43C5668	0.7177
TRAES_5BL_063A12847	0.7177
TRAES_7BS_B940940A6	0.7176
TRAES_1DS_7742A4A05	0.7175
TRAES_7DL_CF5138414	0.7174
TRAES_6AL_FEF586A96	0.7173
TRAES_6BS_C00B636F0	0.7172
TRAES_6DS_F98476E09	0.7172
TRAES_2DL_DEEAD35DC	0.717
TRAES_2BL_3459ED7DC	0.7168
TRAES_2DS_032B6DE74	0.7168
TRAES_3B_47CB62D1B	0.7168
TRAES_4AL_5EC1ABB77	0.7167
TRAES_3B_6FF962479	0.7166
TRAES_1AL_5531E82A4	0.7163
TRAES_3DL_F5930F58D	0.7163
TRAES_1AL_8A49EE8A3	0.716
TRAES_4BS_F5F34B402	0.7158
TRAES_6AS_39667BBA9	0.7158
TRAES_4DS_1D6698102	0.7157
TRAES_7BL_0367BBFE6	0.7157
TRAES_7DL_28EDAFCAE	0.7157
TRAES_6AL_8B4245B37	0.7156
TRAES_3B_C06EBF844	0.7155
TRAES_4AL_607DC5FB9	0.7153
TRAES_4BL_DD7569D22	0.7149
TRAES_4BS_8ECA5CA30	0.7149
TRAES_6DS_B5AEC0206	0.7149
TRAES_3B_CB2BA12CD	0.7148
TRAES_6AS_AB7CDF374	0.7146
TRAES_7AL_CA3D296A7	0.7146
TRAES_2AS_FF77B9B04	0.7145
TRAES_3AL_17AD8A41A	0.7143
TRAES_3DL_498E077F0	0.7141
TRAES_3DL_77C9758E8	0.7141
TRAES_5BL_F367A99A7	0.714
TRAES_7DS_D4832745D	0.7138
TRAES_5BL_0EE106456	0.7136
TRAES_6DL_C8292F26F	0.7132
TRAES_6DS_9A50A63A9	0.7131
TRAES_7DL_B4BF30CFB	0.713
TRAES_4DS_50A614BFB	0.7126
TRAES_3B_2F0ECB4F0	0.7123
TRAES_6AS_DDF619F9F	0.7123
TRAES_2AL_2317306B7	0.7121
TRAES_3DL_01979C750	0.712
TRAES_4AL_73F118146	0.7112
TRAES_4BL_7A4EF2ADE	0.7111
TRAES_5AS_533D0D0E1	0.7106
TRAES_7BL_2AB6A85CF	0.7105
TRAES_7AS_26EBD5F6B	0.7104
TRAES_3AL_B8ED39820	0.7103
TRAES_2DL_93867FC79	0.7102
TRAES_7DS_2C6B88ED2	0.7101
TRAES_1BL_DD29F7E69	0.7099
TRAES_2DL_A795D8251	0.7099
TRAES_4DS_FD1A125C3	0.7099
TRAES_2DS_AC89AEF36	0.7095
TRAES_3AL_F262A1690	0.7094
TRAES_3B_E4A8CBEDD	0.7094
TRAES_7BS_1A1F101B1	0.7093
TRAES_7AL_BC145287D	0.7092
TRAES_3AL_834004A48	0.7091
TRAES_3DS_CCF02E869	0.709
TRAES_3DS_7F913AD2A	0.7089
TRAES_7DL_6D3662D48	0.7087
TRAES_6BS_DA8DF3904	0.7084
TRAES_3AS_7F4F840B3	0.7081
TRAES_5BL_637A3C970	0.7081
TRAES_3B_0C29456C8	0.7077
TRAES_4BS_78BF31566	0.7077
TRAES_7DL_5D0DB792E	0.7077
TRAES_3DS_E159D4203	0.7076
TRAES_5AS_12E204429	0.7074
TRAES_5BL_3C394AF92	0.7074
TRAES_3AL_2420CDA0C	0.7069
TRAES_4DS_56AEC2780	0.7069
TRAES_6AL_80FD46553	0.7068
TRAES_4AL_8686945E2	0.7066
TRAES_3AS_90E0B9E4E	0.7065
TRAES_3B_57229A1EB	0.7065
TRAES_5BL_28CCE5325	0.7065
TRAES_5DL_343F3EE59	0.7065
TRAES_7AS_DA4CFDB7B	0.7063
TRAES_6AL_3AA267C9E	0.706
TRAES_7BS_216795505	0.706
TRAES_2BL_D0EB33D21	0.7058
TRAES_7DL_3F2853019	0.7058
TRAES_7AS_A05CA5802	0.7057
TRAES_1AS_68C560D6D	0.7056
TRAES_7DS_C5FBE10EB	0.7054
TRAES_2DS_CE7A57AB0	0.705
TRAES_6AL_6CACE27B8	0.7049
TRAES_1DL_7589A1385	0.7048
TRAES_3B_2DDC6CC8D	0.7047
TRAES_5DS_5C4514B3A	0.7045
TRAES_7DS_DA68E00EB	0.7045
TRAES_1BS_06F3A2D5D	0.7044
TRAES_2AS_09B1D51A9	0.7044
TRAES_2BL_5D64E8C87	0.7043
TRAES_6DL_8AFCDA0CB	0.7042
TRAES_2BL_342BDEA35	0.7041
TRAES_1BL_EA3F19D04	0.704
TRAES_3B_273283EDE	0.704
TRAES_4AL_8F0290B9D	0.7038
TRAES_7DS_E3B38CA36	0.7038
TRAES_3AL_CF23C16CE	0.7037
TRAES_6BL_40826B32F	0.7037
TRAES_2BL_B614F03D1	0.7036
TRAES_3B_B2BB8874A	0.7035
TRAES_5BL_BB53F8FBB	0.7034
TRAES_7AL_FBCAE4CF4	0.7034
TRAES_3AS_8EA65DABE	0.7031
TRAES_5DL_23458B3EB	0.7031
TRAES_6DL_41CBE9959	0.703
TRAES_6DL_4F9522C09	0.7029
TRAES_3B_5FFB6FB9F	0.7027
TRAES_7AS_E07C3602E	0.7027
TRAES_5BS_4D44AE9D6	0.7026
TRAES_7BS_C4DAE17C9	0.7026
TRAES_2BS_86D242824	0.7025
TRAES_3B_8CD8AD716	0.7025
TRAES_6BL_C8ED6D1AF	0.7023
TRAES_4BS_07991BDEB	0.7017
TRAES_2DS_EA6FD3E36	0.7014
TRAES_1BL_DDA3C6366	0.7013
TRAES_2AS_20038A755	0.7011
TRAES_3AL_2D111DA23	0.701
TRAES_5BL_D4C452B20	0.7006
TRAES_2AS_7E34EEB70	0.7
TRAES_5AS_7914936EA	0.6996
TRAES_5BL_EB1A0D394	0.6996
TRAES_6AS_0D08DEFD0	0.6991
TRAES_2BL_91E4D64C5	0.6989
TRAES_5DL_1B46003F7	0.6989
TRAES_7BL_360C54FAE	0.6988
TRAES_6BL_83DE6DC09	0.6983
TRAES_3AL_A4E4C8A70	0.6981
TRAES_4BL_B67D744ED	0.698
TRAES_6BL_5C168B1DD	0.698
TRAES_5AL_0B743B40E	0.6979
TRAES_6DL_2A99B8CDC	0.6977
TRAES_6DS_948258DD9	0.6973
TRAES_4AL_CD55FD398	0.6972
TRAES_2BS_0AF61748C	0.6965
TRAES_3DS_CCDE8FAC2	0.6964
TRAES_3AS_630A1A38A	0.6963
TRAES_6BS_C7D673EA2	0.6963
TRAES_2AS_F7AD19756	0.6962
TRAES_3B_8B604D9E0	0.6961
TRAES_3AL_3F6FFB04B	0.696
TRAES_3DL_714316B91	0.6959
TRAES_2BL_87F42D895	0.6957
TRAES_5BS_D0C6E034C	0.6955
TRAES_2AL_7EABAC855	0.6951
TRAES_4DS_2E3691642	0.6951
TRAES_7DS_E424099181	0.6951
TRAES_3AL_7790A4503	0.6949
TRAES_6BL_F1ED198E2	0.6949
TRAES_5AL_CA99F1535	0.6947
TRAES_3B_8C5392693	0.6946
TRAES_2DS_69E67704C	0.6944
TRAES_1BL_DDF7D3F25	0.6941
TRAES_5BL_EFE5243F4	0.694
TRAES_1AS_AEED1F1D7	0.6939
TRAES_6AL_5C82096FE	0.6937
TRAES_2AL_1A559A395	0.6936
TRAES_4AL_5296B44A2	0.6934
TRAES_1AS_B3F02EE4F	0.6927
TRAES_6BL_5ACBB86F4	0.6924
TRAES_5DL_B272C3700	0.6923
TRAES_3DL_A709CB441	0.6921
TRAES_2AL_9A1BB2C26	0.6919
TRAES_7AL_5262BD5AE	0.6919
TRAES_6AS_C3B032C57	0.6917
TRAES_6BL_B6EEAFB65	0.6916
TRAES_2DL_DF06C0849	0.6915
TRAES_4AL_85092293F	0.6914
TRAES_2AL_14B62F6C1	0.6913
TRAES_3AL_182FFAF75	0.6913
TRAES_3B_DBBFDF11B	0.6911
TRAES_2DL_AB324879E	0.691
TRAES_6DL_A4EFAD683	0.691
TRAES_7DS_E34DA2F50	0.6908
TRAES_3DL_740865E24	0.6904
TRAES_5DL_04102EC01	0.6904
TRAES_6BL_059E0BFB5	0.6904
TRAES_3B_DDE54BDCF	0.6902
TRAES_2BL_23F1C8743	0.6899
TRAES_2AL_7A16D363B	0.6898
TRAES_6BL_920CC7E80	0.6893
TRAES_4BS_A77607F84	0.6889
TRAES_7DS_295BC9B39	0.6883
TRAES_7AL_DCEBE6FD7	0.6881
TRAES_2BS_4AE914BE2	0.688
TRAES_4BS_9E1C15FB7	0.688
TRAES_5BL_E36F4CB4C	0.688
TRAES_1BL_D1954B55C	0.6877
TRAES_3DL_A0DF0351C	0.6874
TRAES_3AS_F7ED1199F	0.6873
TRAES_3DS_072E3F246	0.6872
TRAES_6DL_544B74CBB1	0.6871
TRAES_5AL_E68C8B154	0.6868
TRAES_2DL_E075C5750	0.6867
TRAES_2AL_9FC9A74D8	0.6865
TRAES_7DS_430DB75AC	0.6864
TRAES_6BS_BBEFABFC3	0.6861
TRAES_7DS_DF7F45611	0.6861
TRAES_2BL_C76BCE16D	0.686
TRAES_2DL_AFBB29E25	0.686
TRAES_2DL_80DD45E69	0.6856
TRAES_4DS_9F67A5263	0.6853
TRAES_3B_D767EA9FE	0.6852
TRAES_4BS_8B93BC3E5	0.6851
TRAES_3DL_E6B71D302	0.6844
TRAES_6BL_5799CD0CF	0.684
TRAES_2BS_DDCEEE1DE	0.6839
TRAES_5AL_17C89F755	0.6839
TRAES_3AL_126D4E648	0.6838
TRAES_2BL_C0F91895A	0.6837
TRAES_1AL_5B26F6A14	0.6835
TRAES_4BL_93F9AAD9A	0.6835
TRAES_4BL_FCEA75450	0.6834
TRAES_5DS_B11D24B62	0.6834
TRAES_2AL_9BA1F015F	0.6832
TRAES_5AL_9697E163B	0.683
TRAES_7DS_532F8D0CE	0.6826
TRAES_7BL_20B08C649	0.6824
TRAES_2BL_699DB5420	0.682
TRAES_5DL_A0B1012A0	0.682
TRAES_5DS_3186C8F7D	0.6816
TRAES_6AL_E0C12E714	0.6815
TRAES_3AL_8820A8666	0.6812
TRAES_4BS_176348978	0.681
TRAES_2DL_A827C7C34	0.6806
TRAES_3B_91D39E37A	0.6804
TRAES_5BS_D8647BAC7	0.6803
TRAES_5BL_769E8EB68	0.6802
TRAES_7DL_C4A5DCDDA	0.6802
TRAES_1BL_3899535C2	0.6801
TRAES_7DS_01A0AF589	0.6801
TRAES_1AL_8469289D7	0.68
TRAES_1DS_7833DAAB5	0.6799
TRAES_2DS_05A402868	0.6799
TRAES_2DL_676AA4883	0.6797
TRAES_3DL_DEA9A414D	0.6797
TRAES_3DS_7A14972E1	0.6789
TRAES_4AL_47F0C2746	0.6787
TRAES_5BL_6231D2EE71	0.6787
TRAES_6AS_E011BC5BB	0.6785
TRAES_2DL_EFD23CEB3	0.6784
TRAES_5AL_781C8DD7C	0.6783
TRAES_5DL_E3B6FB3C6	0.6783
TRAES_5AL_BD0119116	0.6779
TRAES_1AL_94C6222E8	0.6777
TRAES_4DS_DD3831DB9	0.6774
TRAES_2AL_4CE24F55E1	0.6773
TRAES_2DS_D58C49346	0.6768
TRAES_3DL_A96DF70FE	0.6766
TRAES_2AL_35353C495	0.6763
TRAES_2AL_73EA196D5	0.6761
TRAES_6AS_9424F57DA	0.6761
TRAES_4DS_5C2095EE7	0.6756
TRAES_2DS_921A52622	0.6755
TRAES_7DS_0141922EC	0.6755
TRAES_2DS_4958D86F5	0.6754
TRAES_4AL_B9FA07247	0.6753
TRAES_1DS_284046114	0.6751
TRAES_5AS_33A8004A5	0.6749
TRAES_7DS_B46EB1CDE	0.6747
TRAES_2DL_7B858F797	0.6743
TRAES_3DL_1D3995356	0.6743
TRAES_7BS_C08F5C14D	0.6741
TRAES_7AL_EDC1EA26B	0.674
TRAES_6DS_B551E20EA	0.6736
TRAES_5AL_0A37969AE	0.6733
TRAES_3B_71DAC7F5D	0.6731
TRAES_4AL_B128F1907	0.673
TRAES_1AL_DC43D6836	0.6729
TRAES_6DL_1CCB8CC4B1	0.6722
TRAES_2AS_84EA9C6091	0.6718
TRAES_4BS_443D5B2F6	0.6718
TRAES_7BS_EBB0EC28F	0.6716
TRAES_5DL_15359816B	0.6715
TRAES_6AS_A363FB33E	0.6714
TRAES_7DL_CBB030248	0.6713
TRAES_1DL_AB64D64A0	0.6711
TRAES_1DL_DAEF84C45	0.6711
TRAES_5AL_BBEF740F0	0.671
TRAES_6BL_139ECC554	0.671
TRAES_5AL_31CDB68F2	0.6708
TRAES_5DS_ED8F03390	0.6708
TRAES_3B_14528E636	0.6707
TRAES_6DL_080D71070	0.6707
TRAES_7DL_11CFCAD46	0.6704
TRAES_2BS_C9C1928B7	0.6703
TRAES_2DS_5814764C5	0.6703
TRAES_5DL_9608198EC	0.6703
TRAES_7AS_70ED86B15	0.6703
TRAES_5AS_6BC554E7A	0.6701
TRAES_2DL_9FDA5C607	0.6699
TRAES_6AL_8F3581FF2	0.6698
TRAES_2AS_C3EF3A27F	0.6697
TRAES_2BL_CC24FA9A0	0.6694
TRAES_2BS_9ACFD42C9	0.6694
TRAES_4DS_B2258FDCC	0.6692
TRAES_5AL_13E38EF75	0.6692
TRAES_4AL_1E9C37327	0.6691
TRAES_3B_C26112326	0.6689
TRAES_7DS_05CD633ED	0.6687
TRAES_7DL_25BC06568	0.6685
TRAES_2BL_37BE86019	0.6684
TRAES_2DS_E20E33C70	0.6684
TRAES_5AS_4436E768F	0.6684
TRAES_7DL_88DE10A78	0.6684
TRAES_1DL_70CCAB0EF	0.6682
TRAES_2AL_6AB869605	0.668
TRAES_2BL_1FAB75B0B	0.6679
TRAES_6AL_058D829C3	0.6678
TRAES_3B_C464A83A7	0.6677
TRAES_3DL_16DB31499	0.6673
TRAES_6AS_992ED2B28	0.667
TRAES_2DL_802A90B0A	0.6669
TRAES_2BS_B1EDFD0BA	0.6663
TRAES_2AL_FB639BC75	0.6661
TRAES_1DL_A2274582B	0.666
TRAES_5AS_2FC5B2227	0.6657
TRAES_5BL_E956B149A	0.6656
TRAES_4BL_4E616F36A	0.6655
TRAES_3AL_3E624A36F	0.6653
TRAES_6BS_D162A84A9	0.6653
TRAES_4BL_04B01EA0C	0.6649
TRAES_6DS_D37F9D4C7	0.6649
TRAES_7AL_60828B26D	0.6649
TRAES_2AL_5820BAF68	0.6646
TRAES_3DS_EA46D06CA	0.6644
TRAES_1AL_251977A0F	0.6642
TRAES_1BL_5AF393C4F	0.6638
TRAES_3B_1A76F6249	0.6638
TRAES_4BL_C30ADD398	0.6638
TRAES_2DS_AE518BCD2	0.6637
TRAES_1AS_7DCCD2977	0.6634
TRAES_2DL_D986FD4B5	0.6633
TRAES_4DS_F8096F2C2	0.6632
TRAES_7DS_E373FDD65	0.6632
TRAES_5BL_E3BC16326	0.6631
TRAES_6BS_AEB9C88B3	0.663
TRAES_5DL_05B05FCEB	0.6628
TRAES_3DS_F419EEB6B	0.6626
TRAES_1DS_735C27570	0.6625
TRAES_4BS_D151F55A4	0.6625
TRAES_5AS_4499D832B	0.6625
TRAES_4BS_3EF8C6FA9	0.6624
TRAES_6DL_A19C3ABDA	0.6624
TRAES_2DL_BCA51AC32	0.6622
TRAES_3DL_598396C96	0.662
TRAES_4BL_743369207	0.6619
TRAES_2AL_98A9B764F	0.6612
TRAES_2DL_81B173B33	0.661
TRAES_7AL_75A577D30	0.661
TRAES_6AL_BF34EBCFA	0.6609
TRAES_2BS_2A814F38D	0.6607
TRAES_6DS_BA27E8800	0.6604
TRAES_3AL_55A3F252C	0.6601
TRAES_5DL_33A7BB130	0.66
TRAES_2AL_0FCFF1120	0.6599
TRAES_6DS_B069D486F	0.6599
TRAES_5AL_32B5C730F	0.6597
TRAES_5BL_767BAC5D4	0.6595
TRAES_3B_DD553CB44	0.6593
TRAES_5DL_27EBF2358	0.6593
TRAES_2DL_82E346334	0.6591
TRAES_3AS_B6D33E1BE	0.6591
TRAES_2AS_18BA58F8D	0.659
TRAES_7AL_920F5EB57	0.659
TRAES_7AL_D94EE789C	0.6587
TRAES_7AL_5D8432463	0.6585
TRAES_1AL_CF6C67E1B	0.6584
TRAES_6BS_3343D8C16	0.6582
TRAES_4BL_5FCA04C3B	0.658
TRAES_3B_DCADC5DB7	0.6578
TRAES_3B_AE68805D8	0.6574
TRAES_2DL_4CFD341D6	0.6568
TRAES_3AS_0362B6EA8	0.6568
TRAES_7BL_F9978565D	0.6568
TRAES_2BS_5187F710F	0.6566
TRAES_6AL_CDC715B50	0.6565
TRAES_5BL_6E4AE0146	0.6564
TRAES_2AL_3637458F8	0.6563
TRAES_2BL_26A883081	0.6563
TRAES_2BL_8CC7DE748	0.6559
TRAES_7BS_07E36944E	0.6556
TRAES_7AS_507BD0A58	0.6555
TRAES_7BS_0C6E2D8CE	0.6554
TRAES_2AL_A2CBECA65	0.6551
TRAES_4BL_CCB700130	0.655
TRAES_1BS_CE144DF81	0.6547
TRAES_4DS_5A9528945	0.6545
TRAES_7AS_472AE172A	0.6545
TRAES_6AS_A40580BCA	0.6544
TRAES_6BS_F2F4A80AA	0.6544
TRAES_5DL_E85FB920C	0.6543
TRAES_3DL_6BFD464C6	0.6541
TRAES_2AS_1F35CBAEE	0.654
TRAES_1AS_675F5F1DC	0.6539
TRAES_3DL_FC2BF1260	0.6539
TRAES_6AL_A69551CA61	0.6539
TRAES_4DS_CF33AFFF6	0.6538
TRAES_5BL_2F0E6C496	0.6537
TRAES_7DL_C0E4DB9C0	0.6537
TRAES_3B_C921BDF2B	0.6535
TRAES_2DL_05FBEBAAD	0.6533
TRAES_6DS_5E37DA72B	0.6533
TRAES_3DL_2C2D73C68	0.6532
TRAES_7DS_BD1770FB1	0.6532
TRAES_6AL_6E912E340	0.6531
TRAES_5BS_8A15F0117	0.653
TRAES_7AS_7BF04E4E6	0.6529
TRAES_5BL_3CCD2692E	0.6528
TRAES_3B_C3C710885	0.6527
TRAES_5AL_2776D04B2	0.6521
TRAES_6BL_1BE898E1D	0.652
TRAES_6DL_D38E15362	0.6519
TRAES_1DS_C3F67FDFB	0.6516
TRAES_2AL_8CBEE2F6B	0.6514
TRAES_2DS_3CC5F156F	0.6512
TRAES_1AL_43793ABCE	0.6511
TRAES_1BL_AD11A927F	0.651
TRAES_7BL_8BB36D08D	0.6509
TRAES_2AL_FA3E7C60B	0.6508
TRAES_3AL_C25CC8AB1	0.6508
TRAES_2DL_ACE701219	0.6507
TRAES_3DL_43F4381AA	0.6506
TRAES_5BL_5B7F4B083	0.6506
TRAES_6BS_D04B2E3A5	0.6504
TRAES_2DL_0FADBEC03	0.6503
TRAES_2AS_C1EA81EC4	0.6502
TRAES_3B_F3805FEF6	0.6502
TRAES_2DL_40EF48E59	0.65
TRAES_3AL_0811635CA	0.65
TRAES_1BL_5AD1617A8	0.6494
TRAES_5BL_283D01C08	0.6485
TRAES_2AS_BFBD75AB4	0.6482
TRAES_6AS_27483C00F	0.6481
TRAES_6BL_460F4D4A6	0.6479
TRAES_5AL_E4C37F0BC	0.6475
TRAES_1AL_A13F33DFA	0.647
TRAES_3DL_F8B4666DA	0.647
TRAES_7AS_9E64AEFF8	0.647
TRAES_3AL_36ABD8948	0.6468
TRAES_3AL_619FCC550	0.6465
TRAES_6DL_CA8732F66	0.6464
TRAES_2DL_D814281E8	0.6463
TRAES_2AS_148119BAC	0.6462
TRAES_5BL_7E69810D5	0.6461
TRAES_6DS_9A9EDCD1F	0.6461
TRAES_7AS_45035FC82	0.6461
TRAES_4BS_9467B79F9	0.6459
TRAES_3AL_6BAEC5275	0.6458
TRAES_3DL_7A9A9D22F	0.6458
TRAES_5DS_90C6C5521	0.6458
TRAES_1AL_3CE563661	0.6457
TRAES_5AS_67F33703C	0.6455
TRAES_2DS_43A4B968B	0.6454
TRAES_2AS_D9D9A9ADB	0.6453
TRAES_2AL_E7B360A43	0.6452
TRAES_3B_C9DAC06FD	0.6452
TRAES_5AS_7D519210E	0.6451
TRAES_7DS_B728DA41A	0.6451
TRAES_3B_0088F922C	0.645
TRAES_5BS_99957C738	0.6449
TRAES_1AL_B142A2977	0.6447
TRAES_3AL_55170A66E	0.6444
TRAES_5DL_49795C4EE	0.6444
TRAES_1BS_44CE2D44E	0.6443
TRAES_3AL_E8D51602A	0.6441
TRAES_2DS_2C9438050	0.6433
TRAES_5BL_400181E02	0.6433
TRAES_6DL_BE4C9730D	0.6432
TRAES_3B_33F13450D	0.6431
TRAES_1AS_89A8F1207	0.6429
TRAES_2AL_DA43D5542	0.6429
TRAES_2DL_8FE1D9E50	0.6428
TRAES_2DL_E1E8E26E3	0.6426
TRAES_2BL_7E386E5FA	0.6422
TRAES_4AL_A16A981D6	0.6422
TRAES_3DL_5585491A2	0.6418
TRAES_4AL_F4C83730F	0.6409
TRAES_1DL_8E3221B60	0.6407
TRAES_5AL_1F8B14C11	0.6407
TRAES_1BS_15C828137	0.6405
TRAES_6DS_DFD77F306	0.6405
TRAES_2BL_2C28188FF	0.6402
TRAES_5BL_047E8E2C1	0.6399
TRAES_6DL_C6C4DD608	0.6397
TRAES_7BS_C08F5C14D	0.6397
TRAES_5BL_4942EAA36	0.6391
TRAES_7AS_5125A0E67	0.6391
TRAES_1AL_37E52E57D	0.639
TRAES_1BL_538A03BEC	0.6389
TRAES_1DL_8E587EEAF	0.6386
TRAES_3DS_55CCCBE0C	0.6385
TRAES_2AL_C51BB91CC	0.6383
TRAES_5DL_934302FA6	0.6383
TRAES_1DL_14CCD1497	0.6377
TRAES_7BS_EBA7E60AE	0.6376
TRAES_7AL_B3C3D4B80	0.6374
TRAES_3AS_9151583B9	0.6373
TRAES_6AL_C22A20588	0.6372
TRAES_6BL_E143F767D	0.6369
TRAES_2DL_7052882A8	0.6368
TRAES_2BL_2768AE3B1	0.6367
TRAES_7AS_2D94ACEA3	0.6365
TRAES_7DL_36F56E8E0	0.6365
TRAES_5DL_DC509CAAF	0.6363
TRAES_6DL_7865543E0	0.6363
TRAES_3AS_4D87123A6	0.6358
TRAES_3B_8DACDB135	0.6353
TRAES_4AL_08821C580	0.6353
TRAES_4BS_E79CB87B7	0.6352
TRAES_6AS_101337AE9	0.6352
TRAES_7BL_188975B53	0.6348
TRAES_2BS_0E6D454B0	0.6347
TRAES_5DL_2A1A062CD	0.6347
TRAES_2DL_BD9A8D711	0.6345
TRAES_6AL_34ACE29CE	0.6345
TRAES_7DS_2BAF96919	0.6345
TRAES_5DL_029CEF556	0.6344
TRAES_5DL_3BDD70A0F	0.634
TRAES_1BS_DF0A86458	0.6339
TRAES_2AS_B86EFFF66	0.6338
TRAES_4BL_A9FAA75A9	0.6337
TRAES_2AL_F6BA2874C	0.6336
TRAES_3AS_817689B7F	0.6336
TRAES_7AL_364A6E96F	0.6335
TRAES_7DS_9E256BDFD	0.6329
TRAES_5DL_4D5C7E61F	0.6326
TRAES_3DL_1FF49653E	0.6324
TRAES_4AL_51E307240	0.6322
TRAES_2BL_FB766A312	0.6321
TRAES_2BL_5C0BB4BED	0.6319
TRAES_1DL_28092B90E	0.6317
TRAES_6DL_C00712716	0.6315
TRAES_5BS_DCF93CC86	0.6312
TRAES_3B_12EC08778	0.6311
TRAES_1BL_70F8A18EE	0.6305
TRAES_2BL_088F3C674	0.6304
TRAES_1AL_B772875BD	0.6303
TRAES_3AL_822D8A43D	0.6303
TRAES_2AS_7425ED39F	0.6297
TRAES_1AL_D0CB07C73	0.6296
TRAES_3DL_0B89FC28B	0.6295
TRAES_1AL_F08E230A9	0.6291
TRAES_2AL_271068570	0.6289
TRAES_6DS_BE3605A23	0.6289
TRAES_3B_31BCB23BB	0.6288
TRAES_6AS_A80B0526C	0.6288
TRAES_7DS_A6D32CAA9	0.6287
TRAES_6DL_8194D8498	0.6285
TRAES_2BL_304F012E3	0.6279
TRAES_7BL_ABEAC99C8	0.6277
TRAES_3B_AA08194CB	0.6275
TRAES_6BL_6D7561359	0.6273
TRAES_3AS_ED5BFFA1A	0.6271
TRAES_5BL_B35A2E6B2	0.6266
TRAES_1DL_993E148C6	0.6264
TRAES_2DS_DC26EB88F	0.6264
TRAES_3B_02798A3F6	0.6264
TRAES_2BL_55C76A74B	0.6262
TRAES_2DS_1E5F28C76	0.6262
TRAES_3B_FBF298A76	0.6254
TRAES_7BS_878BFF4E2	0.6243
TRAES_2DL_5F9D707F2	0.6238
TRAES_6BS_FB06D4612	0.6238
TRAES_2AL_2E2DFB904	0.6237
TRAES_7DL_6B1D98F8D	0.6235
TRAES_6AL_9540BE70A	0.6233
TRAES_5AS_1CDAE592C	0.623
TRAES_6AL_DC5D45389	0.6229
TRAES_3AL_B60854C6F	0.6218
TRAES_5DS_C12EE1942	0.6217
TRAES_7AS_95F4E4729	0.6217
TRAES_3DS_EF4A7E8DC	0.6216
TRAES_4BL_DD7165BF4	0.6214
TRAES_1BL_1DE56B369	0.621
TRAES_6DL_C160E8CEF	0.621
TRAES_7AS_ECBB6F731	0.6202
TRAES_1DS_A0AC8629E	0.6199
TRAES_3AL_FC1E2FDB6	0.6195
TRAES_5BL_E16E15CFB	0.6194
TRAES_4BL_9E3F7A2E4	0.6191
TRAES_3DS_08CEC0C15	0.6186
TRAES_7AS_17DAAE0CC	0.6184
TRAES_2BS_ADC2F0EB8	0.6182
TRAES_6AL_BACF84672	0.6181
TRAES_3AS_D41508CC4	0.6179
TRAES_7AS_5642C761D	0.6177
TRAES_1AS_CE0DE9D04	0.6176
TRAES_2BS_F84B712D7	0.6174
TRAES_3DL_6C3B44E32	0.6173
TRAES_1AL_7C91EF27D	0.6172
TRAES_6DS_2279F5FDA	0.617
TRAES_6AL_E6FD1E7AD	0.6169
TRAES_7AL_209004D5A	0.6169
TRAES_1AL_DB08E00EB	0.6162
TRAES_1AS_FF874F72D	0.6161
TRAES_1DS_92D0315C6	0.6161
TRAES_7BS_4834D22F8	0.6161
TRAES_5DL_0927957E4	0.616
TRAES_3AL_A95ED542C	0.6159
TRAES_7DS_833BCFCAF	0.6158
TRAES_2DL_E793A6FA8	0.6154
TRAES_7AS_BD45B6DF6	0.6154
TRAES_2BL_57E9B803B	0.6151
TRAES_6AS_D3F184617	0.6148
TRAES_1BS_9B4425943	0.6147
TRAES_6DS_AA14DE460	0.6145
TRAES_2BS_229EBC317	0.6144
TRAES_7AL_8457AD788	0.6131
TRAES_3AL_0B42A98E1	0.613
TRAES_7BL_0B5D2BAF0	0.6129
TRAES_2BL_323AE051E	0.6126
TRAES_1AL_C544E6828	0.6124
TRAES_1AS_10A0B5BBF	0.6124
TRAES_3AL_BB29D71B9	0.6122
TRAES_6AS_606F61E8B	0.6121
TRAES_3AL_6BDD6F090	0.612
TRAES_3DS_F0A479C5F	0.6113
TRAES_3DL_6AB4F414F	0.6112
TRAES_3AL_663EF1B52	0.6107
TRAES_7BL_7A76996C8	0.6104
TRAES_2BL_11A381E97	0.6103
TRAES_7AL_4636AD6B7	0.61
TRAES_5BS_197E3DE21	0.6093
TRAES_7BL_6BF235DE5	0.6093
TRAES_7BL_973FFB71F	0.609
TRAES_2AS_B0650841E	0.6085
TRAES_5BL_3CD624CE9	0.6084
TRAES_4BL_A45693D2E	0.6076
TRAES_3B_9F3320C78	0.6074
TRAES_5DL_0FB9EF885	0.6073
TRAES_2BS_90255A78E	0.6072
TRAES_5BL_18689F6BA	0.6069
TRAES_3AL_EB28DB33C	0.6065
TRAES_3B_FF743C11E	0.6063
TRAES_6AL_73E54964D	0.6063
TRAES_3B_908116490	0.6062
TRAES_3DL_1FC3735D9	0.6059
TRAES_3DS_30A3BE435	0.6058
TRAES_7BS_3C649CF2D	0.6058
TRAES_6AS_680CEF9F6	0.6055
TRAES_6DS_E35D3E8AD	0.6055
TRAES_6AL_AE7EF8E87	0.6048
TRAES_7BL_E50D5A999	0.6046
TRAES_1DL_1F003CA3A	0.6037
TRAES_1DS_481922721	0.6037
TRAES_7AS_9BD721C11	0.6025
TRAES_5DL_CDF265E45	0.6023
TRAES_6AL_077524EE1	0.6017
TRAES_3AL_C85706CCD	0.6014
TRAES_2AS_A18A69CB0	0.6013
TRAES_2BL_7B5D31919	0.6013
TRAES_5BL_299B9E6A7	0.6013
TRAES_7DL_9EF4354F6	0.6011
TRAES_2DL_557987E70	0.6006
TRAES_5BL_FFC231A26	0.6006
TRAES_5BL_D2220E2F3	0.6005
TRAES_2BL_197D53AD5	0.5999
TRAES_2AS_D174E2DAE	0.5991
TRAES_2DL_6C96847B3	0.5985
TRAES_5DS_49CF8A4C4	0.5984
TRAES_3AL_EE9ED9888	0.5983
TRAES_5AL_CFEF57F4A	0.5983
TRAES_2BL_980024675	0.598
TRAES_3B_B785C85F5	0.5975
TRAES_5BL_B978074E7	0.5971
TRAES_7DL_F1204D7D7	0.5966
TRAES_2BL_0CBCC13AD	0.5965
TRAES_4DS_702191D74	0.5962
TRAES_2BL_9608FE3B0	0.596
TRAES_7DS_A9BD8001C	0.596
TRAES_3DS_57C9F64DC	0.5959
TRAES_6AL_D2CA55216	0.5955
TRAES_5BL_44EFC1BBD	0.5954
TRAES_2AL_3C7815CD5	0.5948
TRAES_2DS_FA532168A	0.5947
TRAES_7BL_F55E909F8	0.5945
TRAES_7BS_A17576293	0.5941
TRAES_3B_BFB6B189B	0.5939
TRAES_2BS_640D008BF	0.5937
TRAES_6BS_40E235372	0.5937
TRAES_4AL_4ABAD44F6	0.5936
TRAES_3AL_75D69E636	0.593
TRAES_5BL_A8B4F5EC6	0.5927
TRAES_7DS_9FEB16F96	0.5926
TRAES_4BS_DCFCBA86F	0.5921
TRAES_2DS_AD599586B	0.5919
TRAES_4BL_4AD282F3F	0.5917
TRAES_3AL_4A91E6A4E	0.5916
TRAES_2DS_01D518748	0.5912
TRAES_3B_00866A642	0.5906
TRAES_1BS_63C28BEB9	0.5905
TRAES_5BS_36C5B305D	0.5903
TRAES_4AL_2D42DAE24	0.5899
TRAES_4AL_DCB0D6E6C	0.5899
TRAES_5DL_EED5188AC	0.5899
TRAES_3B_AF9400E7F	0.5898
TRAES_4DS_FAF06B392	0.5896
TRAES_4BS_F66ADAFF1	0.5894
TRAES_2DL_3CE133E1F	0.5889
TRAES_3DS_8CC2103BB	0.5888
TRAES_1AS_09E996677	0.5887
TRAES_7BL_FAA0162F6	0.5884
TRAES_6DL_D396E3AE9	0.588
TRAES_2BS_E68F1B47C	0.5879
TRAES_5DS_1EF547639	0.5878
TRAES_5BL_7C4AAAD1D	0.5875
TRAES_3DS_BCF43F52D	0.5872
TRAES_2AS_645C4C12C	0.587
TRAES_6DL_965B767A7	0.587
TRAES_3AL_184DD77F2	0.5867
TRAES_7AS_E172ED7BE	0.5867
TRAES_7DL_2DE9D2B041	0.5865
TRAES_2AS_DDDAF2E70	0.5861
TRAES_5AL_9831F9D10	0.5856
TRAES_2BS_16CA42546	0.5855
TRAES_5AL_8D5A83BF8	0.5855
TRAES_3DS_831B5E64D	0.5854
TRAES_3B_EE7C89825	0.5851
TRAES_2DS_D55319741	0.5849
TRAES_7BL_06EA47678	0.5847
TRAES_3B_4837CA66D1	0.5844
TRAES_7DS_35DE283B8	0.5844
TRAES_7DL_2623B1301	0.584
TRAES_2AL_C9C97E786	0.5838
TRAES_4BL_7441A85D3	0.5838
TRAES_2AL_85FCE950B	0.5837
TRAES_7DL_BDE14D8F9	0.5832
TRAES_7AS_8E09FE045	0.5829
TRAES_2AL_2654C3629	0.5826
TRAES_7DS_3246A7335	0.5826
TRAES_6BS_B0FFC3C42	0.5819
TRAES_7DL_E72E480E5	0.5816
TRAES_2DS_B0068A919	0.5807
TRAES_5DS_14D1D3680	0.5806
TRAES_6DL_D8B55F1A3	0.5804
TRAES_5BL_528AFDEC3	0.5801
TRAES_4AS_9F46DF482	0.5796
TRAES_7AS_7B07570CB	0.5796
TRAES_2AL_D775EE834	0.5793
TRAES_7AS_DCE7819D8	0.5789
TRAES_5BL_49E1A448B	0.5785
TRAES_5BL_51A6B8FA2	0.5784
TRAES_1DL_96374948E	0.5782
TRAES_4BS_A7B66E010	0.5782
TRAES_5BL_113D0EB1F	0.5778
TRAES_5DS_68FB00F73	0.5778
TRAES_1DS_ED24F485C	0.5776
TRAES_4BS_FE55994BB	0.5771
TRAES_7DL_809C60465	0.5768
TRAES_2BS_69FCDE397	0.5757
TRAES_4BL_AE89272F2	0.5753
TRAES_6BS_1BE03792C	0.5752
TRAES_6BS_E63E326DB	0.5752
TRAES_1BL_D66BA864F	0.575
TRAES_2BS_7A04BF5D5	0.5748
TRAES_5BL_78106C798	0.5747
TRAES_5BL_6E72047B61	0.5734
TRAES_2BL_43F81300F	0.5731
TRAES_6AS_8FFD6CC72	0.5731
TRAES_6AL_7C68630FC	0.5728
TRAES_5DL_FE4257F1A	0.5727
TRAES_3B_2DA46E431	0.5726
TRAES_1AL_B14FE48AF	0.5725
TRAES_6DS_F10588D28	0.5724
TRAES_2DL_FE7C9635F	0.5718
TRAES_3B_0B36CB0D3	0.5711
TRAES_2AS_E27D25DA3	0.571
TRAES_1BL_537870B77	0.5709
TRAES_1AL_2F1278623	0.5708
TRAES_7AS_C05C7D06B1	0.5706
TRAES_6AS_22B81927D	0.5702
TRAES_5BL_5E48D2D90	0.5698
TRAES_2DS_37FE620D3	0.5697
TRAES_5AL_197543F911	0.5696
TRAES_3DL_89EE2E379	0.5692
TRAES_2DS_B94D14E4D	0.5686
TRAES_5AS_23EA62AFA	0.5684
TRAES_6DS_B856A1DFE	0.5683
TRAES_4BL_9F2B03853	0.5676
[truncated: 1,427 more rows]

## Sheet: Table S9
Table S9. Pearson correlation coefficient estimated for the wheat GO terms by comparing expression values from the MCCFC datasets with those in the RKQQC dataset.
GO depth	GO term	GO description	# of genes in the genome	# of wheat genes in the nodes shared between two networks	Average PCC between two conditions	stddev of PCCs
6	GO:0032544	plastid translation	13	10	0.8302	0.0539
6	GO:0008135	translation factor activity, RNA binding	253	15	0.7906	0.0731
6	GO:0072657	protein localization to membrane	122	12	0.7895	0.0791
8	GO:0006612	protein targeting to membrane	112	12	0.7895	0.0791
4	GO:1902580	single-organism cellular localization	262	13	0.783	0.0793
6	GO:1902582	single-organism intracellular transport	262	13	0.783	0.0793
5	GO:0090150	establishment of protein localization to membrane	148	14	0.7728	0.0851
6	GO:0019318	hexose metabolic process	207	14	0.756	0.1113
6	GO:0006412	translation	1868	73	0.7557	0.2529
3	GO:1990904	ribonucleoprotein complex	2133	70	0.7539	0.261
4	GO:0030529	intracellular ribonucleoprotein complex	2133	70	0.7539	0.261
5	GO:0005840	ribosome	1715	64	0.7523	0.2685
3	GO:0003735	structural constituent of ribosome	1783	60	0.7487	0.2764
6	GO:0015711	organic anion transport	248	12	0.743	0.0945
6	GO:0015849	organic acid transport	182	10	0.7418	0.0887
8	GO:0046942	carboxylic acid transport	182	10	0.7418	0.0887
5	GO:0006518	peptide metabolic process	1931	78	0.7414	0.253
6	GO:0043043	peptide biosynthetic process	1898	77	0.7409	0.2546
5	GO:0043603	cellular amide metabolic process	2052	84	0.7338	0.2627
6	GO:0005996	monosaccharide metabolic process	250	18	0.7334	0.1119
4	GO:0048583	regulation of response to stimulus	479	16	0.7333	0.1095
4	GO:0019866	organelle inner membrane	191	11	0.7317	0.092
7	GO:0006544	glycine metabolic process	54	16	0.7312	0.0801
4	GO:0009409	response to cold	130	10	0.731	0.0643
6	GO:0043604	amide biosynthetic process	1969	79	0.7286	0.27
2	GO:0001071	nucleic acid binding transcription factor activity	1082	39	0.7208	0.1752
3	GO:0003700	transcription factor activity, sequence-specific DNA binding	1082	39	0.7208	0.1752
7	GO:0009071	serine family amino acid catabolic process	39	14	0.7201	0.0795
8	GO:0006546	glycine catabolic process	39	14	0.7201	0.0795
6	GO:0019751	polyol metabolic process	97	12	0.7171	0.1613
3	GO:0005622	intracellular	1740	77	0.7169	0.2565
4	GO:0016859	cis-trans isomerase activity	148	16	0.715	0.0943
5	GO:0003755	peptidyl-prolyl cis-trans isomerase activity	144	16	0.715	0.0943
4	GO:0032879	regulation of localization	71	10	0.7135	0.0596
5	GO:0051049	regulation of transport	64	10	0.7135	0.0596
6	GO:0043269	regulation of ion transport	62	10	0.7135	0.0596
4	GO:0010598	NAD(P)H dehydrogenase complex (plastoquinone)	11	10	0.71	0.1073
6	GO:0043565	sequence-specific DNA binding	627	24	0.7093	0.1783
2	GO:0000988	transcription factor activity, protein binding	155	12	0.7087	0.2093
6	GO:0033559	unsaturated fatty acid metabolic process	34	13	0.7071	0.0858
8	GO:0006636	unsaturated fatty acid biosynthetic process	34	13	0.7071	0.0858
6	GO:0009941	chloroplast envelope	347	97	0.7053	0.186
5	GO:0009532	plastid stroma	382	96	0.7011	0.1986
6	GO:0009570	chloroplast stroma	382	96	0.7011	0.1986
3	GO:0031975	envelope	375	98	0.701	0.1898
4	GO:0031967	organelle envelope	375	98	0.701	0.1898
5	GO:0009526	plastid envelope	351	98	0.701	0.1898
2	GO:0005198	structural molecule activity	1910	66	0.7004	0.3128
6	GO:2000377	regulation of reactive oxygen species metabolic process	49	10	0.6997	0.1272
4	GO:0070727	cellular macromolecule localization	395	27	0.6969	0.1993
4	GO:0048519	negative regulation of biological process	525	17	0.6965	0.1718
3	GO:0019898	extrinsic component of membrane	79	19	0.6964	0.0795
6	GO:0008234	cysteine-type peptidase activity	463	15	0.6961	0.1955
3	GO:0043228	non-membrane-bounded organelle	2185	86	0.6952	0.2768
4	GO:0043232	intracellular non-membrane-bounded organelle	2185	86	0.6952	0.2768
5	GO:0034613	cellular protein localization	389	26	0.693	0.2021
8	GO:0046939	nucleotide phosphorylation	280	14	0.6923	0.1829
5	GO:0006757	ATP generation from ADP	260	13	0.6905	0.1897
6	GO:0009767	photosynthetic electron transport chain	328	26	0.6905	0.1277
6	GO:0006096	glycolytic process	260	13	0.6905	0.1897
6	GO:0009132	nucleoside diphosphate metabolic process	279	13	0.6905	0.1897
8	GO:0009179	purine ribonucleoside diphosphate metabolic process	260	13	0.6905	0.1897
8	GO:0009185	ribonucleoside diphosphate metabolic process	260	13	0.6905	0.1897
8	GO:0046031	ADP metabolic process	260	13	0.6905	0.1897
8	GO:0006165	nucleoside diphosphate phosphorylation	275	13	0.6905	0.1897
8	GO:0009135	purine nucleoside diphosphate metabolic process	260	13	0.6905	0.1897
6	GO:0033014	tetrapyrrole biosynthetic process	146	49	0.6895	0.1513
6	GO:0006779	porphyrin-containing compound biosynthetic process	125	49	0.6895	0.1513
5	GO:0046148	pigment biosynthetic process	157	57	0.6891	0.1591
3	GO:0051540	metal cluster binding	344	30	0.689	0.1453
4	GO:0051536	iron-sulfur cluster binding	344	30	0.689	0.1453
6	GO:0010287	plastoglobule	40	11	0.6887	0.1025
6	GO:0016117	carotenoid biosynthetic process	69	33	0.688	0.1648
8	GO:0016109	tetraterpenoid biosynthetic process	69	33	0.688	0.1648
4	GO:0015995	chlorophyll biosynthetic process	67	34	0.6878	0.1652
7	GO:0009773	photosynthetic electron transport in photosystem I	55	21	0.6876	0.1167
3	GO:0006457	protein folding	437	29	0.6866	0.1481
6	GO:0044724	single-organism carbohydrate catabolic process	299	17	0.6865	0.1732
7	GO:0006605	protein targeting	319	27	0.6841	0.2035
8	GO:0016108	tetraterpenoid metabolic process	76	34	0.6838	0.1642
8	GO:0016116	carotenoid metabolic process	76	34	0.6838	0.1642
3	GO:0000990	transcription factor activity, core RNA polymerase binding	31	10	0.6828	0.2198
4	GO:0000996	core DNA-dependent RNA polymerase binding promoter specificity activity	23	10	0.6828	0.2198
5	GO:0016987	sigma factor activity	23	10	0.6828	0.2198
8	GO:0006352	DNA-templated transcription, initiation	159	10	0.6828	0.2198
3	GO:0033036	macromolecule localization	1125	39	0.6825	0.2131
3	GO:1902494	catalytic complex	714	31	0.681	0.098
6	GO:0006886	intracellular protein transport	870	30	0.681	0.1978
4	GO:0008104	protein localization	1115	38	0.6794	0.2151
5	GO:0015031	protein transport	1112	38	0.6794	0.2151
8	GO:0046488	phosphatidylinositol metabolic process	272	10	0.6793	0.1649
4	GO:0045184	establishment of protein localization	1138	40	0.6791	0.2098
6	GO:0009069	serine family amino acid metabolic process	163	38	0.6765	0.1633
3	GO:0044815	DNA packaging complex	437	10	0.6761	0.1648
3	GO:0032993	protein-DNA complex	434	10	0.6761	0.1648
4	GO:0000786	nucleosome	423	10	0.6761	0.1648
4	GO:0044427	chromosomal part	614	11	0.6759	0.1571
3	GO:1990204	oxidoreductase complex	194	28	0.6736	0.0989
6	GO:0009073	aromatic amino acid family biosynthetic process	103	16	0.6735	0.1127
7	GO:0072511	divalent inorganic cation transport	157	17	0.6732	0.1543
8	GO:0070838	divalent metal ion transport	157	17	0.6732	0.1543
3	GO:0009654	photosystem II oxygen evolving complex	86	26	0.6727	0.1023
8	GO:0006090	pyruvate metabolic process	412	72	0.6727	0.1705
4	GO:0022900	electron transport chain	799	32	0.6724	0.1731
5	GO:0045454	cell redox homeostasis	295	23	0.6724	0.1519
5	GO:0033013	tetrapyrrole metabolic process	203	58	0.6721	0.1747
6	GO:0006778	porphyrin-containing compound metabolic process	183	58	0.6721	0.1747
6	GO:0006820	anion transport	430	19	0.6719	0.1896
4	GO:0042440	pigment metabolic process	210	64	0.6714	0.1802
6	GO:0009637	response to blue light	66	19	0.6692	0.1659
6	GO:0019288	isopentenyl diphosphate biosynthetic process, methylerythritol 4-phosphate pathway	135	59	0.6688	0.1657
6	GO:0009240	isopentenyl diphosphate biosynthetic process	140	59	0.6688	0.1657
6	GO:0046490	isopentenyl diphosphate metabolic process	140	59	0.6688	0.1657
6	GO:0009639	response to red or far red light	127	20	0.6685	0.1769
5	GO:0072594	establishment of protein localization to organelle	334	18	0.668	0.2347
6	GO:0033365	protein localization to organelle	334	18	0.668	0.2347
4	GO:0031984	organelle subcompartment	223	58	0.6677	0.1776
5	GO:0031976	plastid thylakoid	134	58	0.6677	0.1776
6	GO:0009534	chloroplast thylakoid	134	58	0.6677	0.1776
6	GO:0008654	phospholipid biosynthetic process	326	63	0.6672	0.1697
4	GO:0044802	single-organism membrane organization	252	62	0.6671	0.2096
4	GO:0061024	membrane organization	287	62	0.6671	0.2096
6	GO:0006644	phospholipid metabolic process	524	73	0.6663	0.1707
6	GO:0015994	chlorophyll metabolic process	114	43	0.6647	0.1909
3	GO:0034357	photosynthetic membrane	784	114	0.6638	0.2243
4	GO:0042651	thylakoid membrane	784	114	0.6638	0.2243
6	GO:0016114	terpenoid biosynthetic process	127	37	0.663	0.1785
5	GO:0015036	disulfide oxidoreductase activity	203	16	0.6627	0.1369
6	GO:0015035	protein disulfide oxidoreductase activity	192	16	0.6627	0.1369
4	GO:0016667	oxidoreductase activity, acting on a sulfur group of donors	267	24	0.6618	0.1281
4	GO:0009266	response to temperature stimulus	300	13	0.6616	0.1602
6	GO:0006721	terpenoid metabolic process	135	38	0.6598	0.1771
5	GO:0055035	plastid thylakoid membrane	705	103	0.659	0.2327
6	GO:0009535	chloroplast thylakoid membrane	704	103	0.659	0.2327
5	GO:0044434	chloroplast part	1333	228	0.6588	0.2236
4	GO:0046907	intracellular transport	984	32	0.6587	0.2422
4	GO:0016143	S-glycoside metabolic process	54	15	0.6583	0.1873
6	GO:0019757	glycosinolate metabolic process	54	15	0.6583	0.1873
7	GO:0019760	glucosinolate metabolic process	54	15	0.6583	0.1873
4	GO:0009579	thylakoid	308	85	0.6575	0.2235
4	GO:0044435	plastid part	1351	233	0.654	0.2251
5	GO:1901566	organonitrogen compound biosynthetic process	3347	194	0.6526	0.2586
6	GO:0016144	S-glycoside biosynthetic process	46	12	0.6518	0.2033
7	GO:0019758	glycosinolate biosynthetic process	46	12	0.6518	0.2033
8	GO:0019761	glucosinolate biosynthetic process	46	12	0.6518	0.2033
6	GO:0032268	regulation of cellular protein metabolic process	244	24	0.6502	0.168
6	GO:0051246	regulation of protein metabolic process	266	24	0.6502	0.168
6	GO:0009853	photorespiration	119	25	0.6495	0.098
6	GO:0008299	isoprenoid biosynthetic process	208	46	0.648	0.1773
4	GO:0016627	oxidoreductase activity, acting on the CH-CH group of donors	128	12	0.6465	0.1964
6	GO:0006534	cysteine metabolic process	103	25	0.6462	0.1846
7	GO:0019344	cysteine biosynthetic process	102	25	0.6462	0.1846
7	GO:0009070	serine family amino acid biosynthetic process	115	25	0.6462	0.1846
4	GO:0006952	defense response	451	25	0.646	0.2865
6	GO:0006720	isoprenoid metabolic process	216	47	0.6458	0.176
5	GO:0009668	plastid membrane organization	132	54	0.6448	0.2137
6	GO:0010027	thylakoid membrane organization	132	54	0.6448	0.2137
5	GO:0042430	indole-containing compound metabolic process	90	10	0.6447	0.1821
6	GO:0006568	tryptophan metabolic process	78	10	0.6447	0.1821
6	GO:0006586	indolalkylamine metabolic process	78	10	0.6447	0.1821
4	GO:0016830	carbon-carbon lyase activity	367	45	0.644	0.1636
5	GO:0019684	photosynthesis, light reaction	364	12	0.644	0.1667
7	GO:0010114	response to red light	33	13	0.6434	0.1835
7	GO:0010218	response to far red light	41	17	0.6433	0.1765
7	GO:0030003	cellular cation homeostasis	60	11	0.643	0.1693
5	GO:0051188	cofactor biosynthetic process	468	82	0.6425	0.1873
4	GO:0051649	establishment of localization in cell	1053	65	0.6419	0.2376
5	GO:0044271	cellular nitrogen compound biosynthetic process	4780	216	0.6417	0.2721
4	GO:0019725	cellular homeostasis	417	36	0.6414	0.1964
5	GO:0000096	sulfur amino acid metabolic process	191	30	0.6409	0.2015
5	GO:0050661	NADP binding	234	11	0.6407	0.2326
2	GO:0032991	macromolecular complex	5774	218	0.6396	0.2558
3	GO:0009607	response to biotic stimulus	388	24	0.6396	0.2907
4	GO:0051656	establishment of organelle localization	86	37	0.6376	0.2221
5	GO:0051667	establishment of plastid localization	80	37	0.6376	0.2221
5	GO:0051644	plastid localization	80	37	0.6376	0.2221
6	GO:0019750	chloroplast localization	80	37	0.6376	0.2221
7	GO:0009902	chloroplast relocation	80	37	0.6376	0.2221
8	GO:0035304	regulation of protein dephosphorylation	59	16	0.6374	0.1785
8	GO:0035303	regulation of dephosphorylation	60	16	0.6374	0.1785
4	GO:0015979	photosynthesis	674	84	0.6373	0.2037
5	GO:0043094	cellular metabolic compound salvage	185	27	0.637	0.1171
8	GO:0010207	photosystem II assembly	104	35	0.6369	0.1919
3	GO:0009719	response to endogenous stimulus	523	30	0.6363	0.1817
3	GO:0051641	cellular localization	1068	67	0.6359	0.2444
5	GO:0006066	alcohol metabolic process	130	17	0.6359	0.2161
4	GO:0003682	chromatin binding	704	34	0.6356	0.2171
5	GO:0019682	glyceraldehyde-3-phosphate metabolic process	263	89	0.6355	0.2127
5	GO:0009657	plastid organization	217	82	0.6346	0.2538
6	GO:0016984	ribulose-bisphosphate carboxylase activity	84	22	0.633	0.1152
5	GO:0046982	protein heterodimerization activity	487	10	0.6319	0.1608
6	GO:0051174	regulation of phosphorus metabolic process	153	21	0.6305	0.1668
7	GO:0019220	regulation of phosphate metabolic process	153	21	0.6305	0.1668
4	GO:0051186	cofactor metabolic process	965	137	0.6302	0.2252
5	GO:0031977	thylakoid lumen	45	16	0.6298	0.1903
6	GO:0019362	pyridine nucleotide metabolic process	462	70	0.6297	0.2326
7	GO:0046496	nicotinamide nucleotide metabolic process	460	70	0.6297	0.2326
5	GO:0006766	vitamin metabolic process	114	16	0.6291	0.1514
4	GO:1901698	response to nitrogen compound	83	11	0.629	0.2233
2	GO:0044422	organelle part	4923	297	0.628	0.2482
3	GO:0044446	intracellular organelle part	4919	297	0.628	0.2482
5	GO:0006811	ion transport	1687	71	0.6266	0.2415
5	GO:0009416	response to light stimulus	380	47	0.6266	0.2077
7	GO:0031399	regulation of protein modification process	147	20	0.6263	0.1699
8	GO:0003774	motor activity	247	11	0.626	0.2417
6	GO:0090407	organophosphate biosynthetic process	1006	85	0.6259	0.2202
4	GO:0042592	homeostatic process	627	40	0.6258	0.1993
2	GO:0043226	organelle	8093	446	0.6256	0.2431
3	GO:0043229	intracellular organelle	8092	446	0.6256	0.2431
7	GO:0055080	cation homeostasis	99	13	0.6255	0.1629
6	GO:0006733	oxidoreduction coenzyme metabolic process	497	74	0.6252	0.2378
6	GO:0000097	sulfur amino acid biosynthetic process	169	26	0.625	0.2098
5	GO:0044267	cellular protein metabolic process	7840	259	0.6248	0.2532
4	GO:0010033	response to organic substance	686	45	0.6247	0.1882
4	GO:0019637	organophosphate metabolic process	1778	145	0.6246	0.2394
4	GO:0043933	macromolecular complex subunit organization	1359	63	0.6244	0.2566
3	GO:0042221	response to chemical	922	61	0.6243	0.2044
4	GO:0044444	cytoplasmic part	7202	489	0.624	0.2458
5	GO:0072524	pyridine-containing compound metabolic process	489	73	0.6238	0.2299
4	GO:1901615	organic hydroxy compound metabolic process	328	33	0.6236	0.2033
3	GO:0065008	regulation of biological quality	948	51	0.6233	0.2183
4	GO:0051640	organelle localization	98	38	0.623	0.2364
3	GO:0009628	response to abiotic stimulus	941	72	0.6225	0.2147
5	GO:0003677	DNA binding	4428	134	0.6225	0.2483
3	GO:0031090	organelle membrane	632	25	0.6222	0.2724
6	GO:0006650	glycerophospholipid metabolic process	353	18	0.6222	0.1671
6	GO:0046486	glycerolipid metabolic process	388	18	0.6222	0.1671
4	GO:1901564	organonitrogen compound metabolic process	4756	291	0.6217	0.2737
4	GO:0009314	response to radiation	427	49	0.6216	0.2126
4	GO:0006970	response to osmotic stress	198	12	0.6213	0.1957
4	GO:0043207	response to external biotic stimulus	325	20	0.6203	0.3052
5	GO:0009063	cellular amino acid catabolic process	159	22	0.6203	0.2751
5	GO:0098542	defense response to other organism	244	20	0.6203	0.3052
5	GO:0051707	response to other organism	306	20	0.6203	0.3052
5	GO:0008652	cellular amino acid biosynthetic process	467	48	0.6202	0.2229
3	GO:0050789	regulation of biological process	5630	222	0.6199	0.2457
4	GO:0050794	regulation of cellular process	5261	196	0.6199	0.2405
3	GO:0001871	pattern binding	213	12	0.6196	0.2612
4	GO:0030247	polysaccharide binding	213	12	0.6196	0.2612
6	GO:1901606	alpha-amino acid catabolic process	149	21	0.619	0.2815
4	GO:0006081	cellular aldehyde metabolic process	347	95	0.6188	0.2185
5	GO:1901617	organic hydroxy compound biosynthetic process	187	28	0.6186	0.2018
2	GO:0044464	cell part	14738	700	0.6177	0.2515
3	GO:0044424	intracellular part	13476	648	0.6175	0.2512
6	GO:0009108	coenzyme biosynthetic process	267	21	0.6174	0.2085
6	GO:0006098	pentose-phosphate shunt	166	58	0.6173	0.2374
6	GO:0051156	glucose 6-phosphate metabolic process	169	58	0.6173	0.2374
8	GO:0006739	NADP metabolic process	183	58	0.6173	0.2374
7	GO:0030001	metal ion transport	664	44	0.6169	0.2127
4	GO:0005737	cytoplasm	1094	40	0.6168	0.2728
3	GO:0044877	macromolecular complex binding	810	37	0.6166	0.253
4	GO:0006996	organelle organization	1109	97	0.6166	0.2521
5	GO:0006732	coenzyme metabolic process	738	90	0.6165	0.2449
6	GO:0005509	calcium ion binding	799	40	0.6162	0.2396
5	GO:0080090	regulation of primary metabolic process	3472	140	0.6159	0.2404
4	GO:0044391	ribosomal subunit	585	10	0.6158	0.3366
6	GO:0009507	chloroplast	1409	274	0.6158	0.2201
5	GO:0034645	cellular macromolecule biosynthetic process	4305	190	0.6157	0.3175
6	GO:0034285	response to disaccharide	66	12	0.6157	0.1969
7	GO:0009744	response to sucrose	65	12	0.6157	0.1969
6	GO:0016310	phosphorylation	4510	122	0.6155	0.2331
4	GO:0050793	regulation of developmental process	305	12	0.6151	0.3029
6	GO:0009123	nucleoside monophosphate metabolic process	737	19	0.6151	0.3074
8	GO:0009167	purine ribonucleoside monophosphate metabolic process	705	19	0.6151	0.3074
8	GO:0009161	ribonucleoside monophosphate metabolic process	734	19	0.6151	0.3074
8	GO:0009126	purine nucleoside monophosphate metabolic process	705	19	0.6151	0.3074
5	GO:0031323	regulation of cellular metabolic process	3523	145	0.6147	0.2406
5	GO:0009059	macromolecule biosynthetic process	4574	210	0.6147	0.3116
6	GO:0010556	regulation of macromolecule biosynthetic process	3272	121	0.6147	0.2517
7	GO:2000112	regulation of cellular macromolecule biosynthetic process	3272	121	0.6147	0.2517
5	GO:0009889	regulation of biosynthetic process	3312	124	0.614	0.2495
4	GO:0015977	carbon fixation	109	25	0.6139	0.1225
5	GO:0009536	plastid	1486	281	0.6138	0.2201
5	GO:0009651	response to salt stress	177	11	0.6138	0.2027
6	GO:0031326	regulation of cellular biosynthetic process	3292	123	0.6138	0.2505
4	GO:0019222	regulation of metabolic process	3706	154	0.6134	0.2462
5	GO:0060255	regulation of macromolecule metabolic process	3550	142	0.6117	0.2505
4	GO:1901135	carbohydrate derivative metabolic process	1491	138	0.6112	0.2509
5	GO:0016831	carboxy-lyase activity	268	31	0.6112	0.1538
6	GO:0010468	regulation of gene expression	3365	128	0.6112	0.2588
4	GO:0044436	thylakoid part	1322	203	0.6105	0.236
5	GO:0051171	regulation of nitrogen compound metabolic process	3328	123	0.6104	0.2524
3	GO:0043227	membrane-bounded organelle	6400	378	0.6103	0.2342
4	GO:0043231	intracellular membrane-bounded organelle	6292	378	0.6103	0.2342
6	GO:0072596	establishment of protein localization to chloroplast	45	14	0.6103	0.2359
7	GO:0072598	protein localization to chloroplast	45	14	0.6103	0.2359
8	GO:0045036	protein targeting to chloroplast	45	14	0.6103	0.2359
6	GO:0051252	regulation of RNA metabolic process	3143	118	0.6097	0.2537
6	GO:0008509	anion transmembrane transporter activity	290	10	0.6096	0.2796
5	GO:0044272	sulfur compound biosynthetic process	352	54	0.6091	0.2065
7	GO:0006355	regulation of transcription, DNA-templated	3130	116	0.6088	0.2548
7	GO:2001141	regulation of RNA biosynthetic process	3130	116	0.6088	0.2548
8	GO:1903506	regulation of nucleic acid-templated transcription	3130	116	0.6088	0.2548
5	GO:0044270	cellular nitrogen compound catabolic process	272	29	0.6086	0.2198
5	GO:0046700	heterocycle catabolic process	269	29	0.6086	0.2198
2	GO:0065007	biological regulation	6107	256	0.6083	0.2507
4	GO:0044255	cellular lipid metabolic process	1269	125	0.6083	0.2385
4	GO:0034641	cellular nitrogen compound metabolic process	8342	398	0.6082	0.2706
5	GO:0048522	positive regulation of cellular process	425	41	0.6081	0.212
8	GO:0046034	ATP metabolic process	662	18	0.6079	0.3142
8	GO:0009144	purine nucleoside triphosphate metabolic process	680	18	0.6079	0.3142
8	GO:0009205	purine ribonucleoside triphosphate metabolic process	680	18	0.6079	0.3142
6	GO:0019219	regulation of nucleobase-containing compound metabolic process	3233	120	0.607	0.2542
4	GO:0019538	protein metabolic process	9600	314	0.6069	0.2587
4	GO:0006793	phosphorus metabolic process	6252	251	0.6067	0.2453
5	GO:0006796	phosphate-containing compound metabolic process	6202	251	0.6067	0.2453
4	GO:0009415	response to water	104	10	0.6066	0.2138
5	GO:0009893	positive regulation of metabolic process	269	40	0.6066	0.2144
6	GO:0031325	positive regulation of cellular metabolic process	252	40	0.6066	0.2144
4	GO:0009725	response to hormone	484	24	0.6063	0.1887
6	GO:0006812	cation transport	1233	54	0.6063	0.2569
6	GO:0009891	positive regulation of biosynthetic process	229	39	0.6062	0.2171
6	GO:0010604	positive regulation of macromolecule metabolic process	239	39	0.6062	0.2171
6	GO:0051173	positive regulation of nitrogen compound metabolic process	221	39	0.6062	0.2171
7	GO:0010628	positive regulation of gene expression	210	39	0.6062	0.2171
7	GO:0010557	positive regulation of macromolecule biosynthetic process	209	39	0.6062	0.2171
7	GO:0031328	positive regulation of cellular biosynthetic process	214	39	0.6062	0.2171
4	GO:0003676	nucleic acid binding	8159	270	0.6061	0.2636
6	GO:0046165	alcohol biosynthetic process	63	13	0.6059	0.2253
5	GO:0033993	response to lipid	131	10	0.6058	0.1907
5	GO:0097305	response to alcohol	110	10	0.6058	0.1907
5	GO:0009737	response to abscisic acid	110	10	0.6058	0.1907
5	GO:0071822	protein complex subunit organization	723	55	0.6053	0.2671
4	GO:0016651	oxidoreductase activity, acting on NAD(P)H	698	17	0.6052	0.2548
3	GO:0016874	ligase activity	887	36	0.6037	0.2606
6	GO:0034660	ncRNA metabolic process	758	83	0.6037	0.2347
5	GO:0016054	organic acid catabolic process	244	24	0.6033	0.2817
5	GO:0044282	small molecule catabolic process	335	29	0.6033	0.2655
5	GO:0005634	nucleus	3352	76	0.6033	0.2578
6	GO:0046395	carboxylic acid catabolic process	244	24	0.6033	0.2817
5	GO:0009072	aromatic amino acid family metabolic process	242	33	0.603	0.2603
4	GO:0009755	hormone-mediated signaling pathway	260	23	0.6029	0.242
4	GO:0006790	sulfur compound metabolic process	519	74	0.6026	0.2039
4	GO:0044249	cellular biosynthetic process	7118	403	0.6021	0.283
4	GO:0006091	generation of precursor metabolites and energy	1391	110	0.6014	0.2098
5	GO:0019438	aromatic compound biosynthetic process	2960	155	0.6013	0.2602
5	GO:0016301	kinase activity	4597	111	0.6011	0.2517
5	GO:0065003	macromolecular complex assembly	911	54	0.6011	0.2684
6	GO:0034622	cellular macromolecular complex assembly	881	54	0.6011	0.2684
5	GO:0004518	nuclease activity	383	32	0.6008	0.2306
5	GO:0044106	cellular amine metabolic process	176	16	0.6006	0.2543
5	GO:0015291	secondary active transmembrane transporter activity	463	27	0.6006	0.1502
6	GO:0006576	cellular biogenic amine metabolic process	163	16	0.6006	0.2543
6	GO:0009658	chloroplast organization	175	65	0.5997	0.2669
4	GO:0006629	lipid metabolic process	1733	153	0.5996	0.2551
5	GO:1901605	alpha-amino acid metabolic process	614	59	0.5996	0.2583
5	GO:0072521	purine-containing compound metabolic process	835	24	0.5994	0.3415
7	GO:0006468	protein phosphorylation	4055	98	0.5992	0.2427
5	GO:0015075	ion transmembrane transporter activity	1613	40	0.5985	0.2779
4	GO:1901576	organic substance biosynthetic process	7203	395	0.598	0.2908
4	GO:0055086	nucleobase-containing small molecule metabolic process	1262	90	0.598	0.272
3	GO:0009058	biosynthetic process	7789	456	0.5972	0.2813
4	GO:0019748	secondary metabolic process	187	23	0.5969	0.2903
3	GO:0007165	signal transduction	1091	43	0.5967	0.2826
4	GO:0044712	single-organism catabolic process	815	54	0.5964	0.2722
4	GO:1901657	glycosyl compound metabolic process	866	39	0.5964	0.2974
6	GO:1901607	alpha-amino acid biosynthetic process	376	34	0.5961	0.249
4	GO:0044281	small molecule metabolic process	3743	274	0.5957	0.2671
5	GO:0016655	oxidoreductase activity, acting on NAD(P)H, quinone or similar compound as acceptor	516	13	0.5957	0.2673
6	GO:0008324	cation transmembrane transporter activity	1211	28	0.5957	0.2843
5	GO:0030154	cell differentiation	175	19	0.5953	0.1519
6	GO:0009117	nucleotide metabolic process	1188	87	0.5951	0.2712
6	GO:0006753	nucleoside phosphate metabolic process	1188	87	0.5951	0.2712
3	GO:0006807	nitrogen compound metabolic process	9168	464	0.5947	0.2744
4	GO:1901700	response to oxygen-containing compound	450	46	0.5943	0.2187
5	GO:0018130	heterocycle biosynthetic process	2962	144	0.5943	0.2583
7	GO:0051254	positive regulation of RNA metabolic process	179	36	0.5943	0.2203
7	GO:0045935	positive regulation of nucleobase-containing compound metabolic process	186	36	0.5943	0.2203
8	GO:0045893	positive regulation of transcription, DNA-templated	178	36	0.5943	0.2203
8	GO:1902680	positive regulation of RNA biosynthetic process	178	36	0.5943	0.2203
9	GO:1903508	positive regulation of nucleic acid-templated transcription	178	36	0.5943	0.2203
2	GO:0071840	cellular component organization or biogenesis	3345	181	0.5932	0.2655
4	GO:0006082	organic acid metabolic process	2362	190	0.5932	0.2616
5	GO:0043436	oxoacid metabolic process	2355	190	0.5932	0.2616
6	GO:0050832	defense response to fungus	100	13	0.5929	0.3082
6	GO:0009620	response to fungus	130	13	0.5929	0.3082
3	GO:0022892	substrate-specific transporter activity	2017	43	0.5928	0.2726
3	GO:0016043	cellular component organization	3167	179	0.5925	0.2662
6	GO:0019693	ribose phosphate metabolic process	1031	84	0.5919	0.2749
5	GO:0034655	nucleobase-containing compound catabolic process	176	16	0.5917	0.2101
3	GO:0016829	lyase activity	978	72	0.5913	0.241
5	GO:0008610	lipid biosynthetic process	995	118	0.5907	0.2561
4	GO:0022891	substrate-specific transmembrane transporter activity	1840	42	0.5906	0.2754
6	GO:0019752	carboxylic acid metabolic process	2311	178	0.5903	0.2658
8	GO:0003924	GTPase activity	404	24	0.5898	0.3401
4	GO:0035556	intracellular signal transduction	506	17	0.5896	0.3565
7	GO:0019252	starch biosynthetic process	103	39	0.5893	0.2582
3	GO:0009605	response to external stimulus	496	33	0.5892	0.2865
6	GO:0034284	response to monosaccharide	48	10	0.5892	0.185
7	GO:0009746	response to hexose	48	10	0.5892	0.185
6	GO:0042278	purine nucleoside metabolic process	748	23	0.5886	0.3448
8	GO:0046128	purine ribonucleoside metabolic process	747	23	0.5886	0.3448
4	GO:0006520	cellular amino acid metabolic process	1124	86	0.5884	0.2673
5	GO:1901362	organic cyclic compound biosynthetic process	3176	165	0.5879	0.2666
7	GO:0004674	protein serine/threonine kinase activity	1766	45	0.5877	0.2544
4	GO:0090698	post-embryonic plant morphogenesis	76	21	0.5876	0.1987
5	GO:0016226	iron-sulfur cluster assembly	94	19	0.5875	0.2012
5	GO:0031163	metallo-sulfur cluster assembly	94	19	0.5875	0.2012
5	GO:0016773	phosphotransferase activity, alcohol group as acceptor	4492	105	0.5874	0.2602
4	GO:0048518	positive regulation of biological process	490	43	0.5873	0.2276
2	GO:0009987	cellular process	22597	972	0.5869	0.2689
5	GO:0042537	benzene-containing compound metabolic process	96	16	0.5867	0.3384
5	GO:0044550	secondary metabolite biosynthetic process	110	14	0.5865	0.3207
5	GO:0055082	cellular chemical homeostasis	118	13	0.5864	0.2475
6	GO:0006873	cellular ion homeostasis	90	13	0.5864	0.2475
3	GO:0044763	single-organism cellular process	8022	432	0.5858	0.2723
3	GO:0044707	single-multicellular organism process	747	33	0.5854	0.2517
6	GO:0015297	antiporter activity	336	22	0.5852	0.1575
8	GO:0006364	rRNA processing	250	54	0.5852	0.23
8	GO:0043531	ADP binding	1143	15	0.5852	0.2727
6	GO:0006461	protein complex assembly	655	49	0.5849	0.2747
7	GO:0043623	cellular protein complex assembly	630	49	0.5849	0.2747
4	GO:0016772	transferase activity, transferring phosphorus-containing groups	5648	142	0.5843	0.2643
2	GO:0016020	membrane	6365	329	0.5841	0.2607
3	GO:0044237	cellular metabolic process	18524	841	0.5839	0.2689
7	GO:0032787	monocarboxylic acid metabolic process	1075	103	0.5838	0.2817
4	GO:0007275	multicellular organism development	446	18	0.5833	0.2345
8	GO:0016072	rRNA metabolic process	268	57	0.5824	0.2332
5	GO:1901361	organic cyclic compound catabolic process	335	31	0.5819	0.2728
5	GO:0019439	aromatic compound catabolic process	317	31	0.5819	0.2728
5	GO:0009743	response to carbohydrate	91	17	0.5819	0.1972
4	GO:0010103	stomatal complex morphogenesis	47	20	0.5816	0.2018
4	GO:0090626	plant epidermis morphogenesis	48	20	0.5816	0.2018
6	GO:0046474	glycerophospholipid biosynthetic process	175	10	0.5815	0.1658
6	GO:0045017	glycerolipid biosynthetic process	208	10	0.5815	0.1658
4	GO:0046483	heterocycle metabolic process	6512	327	0.5814	0.261
3	GO:0065009	regulation of molecular function	215	32	0.5808	0.2517
6	GO:0004672	protein kinase activity	4055	85	0.5804	0.2542
4	GO:0022607	cellular component assembly	1112	74	0.5802	0.2572
4	GO:0001101	response to acid chemical	256	24	0.58	0.2243
8	GO:0046873	metal ion transmembrane transporter activity	344	11	0.5791	0.2278
3	GO:0016853	isomerase activity	611	47	0.5789	0.2605
5	GO:0048878	chemical homeostasis	169	15	0.5788	0.2324
6	GO:0050801	ion homeostasis	134	15	0.5788	0.2324
4	GO:0044723	single-organism carbohydrate metabolic process	1138	98	0.5784	0.3055
6	GO:0009141	nucleoside triphosphate metabolic process	729	20	0.5783	0.3111
8	GO:0009199	ribonucleoside triphosphate metabolic process	705	20	0.5783	0.3111
4	GO:0006725	cellular aromatic compound metabolic process	6556	331	0.5781	0.2668
5	GO:0071702	organic substance transport	1937	69	0.5773	0.34
8	GO:0034470	ncRNA processing	441	56	0.577	0.2301
5	GO:0071705	nitrogen compound transport	620	20	0.5755	0.2857
3	GO:0044767	single-organism developmental process	1068	75	0.5753	0.24
4	GO:0016903	oxidoreductase activity, acting on the aldehyde or oxo group of donors	206	21	0.5747	0.266
2	GO:0032501	multicellular organismal process	758	34	0.5746	0.2555
5	GO:0036211	protein modification process	5919	179	0.5741	0.2344
6	GO:0006464	cellular protein modification process	5919	179	0.5741	0.2344
6	GO:0006163	purine nucleotide metabolic process	797	22	0.574	0.3455
7	GO:0009150	purine ribonucleotide metabolic process	769	22	0.574	0.3455
5	GO:0016620	oxidoreductase activity, acting on the aldehyde or oxo group of donors, NAD or NADP as acceptor	175	20	0.5739	0.2725
3	GO:0030246	carbohydrate binding	589	26	0.5737	0.2753
4	GO:0050790	regulation of catalytic activity	201	31	0.5734	0.2523
4	GO:0044260	cellular macromolecule metabolic process	13071	505	0.5729	0.2812
6	GO:0016791	phosphatase activity	623	32	0.5722	0.2972
4	GO:1905392	plant organ morphogenesis	96	21	0.5721	0.1914
3	GO:0043234	protein complex	2791	131	0.5717	0.2415
4	GO:1901360	organic cyclic compound metabolic process	6753	340	0.5717	0.2694
5	GO:0044265	cellular macromolecule catabolic process	608	19	0.5717	0.2331
6	GO:0032774	RNA biosynthetic process	1865	77	0.5714	0.2846
3	GO:0051234	establishment of localization	6150	275	0.5705	0.2737
4	GO:0006139	nucleobase-containing compound metabolic process	5977	274	0.5704	0.2699
3	GO:0071704	organic substance metabolic process	20526	957	0.5703	0.2743
2	GO:0051179	localization	6208	277	0.5695	0.2746
6	GO:0030554	adenyl nucleotide binding	8382	225	0.5695	0.2723
7	GO:0032559	adenyl ribonucleotide binding	8371	225	0.5695	0.2723
4	GO:0042180	cellular ketone metabolic process	103	10	0.5689	0.2623
8	GO:0005524	ATP binding	7287	211	0.5689	0.2717
5	GO:0009965	leaf morphogenesis	83	19	0.5685	0.181
4	GO:0001882	nucleoside binding	9216	263	0.5683	0.2809
5	GO:0032549	ribonucleoside binding	9212	263	0.5683	0.2809
3	GO:0098796	membrane protein complex	1390	112	0.5679	0.2371
4	GO:0016788	hydrolase activity, acting on ester bonds	1897	84	0.5677	0.2791
4	GO:0043170	macromolecule metabolic process	14672	565	0.5675	0.2802
3	GO:0036094	small molecule binding	11167	352	0.5674	0.2816
5	GO:0001883	purine nucleoside binding	9097	261	0.5674	0.2813
5	GO:0017076	purine nucleotide binding	9116	261	0.5674	0.2813
6	GO:0032555	purine ribonucleotide binding	9097	261	0.5674	0.2813
6	GO:0032550	purine ribonucleoside binding	9097	261	0.5674	0.2813
5	GO:0035639	purine ribonucleoside triphosphate binding	8013	247	0.5667	0.2812
6	GO:0009116	nucleoside metabolic process	817	25	0.5664	0.3391
6	GO:0009119	ribonucleoside metabolic process	792	25	0.5664	0.3391
5	GO:0009523	photosystem II	488	78	0.5661	0.2024
5	GO:0003723	RNA binding	1811	87	0.5659	0.3023
6	GO:0006259	DNA metabolic process	1264	27	0.5659	0.1957
5	GO:0016052	carbohydrate catabolic process	384	25	0.5655	0.3083
4	GO:0000166	nucleotide binding	10883	342	0.5649	0.2811
4	GO:1901265	nucleoside phosphate binding	10883	342	0.5649	0.2811
4	GO:0009521	photosystem	666	98	0.5647	0.2232
8	GO:0015077	monovalent inorganic cation transmembrane transporter activity	870	13	0.5642	0.3173
4	GO:0048869	cellular developmental process	341	23	0.5639	0.1972
3	GO:0044238	primary metabolic process	19506	842	0.5631	0.2824
4	GO:0006810	transport	6060	241	0.5631	0.2789
7	GO:0043648	dicarboxylic acid metabolic process	136	12	0.5626	0.2932
2	GO:0005215	transporter activity	3918	123	0.5623	0.2454
8	GO:0005982	starch metabolic process	121	41	0.5622	0.2789
4	GO:0044093	positive regulation of molecular function	98	26	0.5621	0.2664
5	GO:0043085	positive regulation of catalytic activity	98	26	0.5621	0.2664
2	GO:0009055	electron carrier activity	974	38	0.562	0.2429
3	GO:0097367	carbohydrate derivative binding	9418	278	0.5617	0.2807
5	GO:1901659	glycosyl compound biosynthetic process	463	22	0.5614	0.3076
3	GO:0009056	catabolic process	1655	97	0.5605	0.2819
4	GO:0032553	ribonucleotide binding	9244	275	0.5604	0.2814
6	GO:0034220	ion transmembrane transport	705	19	0.5602	0.323
5	GO:0034654	nucleobase-containing compound biosynthetic process	2529	91	0.5597	0.295
5	GO:0090304	nucleic acid metabolic process	4721	217	0.5587	0.2678
7	GO:0042793	transcription from plastid promoter	54	25	0.5587	0.2665
2	GO:0032502	developmental process	1295	83	0.5586	0.2455
4	GO:0044711	single-organism biosynthetic process	3005	243	0.5582	0.2894
7	GO:0022890	inorganic cation transmembrane transporter activity	1057	22	0.5574	0.2885
4	GO:1901575	organic substance catabolic process	1605	95	0.557	0.2835
6	GO:0016070	RNA metabolic process	3544	190	0.557	0.2766
7	GO:0015672	monovalent inorganic cation transport	634	17	0.557	0.2799
4	GO:0010035	response to inorganic substance	261	20	0.5566	0.2455
5	GO:0044283	small molecule biosynthetic process	1185	96	0.5562	0.2849
5	GO:0009790	embryo development	220	16	0.556	0.2347
6	GO:0019001	guanyl nucleotide binding	738	37	0.5556	0.3273
7	GO:0032561	guanyl ribonucleotide binding	730	37	0.5556	0.3273
8	GO:0005525	GTP binding	730	37	0.5556	0.3273
5	GO:1901565	organonitrogen compound catabolic process	308	39	0.5554	0.2887
3	GO:0005515	protein binding	10790	293	0.5552	0.2922
5	GO:0055085	transmembrane transport	2462	114	0.5547	0.2444
3	GO:0009653	anatomical structure morphogenesis	316	46	0.5546	0.2172
4	GO:0043168	anion binding	10423	326	0.5546	0.2888
3	GO:1902578	single-organism localization	1997	65	0.5542	0.343
4	GO:0044765	single-organism transport	1976	65	0.5542	0.343
5	GO:0042578	phosphoric ester hydrolase activity	747	38	0.5538	0.3247
4	GO:0044248	cellular catabolic process	1153	67	0.5528	0.2772
2	GO:0008152	metabolic process	28295	1360	0.5527	0.2798
4	GO:0005984	disaccharide metabolic process	180	33	0.5526	0.2927
6	GO:0009311	oligosaccharide metabolic process	205	33	0.5526	0.2927
8	GO:0006399	tRNA metabolic process	488	19	0.5521	0.2668
4	GO:0033554	cellular response to stress	855	27	0.5515	0.2302
5	GO:0043412	macromolecule modification	6312	222	0.5508	0.2572
3	GO:0044710	single-organism metabolic process	11072	660	0.5507	0.2841
6	GO:0006855	drug transmembrane transport	215	14	0.5505	0.1579
6	GO:0015893	drug transport	216	14	0.5505	0.1579
2	GO:0044425	membrane part	7078	316	0.5502	0.243
6	GO:0006351	transcription, DNA-templated	1653	61	0.5497	0.2986
8	GO:0097659	nucleic acid-templated transcription	1653	61	0.5497	0.2986
2	GO:0050896	response to stimulus	3513	153	0.5495	0.2728
2	GO:0044699	single-organism process	14819	794	0.549	0.2885
3	GO:0097159	organic cyclic compound binding	20509	742	0.5487	0.2834
3	GO:1901363	heterocyclic compound binding	20507	742	0.5487	0.2834
3	GO:0022857	transmembrane transporter activity	2714	87	0.5487	0.2513
6	GO:0006396	RNA processing	1143	75	0.5487	0.2459
3	GO:0005886	plasma membrane	772	18	0.5482	0.2657
5	GO:0009508	plastid chromosome	15	10	0.5455	0.146
5	GO:0000229	cytoplasmic chromosome	15	10	0.5455	0.146
3	GO:0048856	anatomical structure development	735	30	0.5454	0.2835
4	GO:0051082	unfolded protein binding	206	12	0.5441	0.2182
4	GO:0031072	heat shock protein binding	78	12	0.5441	0.2182
5	GO:0016053	organic acid biosynthetic process	982	75	0.5438	0.3029
6	GO:0046394	carboxylic acid biosynthetic process	982	75	0.5438	0.3029
3	GO:0090484	drug transporter activity	220	15	0.5437	0.1546
4	GO:0015238	drug transmembrane transporter activity	219	15	0.5437	0.1546
2	GO:0005488	binding	34440	1223	0.5435	0.2929
7	GO:0008270	zinc ion binding	2810	72	0.5407	0.3361
5	GO:1901137	carbohydrate derivative biosynthetic process	693	29	0.5394	0.2987
3	GO:0051716	cellular response to stimulus	906	32	0.5386	0.2331
5	GO:0009308	amine metabolic process	240	22	0.5375	0.2611
4	GO:0098588	bounding membrane of organelle	407	14	0.5362	0.3302
4	GO:0044428	nuclear part	918	10	0.5362	0.3106
9	GO:0015078	hydrogen ion transmembrane transporter activity	736	11	0.5356	0.3371
7	GO:0004721	phosphoprotein phosphatase activity	374	14	0.5349	0.2613
6	GO:0008237	metallopeptidase activity	176	10	0.5336	0.246
6	GO:0009259	ribonucleotide metabolic process	863	25	0.533	0.3449
6	GO:0016462	pyrophosphatase activity	2089	77	0.5328	0.2943
7	GO:0017111	nucleoside-triphosphatase activity	2036	75	0.5306	0.2974
6	GO:0016071	mRNA metabolic process	530	38	0.529	0.2882
4	GO:0016021	integral component of membrane	5967	258	0.5282	0.2453
5	GO:0006508	proteolysis	1953	59	0.5282	0.2639
4	GO:0016817	hydrolase activity, acting on acid anhydrides	2231	78	0.5275	0.296
5	GO:0016818	hydrolase activity, acting on acid anhydrides, in phosphorus-containing anhydrides	2132	78	0.5275	0.296
4	GO:0008233	peptidase activity	1737	61	0.5273	0.258
3	GO:0043167	ion binding	18243	655	0.527	0.2924
3	GO:0031224	intrinsic component of membrane	6041	259	0.5259	0.2477
6	GO:0006281	DNA repair	668	12	0.5246	0.1922
2	GO:0003824	catalytic activity	28128	1202	0.5232	0.2901
5	GO:0070011	peptidase activity, acting on L-amino acid peptides	1704	60	0.5231	0.2581
3	GO:0098805	whole membrane	295	13	0.5229	0.3391
5	GO:0016168	chlorophyll binding	246	54	0.5226	0.2088
3	GO:0016787	hydrolase activity	8193	345	0.5225	0.2879
4	GO:0005975	carbohydrate metabolic process	2664	191	0.5225	0.3028
5	GO:0009734	auxin-activated signaling pathway	137	13	0.5216	0.2653
6	GO:0000023	maltose metabolic process	75	29	0.5208	0.2885
4	GO:0009793	embryo development ending in seed dormancy	183	14	0.5201	0.2289
8	GO:0016556	mRNA modification	75	29	0.5176	0.2966
5	GO:0005694	chromosome	127	11	0.5161	0.1675
6	GO:0004519	endonuclease activity	232	20	0.516	0.2407
5	GO:0009522	photosystem I	157	47	0.5145	0.263
5	GO:0009765	photosynthesis, light harvesting	135	52	0.5142	0.2117
4	GO:0022804	active transmembrane transporter activity	1003	49	0.5139	0.2464
5	GO:0005739	mitochondrion	889	22	0.5139	0.3415
3	GO:0016740	transferase activity	10303	308	0.5137	0.2962
3	GO:0003006	developmental process involved in reproduction	581	31	0.5135	0.2606
4	GO:0050662	coenzyme binding	1064	52	0.5127	0.3482
7	GO:0018298	protein-chromophore linkage	242	51	0.5125	0.2106
3	GO:0006950	response to stress	2717	98	0.5108	0.2959
6	GO:0006631	fatty acid metabolic process	482	34	0.5106	0.321
4	GO:0034637	cellular carbohydrate biosynthetic process	475	55	0.5105	0.3451
4	GO:0030170	pyridoxal phosphate binding	384	24	0.5086	0.311
6	GO:0016051	carbohydrate biosynthetic process	631	62	0.5085	0.3381
4	GO:0055114	oxidation-reduction process	6073	335	0.5072	0.2927
5	GO:0009057	macromolecule catabolic process	836	41	0.5066	0.2868
3	GO:0016491	oxidoreductase activity	6484	369	0.5065	0.2877
3	GO:0048046	apoplast	178	18	0.5041	0.2695
5	GO:0006974	cellular response to DNA damage stimulus	698	13	0.5024	0.2001
4	GO:0046983	protein dimerization activity	1465	32	0.5022	0.3171
4	GO:0008092	cytoskeletal protein binding	396	13	0.4978	0.3332
2	GO:0022414	reproductive process	1061	45	0.4973	0.2539
6	GO:0046914	transition metal ion binding	5047	178	0.4966	0.3014
5	GO:0046872	metal ion binding	8497	344	0.4964	0.2994
4	GO:0043169	cation binding	8575	351	0.4953	0.2982
4	GO:0016835	carbon-oxygen lyase activity	382	12	0.4937	0.2475
7	GO:0006470	protein dephosphorylation	292	12	0.4899	0.2558
5	GO:0008194	UDP-glycosyltransferase activity	510	22	0.4894	0.3837
2	GO:0009295	nucleoid	21	10	0.4886	0.2992
3	GO:0048037	cofactor binding	1813	95	0.488	0.3214
6	GO:0004252	serine-type endopeptidase activity	395	13	0.4868	0.2484
4	GO:0016879	ligase activity, forming carbon-nitrogen bonds	260	17	0.4845	0.2556
5	GO:0050660	flavin adenine dinucleotide binding	466	15	0.4843	0.3664
5	GO:0016779	nucleotidyltransferase activity	692	19	0.483	0.3334
6	GO:0033692	cellular polysaccharide biosynthetic process	406	50	0.4827	0.3451
8	GO:0009250	glucan biosynthetic process	347	50	0.4827	0.3451
4	GO:0044437	vacuolar part	245	11	0.4808	0.3526
4	GO:0005774	vacuolar membrane	229	11	0.4808	0.3526
3	GO:0044702	single organism reproductive process	653	28	0.4797	0.2576
5	GO:0005829	cytosol	627	13	0.4792	0.2255
6	GO:0016311	dephosphorylation	364	14	0.479	0.2408
6	GO:0006633	fatty acid biosynthetic process	346	29	0.4786	0.3355
4	GO:0004497	monooxygenase activity	977	74	0.4782	0.2647
7	GO:0072330	monocarboxylic acid biosynthetic process	498	40	0.478	0.3495
4	GO:0044262	cellular carbohydrate metabolic process	755	66	0.4775	0.353
6	GO:0000271	polysaccharide biosynthetic process	470	54	0.4771	0.3429
4	GO:0044430	cytoskeletal part	490	16	0.4742	0.317
4	GO:0016746	transferase activity, transferring acyl groups	1011	34	0.4735	0.2926
6	GO:0004175	endopeptidase activity	893	29	0.4729	0.2532
7	GO:0098655	cation transmembrane transport	591	11	0.4725	0.3757
8	GO:0098662	inorganic cation transmembrane transport	570	11	0.4725	0.3757
7	GO:0005506	iron ion binding	1664	90	0.4717	0.2598
8	GO:0016887	ATPase activity	1054	39	0.4693	0.2716
6	GO:0009451	RNA modification	358	45	0.4638	0.314
4	GO:0017171	serine hydrolase activity	711	27	0.4604	0.2439
5	GO:0008236	serine-type peptidase activity	711	27	0.4604	0.2439
4	GO:0016701	oxidoreductase activity, acting on single donors with incorporation of molecular oxygen	137	11	0.4588	0.3678
5	GO:0016747	transferase activity, transferring acyl groups other than amino-acyl groups	834	27	0.4586	0.3009
7	GO:0098660	inorganic ion transmembrane transport	583	12	0.4541	0.3649
3	GO:0032259	methylation	420	10	0.4531	0.3386
6	GO:0009163	nucleoside biosynthetic process	417	10	0.4529	0.3701
8	GO:0042455	ribonucleoside biosynthetic process	417	10	0.4529	0.3701
4	GO:0016614	oxidoreductase activity, acting on CH-OH group of donors	477	22	0.452	0.3478
5	GO:0016616	oxidoreductase activity, acting on the CH-OH group of donors, NAD or NADP as acceptor	385	22	0.452	0.3478
4	GO:0046906	tetrapyrrole binding	2501	152	0.4494	0.2699
5	GO:0005976	polysaccharide metabolic process	652	63	0.4467	0.3485
5	GO:0072527	pyrimidine-containing compound metabolic process	201	10	0.4447	0.2186
6	GO:0072528	pyrimidine-containing compound biosynthetic process	172	10	0.4447	0.2186
4	GO:0016705	oxidoreductase activity, acting on paired donors, with incorporation or reduction of molecular oxygen	1716	80	0.4443	0.279
4	GO:0016757	transferase activity, transferring glycosyl groups	1790	55	0.4425	0.327
7	GO:0005507	copper ion binding	320	10	0.4424	0.323
6	GO:0004540	ribonuclease activity	134	11	0.4414	0.2496
4	GO:0016798	hydrolase activity, acting on glycosyl bonds	1361	72	0.4403	0.2832
5	GO:0004553	hydrolase activity, hydrolyzing O-glycosyl compounds	1285	71	0.4392	0.285
3	GO:0030312	external encapsulating structure	327	16	0.4373	0.2996
4	GO:0005618	cell wall	327	16	0.4373	0.2996
5	GO:0016758	transferase activity, transferring hexosyl groups	1574	54	0.4361	0.3266
8	GO:0004722	protein serine/threonine phosphatase activity	228	10	0.4357	0.2464
6	GO:0044264	cellular polysaccharide metabolic process	549	57	0.4323	0.3531
6	GO:0006073	cellular glucan metabolic process	490	57	0.4323	0.3531
6	GO:0044042	glucan metabolic process	490	57	0.4323	0.3531
4	GO:0010181	FMN binding	149	14	0.4292	0.2508
9	GO:0042623	ATPase activity, coupled	709	29	0.4213	0.2665
5	GO:0006022	aminoglycan metabolic process	75	11	0.415	0.2187
6	GO:0009165	nucleotide biosynthetic process	601	12	0.4115	0.3352
6	GO:1901293	nucleoside phosphate biosynthetic process	601	12	0.4115	0.3352
3	GO:0071554	cell wall organization or biogenesis	531	15	0.4112	0.2963
5	GO:0016820	hydrolase activity, acting on acid anhydrides, catalyzing transmembrane movement of substances	507	22	0.4075	0.295
5	GO:0015399	primary active transmembrane transporter activity	465	22	0.4075	0.295
6	GO:0015405	P-P-bond-hydrolysis-driven transmembrane transporter activity	465	22	0.4075	0.295
6	GO:0042626	ATPase activity, coupled to transmembrane movement of substances	430	22	0.4075	0.295
10	GO:0043492	ATPase activity, coupled to movement of substances	485	22	0.4075	0.295
4	GO:0045229	external encapsulating structure organization	447	14	0.4073	0.3063
4	GO:0071555	cell wall organization	433	14	0.4073	0.3063
4	GO:0016741	transferase activity, transferring one-carbon groups	869	45	0.403	0.3218
5	GO:0020037	heme binding	2252	96	0.4028	0.2901
4	GO:0007017	microtubule-based process	434	15	0.3997	0.3133
4	GO:0006979	response to oxidative stress	808	36	0.3995	0.3171
6	GO:0000287	magnesium ion binding	470	14	0.3979	0.334
6	GO:0008238	exopeptidase activity	319	14	0.3958	0.227
2	GO:0016209	antioxidant activity	733	36	0.3873	0.3122
5	GO:0008168	methyltransferase activity	826	43	0.3842	0.3168
2	GO:0099080	supramolecular complex	305	12	0.3739	0.3044
3	GO:0099081	supramolecular polymer	305	12	0.3739	0.3044
4	GO:0099512	supramolecular fiber	305	12	0.3739	0.3044
5	GO:0099513	polymeric cytoskeletal fiber	305	12	0.3739	0.3044
6	GO:0005874	microtubule	281	12	0.3739	0.3044
2	GO:0005576	extracellular region	765	48	0.3713	0.308
6	GO:0044036	cell wall macromolecule metabolic process	212	11	0.3707	0.2427
6	GO:0046390	ribose phosphate biosynthetic process	490	10	0.3692	0.3517
8	GO:0009260	ribonucleotide biosynthetic process	490	10	0.3692	0.3517
4	GO:0051213	dioxygenase activity	452	14	0.3546	0.3495
4	GO:0016684	oxidoreductase activity, acting on peroxide as acceptor	690	28	0.3534	0.3329
3	GO:0004601	peroxidase activity	685	27	0.3365	0.3271
6	GO:0070008	serine-type exopeptidase activity	245	10	0.3356	0.2123
4	GO:0016866	intramolecular transferase activity	183	12	0.332	0.349
6	GO:0046527	glucosyltransferase activity	277	13	0.3314	0.4303
6	GO:0035251	UDP-glucosyltransferase activity	272	13	0.3314	0.4303
3	GO:0008289	lipid binding	309	16	0.2834	0.4538
6	GO:0097747	RNA polymerase activity	447	10	0.2758	0.3137
7	GO:0034062	5'-3' RNA polymerase activity	447	10	0.2758	0.3137
6	GO:0006869	lipid transport	203	10	0.0821	0.4471
7	GO:0051274	beta-glucan biosynthetic process	228	10	0.0343	0.2812
8	GO:0051273	beta-glucan metabolic process	264	12	0.017	0.2596
8	GO:0030243	cellulose metabolic process	206	11	-0.0432	0.1734

## Sheet: Table S10
Table S10. Pearson correlation coefficient estimated for the Pgt GO terms by comparing expression values from the MCCFC datasets with those in the RKQQC dataset.
GO depth	GO term	GO description	# of genes in the genome	# of rust genes in the nodes shared between two networks	Average PCC between two conditions	stddev of PCCs
3	GO:0003735	structural constituent of ribosome	145	27	0.7602	0.1441
6	GO:0043043	peptide biosynthetic process	162	26	0.7563	0.1455
6	GO:0006412	translation	155	26	0.7563	0.1455
2	GO:0005198	structural molecule activity	197	28	0.7489	0.1533
6	GO:0043604	amide biosynthetic process	183	27	0.7428	0.1585
5	GO:0006518	peptide metabolic process	179	27	0.7406	0.1637
5	GO:0005840	ribosome	159	29	0.7191	0.2061
4	GO:0044391	ribosomal subunit	65	13	0.7153	0.2864
5	GO:0034645	cellular macromolecule biosynthetic process	346	32	0.704	0.2354
5	GO:0009059	macromolecule biosynthetic process	381	34	0.6948	0.2328
5	GO:0043603	cellular amide metabolic process	216	30	0.6906	0.2208
5	GO:1901566	organonitrogen compound biosynthetic process	401	43	0.6777	0.2235
4	GO:1901135	carbohydrate derivative metabolic process	165	13	0.6718	0.1266
5	GO:0044271	cellular nitrogen compound biosynthetic process	446	41	0.6561	0.2744
4	GO:0044249	cellular biosynthetic process	734	50	0.6352	0.298
4	GO:0019637	organophosphate metabolic process	207	16	0.633	0.1682
3	GO:0005622	intracellular	240	30	0.6266	0.3215
3	GO:0043228	non-membrane-bounded organelle	409	37	0.6238	0.3125
4	GO:0043232	intracellular non-membrane-bounded organelle	409	37	0.6238	0.3125
3	GO:1990904	ribonucleoprotein complex	372	41	0.6152	0.3078
4	GO:0030529	intracellular ribonucleoprotein complex	372	41	0.6152	0.3078
4	GO:1901576	organic substance biosynthetic process	754	53	0.6128	0.3213
4	GO:1901564	organonitrogen compound metabolic process	568	61	0.6028	0.2424
5	GO:0016301	kinase activity	275	12	0.5939	0.1651
5	GO:0006796	phosphate-containing compound metabolic process	434	21	0.5932	0.2633
4	GO:0044255	cellular lipid metabolic process	161	12	0.5876	0.1616
5	GO:0044267	cellular protein metabolic process	646	42	0.5844	0.3377
3	GO:0009058	biosynthetic process	804	58	0.5738	0.3656
4	GO:0019538	protein metabolic process	810	54	0.5607	0.3231
4	GO:0006629	lipid metabolic process	199	14	0.5495	0.1819
5	GO:0019438	aromatic compound biosynthetic process	283	13	0.5476	0.3269
4	GO:0006793	phosphorus metabolic process	448	22	0.5442	0.3415
2	GO:0032991	macromolecular complex	1169	57	0.5354	0.3641
5	GO:0009057	macromolecule catabolic process	168	10	0.5292	0.2226
4	GO:0044711	single-organism biosynthetic process	363	18	0.5103	0.3961
4	GO:0016741	transferase activity, transferring one-carbon groups	101	10	0.5085	0.3034
4	GO:0044444	cytoplasmic part	1586	79	0.5076	0.3807
4	GO:0034641	cellular nitrogen compound metabolic process	1181	66	0.5072	0.331
5	GO:1901362	organic cyclic compound biosynthetic process	316	14	0.506	0.349
5	GO:0018130	heterocycle biosynthetic process	289	14	0.506	0.349
3	GO:0006807	nitrogen compound metabolic process	1329	85	0.5035	0.3078
6	GO:0004175	endopeptidase activity	96	12	0.4971	0.2869
4	GO:0016772	transferase activity, transferring phosphorus-containing groups	383	15	0.4912	0.2884
3	GO:0071704	organic substance metabolic process	2288	159	0.4911	0.3184
4	GO:0044712	single-organism catabolic process	106	13	0.491	0.2931
4	GO:0005975	carbohydrate metabolic process	270	38	0.4906	0.3424
6	GO:0030554	adenyl nucleotide binding	727	18	0.4906	0.3268
3	GO:0044238	primary metabolic process	2148	142	0.4878	0.3224
3	GO:0022857	transmembrane transporter activity	210	21	0.4867	0.3476
5	GO:0004553	hydrolase activity, hydrolyzing O-glycosyl compounds	140	29	0.4831	0.348
4	GO:0044260	cellular macromolecule metabolic process	1428	69	0.4812	0.3564
5	GO:0006508	proteolysis	218	12	0.4776	0.2485
3	GO:0031224	intrinsic component of membrane	501	58	0.4772	0.2756
4	GO:0016021	integral component of membrane	497	58	0.4772	0.2756
7	GO:0032559	adenyl ribonucleotide binding	717	17	0.4747	0.3294
8	GO:0005524	ATP binding	717	17	0.4747	0.3294
3	GO:0044237	cellular metabolic process	2063	122	0.474	0.331
3	GO:0009056	catabolic process	288	27	0.4739	0.3068
4	GO:1901575	organic substance catabolic process	286	27	0.4739	0.3068
4	GO:0016798	hydrolase activity, acting on glycosyl bonds	147	30	0.4725	0.3468
5	GO:0044283	small molecule biosynthetic process	180	10	0.4722	0.3836
4	GO:0044248	cellular catabolic process	232	18	0.4716	0.292
5	GO:1901605	alpha-amino acid metabolic process	105	10	0.4688	0.1685
4	GO:0043170	macromolecule metabolic process	1582	90	0.4684	0.3472
4	GO:0008233	peptidase activity	179	14	0.4669	0.2763
5	GO:0070011	peptidase activity, acting on L-amino acid peptides	160	14	0.4669	0.2763
4	GO:0044281	small molecule metabolic process	447	32	0.4668	0.3276
4	GO:0006520	cellular amino acid metabolic process	167	12	0.4612	0.1548
5	GO:0003723	RNA binding	282	21	0.4603	0.3661
4	GO:0022891	substrate-specific transmembrane transporter activity	187	18	0.4568	0.3655
2	GO:0009987	cellular process	2696	149	0.4559	0.3346
4	GO:0005737	cytoplasm	555	26	0.4546	0.3208
2	GO:0005215	transporter activity	269	29	0.4531	0.3964
5	GO:0017076	purine nucleotide binding	827	22	0.4506	0.3148
4	GO:0000166	nucleotide binding	1073	45	0.4504	0.3188
4	GO:1901265	nucleoside phosphate binding	1073	45	0.4504	0.3188
5	GO:0046872	metal ion binding	948	57	0.4499	0.3223
3	GO:0036094	small molecule binding	1091	46	0.4439	0.3183
4	GO:0016817	hydrolase activity, acting on acid anhydrides	438	10	0.4437	0.2906
5	GO:0016818	hydrolase activity, acting on acid anhydrides, in phosphorus-containing anhydrides	437	10	0.4437	0.2906
6	GO:0016462	pyrophosphatase activity	437	10	0.4437	0.2906
3	GO:0016740	transferase activity	780	45	0.4413	0.2831
5	GO:0015075	ion transmembrane transporter activity	160	13	0.4406	0.4053
3	GO:0044763	single-organism cellular process	1051	56	0.4391	0.31
3	GO:0016787	hydrolase activity	1100	90	0.4387	0.3212
2	GO:0044425	membrane part	688	61	0.4373	0.3226
4	GO:0001882	nucleoside binding	822	21	0.4357	0.3146
5	GO:0035639	purine ribonucleoside triphosphate binding	816	21	0.4357	0.3146
5	GO:0032549	ribonucleoside binding	821	21	0.4357	0.3146
5	GO:0001883	purine nucleoside binding	816	21	0.4357	0.3146
6	GO:0032550	purine ribonucleoside binding	816	21	0.4357	0.3146
6	GO:0032555	purine ribonucleotide binding	816	21	0.4357	0.3146
2	GO:0044464	cell part	2538	129	0.4344	0.3628
4	GO:0043169	cation binding	955	58	0.4338	0.3419
2	GO:0008152	metabolic process	2705	225	0.4334	0.3473
3	GO:0044424	intracellular part	2399	115	0.4331	0.3738
2	GO:0043226	organelle	1733	87	0.4317	0.3846
3	GO:0043229	intracellular organelle	1731	87	0.4317	0.3846
4	GO:0006082	organic acid metabolic process	275	16	0.4282	0.2851
5	GO:0043436	oxoacid metabolic process	273	16	0.4282	0.2851
6	GO:0019752	carboxylic acid metabolic process	271	16	0.4282	0.2851
3	GO:0044710	single-organism metabolic process	930	89	0.426	0.3274
2	GO:0044699	single-organism process	1439	105	0.4202	0.3317
3	GO:0043234	protein complex	645	11	0.4167	0.4281
5	GO:0055085	transmembrane transport	302	32	0.4158	0.3365
2	GO:0016020	membrane	495	39	0.4113	0.3417
3	GO:0043167	ion binding	1871	97	0.4101	0.3331
4	GO:0050662	coenzyme binding	106	14	0.4095	0.3407
3	GO:0097367	carbohydrate derivative binding	842	23	0.4091	0.3161
4	GO:0032553	ribonucleotide binding	836	23	0.4091	0.3161
6	GO:0046914	transition metal ion binding	668	35	0.409	0.3205
2	GO:0003824	catalytic activity	2597	210	0.4047	0.3325
2	GO:0005488	binding	3464	169	0.3907	0.3448
4	GO:0055114	oxidation-reduction process	366	45	0.3838	0.3675
3	GO:0005515	protein binding	1162	45	0.3832	0.3205
3	GO:1901363	heterocyclic compound binding	2135	102	0.3796	0.3549
3	GO:0097159	organic cyclic compound binding	2137	102	0.3796	0.3549
3	GO:0016491	oxidoreductase activity	407	55	0.3771	0.3406
5	GO:0043412	macromolecule modification	531	17	0.3756	0.3682
4	GO:0043168	anion binding	1010	45	0.3746	0.3376
4	GO:0016788	hydrolase activity, acting on ester bonds	217	19	0.374	0.3444
3	GO:0022892	substrate-specific transporter activity	212	20	0.3696	0.4358
4	GO:1901360	organic cyclic compound metabolic process	1033	37	0.3674	0.326
4	GO:0046483	heterocycle metabolic process	1004	37	0.3674	0.326
5	GO:0050660	flavin adenine dinucleotide binding	64	12	0.3674	0.3476
2	GO:0044422	organelle part	1176	44	0.3659	0.4145
3	GO:0044446	intracellular organelle part	1174	44	0.3659	0.4145
4	GO:0006725	cellular aromatic compound metabolic process	1002	37	0.3658	0.3281
5	GO:0006811	ion transport	162	12	0.3653	0.3844
3	GO:0048037	cofactor binding	177	24	0.3604	0.3586
2	GO:0051179	localization	761	49	0.3588	0.3869
3	GO:0051234	establishment of localization	697	47	0.3553	0.3847
4	GO:0006810	transport	687	47	0.3553	0.3847
6	GO:0008324	cation transmembrane transporter activity	112	10	0.3547	0.4244
2	GO:0050896	response to stimulus	314	13	0.3536	0.3981
3	GO:0006950	response to stress	291	12	0.3466	0.4135
5	GO:0005739	mitochondrion	289	10	0.3415	0.3943
7	GO:0008270	zinc ion binding	584	24	0.3411	0.3213
4	GO:0003676	nucleic acid binding	1350	48	0.3378	0.3667
5	GO:0005829	cytosol	693	23	0.3371	0.4694
4	GO:0006139	nucleobase-containing compound metabolic process	925	31	0.3336	0.3147
5	GO:0036211	protein modification process	472	15	0.3314	0.3702
6	GO:0006464	cellular protein modification process	472	15	0.3314	0.3702
4	GO:0022607	cellular component assembly	288	10	0.3055	0.357
2	GO:0065007	biological regulation	851	34	0.2937	0.402
3	GO:0016043	cellular component organization	689	21	0.2871	0.3719
3	GO:0043227	membrane-bounded organelle	1525	55	0.2861	0.3795
4	GO:0043231	intracellular membrane-bounded organelle	1503	55	0.2861	0.3795
3	GO:0050789	regulation of biological process	748	29	0.2859	0.4113
2	GO:0071840	cellular component organization or biogenesis	729	22	0.2771	0.3662
4	GO:0050794	regulation of cellular process	729	28	0.2757	0.415
5	GO:0090304	nucleic acid metabolic process	781	23	0.2442	0.2875
4	GO:0019222	regulation of metabolic process	460	17	0.2423	0.4147
5	GO:0060255	regulation of macromolecule metabolic process	447	17	0.2423	0.4147
5	GO:0005634	nucleus	1030	39	0.2384	0.4024
4	GO:0043933	macromolecular complex subunit organization	350	14	0.236	0.3702
6	GO:0016070	RNA metabolic process	474	19	0.2316	0.2938
5	GO:0031323	regulation of cellular metabolic process	449	16	0.2217	0.419
5	GO:0080090	regulation of primary metabolic process	453	16	0.2217	0.419
6	GO:0006396	RNA processing	281	13	0.2142	0.3021
6	GO:0010468	regulation of gene expression	366	15	0.2008	0.4227
5	GO:0051171	regulation of nitrogen compound metabolic process	382	14	0.1743	0.4254
5	GO:0009889	regulation of biosynthetic process	384	14	0.1743	0.4254
6	GO:0031326	regulation of cellular biosynthetic process	383	14	0.1743	0.4254
6	GO:0010556	regulation of macromolecule biosynthetic process	373	14	0.1743	0.4254
7	GO:2000112	regulation of cellular macromolecule biosynthetic process	372	14	0.1743	0.4254
4	GO:0044428	nuclear part	518	15	0.1724	0.3421
5	GO:0003677	DNA binding	478	15	0.1233	0.331
6	GO:0051252	regulation of RNA metabolic process	315	11	0.0526	0.379
6	GO:0019219	regulation of nucleobase-containing compound metabolic process	335	11	0.0526	0.379
7	GO:0006355	regulation of transcription, DNA-templated	312	11	0.0526	0.379
7	GO:2001141	regulation of RNA biosynthetic process	312	11	0.0526	0.379
8	GO:1903506	regulation of nucleic acid-templated transcription	312	11	0.0526	0.379
