# Supplementary material for: Divergent and convergent modes of interaction between wheat and Puccinia graminis f. sp. tritici isolates revealed by the comparative gene co-expression network and genome analyses
Source: BMC Genomics. 2017 Apr 12;18:291. doi: 10.1186/s12864-017-3678-6 (PMC5389088; doi:10.1186/s12864-017-3678-6)
Supplement: Supplementary file 6 — File contain the results of k-means clustering and GO term enrichment analyses. Table S11. K-mean clustering of Pgt and wheat genes. Table S12. GO term enrichment for clusters generated using wheat genes expressed in the leaves inoculated with the Pgt RKQQC race. Table S13. GO term enrichment for clusters generated using Pgt genes expressed in the leaves inoculated with the Pgt RKQQC race. Table S14. Enrichment of effector encoding genes in gene clusters generated using the RKQQC dataset. Table S15. GO term enrichment for clusters generated using wheat genes expressed in the leaves inoculated with the Pgt MCCFC race. Table S16. GO term enrichment for clusters generated using Pgt genes expressed in the leaves inoculated with the Pgt MCCFC race. Table S17. Enrichment of effector encoding genes in gene clusters generated using the MCCFC dataset. (XLSX 359 kb) [file 12864_2017_3678_MOESM6_ESM.xlsx]

## Sheet: Table S11
Table S11. K-mean_clustering of Pgt and wheat genes.
CLUSTER	GENE	DATASET
subcluster_1	PGTG_00074	MCCFC_FUNGAL
subcluster_1	PGTG_18911	MCCFC_FUNGAL
subcluster_1	PGTG_08189	MCCFC_FUNGAL
subcluster_1	PGTG_11318	MCCFC_FUNGAL
subcluster_1	PGTG_04480	MCCFC_FUNGAL
subcluster_1	PGTG_00058	MCCFC_FUNGAL
subcluster_1	PGTG_00124	MCCFC_FUNGAL
subcluster_1	PGTG_06188	MCCFC_FUNGAL
subcluster_1	PGTG_01920	MCCFC_FUNGAL
subcluster_1	PGTG_08311	MCCFC_FUNGAL
subcluster_1	PGTG_20437	MCCFC_FUNGAL
subcluster_1	PGTG_01055	MCCFC_FUNGAL
subcluster_1	PGTG_11217	MCCFC_FUNGAL
subcluster_1	PGTG_14845	MCCFC_FUNGAL
subcluster_1	PGTG_14970	MCCFC_FUNGAL
subcluster_1	PGTG_03322	MCCFC_FUNGAL
subcluster_1	PGTG_15249	MCCFC_FUNGAL
subcluster_1	PGTG_03874	MCCFC_FUNGAL
subcluster_1	PGTG_07129	MCCFC_FUNGAL
subcluster_1	PGTG_07244	MCCFC_FUNGAL
subcluster_1	PGTG_11087	MCCFC_FUNGAL
subcluster_1	PGTG_14813	MCCFC_FUNGAL
subcluster_1	PGTG_14988	MCCFC_FUNGAL
subcluster_1	PGTG_15103	MCCFC_FUNGAL
subcluster_13	PGTG_14757	MCCFC_FUNGAL
subcluster_13	PGTG_19146	MCCFC_FUNGAL
subcluster_13	PGTG_06910	MCCFC_FUNGAL
subcluster_13	PGTG_20109	MCCFC_FUNGAL
subcluster_13	PGTG_07522	MCCFC_FUNGAL
subcluster_13	PGTG_10151	MCCFC_FUNGAL
subcluster_13	PGTG_01304	MCCFC_FUNGAL
subcluster_13	PGTG_21871	MCCFC_FUNGAL
subcluster_13	PGTG_14319	MCCFC_FUNGAL
subcluster_13	PGTG_00639	MCCFC_FUNGAL
subcluster_13	PGTG_05256	MCCFC_FUNGAL
subcluster_13	PGTG_20107	MCCFC_FUNGAL
subcluster_13	PGTG_08529	MCCFC_FUNGAL
subcluster_13	PGTG_10539	MCCFC_FUNGAL
subcluster_13	PGTG_10483	MCCFC_FUNGAL
subcluster_13	PGTG_10538	MCCFC_FUNGAL
subcluster_13	PGTG_00759	MCCFC_FUNGAL
subcluster_13	PGTG_21720	MCCFC_FUNGAL
subcluster_13	PGTG_10949	MCCFC_FUNGAL
subcluster_13	PGTG_12124	MCCFC_FUNGAL
subcluster_13	PGTG_13537	MCCFC_FUNGAL
subcluster_13	PGTG_02277	MCCFC_FUNGAL
subcluster_13	PGTG_03432	MCCFC_FUNGAL
subcluster_13	PGTG_22364	MCCFC_FUNGAL
subcluster_13	PGTG_22392	MCCFC_FUNGAL
subcluster_13	PGTG_20577	MCCFC_FUNGAL
subcluster_13	PGTG_00641	MCCFC_FUNGAL
subcluster_13	PGTG_00669	MCCFC_FUNGAL
subcluster_13	PGTG_00167	MCCFC_FUNGAL
subcluster_13	PGTG_20603	MCCFC_FUNGAL
subcluster_13	PGTG_17999	MCCFC_FUNGAL
subcluster_13	PGTG_05062	MCCFC_FUNGAL
subcluster_13	PGTG_05051	MCCFC_FUNGAL
subcluster_13	PGTG_05390	MCCFC_FUNGAL
subcluster_13	PGTG_06276	MCCFC_FUNGAL
subcluster_13	PGTG_06309	MCCFC_FUNGAL
subcluster_13	PGTG_06328	MCCFC_FUNGAL
subcluster_13	PGTG_07265	MCCFC_FUNGAL
subcluster_13	PGTG_07271	MCCFC_FUNGAL
subcluster_13	PGTG_01869	MCCFC_FUNGAL
subcluster_13	PGTG_01894	MCCFC_FUNGAL
subcluster_13	PGTG_08430	MCCFC_FUNGAL
subcluster_13	PGTG_08303	MCCFC_FUNGAL
subcluster_13	PGTG_08323	MCCFC_FUNGAL
subcluster_13	PGTG_20256	MCCFC_FUNGAL
subcluster_13	PGTG_09054	MCCFC_FUNGAL
subcluster_13	PGTG_09157	MCCFC_FUNGAL
subcluster_13	PGTG_08701	MCCFC_FUNGAL
subcluster_13	PGTG_08617	MCCFC_FUNGAL
subcluster_13	PGTG_08644	MCCFC_FUNGAL
subcluster_13	PGTG_08705	MCCFC_FUNGAL
subcluster_13	PGTG_09471	MCCFC_FUNGAL
subcluster_13	PGTG_09561	MCCFC_FUNGAL
subcluster_13	PGTG_10025	MCCFC_FUNGAL
subcluster_13	PGTG_01083	MCCFC_FUNGAL
subcluster_13	PGTG_10903	MCCFC_FUNGAL
subcluster_13	PGTG_11239	MCCFC_FUNGAL
subcluster_13	PGTG_11632	MCCFC_FUNGAL
subcluster_13	PGTG_02723	MCCFC_FUNGAL
subcluster_13	PGTG_13212	MCCFC_FUNGAL
subcluster_13	PGTG_13454	MCCFC_FUNGAL
subcluster_13	PGTG_13458	MCCFC_FUNGAL
subcluster_13	PGTG_02160	MCCFC_FUNGAL
subcluster_13	PGTG_15520	MCCFC_FUNGAL
subcluster_13	PGTG_15467	MCCFC_FUNGAL
subcluster_13	PGTG_22236	MCCFC_FUNGAL
subcluster_13	PGTG_16500	MCCFC_FUNGAL
subcluster_13	PGTG_03549	MCCFC_FUNGAL
subcluster_13	PGTG_16793	MCCFC_FUNGAL
subcluster_13	PGTG_16798	MCCFC_FUNGAL
subcluster_13	PGTG_22396	MCCFC_FUNGAL
subcluster_13	PGTG_03859	MCCFC_FUNGAL
subcluster_13	PGTG_16913	MCCFC_FUNGAL
subcluster_13	PGTG_17166	MCCFC_FUNGAL
subcluster_13	PGTG_17173	MCCFC_FUNGAL
subcluster_13	PGTG_17720	MCCFC_FUNGAL
subcluster_13	PGTG_17549	MCCFC_FUNGAL
subcluster_13	PGTG_17548	MCCFC_FUNGAL
subcluster_13	PGTG_04551	MCCFC_FUNGAL
subcluster_13	PGTG_07268	MCCFC_FUNGAL
subcluster_13	PGTG_20021	MCCFC_FUNGAL
subcluster_13	PGTG_15963	MCCFC_FUNGAL
subcluster_13	PGTG_04583	MCCFC_FUNGAL
subcluster_13	PGTG_19079	MCCFC_FUNGAL
subcluster_13	PGTG_12325	MCCFC_FUNGAL
subcluster_13	PGTG_14944	MCCFC_FUNGAL
subcluster_13	PGTG_18244	MCCFC_FUNGAL
subcluster_13	PGTG_12293	MCCFC_FUNGAL
subcluster_13	PGTG_17617	MCCFC_FUNGAL
subcluster_13	PGTG_17547	MCCFC_FUNGAL
subcluster_13	PGTG_07260	MCCFC_FUNGAL
subcluster_13	PGTG_08911	MCCFC_FUNGAL
subcluster_13	PGTG_17076	MCCFC_FUNGAL
subcluster_15	PGTG_00256	MCCFC_FUNGAL
subcluster_15	PGTG_06819	MCCFC_FUNGAL
subcluster_15	PGTG_07792	MCCFC_FUNGAL
subcluster_15	PGTG_21450	MCCFC_FUNGAL
subcluster_15	PGTG_10521	MCCFC_FUNGAL
subcluster_15	PGTG_00762	MCCFC_FUNGAL
subcluster_15	PGTG_11665	MCCFC_FUNGAL
subcluster_15	PGTG_14685	MCCFC_FUNGAL
subcluster_15	PGTG_03166	MCCFC_FUNGAL
subcluster_15	PGTG_15606	MCCFC_FUNGAL
subcluster_15	PGTG_16158	MCCFC_FUNGAL
subcluster_15	PGTG_03960	MCCFC_FUNGAL
subcluster_15	PGTG_20988	MCCFC_FUNGAL
subcluster_15	PGTG_17136	MCCFC_FUNGAL
subcluster_15	PGTG_17108	MCCFC_FUNGAL
subcluster_15	PGTG_17468	MCCFC_FUNGAL
subcluster_15	PGTG_00486	MCCFC_FUNGAL
subcluster_15	PGTG_18238	MCCFC_FUNGAL
subcluster_15	PGTG_18270	MCCFC_FUNGAL
subcluster_15	PGTG_18623	MCCFC_FUNGAL
subcluster_15	PGTG_18961	MCCFC_FUNGAL
subcluster_15	PGTG_19228	MCCFC_FUNGAL
subcluster_15	PGTG_21448	MCCFC_FUNGAL
subcluster_15	PGTG_08390	MCCFC_FUNGAL
subcluster_15	PGTG_08961	MCCFC_FUNGAL
subcluster_15	PGTG_09935	MCCFC_FUNGAL
subcluster_15	PGTG_09044	MCCFC_FUNGAL
subcluster_15	PGTG_21532	MCCFC_FUNGAL
subcluster_15	PGTG_08551	MCCFC_FUNGAL
subcluster_15	PGTG_09586	MCCFC_FUNGAL
subcluster_15	PGTG_09663	MCCFC_FUNGAL
subcluster_15	PGTG_10568	MCCFC_FUNGAL
subcluster_15	PGTG_10913	MCCFC_FUNGAL
subcluster_15	PGTG_02549	MCCFC_FUNGAL
subcluster_15	PGTG_13399	MCCFC_FUNGAL
subcluster_15	PGTG_22097	MCCFC_FUNGAL
subcluster_15	PGTG_02326	MCCFC_FUNGAL
subcluster_15	PGTG_14342	MCCFC_FUNGAL
subcluster_15	PGTG_14629	MCCFC_FUNGAL
subcluster_15	PGTG_03064	MCCFC_FUNGAL
subcluster_15	PGTG_15714	MCCFC_FUNGAL
subcluster_15	PGTG_15358	MCCFC_FUNGAL
subcluster_15	PGTG_16569	MCCFC_FUNGAL
subcluster_15	PGTG_17308	MCCFC_FUNGAL
subcluster_15	PGTG_04061	MCCFC_FUNGAL
subcluster_15	PGTG_17390	MCCFC_FUNGAL
subcluster_15	PGTG_17608	MCCFC_FUNGAL
subcluster_15	PGTG_17654	MCCFC_FUNGAL
subcluster_15	PGTG_04606	MCCFC_FUNGAL
subcluster_15	PGTG_22468	MCCFC_FUNGAL
subcluster_15	PGTG_17820	MCCFC_FUNGAL
subcluster_15	PGTG_21464	MCCFC_FUNGAL
subcluster_15	PGTG_21605	MCCFC_FUNGAL
subcluster_15	PGTG_10026	MCCFC_FUNGAL
subcluster_15	PGTG_11041	MCCFC_FUNGAL
subcluster_15	PGTG_02191	MCCFC_FUNGAL
subcluster_15	PGTG_19491	MCCFC_FUNGAL
subcluster_15	PGTG_06635	MCCFC_FUNGAL
subcluster_15	PGTG_03221	MCCFC_FUNGAL
subcluster_2	PGTG_00415	MCCFC_FUNGAL
subcluster_2	PGTG_18313	MCCFC_FUNGAL
subcluster_2	PGTG_08349	MCCFC_FUNGAL
subcluster_2	PGTG_13507	MCCFC_FUNGAL
subcluster_2	PGTG_13816	MCCFC_FUNGAL
subcluster_2	PGTG_21084	MCCFC_FUNGAL
subcluster_2	PGTG_04886	MCCFC_FUNGAL
subcluster_2	PGTG_06256	MCCFC_FUNGAL
subcluster_2	PGTG_07946	MCCFC_FUNGAL
subcluster_2	PGTG_00898	MCCFC_FUNGAL
subcluster_2	PGTG_12877	MCCFC_FUNGAL
subcluster_2	PGTG_22152	MCCFC_FUNGAL
subcluster_2	PGTG_03708	MCCFC_FUNGAL
subcluster_2	PGTG_17518	MCCFC_FUNGAL
subcluster_2	PGTG_00053	MCCFC_FUNGAL
subcluster_2	PGTG_04950	MCCFC_FUNGAL
subcluster_2	PGTG_04720	MCCFC_FUNGAL
subcluster_2	PGTG_04784	MCCFC_FUNGAL
subcluster_2	PGTG_21305	MCCFC_FUNGAL
subcluster_2	PGTG_07834	MCCFC_FUNGAL
subcluster_2	PGTG_08358	MCCFC_FUNGAL
subcluster_2	PGTG_01202	MCCFC_FUNGAL
subcluster_2	PGTG_01323	MCCFC_FUNGAL
subcluster_2	PGTG_01209	MCCFC_FUNGAL
subcluster_2	PGTG_10900	MCCFC_FUNGAL
subcluster_2	PGTG_11180	MCCFC_FUNGAL
subcluster_2	PGTG_11182	MCCFC_FUNGAL
subcluster_2	PGTG_12223	MCCFC_FUNGAL
subcluster_2	PGTG_12482	MCCFC_FUNGAL
subcluster_2	PGTG_13102	MCCFC_FUNGAL
subcluster_2	PGTG_12715	MCCFC_FUNGAL
subcluster_2	PGTG_12870	MCCFC_FUNGAL
subcluster_2	PGTG_12844	MCCFC_FUNGAL
subcluster_2	PGTG_13788	MCCFC_FUNGAL
subcluster_2	PGTG_02028	MCCFC_FUNGAL
subcluster_2	PGTG_02408	MCCFC_FUNGAL
subcluster_2	PGTG_17334	MCCFC_FUNGAL
subcluster_2	PGTG_17906	MCCFC_FUNGAL
subcluster_3	PGTG_00525	MCCFC_FUNGAL
subcluster_3	PGTG_19435	MCCFC_FUNGAL
subcluster_3	PGTG_21295	MCCFC_FUNGAL
subcluster_3	PGTG_08763	MCCFC_FUNGAL
subcluster_3	PGTG_09336	MCCFC_FUNGAL
subcluster_3	PGTG_09337	MCCFC_FUNGAL
subcluster_3	PGTG_10920	MCCFC_FUNGAL
subcluster_3	PGTG_13614	MCCFC_FUNGAL
subcluster_3	PGTG_14675	MCCFC_FUNGAL
subcluster_3	PGTG_16113	MCCFC_FUNGAL
subcluster_3	PGTG_22447	MCCFC_FUNGAL
subcluster_3	PGTG_16874	MCCFC_FUNGAL
subcluster_3	PGTG_01133	MCCFC_FUNGAL
subcluster_3	PGTG_02436	MCCFC_FUNGAL
subcluster_3	PGTG_03774	MCCFC_FUNGAL
subcluster_3	PGTG_12215	MCCFC_FUNGAL
subcluster_3	PGTG_02089	MCCFC_FUNGAL
subcluster_3	PGTG_14143	MCCFC_FUNGAL
subcluster_3	PGTG_00436	MCCFC_FUNGAL
subcluster_3	PGTG_00514	MCCFC_FUNGAL
subcluster_3	PGTG_00637	MCCFC_FUNGAL
subcluster_3	PGTG_00729	MCCFC_FUNGAL
subcluster_3	PGTG_04947	MCCFC_FUNGAL
subcluster_3	PGTG_04816	MCCFC_FUNGAL
subcluster_3	PGTG_04861	MCCFC_FUNGAL
subcluster_3	PGTG_18448	MCCFC_FUNGAL
subcluster_3	PGTG_18598	MCCFC_FUNGAL
subcluster_3	PGTG_18912	MCCFC_FUNGAL
subcluster_3	PGTG_06100	MCCFC_FUNGAL
subcluster_3	PGTG_06209	MCCFC_FUNGAL
subcluster_3	PGTG_19778	MCCFC_FUNGAL
subcluster_3	PGTG_21283	MCCFC_FUNGAL
subcluster_3	PGTG_06592	MCCFC_FUNGAL
subcluster_3	PGTG_07339	MCCFC_FUNGAL
subcluster_3	PGTG_07897	MCCFC_FUNGAL
subcluster_3	PGTG_08211	MCCFC_FUNGAL
subcluster_3	PGTG_08247	MCCFC_FUNGAL
subcluster_3	PGTG_08062	MCCFC_FUNGAL
subcluster_3	PGTG_01422	MCCFC_FUNGAL
subcluster_3	PGTG_01726	MCCFC_FUNGAL
subcluster_3	PGTG_08842	MCCFC_FUNGAL
subcluster_3	PGTG_20330	MCCFC_FUNGAL
subcluster_3	PGTG_08553	MCCFC_FUNGAL
subcluster_3	PGTG_08556	MCCFC_FUNGAL
subcluster_3	PGTG_20650	MCCFC_FUNGAL
subcluster_3	PGTG_01269	MCCFC_FUNGAL
subcluster_3	PGTG_11906	MCCFC_FUNGAL
subcluster_3	PGTG_21741	MCCFC_FUNGAL
subcluster_3	PGTG_12081	MCCFC_FUNGAL
subcluster_3	PGTG_12116	MCCFC_FUNGAL
subcluster_3	PGTG_13447	MCCFC_FUNGAL
subcluster_3	PGTG_13545	MCCFC_FUNGAL
subcluster_3	PGTG_02394	MCCFC_FUNGAL
subcluster_3	PGTG_15008	MCCFC_FUNGAL
subcluster_3	PGTG_15055	MCCFC_FUNGAL
subcluster_3	PGTG_15488	MCCFC_FUNGAL
subcluster_3	PGTG_15664	MCCFC_FUNGAL
subcluster_3	PGTG_15641	MCCFC_FUNGAL
subcluster_3	PGTG_16240	MCCFC_FUNGAL
subcluster_3	PGTG_16260	MCCFC_FUNGAL
subcluster_3	PGTG_22261	MCCFC_FUNGAL
subcluster_3	PGTG_16132	MCCFC_FUNGAL
subcluster_3	PGTG_04450	MCCFC_FUNGAL
subcluster_3	PGTG_04452	MCCFC_FUNGAL
subcluster_3	PGTG_04476	MCCFC_FUNGAL
subcluster_3	PGTG_17842	MCCFC_FUNGAL
subcluster_3	PGTG_04903	MCCFC_FUNGAL
subcluster_3	PGTG_19224	MCCFC_FUNGAL
subcluster_3	PGTG_22688	MCCFC_FUNGAL
subcluster_3	PGTG_05283	MCCFC_FUNGAL
subcluster_3	PGTG_05095	MCCFC_FUNGAL
subcluster_3	PGTG_19839	MCCFC_FUNGAL
subcluster_3	PGTG_19706	MCCFC_FUNGAL
subcluster_3	PGTG_19987	MCCFC_FUNGAL
subcluster_3	PGTG_08260	MCCFC_FUNGAL
subcluster_3	PGTG_21385	MCCFC_FUNGAL
subcluster_3	PGTG_09772	MCCFC_FUNGAL
subcluster_3	PGTG_10049	MCCFC_FUNGAL
subcluster_3	PGTG_10735	MCCFC_FUNGAL
subcluster_3	PGTG_12102	MCCFC_FUNGAL
subcluster_3	PGTG_12110	MCCFC_FUNGAL
subcluster_3	PGTG_12294	MCCFC_FUNGAL
subcluster_3	PGTG_12418	MCCFC_FUNGAL
subcluster_3	PGTG_12469	MCCFC_FUNGAL
subcluster_3	PGTG_13448	MCCFC_FUNGAL
subcluster_3	PGTG_13832	MCCFC_FUNGAL
subcluster_3	PGTG_22156	MCCFC_FUNGAL
subcluster_3	PGTG_15526	MCCFC_FUNGAL
subcluster_3	PGTG_03506	MCCFC_FUNGAL
subcluster_3	PGTG_03805	MCCFC_FUNGAL
subcluster_3	PGTG_03655	MCCFC_FUNGAL
subcluster_3	PGTG_17069	MCCFC_FUNGAL
subcluster_3	PGTG_16890	MCCFC_FUNGAL
subcluster_3	PGTG_05734	MCCFC_FUNGAL
subcluster_3	PGTG_22672	MCCFC_FUNGAL
subcluster_3	PGTG_06173	MCCFC_FUNGAL
subcluster_3	PGTG_06698	MCCFC_FUNGAL
subcluster_3	PGTG_12470	MCCFC_FUNGAL
subcluster_3	PGTG_12699	MCCFC_FUNGAL
subcluster_3	PGTG_14214	MCCFC_FUNGAL
subcluster_3	PGTG_15237	MCCFC_FUNGAL
subcluster_3	PGTG_21506	MCCFC_FUNGAL
subcluster_3	PGTG_12905	MCCFC_FUNGAL
subcluster_3	PGTG_03341	MCCFC_FUNGAL
subcluster_3	PGTG_15625	MCCFC_FUNGAL
subcluster_3	PGTG_22508	MCCFC_FUNGAL
subcluster_3	PGTG_07214	MCCFC_FUNGAL
subcluster_3	PGTG_07820	MCCFC_FUNGAL
subcluster_3	PGTG_13573	MCCFC_FUNGAL
subcluster_3	PGTG_12767	MCCFC_FUNGAL
subcluster_4	PGTG_00549	MCCFC_FUNGAL
subcluster_4	PGTG_00649	MCCFC_FUNGAL
subcluster_4	PGTG_00600	MCCFC_FUNGAL
subcluster_4	PGTG_21114	MCCFC_FUNGAL
subcluster_4	PGTG_04775	MCCFC_FUNGAL
subcluster_4	PGTG_18007	MCCFC_FUNGAL
subcluster_4	PGTG_22558	MCCFC_FUNGAL
subcluster_4	PGTG_18534	MCCFC_FUNGAL
subcluster_4	PGTG_05433	MCCFC_FUNGAL
subcluster_4	PGTG_05675	MCCFC_FUNGAL
subcluster_4	PGTG_05679	MCCFC_FUNGAL
subcluster_4	PGTG_18744	MCCFC_FUNGAL
subcluster_4	PGTG_18763	MCCFC_FUNGAL
subcluster_4	PGTG_19017	MCCFC_FUNGAL
subcluster_4	PGTG_18848	MCCFC_FUNGAL
subcluster_4	PGTG_18849	MCCFC_FUNGAL
subcluster_4	PGTG_05881	MCCFC_FUNGAL
subcluster_4	PGTG_19289	MCCFC_FUNGAL
subcluster_4	PGTG_05249	MCCFC_FUNGAL
subcluster_4	PGTG_06171	MCCFC_FUNGAL
subcluster_4	PGTG_06217	MCCFC_FUNGAL
subcluster_4	PGTG_06335	MCCFC_FUNGAL
subcluster_4	PGTG_19842	MCCFC_FUNGAL
subcluster_4	PGTG_19844	MCCFC_FUNGAL
subcluster_4	PGTG_07136	MCCFC_FUNGAL
subcluster_4	PGTG_07159	MCCFC_FUNGAL
subcluster_4	PGTG_07101	MCCFC_FUNGAL
subcluster_4	PGTG_07325	MCCFC_FUNGAL
subcluster_4	PGTG_07372	MCCFC_FUNGAL
subcluster_4	PGTG_08059	MCCFC_FUNGAL
subcluster_4	PGTG_01788	MCCFC_FUNGAL
subcluster_4	PGTG_01888	MCCFC_FUNGAL
subcluster_4	PGTG_01744	MCCFC_FUNGAL
subcluster_4	PGTG_07544	MCCFC_FUNGAL
subcluster_4	PGTG_07647	MCCFC_FUNGAL
subcluster_4	PGTG_08359	MCCFC_FUNGAL
subcluster_4	PGTG_09189	MCCFC_FUNGAL
subcluster_4	PGTG_09340	MCCFC_FUNGAL
subcluster_4	PGTG_09358	MCCFC_FUNGAL
subcluster_4	PGTG_09404	MCCFC_FUNGAL
subcluster_4	PGTG_09763	MCCFC_FUNGAL
subcluster_4	PGTG_10653	MCCFC_FUNGAL
subcluster_4	PGTG_00977	MCCFC_FUNGAL
subcluster_4	PGTG_00967	MCCFC_FUNGAL
subcluster_4	PGTG_01097	MCCFC_FUNGAL
subcluster_4	PGTG_01123	MCCFC_FUNGAL
subcluster_4	PGTG_01271	MCCFC_FUNGAL
subcluster_4	PGTG_11347	MCCFC_FUNGAL
subcluster_4	PGTG_21790_PGTG_21791	MCCFC_FUNGAL
subcluster_4	PGTG_11506	MCCFC_FUNGAL
subcluster_4	PGTG_11481	MCCFC_FUNGAL
subcluster_4	PGTG_20495	MCCFC_FUNGAL
subcluster_4	PGTG_11028	MCCFC_FUNGAL
subcluster_4	PGTG_11080_PGTG_11081	MCCFC_FUNGAL
subcluster_4	PGTG_10936	MCCFC_FUNGAL
subcluster_4	PGTG_12305	MCCFC_FUNGAL
subcluster_4	PGTG_12961	MCCFC_FUNGAL
subcluster_4	PGTG_13095	MCCFC_FUNGAL
subcluster_4	PGTG_13101	MCCFC_FUNGAL
subcluster_4	PGTG_13219	MCCFC_FUNGAL
subcluster_4	PGTG_12631	MCCFC_FUNGAL
subcluster_4	PGTG_12729	MCCFC_FUNGAL
subcluster_4	PGTG_12708	MCCFC_FUNGAL
subcluster_4	PGTG_13859	MCCFC_FUNGAL
subcluster_4	PGTG_14369	MCCFC_FUNGAL
subcluster_4	PGTG_14371	MCCFC_FUNGAL
subcluster_4	PGTG_14434	MCCFC_FUNGAL
subcluster_4	PGTG_14399	MCCFC_FUNGAL
subcluster_4	PGTG_14079	MCCFC_FUNGAL
subcluster_4	PGTG_14790	MCCFC_FUNGAL
subcluster_4	PGTG_14762	MCCFC_FUNGAL
subcluster_4	PGTG_14638	MCCFC_FUNGAL
subcluster_4	PGTG_14647	MCCFC_FUNGAL
subcluster_4	PGTG_14866	MCCFC_FUNGAL
subcluster_4	PGTG_03067	MCCFC_FUNGAL
subcluster_4	PGTG_03342	MCCFC_FUNGAL
subcluster_4	PGTG_16227	MCCFC_FUNGAL
subcluster_4	PGTG_16486	MCCFC_FUNGAL
subcluster_4	PGTG_03604	MCCFC_FUNGAL
subcluster_4	PGTG_03483	MCCFC_FUNGAL
subcluster_4	PGTG_16143	MCCFC_FUNGAL
subcluster_4	PGTG_16597	MCCFC_FUNGAL
subcluster_4	PGTG_22374	MCCFC_FUNGAL
subcluster_4	PGTG_17055	MCCFC_FUNGAL
subcluster_4	PGTG_17075	MCCFC_FUNGAL
subcluster_4	PGTG_17261	MCCFC_FUNGAL
subcluster_4	PGTG_17192	MCCFC_FUNGAL
subcluster_4	PGTG_22438	MCCFC_FUNGAL
subcluster_4	PGTG_17254	MCCFC_FUNGAL
subcluster_4	PGTG_03891	MCCFC_FUNGAL
subcluster_4	PGTG_16872	MCCFC_FUNGAL
subcluster_4	PGTG_16396	MCCFC_FUNGAL
subcluster_4	PGTG_17171	MCCFC_FUNGAL
subcluster_4	PGTG_17529	MCCFC_FUNGAL
subcluster_4	PGTG_18028	MCCFC_FUNGAL
subcluster_4	PGTG_18065	MCCFC_FUNGAL
subcluster_4	PGTG_18421	MCCFC_FUNGAL
subcluster_4	PGTG_00002	MCCFC_FUNGAL
subcluster_4	PGTG_00036	MCCFC_FUNGAL
subcluster_4	PGTG_00156	MCCFC_FUNGAL
subcluster_4	PGTG_00313	MCCFC_FUNGAL
subcluster_4	PGTG_04658	MCCFC_FUNGAL
subcluster_4	PGTG_04895	MCCFC_FUNGAL
subcluster_4	PGTG_04878	MCCFC_FUNGAL
subcluster_4	PGTG_18499	MCCFC_FUNGAL
subcluster_4	PGTG_05409	MCCFC_FUNGAL
subcluster_4	PGTG_05473	MCCFC_FUNGAL
subcluster_4	PGTG_05198	MCCFC_FUNGAL
subcluster_4	PGTG_06264	MCCFC_FUNGAL
subcluster_4	PGTG_06207	MCCFC_FUNGAL
subcluster_4	PGTG_06587	MCCFC_FUNGAL
subcluster_4	PGTG_07275	MCCFC_FUNGAL
subcluster_4	PGTG_07316	MCCFC_FUNGAL
subcluster_4	PGTG_07046	MCCFC_FUNGAL
subcluster_4	PGTG_07009	MCCFC_FUNGAL
subcluster_4	PGTG_07070	MCCFC_FUNGAL
subcluster_4	PGTG_07071	MCCFC_FUNGAL
subcluster_4	PGTG_21327	MCCFC_FUNGAL
subcluster_4	PGTG_01956	MCCFC_FUNGAL
subcluster_4	PGTG_07597	MCCFC_FUNGAL
subcluster_4	PGTG_08477	MCCFC_FUNGAL
subcluster_4	PGTG_08587	MCCFC_FUNGAL
subcluster_4	PGTG_08666	MCCFC_FUNGAL
subcluster_4	PGTG_09384	MCCFC_FUNGAL
subcluster_4	PGTG_09759	MCCFC_FUNGAL
subcluster_4	PGTG_10224	MCCFC_FUNGAL
subcluster_4	PGTG_00970	MCCFC_FUNGAL
subcluster_4	PGTG_01226	MCCFC_FUNGAL
subcluster_4	PGTG_10712	MCCFC_FUNGAL
subcluster_4	PGTG_21658	MCCFC_FUNGAL
subcluster_4	PGTG_10334	MCCFC_FUNGAL
subcluster_4	PGTG_11815	MCCFC_FUNGAL
subcluster_4	PGTG_12221	MCCFC_FUNGAL
subcluster_4	PGTG_02527	MCCFC_FUNGAL
subcluster_4	PGTG_02867	MCCFC_FUNGAL
subcluster_4	PGTG_12661	MCCFC_FUNGAL
subcluster_4	PGTG_13478	MCCFC_FUNGAL
subcluster_4	PGTG_14522	MCCFC_FUNGAL
subcluster_4	PGTG_13814	MCCFC_FUNGAL
subcluster_4	PGTG_13847	MCCFC_FUNGAL
subcluster_4	PGTG_13798	MCCFC_FUNGAL
subcluster_4	PGTG_02152	MCCFC_FUNGAL
subcluster_4	PGTG_02185	MCCFC_FUNGAL
subcluster_4	PGTG_02281	MCCFC_FUNGAL
subcluster_4	PGTG_14442	MCCFC_FUNGAL
subcluster_4	PGTG_14441	MCCFC_FUNGAL
subcluster_4	PGTG_14827	MCCFC_FUNGAL
subcluster_4	PGTG_14955	MCCFC_FUNGAL
subcluster_4	PGTG_15038	MCCFC_FUNGAL
subcluster_4	PGTG_03288	MCCFC_FUNGAL
subcluster_4	PGTG_03293	MCCFC_FUNGAL
subcluster_4	PGTG_03447	MCCFC_FUNGAL
subcluster_4	PGTG_20981	MCCFC_FUNGAL
subcluster_4	PGTG_16629	MCCFC_FUNGAL
subcluster_4	PGTG_16741	MCCFC_FUNGAL
subcluster_4	PGTG_03883	MCCFC_FUNGAL
subcluster_4	PGTG_04144	MCCFC_FUNGAL
subcluster_4	PGTG_04200	MCCFC_FUNGAL
subcluster_4	PGTG_16989	MCCFC_FUNGAL
subcluster_4	PGTG_16995	MCCFC_FUNGAL
subcluster_4	PGTG_17706	MCCFC_FUNGAL
subcluster_4	PGTG_17509	MCCFC_FUNGAL
subcluster_4	PGTG_17780	MCCFC_FUNGAL
subcluster_4	PGTG_17785	MCCFC_FUNGAL
subcluster_4	PGTG_17911	MCCFC_FUNGAL
subcluster_4	PGTG_05901	MCCFC_FUNGAL
subcluster_4	PGTG_01853	MCCFC_FUNGAL
subcluster_4	PGTG_08315	MCCFC_FUNGAL
subcluster_4	PGTG_00868	MCCFC_FUNGAL
subcluster_4	PGTG_10863	MCCFC_FUNGAL
subcluster_4	PGTG_22119	MCCFC_FUNGAL
subcluster_4	PGTG_03228	MCCFC_FUNGAL
subcluster_4	PGTG_03786	MCCFC_FUNGAL
subcluster_4	PGTG_16659	MCCFC_FUNGAL
subcluster_4	PGTG_00467	MCCFC_FUNGAL
subcluster_4	PGTG_00283	MCCFC_FUNGAL
subcluster_4	PGTG_00285	MCCFC_FUNGAL
subcluster_4	PGTG_00654	MCCFC_FUNGAL
subcluster_4	PGTG_04650	MCCFC_FUNGAL
subcluster_4	PGTG_04691	MCCFC_FUNGAL
subcluster_4	PGTG_04883	MCCFC_FUNGAL
subcluster_4	PGTG_04973	MCCFC_FUNGAL
subcluster_4	PGTG_04795	MCCFC_FUNGAL
subcluster_4	PGTG_04986	MCCFC_FUNGAL
subcluster_4	PGTG_22567	MCCFC_FUNGAL
subcluster_4	PGTG_18367	MCCFC_FUNGAL
subcluster_4	PGTG_18193	MCCFC_FUNGAL
subcluster_4	PGTG_18194	MCCFC_FUNGAL
subcluster_4	PGTG_05467	MCCFC_FUNGAL
subcluster_4	PGTG_05573	MCCFC_FUNGAL
subcluster_4	PGTG_05495	MCCFC_FUNGAL
subcluster_4	PGTG_05628	MCCFC_FUNGAL
subcluster_4	PGTG_18572	MCCFC_FUNGAL
subcluster_4	PGTG_18784	MCCFC_FUNGAL
subcluster_4	PGTG_18680	MCCFC_FUNGAL
subcluster_4	PGTG_05931	MCCFC_FUNGAL
subcluster_4	PGTG_19073	MCCFC_FUNGAL
subcluster_4	PGTG_22689	MCCFC_FUNGAL
subcluster_4	PGTG_05076	MCCFC_FUNGAL
subcluster_4	PGTG_05269	MCCFC_FUNGAL
subcluster_4	PGTG_05277	MCCFC_FUNGAL
subcluster_4	PGTG_05266	MCCFC_FUNGAL
subcluster_4	PGTG_05268	MCCFC_FUNGAL
subcluster_4	PGTG_19614	MCCFC_FUNGAL
subcluster_4	PGTG_19613	MCCFC_FUNGAL
subcluster_4	PGTG_06436	MCCFC_FUNGAL
subcluster_4	PGTG_19835	MCCFC_FUNGAL
subcluster_4	PGTG_06467	MCCFC_FUNGAL
subcluster_4	PGTG_07201	MCCFC_FUNGAL
subcluster_4	PGTG_07102	MCCFC_FUNGAL
subcluster_4	PGTG_07176	MCCFC_FUNGAL
subcluster_4	PGTG_07310	MCCFC_FUNGAL
subcluster_4	PGTG_19581	MCCFC_FUNGAL
subcluster_4	PGTG_06860	MCCFC_FUNGAL
subcluster_4	PGTG_06874	MCCFC_FUNGAL
subcluster_4	PGTG_06906	MCCFC_FUNGAL
subcluster_4	PGTG_21315	MCCFC_FUNGAL
subcluster_4	PGTG_07040	MCCFC_FUNGAL
subcluster_4	PGTG_07072	MCCFC_FUNGAL
subcluster_4	PGTG_08012	MCCFC_FUNGAL
subcluster_4	PGTG_08221	MCCFC_FUNGAL
subcluster_4	PGTG_01408	MCCFC_FUNGAL
subcluster_4	PGTG_01447	MCCFC_FUNGAL
subcluster_4	PGTG_01557	MCCFC_FUNGAL
subcluster_4	PGTG_01676	MCCFC_FUNGAL
subcluster_4	PGTG_01843	MCCFC_FUNGAL
subcluster_4	PGTG_01487	MCCFC_FUNGAL
subcluster_4	PGTG_01602	MCCFC_FUNGAL
subcluster_4	PGTG_01775	MCCFC_FUNGAL
subcluster_4	PGTG_01781	MCCFC_FUNGAL
subcluster_4	PGTG_07600	MCCFC_FUNGAL
subcluster_4	PGTG_08325	MCCFC_FUNGAL
subcluster_4	PGTG_08755	MCCFC_FUNGAL
subcluster_4	PGTG_09874	MCCFC_FUNGAL
subcluster_4	PGTG_09997	MCCFC_FUNGAL
subcluster_4	PGTG_09099	MCCFC_FUNGAL
subcluster_4	PGTG_09029	MCCFC_FUNGAL
subcluster_4	PGTG_09216	MCCFC_FUNGAL
subcluster_4	PGTG_09217	MCCFC_FUNGAL
subcluster_4	PGTG_09252	MCCFC_FUNGAL
subcluster_4	PGTG_08560	MCCFC_FUNGAL
subcluster_4	PGTG_08584	MCCFC_FUNGAL
subcluster_4	PGTG_08688	MCCFC_FUNGAL
subcluster_4	PGTG_09325	MCCFC_FUNGAL
subcluster_4	PGTG_09428	MCCFC_FUNGAL
subcluster_4	PGTG_09700	MCCFC_FUNGAL
subcluster_4	PGTG_10591	MCCFC_FUNGAL
subcluster_4	PGTG_10504	MCCFC_FUNGAL
subcluster_4	PGTG_10562	MCCFC_FUNGAL
subcluster_4	PGTG_10580	MCCFC_FUNGAL
subcluster_4	PGTG_10641	MCCFC_FUNGAL
subcluster_4	PGTG_00860	MCCFC_FUNGAL
subcluster_4	PGTG_01085	MCCFC_FUNGAL
subcluster_4	PGTG_01126	MCCFC_FUNGAL
subcluster_4	PGTG_01160	MCCFC_FUNGAL
subcluster_4	PGTG_00863	MCCFC_FUNGAL
subcluster_4	PGTG_01231	MCCFC_FUNGAL
subcluster_4	PGTG_20691	MCCFC_FUNGAL
subcluster_4	PGTG_10749	MCCFC_FUNGAL
subcluster_4	PGTG_10774	MCCFC_FUNGAL
subcluster_4	PGTG_10323	MCCFC_FUNGAL
subcluster_4	PGTG_10328	MCCFC_FUNGAL
subcluster_4	PGTG_10332	MCCFC_FUNGAL
subcluster_4	PGTG_10333	MCCFC_FUNGAL
subcluster_4	PGTG_11420	MCCFC_FUNGAL
subcluster_4	PGTG_11531	MCCFC_FUNGAL
subcluster_4	PGTG_21745	MCCFC_FUNGAL
subcluster_4	PGTG_11108	MCCFC_FUNGAL
subcluster_4	PGTG_21816	MCCFC_FUNGAL
subcluster_4	PGTG_11743	MCCFC_FUNGAL
subcluster_4	PGTG_12130	MCCFC_FUNGAL
subcluster_4	PGTG_12222	MCCFC_FUNGAL
subcluster_4	PGTG_02547	MCCFC_FUNGAL
subcluster_4	PGTG_02565	MCCFC_FUNGAL
subcluster_4	PGTG_02789	MCCFC_FUNGAL
subcluster_4	PGTG_20839	MCCFC_FUNGAL
subcluster_4	PGTG_02910	MCCFC_FUNGAL
subcluster_4	PGTG_13239	MCCFC_FUNGAL
subcluster_4	PGTG_12739	MCCFC_FUNGAL
subcluster_4	PGTG_12620	MCCFC_FUNGAL
subcluster_4	PGTG_12623	MCCFC_FUNGAL
subcluster_4	PGTG_12869	MCCFC_FUNGAL
subcluster_4	PGTG_13700	MCCFC_FUNGAL
subcluster_4	PGTG_13933	MCCFC_FUNGAL
subcluster_4	PGTG_14517	MCCFC_FUNGAL
subcluster_4	PGTG_13829	MCCFC_FUNGAL
subcluster_4	PGTG_02139	MCCFC_FUNGAL
subcluster_4	PGTG_02381	MCCFC_FUNGAL
subcluster_4	PGTG_02033	MCCFC_FUNGAL
subcluster_4	PGTG_02045	MCCFC_FUNGAL
subcluster_4	PGTG_02060	MCCFC_FUNGAL
subcluster_4	PGTG_02187	MCCFC_FUNGAL
subcluster_4	PGTG_02206	MCCFC_FUNGAL
subcluster_4	PGTG_02271	MCCFC_FUNGAL
subcluster_4	PGTG_02317	MCCFC_FUNGAL
subcluster_4	PGTG_12532	MCCFC_FUNGAL
subcluster_4	PGTG_14367	MCCFC_FUNGAL
subcluster_4	PGTG_14456	MCCFC_FUNGAL
subcluster_4	PGTG_14736	MCCFC_FUNGAL
subcluster_4	PGTG_14228	MCCFC_FUNGAL
subcluster_4	PGTG_15131	MCCFC_FUNGAL
subcluster_4	PGTG_14956	MCCFC_FUNGAL
subcluster_4	PGTG_03333	MCCFC_FUNGAL
subcluster_4	PGTG_02990	MCCFC_FUNGAL
subcluster_4	PGTG_03084	MCCFC_FUNGAL
subcluster_4	PGTG_03144	MCCFC_FUNGAL
subcluster_4	PGTG_03349	MCCFC_FUNGAL
subcluster_4	PGTG_22309	MCCFC_FUNGAL
subcluster_4	PGTG_16455	MCCFC_FUNGAL
subcluster_4	PGTG_03459	MCCFC_FUNGAL
subcluster_4	PGTG_03481	MCCFC_FUNGAL
subcluster_4	PGTG_22373	MCCFC_FUNGAL
subcluster_4	PGTG_16765	MCCFC_FUNGAL
subcluster_4	PGTG_17066	MCCFC_FUNGAL
subcluster_4	PGTG_17088	MCCFC_FUNGAL
subcluster_4	PGTG_17073	MCCFC_FUNGAL
subcluster_4	PGTG_17237	MCCFC_FUNGAL
subcluster_4	PGTG_04039	MCCFC_FUNGAL
subcluster_4	PGTG_04058	MCCFC_FUNGAL
subcluster_4	PGTG_04147	MCCFC_FUNGAL
subcluster_4	PGTG_16954	MCCFC_FUNGAL
subcluster_4	PGTG_16955	MCCFC_FUNGAL
subcluster_4	PGTG_17143	MCCFC_FUNGAL
subcluster_4	PGTG_22436	MCCFC_FUNGAL
subcluster_4	PGTG_17722	MCCFC_FUNGAL
subcluster_4	PGTG_17642	MCCFC_FUNGAL
subcluster_4	PGTG_17673	MCCFC_FUNGAL
subcluster_4	PGTG_04607	MCCFC_FUNGAL
subcluster_4	PGTG_04270	MCCFC_FUNGAL
subcluster_4	PGTG_18418	MCCFC_FUNGAL
subcluster_4	PGTG_18409	MCCFC_FUNGAL
subcluster_4	PGTG_18419	MCCFC_FUNGAL
subcluster_4	PGTG_17905	MCCFC_FUNGAL
subcluster_4	PGTG_00491	MCCFC_FUNGAL
subcluster_4	PGTG_00498	MCCFC_FUNGAL
subcluster_4	PGTG_18269	MCCFC_FUNGAL
subcluster_4	PGTG_21168	MCCFC_FUNGAL
subcluster_4	PGTG_05714	MCCFC_FUNGAL
subcluster_4	PGTG_18920	MCCFC_FUNGAL
subcluster_4	PGTG_19005	MCCFC_FUNGAL
subcluster_4	PGTG_06423	MCCFC_FUNGAL
subcluster_4	PGTG_06561	MCCFC_FUNGAL
subcluster_4	PGTG_07327	MCCFC_FUNGAL
subcluster_4	PGTG_07849	MCCFC_FUNGAL
subcluster_4	PGTG_08476	MCCFC_FUNGAL
subcluster_4	PGTG_21578	MCCFC_FUNGAL
subcluster_4	PGTG_09773	MCCFC_FUNGAL
subcluster_4	PGTG_10593	MCCFC_FUNGAL
subcluster_4	PGTG_10172	MCCFC_FUNGAL
subcluster_4	PGTG_00870	MCCFC_FUNGAL
subcluster_4	PGTG_00889	MCCFC_FUNGAL
subcluster_4	PGTG_02940	MCCFC_FUNGAL
subcluster_4	PGTG_12964	MCCFC_FUNGAL
subcluster_4	PGTG_13227	MCCFC_FUNGAL
subcluster_4	PGTG_13241	MCCFC_FUNGAL
subcluster_4	PGTG_12893	MCCFC_FUNGAL
subcluster_4	PGTG_13509	MCCFC_FUNGAL
subcluster_4	PGTG_13827	MCCFC_FUNGAL
subcluster_4	PGTG_14706	MCCFC_FUNGAL
subcluster_4	PGTG_15149	MCCFC_FUNGAL
subcluster_4	PGTG_14986	MCCFC_FUNGAL
subcluster_4	PGTG_15827	MCCFC_FUNGAL
subcluster_4	PGTG_15882	MCCFC_FUNGAL
subcluster_4	PGTG_03677	MCCFC_FUNGAL
subcluster_4	PGTG_16038	MCCFC_FUNGAL
subcluster_4	PGTG_16544	MCCFC_FUNGAL
subcluster_4	PGTG_17095	MCCFC_FUNGAL
subcluster_4	PGTG_17185	MCCFC_FUNGAL
subcluster_4	PGTG_17247	MCCFC_FUNGAL
subcluster_4	PGTG_03989	MCCFC_FUNGAL
subcluster_4	PGTG_04244	MCCFC_FUNGAL
subcluster_4	PGTG_04275	MCCFC_FUNGAL
subcluster_4	PGTG_04535	MCCFC_FUNGAL
subcluster_4	PGTG_17461	MCCFC_FUNGAL
subcluster_4	PGTG_17805	MCCFC_FUNGAL
subcluster_4	PGTG_03485	MCCFC_FUNGAL
subcluster_4	PGTG_17670	MCCFC_FUNGAL
subcluster_4	PGTG_13714	MCCFC_FUNGAL
subcluster_4	PGTG_03586	MCCFC_FUNGAL
subcluster_5	PGTG_18190	MCCFC_FUNGAL
subcluster_5	PGTG_01215	MCCFC_FUNGAL
subcluster_5	PGTG_04645	MCCFC_FUNGAL
subcluster_5	PGTG_00497	MCCFC_FUNGAL
subcluster_5	PGTG_18967	MCCFC_FUNGAL
subcluster_5	PGTG_18681	MCCFC_FUNGAL
subcluster_5	PGTG_05166	MCCFC_FUNGAL
subcluster_5	PGTG_05101	MCCFC_FUNGAL
subcluster_5	PGTG_06244	MCCFC_FUNGAL
subcluster_5	PGTG_21278	MCCFC_FUNGAL
subcluster_5	PGTG_19996	MCCFC_FUNGAL
subcluster_5	PGTG_07809	MCCFC_FUNGAL
subcluster_5	PGTG_07825	MCCFC_FUNGAL
subcluster_5	PGTG_07940	MCCFC_FUNGAL
subcluster_5	PGTG_08182	MCCFC_FUNGAL
subcluster_5	PGTG_01670	MCCFC_FUNGAL
subcluster_5	PGTG_01746	MCCFC_FUNGAL
subcluster_5	PGTG_07705	MCCFC_FUNGAL
subcluster_5	PGTG_09114	MCCFC_FUNGAL
subcluster_5	PGTG_08533	MCCFC_FUNGAL
subcluster_5	PGTG_08638	MCCFC_FUNGAL
subcluster_5	PGTG_10570	MCCFC_FUNGAL
subcluster_5	PGTG_01346	MCCFC_FUNGAL
subcluster_5	PGTG_10746	MCCFC_FUNGAL
subcluster_5	PGTG_11281	MCCFC_FUNGAL
subcluster_5	PGTG_11209	MCCFC_FUNGAL
subcluster_5	PGTG_13265	MCCFC_FUNGAL
subcluster_5	PGTG_13970	MCCFC_FUNGAL
subcluster_5	PGTG_20798	MCCFC_FUNGAL
subcluster_5	PGTG_14814	MCCFC_FUNGAL
subcluster_5	PGTG_15021	MCCFC_FUNGAL
subcluster_5	PGTG_03039	MCCFC_FUNGAL
subcluster_5	PGTG_15291	MCCFC_FUNGAL
subcluster_5	PGTG_15700	MCCFC_FUNGAL
subcluster_5	PGTG_15742	MCCFC_FUNGAL
subcluster_5	PGTG_16225	MCCFC_FUNGAL
subcluster_5	PGTG_03590	MCCFC_FUNGAL
subcluster_5	PGTG_03455	MCCFC_FUNGAL
subcluster_5	PGTG_16105	MCCFC_FUNGAL
subcluster_5	PGTG_17260	MCCFC_FUNGAL
subcluster_5	PGTG_03882	MCCFC_FUNGAL
subcluster_5	PGTG_17020	MCCFC_FUNGAL
subcluster_5	PGTG_17359	MCCFC_FUNGAL
subcluster_5	PGTG_17733	MCCFC_FUNGAL
subcluster_5	PGTG_18437	MCCFC_FUNGAL
subcluster_5	PGTG_00475	MCCFC_FUNGAL
subcluster_5	PGTG_04972	MCCFC_FUNGAL
subcluster_5	PGTG_22573	MCCFC_FUNGAL
subcluster_5	PGTG_18576	MCCFC_FUNGAL
subcluster_5	PGTG_19319	MCCFC_FUNGAL
subcluster_5	PGTG_19288	MCCFC_FUNGAL
subcluster_5	PGTG_06491	MCCFC_FUNGAL
subcluster_5	PGTG_07196	MCCFC_FUNGAL
subcluster_5	PGTG_21297	MCCFC_FUNGAL
subcluster_5	PGTG_07026	MCCFC_FUNGAL
subcluster_5	PGTG_07079	MCCFC_FUNGAL
subcluster_5	PGTG_06964	MCCFC_FUNGAL
subcluster_5	PGTG_07743	MCCFC_FUNGAL
subcluster_5	PGTG_07938	MCCFC_FUNGAL
subcluster_5	PGTG_07896	MCCFC_FUNGAL
subcluster_5	PGTG_08070	MCCFC_FUNGAL
subcluster_5	PGTG_20761	MCCFC_FUNGAL
subcluster_5	PGTG_07700	MCCFC_FUNGAL
subcluster_5	PGTG_08470	MCCFC_FUNGAL
subcluster_5	PGTG_08785	MCCFC_FUNGAL
subcluster_5	PGTG_21504	MCCFC_FUNGAL
subcluster_5	PGTG_08628	MCCFC_FUNGAL
subcluster_5	PGTG_09473	MCCFC_FUNGAL
subcluster_5	PGTG_21570	MCCFC_FUNGAL
subcluster_5	PGTG_20384	MCCFC_FUNGAL
subcluster_5	PGTG_21617	MCCFC_FUNGAL
subcluster_5	PGTG_09641	MCCFC_FUNGAL
subcluster_5	PGTG_09703	MCCFC_FUNGAL
subcluster_5	PGTG_11320	MCCFC_FUNGAL
subcluster_5	PGTG_12202	MCCFC_FUNGAL
subcluster_5	PGTG_02614	MCCFC_FUNGAL
subcluster_5	PGTG_02688	MCCFC_FUNGAL
subcluster_5	PGTG_12675	MCCFC_FUNGAL
subcluster_5	PGTG_14348	MCCFC_FUNGAL
subcluster_5	PGTG_14081	MCCFC_FUNGAL
subcluster_5	PGTG_14181	MCCFC_FUNGAL
subcluster_5	PGTG_15192	MCCFC_FUNGAL
subcluster_5	PGTG_15042	MCCFC_FUNGAL
subcluster_5	PGTG_03344	MCCFC_FUNGAL
subcluster_5	PGTG_15507	MCCFC_FUNGAL
subcluster_5	PGTG_15486	MCCFC_FUNGAL
subcluster_5	PGTG_15383	MCCFC_FUNGAL
subcluster_5	PGTG_15899	MCCFC_FUNGAL
subcluster_5	PGTG_15927	MCCFC_FUNGAL
subcluster_5	PGTG_16001	MCCFC_FUNGAL
subcluster_5	PGTG_16449	MCCFC_FUNGAL
subcluster_5	PGTG_03542	MCCFC_FUNGAL
subcluster_5	PGTG_16099	MCCFC_FUNGAL
subcluster_5	PGTG_16669	MCCFC_FUNGAL
subcluster_5	PGTG_17330	MCCFC_FUNGAL
subcluster_5	PGTG_16394	MCCFC_FUNGAL
subcluster_5	PGTG_22502	MCCFC_FUNGAL
subcluster_5	PGTG_00366	MCCFC_FUNGAL
subcluster_5	PGTG_18824	MCCFC_FUNGAL
subcluster_5	PGTG_18916	MCCFC_FUNGAL
subcluster_5	PGTG_06006	MCCFC_FUNGAL
subcluster_5	PGTG_19260	MCCFC_FUNGAL
subcluster_5	PGTG_07753	MCCFC_FUNGAL
subcluster_5	PGTG_01616	MCCFC_FUNGAL
subcluster_5	PGTG_11199	MCCFC_FUNGAL
subcluster_5	PGTG_11937	MCCFC_FUNGAL
subcluster_5	PGTG_13411	MCCFC_FUNGAL
subcluster_5	PGTG_13456	MCCFC_FUNGAL
subcluster_5	PGTG_20904	MCCFC_FUNGAL
subcluster_5	PGTG_15616	MCCFC_FUNGAL
subcluster_5	PGTG_15450	MCCFC_FUNGAL
subcluster_5	PGTG_17724	MCCFC_FUNGAL
subcluster_5	PGTG_06431	MCCFC_FUNGAL
subcluster_5	PGTG_14091	MCCFC_FUNGAL
subcluster_5	PGTG_02946	MCCFC_FUNGAL
subcluster_5	PGTG_15061	MCCFC_FUNGAL
subcluster_5	PGTG_15468	MCCFC_FUNGAL
subcluster_5	PGTG_15314	MCCFC_FUNGAL
subcluster_5	PGTG_22193	MCCFC_FUNGAL
subcluster_5	PGTG_06308	MCCFC_FUNGAL
subcluster_5	PGTG_20655	MCCFC_FUNGAL
subcluster_6	PGTG_18851	MCCFC_FUNGAL
subcluster_6	PGTG_05118	MCCFC_FUNGAL
subcluster_6	PGTG_19616	MCCFC_FUNGAL
subcluster_6	PGTG_06284	MCCFC_FUNGAL
subcluster_6	PGTG_07238	MCCFC_FUNGAL
subcluster_6	PGTG_09459	MCCFC_FUNGAL
subcluster_6	PGTG_10480	MCCFC_FUNGAL
subcluster_6	PGTG_00847	MCCFC_FUNGAL
subcluster_6	PGTG_10973	MCCFC_FUNGAL
subcluster_6	PGTG_02761	MCCFC_FUNGAL
subcluster_6	PGTG_02368	MCCFC_FUNGAL
subcluster_6	PGTG_22124	MCCFC_FUNGAL
subcluster_6	PGTG_15338	MCCFC_FUNGAL
subcluster_6	PGTG_05583	MCCFC_FUNGAL
subcluster_6	PGTG_20274	MCCFC_FUNGAL
subcluster_6	PGTG_14223	MCCFC_FUNGAL
subcluster_6	PGTG_16161	MCCFC_FUNGAL
subcluster_6	PGTG_17387	MCCFC_FUNGAL
subcluster_6	PGTG_18138	MCCFC_FUNGAL
subcluster_6	PGTG_21892	MCCFC_FUNGAL
subcluster_6	PGTG_14446	MCCFC_FUNGAL
subcluster_6	PGTG_00186	MCCFC_FUNGAL
subcluster_6	PGTG_19401	MCCFC_FUNGAL
subcluster_6	PGTG_07908	MCCFC_FUNGAL
subcluster_6	PGTG_09780	MCCFC_FUNGAL
subcluster_6	PGTG_11005	MCCFC_FUNGAL
subcluster_6	PGTG_11010	MCCFC_FUNGAL
subcluster_6	PGTG_12182	MCCFC_FUNGAL
subcluster_6	PGTG_21891	MCCFC_FUNGAL
subcluster_6	PGTG_14043	MCCFC_FUNGAL
subcluster_6	PGTG_16521	MCCFC_FUNGAL
subcluster_6	PGTG_17129	MCCFC_FUNGAL
subcluster_6	PGTG_00594	MCCFC_FUNGAL
subcluster_6	PGTG_00483	MCCFC_FUNGAL
subcluster_6	PGTG_00495	MCCFC_FUNGAL
subcluster_6	PGTG_04722	MCCFC_FUNGAL
subcluster_6	PGTG_04845	MCCFC_FUNGAL
subcluster_6	PGTG_04963	MCCFC_FUNGAL
subcluster_6	PGTG_18235	MCCFC_FUNGAL
subcluster_6	PGTG_18515	MCCFC_FUNGAL
subcluster_6	PGTG_22590	MCCFC_FUNGAL
subcluster_6	PGTG_05670	MCCFC_FUNGAL
subcluster_6	PGTG_18868	MCCFC_FUNGAL
subcluster_6	PGTG_18855	MCCFC_FUNGAL
subcluster_6	PGTG_05891	MCCFC_FUNGAL
subcluster_6	PGTG_19205	MCCFC_FUNGAL
subcluster_6	PGTG_19139	MCCFC_FUNGAL
subcluster_6	PGTG_19143	MCCFC_FUNGAL
subcluster_6	PGTG_19451	MCCFC_FUNGAL
subcluster_6	PGTG_19436	MCCFC_FUNGAL
subcluster_6	PGTG_19438	MCCFC_FUNGAL
subcluster_6	PGTG_19066	MCCFC_FUNGAL
subcluster_6	PGTG_19242	MCCFC_FUNGAL
subcluster_6	PGTG_19247	MCCFC_FUNGAL
subcluster_6	PGTG_19611	MCCFC_FUNGAL
subcluster_6	PGTG_06218	MCCFC_FUNGAL
subcluster_6	PGTG_06381	MCCFC_FUNGAL
subcluster_6	PGTG_06295	MCCFC_FUNGAL
subcluster_6	PGTG_06371	MCCFC_FUNGAL
subcluster_6	PGTG_19828	MCCFC_FUNGAL
subcluster_6	PGTG_07192	MCCFC_FUNGAL
subcluster_6	PGTG_07199	MCCFC_FUNGAL
subcluster_6	PGTG_19886	MCCFC_FUNGAL
subcluster_6	PGTG_20022	MCCFC_FUNGAL
subcluster_6	PGTG_08208	MCCFC_FUNGAL
subcluster_6	PGTG_01915	MCCFC_FUNGAL
subcluster_6	PGTG_01933	MCCFC_FUNGAL
subcluster_6	PGTG_07654	MCCFC_FUNGAL
subcluster_6	PGTG_07532	MCCFC_FUNGAL
subcluster_6	PGTG_07695	MCCFC_FUNGAL
subcluster_6	PGTG_21511	MCCFC_FUNGAL
subcluster_6	PGTG_08803	MCCFC_FUNGAL
subcluster_6	PGTG_09006	MCCFC_FUNGAL
subcluster_6	PGTG_09928	MCCFC_FUNGAL
subcluster_6	PGTG_09120	MCCFC_FUNGAL
subcluster_6	PGTG_08562	MCCFC_FUNGAL
subcluster_6	PGTG_08611	MCCFC_FUNGAL
subcluster_6	PGTG_20363	MCCFC_FUNGAL
subcluster_6	PGTG_09750	MCCFC_FUNGAL
subcluster_6	PGTG_09702	MCCFC_FUNGAL
subcluster_6	PGTG_10143	MCCFC_FUNGAL
subcluster_6	PGTG_10204	MCCFC_FUNGAL
subcluster_6	PGTG_00834	MCCFC_FUNGAL
subcluster_6	PGTG_10751	MCCFC_FUNGAL
subcluster_6	PGTG_10303	MCCFC_FUNGAL
subcluster_6	PGTG_11499	MCCFC_FUNGAL
subcluster_6	PGTG_11793	MCCFC_FUNGAL
subcluster_6	PGTG_11122	MCCFC_FUNGAL
subcluster_6	PGTG_10980	MCCFC_FUNGAL
subcluster_6	PGTG_10981	MCCFC_FUNGAL
subcluster_6	PGTG_11658	MCCFC_FUNGAL
subcluster_6	PGTG_11669	MCCFC_FUNGAL
subcluster_6	PGTG_12108	MCCFC_FUNGAL
subcluster_6	PGTG_12257	MCCFC_FUNGAL
subcluster_6	PGTG_12344	MCCFC_FUNGAL
subcluster_6	PGTG_20838	MCCFC_FUNGAL
subcluster_6	PGTG_02834	MCCFC_FUNGAL
subcluster_6	PGTG_13019	MCCFC_FUNGAL
subcluster_6	PGTG_12939	MCCFC_FUNGAL
subcluster_6	PGTG_13043	MCCFC_FUNGAL
subcluster_6	PGTG_13255	MCCFC_FUNGAL
subcluster_6	PGTG_21929	MCCFC_FUNGAL
subcluster_6	PGTG_13869	MCCFC_FUNGAL
subcluster_6	PGTG_12524	MCCFC_FUNGAL
subcluster_6	PGTG_14111	MCCFC_FUNGAL
subcluster_6	PGTG_14760	MCCFC_FUNGAL
subcluster_6	PGTG_14635	MCCFC_FUNGAL
subcluster_6	PGTG_14139	MCCFC_FUNGAL
subcluster_6	PGTG_03023	MCCFC_FUNGAL
subcluster_6	PGTG_15623	MCCFC_FUNGAL
subcluster_6	PGTG_15574	MCCFC_FUNGAL
subcluster_6	PGTG_15381	MCCFC_FUNGAL
subcluster_6	PGTG_16188	MCCFC_FUNGAL
subcluster_6	PGTG_15868	MCCFC_FUNGAL
subcluster_6	PGTG_16005	MCCFC_FUNGAL
subcluster_6	PGTG_16527	MCCFC_FUNGAL
subcluster_6	PGTG_16535	MCCFC_FUNGAL
subcluster_6	PGTG_03532	MCCFC_FUNGAL
subcluster_6	PGTG_03536	MCCFC_FUNGAL
subcluster_6	PGTG_03645	MCCFC_FUNGAL
subcluster_6	PGTG_03746	MCCFC_FUNGAL
subcluster_6	PGTG_03806	MCCFC_FUNGAL
subcluster_6	PGTG_03841	MCCFC_FUNGAL
subcluster_6	PGTG_16293	MCCFC_FUNGAL
subcluster_6	PGTG_16112	MCCFC_FUNGAL
subcluster_6	PGTG_16168	MCCFC_FUNGAL
subcluster_6	PGTG_16807	MCCFC_FUNGAL
subcluster_6	PGTG_03914	MCCFC_FUNGAL
subcluster_6	PGTG_03983	MCCFC_FUNGAL
subcluster_6	PGTG_16866	MCCFC_FUNGAL
subcluster_6	PGTG_17128	MCCFC_FUNGAL
subcluster_6	PGTG_17551	MCCFC_FUNGAL
subcluster_6	PGTG_04259	MCCFC_FUNGAL
subcluster_6	PGTG_17794	MCCFC_FUNGAL
subcluster_6	PGTG_17835	MCCFC_FUNGAL
subcluster_6	PGTG_17839	MCCFC_FUNGAL
subcluster_6	PGTG_18151	MCCFC_FUNGAL
subcluster_6	PGTG_18619	MCCFC_FUNGAL
subcluster_6	PGTG_17451	MCCFC_FUNGAL
subcluster_6	PGTG_21257	MCCFC_FUNGAL
subcluster_6	PGTG_01392	MCCFC_FUNGAL
subcluster_6	PGTG_09502	MCCFC_FUNGAL
subcluster_6	PGTG_09326	MCCFC_FUNGAL
subcluster_6	PGTG_12200	MCCFC_FUNGAL
subcluster_6	PGTG_03582	MCCFC_FUNGAL
subcluster_9	PGTG_06382	MCCFC_FUNGAL
subcluster_9	PGTG_06970	MCCFC_FUNGAL
subcluster_9	PGTG_10710	MCCFC_FUNGAL
subcluster_9	PGTG_15327	MCCFC_FUNGAL
subcluster_9	PGTG_18137	MCCFC_FUNGAL
subcluster_9	PGTG_18809	MCCFC_FUNGAL
subcluster_9	PGTG_06701	MCCFC_FUNGAL
subcluster_9	PGTG_07655	MCCFC_FUNGAL
subcluster_9	PGTG_02962	MCCFC_FUNGAL
subcluster_9	PGTG_19246	MCCFC_FUNGAL
subcluster_9	PGTG_06268	MCCFC_FUNGAL
subcluster_9	PGTG_21661	MCCFC_FUNGAL
subcluster_9	PGTG_13260	MCCFC_FUNGAL
subcluster_9	PGTG_20622	MCCFC_FUNGAL
subcluster_9	PGTG_04914	MCCFC_FUNGAL
subcluster_9	PGTG_18253	MCCFC_FUNGAL
subcluster_9	PGTG_18513	MCCFC_FUNGAL
subcluster_9	PGTG_18546	MCCFC_FUNGAL
subcluster_9	PGTG_05739	MCCFC_FUNGAL
subcluster_9	PGTG_18854	MCCFC_FUNGAL
subcluster_9	PGTG_18663	MCCFC_FUNGAL
subcluster_9	PGTG_19535	MCCFC_FUNGAL
subcluster_9	PGTG_06375	MCCFC_FUNGAL
subcluster_9	PGTG_20122	MCCFC_FUNGAL
subcluster_9	PGTG_09868	MCCFC_FUNGAL
subcluster_9	PGTG_09041	MCCFC_FUNGAL
subcluster_9	PGTG_20364	MCCFC_FUNGAL
subcluster_9	PGTG_09490	MCCFC_FUNGAL
subcluster_9	PGTG_10534	MCCFC_FUNGAL
subcluster_9	PGTG_13107	MCCFC_FUNGAL
subcluster_9	PGTG_13937	MCCFC_FUNGAL
subcluster_9	PGTG_13976	MCCFC_FUNGAL
subcluster_9	PGTG_13876	MCCFC_FUNGAL
subcluster_9	PGTG_13954	MCCFC_FUNGAL
subcluster_9	PGTG_13966	MCCFC_FUNGAL
subcluster_9	PGTG_02211	MCCFC_FUNGAL
subcluster_9	PGTG_12569	MCCFC_FUNGAL
subcluster_9	PGTG_12523	MCCFC_FUNGAL
subcluster_9	PGTG_14149	MCCFC_FUNGAL
subcluster_9	PGTG_03790	MCCFC_FUNGAL
subcluster_9	PGTG_16647	MCCFC_FUNGAL
subcluster_9	PGTG_22390	MCCFC_FUNGAL
subcluster_9	PGTG_17725	MCCFC_FUNGAL
subcluster_9	PGTG_17453	MCCFC_FUNGAL
subcluster_9	PGTG_18049	MCCFC_FUNGAL
subcluster_9	PGTG_17849	MCCFC_FUNGAL
subcluster_9	PGTG_11235	MCCFC_FUNGAL
subcluster_12	Traes_7BS_C8827B7C2.1	MCCFC_WHEAT
subcluster_12	Traes_4AL_418B81394.2	MCCFC_WHEAT
subcluster_12	Traes_2DL_B5B62EE11.1	MCCFC_WHEAT
subcluster_12	Traes_3B_BA15EB5E9.3	MCCFC_WHEAT
subcluster_12	Traes_3B_7756F8B2D1.2	MCCFC_WHEAT
subcluster_12	Traes_5BS_060785740.2	MCCFC_WHEAT
subcluster_12	Traes_5DS_E8892706A.2	MCCFC_WHEAT
subcluster_12	Traes_2AL_9CFB1E502.3	MCCFC_WHEAT
subcluster_12	Traes_2BL_77148B8D8.1	MCCFC_WHEAT
subcluster_12	Traes_2DL_CE85DC5C0.1	MCCFC_WHEAT
subcluster_12	Traes_2DL_033AD95A5.4	MCCFC_WHEAT
subcluster_12	Traes_7DL_CCBA1A1C9.1	MCCFC_WHEAT
subcluster_12	Traes_7BL_CD7564E75.1	MCCFC_WHEAT
subcluster_29	Traes_3DS_F0A479C5F.3	MCCFC_WHEAT
subcluster_29	Traes_3B_38344FE7E.1	MCCFC_WHEAT
subcluster_29	Traes_3B_480AAABB9.1	MCCFC_WHEAT
subcluster_29	Traes_5BL_FCF62F21B.1	MCCFC_WHEAT
subcluster_29	Traes_5BL_80380D7C2.3	MCCFC_WHEAT
subcluster_29	Traes_6DL_7E6CE0C8E.1	MCCFC_WHEAT
subcluster_29	Traes_6DS_204661A07.9	MCCFC_WHEAT
subcluster_29	Traes_5AL_0CFF03836.1	MCCFC_WHEAT
subcluster_29	Traes_1BS_58B4D7271.1	MCCFC_WHEAT
subcluster_29	Traes_6BL_7E9C131F4.2	MCCFC_WHEAT
subcluster_29	Traes_3AL_38EDC364B.1	MCCFC_WHEAT
subcluster_29	Traes_5DL_CAF367F21.1	MCCFC_WHEAT
subcluster_29	Traes_5DL_12B63B72E.1	MCCFC_WHEAT
subcluster_29	Traes_5DL_343F3EE59.1	MCCFC_WHEAT
subcluster_29	Traes_5DL_9A6255F8A.2	MCCFC_WHEAT
subcluster_29	Traes_2BS_0B11A6B7D.3	MCCFC_WHEAT
subcluster_29	Traes_2BS_6859C24E5.3	MCCFC_WHEAT
subcluster_29	Traes_2DS_9F6EA1670.1	MCCFC_WHEAT
subcluster_29	Traes_2AL_4978159B3.1	MCCFC_WHEAT
subcluster_29	Traes_2AL_39F789674.1	MCCFC_WHEAT
subcluster_29	Traes_4BL_DD7165BF4.1	MCCFC_WHEAT
subcluster_29	Traes_2BL_9A4B3C539.2	MCCFC_WHEAT
subcluster_29	Traes_2DL_6E75354B9.8	MCCFC_WHEAT
subcluster_29	Traes_5DL_C15ECE24E.3	MCCFC_WHEAT
subcluster_29	Traes_4AL_1A15A972B.2	MCCFC_WHEAT
subcluster_29	Traes_6BS_2848AC23A.1	MCCFC_WHEAT
subcluster_29	Traes_3DS_1C92097B4.1	MCCFC_WHEAT
subcluster_29	Traes_5AL_B4B3A41C8.2	MCCFC_WHEAT
subcluster_29	Traes_7DL_C343BA649.2	MCCFC_WHEAT
subcluster_29	Traes_2DL_C0E026879.1	MCCFC_WHEAT
subcluster_29	Traes_2BS_DDCEEE1DE.1	MCCFC_WHEAT
subcluster_29	Traes_2AS_6C2F49AE0.1	MCCFC_WHEAT
subcluster_29	Traes_2AL_98A9B764F.2	MCCFC_WHEAT
subcluster_29	Traes_1BL_D306A34E9.1	MCCFC_WHEAT
subcluster_29	Traes_7AL_DD8261917.1	MCCFC_WHEAT
subcluster_29	Traes_7BL_07CC0B6EF.7	MCCFC_WHEAT
subcluster_29	Traes_2BL_A0786494A.1	MCCFC_WHEAT
subcluster_29	Traes_2DL_AC85129B2.1	MCCFC_WHEAT
subcluster_29	Traes_2AL_C787D1A97.1	MCCFC_WHEAT
subcluster_29	Traes_6DL_30F715B53.14	MCCFC_WHEAT
subcluster_29	Traes_2AL_A0E1D05F1.1	MCCFC_WHEAT
subcluster_29	Traes_4BL_097D9E8A8.3	MCCFC_WHEAT
subcluster_29	Traes_2AL_627154C03.1	MCCFC_WHEAT
subcluster_29	Traes_6AL_362F82EAD.32	MCCFC_WHEAT
subcluster_30	Traes_3B_6A3604BF5.2	MCCFC_WHEAT
subcluster_30	Traes_3B_DB22B1280.1	MCCFC_WHEAT
subcluster_30	Traes_3B_7F8E08668.1	MCCFC_WHEAT
subcluster_30	Traes_3B_9F3320C78.1	MCCFC_WHEAT
subcluster_30	Traes_3B_C3C710885.3	MCCFC_WHEAT
subcluster_30	Traes_5BL_775E720CC.4	MCCFC_WHEAT
subcluster_30	Traes_5BL_2C797FB98.1	MCCFC_WHEAT
subcluster_30	Traes_5BL_7E69810D5.11	MCCFC_WHEAT
subcluster_30	Traes_4DS_63083B4941.1	MCCFC_WHEAT
subcluster_30	Traes_5AS_653E5B343.1	MCCFC_WHEAT
subcluster_30	Traes_5AS_44322BC0E.1	MCCFC_WHEAT
subcluster_30	Traes_1DL_AB64D64A0.1	MCCFC_WHEAT
subcluster_30	Traes_5BS_601140C9C.5	MCCFC_WHEAT
subcluster_30	Traes_5BS_B3834F8C0.2	MCCFC_WHEAT
subcluster_30	Traes_5BS_2C2072466.1	MCCFC_WHEAT
subcluster_30	Traes_5BS_31F189259.1	MCCFC_WHEAT
subcluster_30	Traes_5BS_39B20151B.1	MCCFC_WHEAT
subcluster_30	Traes_5BS_36C5B305D.2	MCCFC_WHEAT
subcluster_30	Traes_4DS_90830E0B2.2	MCCFC_WHEAT
subcluster_30	Traes_5BS_409B24307.1	MCCFC_WHEAT
subcluster_30	Traes_5AL_4210A8A6E.2	MCCFC_WHEAT
subcluster_30	Traes_5DS_3186C8F7D.1	MCCFC_WHEAT
subcluster_30	Traes_3AS_924A341AA.1	MCCFC_WHEAT
subcluster_30	Traes_1AS_93F262E7F.1	MCCFC_WHEAT
subcluster_30	Traes_7DL_630534A5F.1	MCCFC_WHEAT
subcluster_30	Traes_7DL_CE37E2AF1.1	MCCFC_WHEAT
subcluster_30	Traes_2AL_3D2A36A2B.4	MCCFC_WHEAT
subcluster_30	Traes_1BS_672D28589.3	MCCFC_WHEAT
subcluster_30	Traes_1BL_51774DCD7.1	MCCFC_WHEAT
subcluster_30	Traes_7DS_507FCDE0F.1	MCCFC_WHEAT
subcluster_30	Traes_6AS_9AC3A8369.1	MCCFC_WHEAT
subcluster_30	Traes_6AS_DE66A9B31.1	MCCFC_WHEAT
subcluster_30	Traes_6AS_22B81927D.1	MCCFC_WHEAT
subcluster_30	Traes_7AL_1BC53C605.4	MCCFC_WHEAT
subcluster_30	Traes_5DL_70E5AA8DF.10	MCCFC_WHEAT
subcluster_30	Traes_5DL_C3F949BDC.1	MCCFC_WHEAT
subcluster_30	Traes_2DL_AFAFDC9F2.1	MCCFC_WHEAT
subcluster_30	Traes_2BS_5DF7F4FEE.1	MCCFC_WHEAT
subcluster_30	Traes_2AS_942884399.1	MCCFC_WHEAT
subcluster_30	Traes_2DS_577286E6C.1	MCCFC_WHEAT
subcluster_30	Traes_3DL_01383BD6A.3	MCCFC_WHEAT
subcluster_30	Traes_2AL_81C13DF27.1	MCCFC_WHEAT
subcluster_30	Traes_2AL_B7FC2C090.1	MCCFC_WHEAT
subcluster_30	Traes_2AL_3F84846F1.2	MCCFC_WHEAT
subcluster_30	Traes_2AL_E3324646D.1	MCCFC_WHEAT
subcluster_30	Traes_7DS_3EB6319B6.1	MCCFC_WHEAT
subcluster_30	Traes_2BL_309ED7C81.2	MCCFC_WHEAT
subcluster_30	Traes_2BL_B877F41B8.1	MCCFC_WHEAT
subcluster_30	Traes_2BL_172F729A7.1	MCCFC_WHEAT
subcluster_30	Traes_6DS_F3077393C.2	MCCFC_WHEAT
subcluster_30	Traes_2DL_203C5F142.1	MCCFC_WHEAT
subcluster_30	Traes_3B_963F603FA.1	MCCFC_WHEAT
subcluster_30	Traes_3B_B3D9555E7.1	MCCFC_WHEAT
subcluster_30	Traes_3B_273283EDE.1	MCCFC_WHEAT
subcluster_30	Traes_3B_1962330BB.1	MCCFC_WHEAT
subcluster_30	Traes_3B_24A29254B.2	MCCFC_WHEAT
subcluster_30	Traes_5BL_62D9B877B.3	MCCFC_WHEAT
subcluster_30	Traes_5BL_2136D403E.7	MCCFC_WHEAT
subcluster_30	Traes_5BL_82626DD6E.1	MCCFC_WHEAT
subcluster_30	Traes_5BL_DB4FAD693.6	MCCFC_WHEAT
subcluster_30	Traes_5BL_5964057A8.1	MCCFC_WHEAT
subcluster_30	Traes_6BL_3430205E8.5	MCCFC_WHEAT
subcluster_30	Traes_1DS_F56F75D54.1	MCCFC_WHEAT
subcluster_30	Traes_5AS_AC11F9C6B.1	MCCFC_WHEAT
subcluster_30	Traes_3DS_315D8598E.1	MCCFC_WHEAT
subcluster_30	Traes_3DS_BE61030FD.2	MCCFC_WHEAT
subcluster_30	Traes_1DS_8C0C4C146.3	MCCFC_WHEAT
subcluster_30	Traes_1DS_EFB39AEDC.3	MCCFC_WHEAT
subcluster_30	Traes_3DS_363E689D6.1	MCCFC_WHEAT
subcluster_30	Traes_1DL_92F24F5E3.3	MCCFC_WHEAT
subcluster_30	Traes_6DS_E34FC6279.1	MCCFC_WHEAT
subcluster_30	Traes_6BS_21E4C03A3.1	MCCFC_WHEAT
subcluster_30	Traes_1DL_659B8D905.1	MCCFC_WHEAT
subcluster_30	Traes_1DL_6185DEC96.2	MCCFC_WHEAT
subcluster_30	Traes_5BS_B07DC23E2.1	MCCFC_WHEAT
subcluster_30	Traes_1AS_333ACAF03.1	MCCFC_WHEAT
subcluster_30	Traes_3DS_90FA62704.2	MCCFC_WHEAT
subcluster_30	Traes_5DS_17D3A0232.2	MCCFC_WHEAT
subcluster_30	Traes_5DS_669F20907.4	MCCFC_WHEAT
subcluster_30	Traes_5DS_E7FDA5B26.2	MCCFC_WHEAT
subcluster_30	Traes_5DS_06C73D719.1	MCCFC_WHEAT
subcluster_30	Traes_5AL_F96AEDDB8.1	MCCFC_WHEAT
subcluster_30	Traes_7DS_A6D32CAA9.1	MCCFC_WHEAT
subcluster_30	Traes_6BS_56A7B216D.1	MCCFC_WHEAT
subcluster_30	Traes_3AS_C4EF0EF5E.3	MCCFC_WHEAT
subcluster_30	Traes_6DL_1AEA7B869.3	MCCFC_WHEAT
subcluster_30	Traes_6DL_B78A92435.3	MCCFC_WHEAT
subcluster_30	Traes_3AS_38993748F.1	MCCFC_WHEAT
subcluster_30	Traes_7DL_24AA71860.1	MCCFC_WHEAT
subcluster_30	Traes_7DL_EC875DB5D.2	MCCFC_WHEAT
subcluster_30	Traes_3AS_075D3EB21.2	MCCFC_WHEAT
subcluster_30	Traes_1BS_BE81667BB.1	MCCFC_WHEAT
subcluster_30	Traes_1BS_DF0A86458.2	MCCFC_WHEAT
subcluster_30	Traes_1BL_C6ACA137C.1	MCCFC_WHEAT
subcluster_30	Traes_1BL_3765A51EC.2	MCCFC_WHEAT
subcluster_30	Traes_1AL_2EBF6E6C5.3	MCCFC_WHEAT
subcluster_30	Traes_1BL_EB95F4919.2	MCCFC_WHEAT
subcluster_30	Traes_1AL_AB3B8B93E.1	MCCFC_WHEAT
subcluster_30	Traes_1AL_326B4C863.1	MCCFC_WHEAT
subcluster_30	Traes_1AL_61464BAA6.1	MCCFC_WHEAT
subcluster_30	Traes_1BL_DAACABE3E.3	MCCFC_WHEAT
subcluster_30	Traes_1AL_55440EF31.3	MCCFC_WHEAT
subcluster_30	Traes_7DS_594114D6F.1	MCCFC_WHEAT
subcluster_30	Traes_7AS_CA7E36BC0.1	MCCFC_WHEAT
subcluster_30	Traes_7AS_E172ED7BE.1	MCCFC_WHEAT
subcluster_30	Traes_3AL_BCFD5F303.1	MCCFC_WHEAT
subcluster_30	Traes_6AS_212F397F5.4	MCCFC_WHEAT
subcluster_30	Traes_7AL_9040EE6AE.1	MCCFC_WHEAT
subcluster_30	Traes_3AL_C85F2848C.1	MCCFC_WHEAT
subcluster_30	Traes_3AL_A1870E552.1	MCCFC_WHEAT
subcluster_30	Traes_3AL_9DF250DD8.2	MCCFC_WHEAT
subcluster_30	Traes_3AL_681DD43B2.3	MCCFC_WHEAT
subcluster_30	Traes_5DL_A2A5A19B4.1	MCCFC_WHEAT
subcluster_30	Traes_4BS_F66ADAFF1.2	MCCFC_WHEAT
subcluster_30	Traes_4BS_C0973D1DA.1	MCCFC_WHEAT
subcluster_30	Traes_3DL_2934DAF4C.1	MCCFC_WHEAT
subcluster_30	Traes_4BS_6BF4D4096.2	MCCFC_WHEAT
subcluster_30	Traes_2BS_EAB2C09D0.1	MCCFC_WHEAT
subcluster_30	Traes_2BS_40C683B47.1	MCCFC_WHEAT
subcluster_30	Traes_2BS_DABEABDDC.1	MCCFC_WHEAT
subcluster_30	Traes_2BS_FF5A68083.2	MCCFC_WHEAT
subcluster_30	Traes_2AS_AA5E1E20D.2	MCCFC_WHEAT
subcluster_30	Traes_2AS_457604359.1	MCCFC_WHEAT
subcluster_30	Traes_2AS_76D816EE4.1	MCCFC_WHEAT
subcluster_30	Traes_2DS_708F03DA3.1	MCCFC_WHEAT
subcluster_30	Traes_2DS_1E5EB2757.1	MCCFC_WHEAT
subcluster_30	Traes_2DS_D76AB139C.1	MCCFC_WHEAT
subcluster_30	Traes_6AL_67ED9DB4D.2	MCCFC_WHEAT
subcluster_30	Traes_6AL_17DCD487C.2	MCCFC_WHEAT
subcluster_30	Traes_6AL_6D310D2B0.3	MCCFC_WHEAT
subcluster_30	Traes_2AL_E0AB32412.1	MCCFC_WHEAT
subcluster_30	Traes_2AL_8394449B2.2	MCCFC_WHEAT
subcluster_30	Traes_2AL_729CB1040.1	MCCFC_WHEAT
subcluster_30	Traes_7BL_06EA47678.2	MCCFC_WHEAT
subcluster_30	Traes_7BL_95CF78A1C.2	MCCFC_WHEAT
subcluster_30	Traes_6BL_5AB244FA7.1	MCCFC_WHEAT
subcluster_30	Traes_3DL_E7E17D8A9.2	MCCFC_WHEAT
subcluster_30	Traes_4BL_CD3262E351.1	MCCFC_WHEAT
subcluster_30	Traes_4BL_AF283E0BF.1	MCCFC_WHEAT
subcluster_30	Traes_4AL_F2093E4D3.2	MCCFC_WHEAT
subcluster_30	Traes_2DS_9038228DC.1	MCCFC_WHEAT
subcluster_30	Traes_2BL_8CD42B820.1	MCCFC_WHEAT
subcluster_30	Traes_2BL_36B344F6B.1	MCCFC_WHEAT
subcluster_30	Traes_2BL_7CB114AFD.1	MCCFC_WHEAT
subcluster_30	Traes_2DL_B9AE3F91B.1	MCCFC_WHEAT
subcluster_30	Traes_2DL_631322659.1	MCCFC_WHEAT
subcluster_30	Traes_3B_EDFCBD301.1	MCCFC_WHEAT
subcluster_30	Traes_1DL_92C5556A8.1	MCCFC_WHEAT
subcluster_30	Traes_6DL_2D910DA74.1	MCCFC_WHEAT
subcluster_30	Traes_7DL_A83992EF8.5	MCCFC_WHEAT
subcluster_30	Traes_5BS_B2CD001D1.2	MCCFC_WHEAT
subcluster_30	Traes_1DL_27EAACCC4.2	MCCFC_WHEAT
subcluster_30	Traes_4DS_2797D23311.1	MCCFC_WHEAT
subcluster_30	Traes_7DL_EB58F3521.2	MCCFC_WHEAT
subcluster_30	Traes_5AL_B3A57E19D.1	MCCFC_WHEAT
subcluster_30	Traes_5AL_8578BB6C4.1	MCCFC_WHEAT
subcluster_30	Traes_7BS_A17E3A1E2.1	MCCFC_WHEAT
subcluster_30	Traes_1BL_A5FCA9094.1	MCCFC_WHEAT
subcluster_30	Traes_7DL_D0075B3DA.1	MCCFC_WHEAT
subcluster_30	Traes_1AL_7D7864504.23	MCCFC_WHEAT
subcluster_30	Traes_1AL_E96C0662D.4	MCCFC_WHEAT
subcluster_30	Traes_1AL_3F7734C6B.1	MCCFC_WHEAT
subcluster_30	Traes_6BL_5979B5341.1	MCCFC_WHEAT
subcluster_30	Traes_4BS_C9070AEA4.2	MCCFC_WHEAT
subcluster_30	Traes_2AS_7A4976FA9.1	MCCFC_WHEAT
subcluster_30	Traes_4BL_09186DE10.4	MCCFC_WHEAT
subcluster_30	Traes_7BL_F2A8D87C5.1	MCCFC_WHEAT
subcluster_30	Traes_2BL_EE22FBE18.1	MCCFC_WHEAT
subcluster_30	Traes_6BS_5CF265676.2	MCCFC_WHEAT
subcluster_30	Traes_1BS_C012FD5DC.3	MCCFC_WHEAT
subcluster_30	Traes_1BL_5F8449E10.1	MCCFC_WHEAT
subcluster_30	Traes_1BL_627D564A9.1	MCCFC_WHEAT
subcluster_30	Traes_2AL_38321026D.2	MCCFC_WHEAT
subcluster_30	Traes_2AL_BEA1F515B.1	MCCFC_WHEAT
subcluster_30	Traes_2AL_40505963B.1	MCCFC_WHEAT
subcluster_30	Traes_2AL_F6BA2874C.1	MCCFC_WHEAT
subcluster_30	Traes_7BL_DD673BA6F.1	MCCFC_WHEAT
subcluster_30	Traes_3B_F05B72B99.1	MCCFC_WHEAT
subcluster_30	Traes_3B_D3B34355D.2	MCCFC_WHEAT
subcluster_30	Traes_7DL_D68FBC007.1	MCCFC_WHEAT
subcluster_30	Traes_1AL_E8C262A2A.2	MCCFC_WHEAT
subcluster_30	Traes_1DL_03EFA2FE5.1	MCCFC_WHEAT
subcluster_30	Traes_1DL_2EDA0E317.1	MCCFC_WHEAT
subcluster_30	Traes_7AS_E0F56CCBF1.1	MCCFC_WHEAT
subcluster_30	Traes_2DS_EBEE34335.1	MCCFC_WHEAT
subcluster_30	Traes_6DL_4E9ADFC33.1	MCCFC_WHEAT
subcluster_30	Traes_3AL_CE71DB4E6.1	MCCFC_WHEAT
subcluster_30	Traes_7DS_587BEA50E.1	MCCFC_WHEAT
subcluster_30	Traes_1BL_4D2CB33FC.1	MCCFC_WHEAT
subcluster_30	Traes_7DS_A7468F6DA.1	MCCFC_WHEAT
subcluster_30	Traes_7DS_CEA53BF661.2	MCCFC_WHEAT
subcluster_30	Traes_7AS_4B8075360.1	MCCFC_WHEAT
subcluster_30	Traes_6AS_5A2E2A058.1	MCCFC_WHEAT
subcluster_30	Traes_3AL_5FAA2CCB0.1	MCCFC_WHEAT
subcluster_30	Traes_7AL_5E1320A2B.1	MCCFC_WHEAT
subcluster_30	Traes_5DL_509CCC5D7.2	MCCFC_WHEAT
subcluster_30	Traes_2BS_95DDA9F54.6	MCCFC_WHEAT
subcluster_30	Traes_2BS_94C42CB70.2	MCCFC_WHEAT
subcluster_30	Traes_6AL_60E7A9254.1	MCCFC_WHEAT
subcluster_30	Traes_2AL_C491B7BFF.1	MCCFC_WHEAT
subcluster_30	Traes_7BL_E14B151E3.4	MCCFC_WHEAT
subcluster_30	Traes_3DL_B80EC2366.1	MCCFC_WHEAT
subcluster_30	Traes_4BL_6C3CCAEED.1	MCCFC_WHEAT
subcluster_30	Traes_4BL_C01E043B6.1	MCCFC_WHEAT
subcluster_30	Traes_4BL_5FE79F4B2.4	MCCFC_WHEAT
subcluster_30	Traes_2DL_60651E646.1	MCCFC_WHEAT
subcluster_30	Traes_1AL_B142A2977.1	MCCFC_WHEAT
subcluster_30	Traes_3B_25B7D0DF4.1	MCCFC_WHEAT
subcluster_30	Traes_5BL_B038BE0A3.1	MCCFC_WHEAT
subcluster_30	Traes_5BL_FE473852C.1	MCCFC_WHEAT
subcluster_30	Traes_5BL_2F80F7A69.1	MCCFC_WHEAT
subcluster_30	Traes_5BL_E16C03227.1	MCCFC_WHEAT
subcluster_30	Traes_5AL_32B5C730F.1	MCCFC_WHEAT
subcluster_30	Traes_2DL_8A999DA71.1	MCCFC_WHEAT
subcluster_30	Traes_2DL_E37E05BBD.1	MCCFC_WHEAT
subcluster_30	Traes_7DL_9DB037FB7.1	MCCFC_WHEAT
subcluster_30	Traes_4DS_8A0EF8E54.1	MCCFC_WHEAT
subcluster_30	Traes_3AL_28186DB96.1	MCCFC_WHEAT
subcluster_30	Traes_1DL_1C2565F40.1	MCCFC_WHEAT
subcluster_30	Traes_4DS_2A5B4C4C4.2	MCCFC_WHEAT
subcluster_30	Traes_3AL_10A0E7055.1	MCCFC_WHEAT
subcluster_30	Traes_3DS_7BE458A8F.1	MCCFC_WHEAT
subcluster_30	Traes_2DL_9A0F096AD.1	MCCFC_WHEAT
subcluster_30	Traes_2DL_342D2421E.1	MCCFC_WHEAT
subcluster_30	Traes_6AL_E0C12E714.1	MCCFC_WHEAT
subcluster_30	Traes_1AS_DC73D9CFE.1	MCCFC_WHEAT
subcluster_30	Traes_6DL_D3FD52B03.1	MCCFC_WHEAT
subcluster_30	Traes_7DL_AF4FA72A1.2	MCCFC_WHEAT
subcluster_30	Traes_1BS_796383BD4.1	MCCFC_WHEAT
subcluster_30	Traes_1BS_27996A726.2	MCCFC_WHEAT
subcluster_30	Traes_7DS_A3EFC986B.2	MCCFC_WHEAT
subcluster_30	Traes_7AS_CFE4AA5A6.1	MCCFC_WHEAT
subcluster_30	Traes_6BL_B6061C867.1	MCCFC_WHEAT
subcluster_30	Traes_3AL_43DDF02DF.1	MCCFC_WHEAT
subcluster_30	Traes_7AL_AF81980D6.1	MCCFC_WHEAT
subcluster_30	Traes_5DL_1522B03F7.6	MCCFC_WHEAT
subcluster_30	Traes_5DL_EEF38A7E4.2	MCCFC_WHEAT
subcluster_30	Traes_2DL_36E87BA3F.1	MCCFC_WHEAT
subcluster_30	Traes_3B_AE68805D8.1	MCCFC_WHEAT
subcluster_30	Traes_2DS_BD1D507B5.1	MCCFC_WHEAT
subcluster_30	Traes_3DL_922176A86.1	MCCFC_WHEAT
subcluster_30	Traes_6AL_278F9DD5E.2	MCCFC_WHEAT
subcluster_30	Traes_2AL_AFD4437B9.1	MCCFC_WHEAT
subcluster_30	Traes_7BL_A002364C5.1	MCCFC_WHEAT
subcluster_30	Traes_7BL_ABEAC99C8.3	MCCFC_WHEAT
subcluster_30	Traes_7BL_5A5A096A41.2	MCCFC_WHEAT
subcluster_30	Traes_7BL_46B9DD8C8.3	MCCFC_WHEAT
subcluster_30	Traes_2BL_490540C70.1	MCCFC_WHEAT
subcluster_30	Traes_2DL_4B90BDE6D.1	MCCFC_WHEAT
subcluster_30	Traes_2DL_1AF45DD78.1	MCCFC_WHEAT
subcluster_30	Traes_2DL_04892661A.1	MCCFC_WHEAT
subcluster_30	Traes_2DL_5BAEF2531.1	MCCFC_WHEAT
subcluster_30	Traes_2DL_9FDA5C607.1	MCCFC_WHEAT
subcluster_30	Traes_2DL_4D00BC16D.1	MCCFC_WHEAT
subcluster_30	Traes_2DL_130D6031E.1	MCCFC_WHEAT
subcluster_30	Traes_3B_E63284755.4	MCCFC_WHEAT
subcluster_30	Traes_5BL_A8B4F5EC6.2	MCCFC_WHEAT
subcluster_30	Traes_XX_A260A6D86.1	MCCFC_WHEAT
subcluster_30	Traes_5AS_7914936EA.3	MCCFC_WHEAT
subcluster_30	Traes_5AL_184816E9D.3	MCCFC_WHEAT
subcluster_30	Traes_3DS_71052A06E.3	MCCFC_WHEAT
subcluster_30	Traes_6DS_D37F9D4C7.2	MCCFC_WHEAT
subcluster_30	Traes_5AL_BD0119116.1	MCCFC_WHEAT
subcluster_30	Traes_6DL_080D71070.4	MCCFC_WHEAT
subcluster_30	Traes_2DL_F2B6DADAE1.1	MCCFC_WHEAT
subcluster_30	Traes_3AL_A95ED542C.1	MCCFC_WHEAT
subcluster_30	Traes_6BL_65890AF48.1	MCCFC_WHEAT
subcluster_30	Traes_5DL_0FB9EF885.1	MCCFC_WHEAT
subcluster_30	Traes_5DL_C7DA1DA6F.1	MCCFC_WHEAT
subcluster_30	Traes_2DS_3EA79BB7F.1	MCCFC_WHEAT
subcluster_30	Traes_6AL_AA4DC0068.1	MCCFC_WHEAT
subcluster_30	Traes_5BL_2C76CFC24.1	MCCFC_WHEAT
subcluster_30	Traes_2AL_4A973896C.1	MCCFC_WHEAT
subcluster_30	Traes_2AL_B1E9FF655.1	MCCFC_WHEAT
subcluster_30	Traes_4AL_96EF1A5FF.4	MCCFC_WHEAT
subcluster_30	Traes_5AS_533D0D0E1.1	MCCFC_WHEAT
subcluster_30	Traes_5DS_9AB468D1F.1	MCCFC_WHEAT
subcluster_30	Traes_6AL_3560F5183.1	MCCFC_WHEAT
subcluster_30	Traes_6DL_2741ED59B.1	MCCFC_WHEAT
subcluster_30	Traes_1BL_3CB12266D.1	MCCFC_WHEAT
subcluster_30	Traes_1BL_19461CF60.1	MCCFC_WHEAT
subcluster_30	Traes_2AS_125195CDF.1	MCCFC_WHEAT
subcluster_30	Traes_7BL_FAA0162F6.1	MCCFC_WHEAT
subcluster_30	Traes_2DS_97EC0E281.1	MCCFC_WHEAT
subcluster_30	Traes_2DS_1689489FF.1	MCCFC_WHEAT
subcluster_30	Traes_3DL_75830BCFB.1	MCCFC_WHEAT
subcluster_30	Traes_6DL_965B767A7.1	MCCFC_WHEAT
subcluster_30	Traes_3B_C308029FA.1	MCCFC_WHEAT
subcluster_30	Traes_5BL_916A45A07.1	MCCFC_WHEAT
subcluster_30	Traes_2AL_DB6FB44F8.3	MCCFC_WHEAT
subcluster_30	Traes_6DL_109B68D75.2	MCCFC_WHEAT
subcluster_30	Traes_7DL_69E2EA435.1	MCCFC_WHEAT
subcluster_30	Traes_1AL_8A49EE8A3.1	MCCFC_WHEAT
subcluster_30	Traes_1AL_E06ACE483.1	MCCFC_WHEAT
subcluster_30	Traes_7AS_0EE46551C.1	MCCFC_WHEAT
subcluster_30	Traes_2AL_69F4F11E2.1	MCCFC_WHEAT
subcluster_30	Traes_7DS_037CD9FCA.1	MCCFC_WHEAT
subcluster_30	Traes_1DL_F422ACDE6.1	MCCFC_WHEAT
subcluster_30	Traes_5AS_A4771E6C3.1	MCCFC_WHEAT
subcluster_30	Traes_6BS_F92EA25C4.1	MCCFC_WHEAT
subcluster_30	Traes_2DS_1E3DBE64C.1	MCCFC_WHEAT
subcluster_30	Traes_3AS_90E0B9E4E.1	MCCFC_WHEAT
subcluster_30	Traes_7AS_3C96469FE.2	MCCFC_WHEAT
subcluster_30	Traes_6AL_6659839F0.1	MCCFC_WHEAT
subcluster_30	Traes_2BL_B399BCCAC.1	MCCFC_WHEAT
subcluster_30	Traes_5BL_A22CC2FD9.1	MCCFC_WHEAT
subcluster_30	Traes_2DL_87F841124.1	MCCFC_WHEAT
subcluster_30	Traes_7BS_4834D22F8.1	MCCFC_WHEAT
subcluster_30	Traes_5AS_4499D832B.6	MCCFC_WHEAT
subcluster_30	Traes_XX_3784F4344.1	MCCFC_WHEAT
subcluster_30	Traes_7BL_E50D5A999.1	MCCFC_WHEAT
subcluster_30	Traes_5DS_76ED59173.1	MCCFC_WHEAT
subcluster_30	Traes_7BS_7AB3061DF.1	MCCFC_WHEAT
subcluster_30	Traes_3AS_CBB5F7EB6.2	MCCFC_WHEAT
subcluster_30	Traes_2BL_67DEF8040.3	MCCFC_WHEAT
subcluster_30	Traes_5BS_8560EC011.1	MCCFC_WHEAT
subcluster_30	Traes_1DS_C6D4DEA6D.1	MCCFC_WHEAT
subcluster_30	Traes_6AL_34ACE29CE.1	MCCFC_WHEAT
subcluster_30	Traes_2AL_F8C79ABBD.1	MCCFC_WHEAT
subcluster_30	Traes_3B_AF998FF54.1	MCCFC_WHEAT
subcluster_30	Traes_1AS_FC262A74E.1	MCCFC_WHEAT
subcluster_30	Traes_7AL_DF10BF65D.1	MCCFC_WHEAT
subcluster_30	Traes_6AL_BD8BEBB30.1	MCCFC_WHEAT
subcluster_30	Traes_4DS_FD1A125C3.3	MCCFC_WHEAT
subcluster_30	Traes_4AL_2656D85FD.5	MCCFC_WHEAT
subcluster_30	Traes_2DS_326E97FCE.2	MCCFC_WHEAT
subcluster_30	Traes_3B_23A4B9A91.1	MCCFC_WHEAT
subcluster_30	Traes_7BS_456F99A34.1	MCCFC_WHEAT
subcluster_30	Traes_7BS_307048035.1	MCCFC_WHEAT
subcluster_30	Traes_1BL_D261AE149.2	MCCFC_WHEAT
subcluster_30	Traes_1AL_5DA69A7AC.27	MCCFC_WHEAT
subcluster_30	Traes_2DS_8B18A21F3.1	MCCFC_WHEAT
subcluster_30	Traes_2AL_4B26108B1.1	MCCFC_WHEAT
subcluster_30	Traes_3DL_EAE67F3E4.1	MCCFC_WHEAT
subcluster_32	Traes_1DS_D2817D6A3.1	MCCFC_WHEAT
subcluster_32	Traes_1AS_D930B0312.1	MCCFC_WHEAT
subcluster_32	Traes_1BS_B3530D4C9.1	MCCFC_WHEAT
subcluster_32	Traes_4BS_3DEDDA9B8.2	MCCFC_WHEAT
subcluster_32	Traes_2BL_4288159C3.1	MCCFC_WHEAT
subcluster_32	Traes_7DS_425ED0B6D.5	MCCFC_WHEAT
subcluster_32	Traes_5BL_E16E15CFB.2	MCCFC_WHEAT
subcluster_32	Traes_4AL_D4FBD91AF.2	MCCFC_WHEAT
subcluster_32	Traes_4BL_523D155E21.1	MCCFC_WHEAT
subcluster_32	Traes_6BS_24A6FE302.1	MCCFC_WHEAT
subcluster_32	Traes_5DL_B1C38ABE0.1	MCCFC_WHEAT
subcluster_33	Traes_4DS_C045C0F1A.1	MCCFC_WHEAT
subcluster_33	Traes_7DS_372C813A71.1	MCCFC_WHEAT
subcluster_33	Traes_5DL_43D95A3FE.1	MCCFC_WHEAT
subcluster_33	Traes_2AL_ED4D3BEC1.2	MCCFC_WHEAT
subcluster_33	Traes_2BL_07EC87598.2	MCCFC_WHEAT
subcluster_33	Traes_2DL_BC7F606B9.3	MCCFC_WHEAT
subcluster_33	Traes_5BL_E0E3EC75D.1	MCCFC_WHEAT
subcluster_33	Traes_5AL_181A61675.1	MCCFC_WHEAT
subcluster_33	Traes_7DL_28611AD8D.1	MCCFC_WHEAT
subcluster_33	Traes_7DS_86BB91D98.1	MCCFC_WHEAT
subcluster_33	Traes_4AL_1F77AED931.2	MCCFC_WHEAT
subcluster_33	Traes_1DL_3F271A59E.1	MCCFC_WHEAT
subcluster_33	Traes_7DL_E585517CC.1	MCCFC_WHEAT
subcluster_33	Traes_7DS_10C38526F1.1	MCCFC_WHEAT
subcluster_33	Traes_7DL_1A45BDE27.1	MCCFC_WHEAT
subcluster_4	Traes_3B_1A76F6249.1	MCCFC_WHEAT
subcluster_4	Traes_6DS_81AA78A29.2	MCCFC_WHEAT
subcluster_4	Traes_2DS_43A4B968B.1	MCCFC_WHEAT
subcluster_4	Traes_2DS_3D2C53D93.1	MCCFC_WHEAT
subcluster_4	Traes_2DS_CE7A57AB0.1	MCCFC_WHEAT
subcluster_4	Traes_2BL_C62875A68.1	MCCFC_WHEAT
subcluster_4	Traes_6AS_BE4F761EB1.1	MCCFC_WHEAT
subcluster_4	Traes_3B_12357F8A8.1	MCCFC_WHEAT
subcluster_4	Traes_6AL_08B70176D.1	MCCFC_WHEAT
subcluster_4	Traes_1DL_993E148C6.2	MCCFC_WHEAT
subcluster_4	Traes_1BL_538A03BEC.1	MCCFC_WHEAT
subcluster_4	Traes_1AL_59BBE38D2.1	MCCFC_WHEAT
subcluster_4	Traes_3AL_0811635CA.3	MCCFC_WHEAT
subcluster_4	Traes_6AS_0D08DEFD0.1	MCCFC_WHEAT
subcluster_4	Traes_2BS_F4E831A77.2	MCCFC_WHEAT
subcluster_4	Traes_2BS_B1EDFD0BA.2	MCCFC_WHEAT
subcluster_4	Traes_2AS_09B1D51A9.1	MCCFC_WHEAT
subcluster_4	Traes_6AL_FEF586A96.3	MCCFC_WHEAT
subcluster_4	Traes_3DL_598396C96.3	MCCFC_WHEAT
subcluster_4	Traes_1BL_2FFFB39B7.1	MCCFC_WHEAT
subcluster_4	Traes_1BL_AB6212E5B.1	MCCFC_WHEAT
subcluster_4	Traes_5DL_6440C007A.1	MCCFC_WHEAT
subcluster_6	Traes_7BS_09FA6A6DD.3	MCCFC_WHEAT
subcluster_6	Traes_3B_B856424AE.1	MCCFC_WHEAT
subcluster_6	Traes_3B_321B3521E.1	MCCFC_WHEAT
subcluster_6	Traes_3B_650ED4576.1	MCCFC_WHEAT
subcluster_6	Traes_3B_BC152C5D7.2	MCCFC_WHEAT
subcluster_6	Traes_3B_45F864939.1	MCCFC_WHEAT
subcluster_6	Traes_3B_CB2BA12CD.2	MCCFC_WHEAT
subcluster_6	Traes_3B_56A9B3903.3	MCCFC_WHEAT
subcluster_6	Traes_3B_321F60236.1	MCCFC_WHEAT
subcluster_6	Traes_3B_22457B3CB.1	MCCFC_WHEAT
subcluster_6	Traes_3B_BD45F6269.5	MCCFC_WHEAT
subcluster_6	Traes_5BL_E2A5162A3.6	MCCFC_WHEAT
subcluster_6	Traes_3B_8B604D9E0.1	MCCFC_WHEAT
subcluster_6	Traes_3B_DCADC5DB7.1	MCCFC_WHEAT
subcluster_6	Traes_3B_D767EA9FE.1	MCCFC_WHEAT
subcluster_6	Traes_3B_07980E2CE.1	MCCFC_WHEAT
subcluster_6	Traes_3B_D6E12C0A1.1	MCCFC_WHEAT
subcluster_6	Traes_5BL_29847C42C.3	MCCFC_WHEAT
subcluster_6	Traes_5BL_39FD9626E.7	MCCFC_WHEAT
subcluster_6	Traes_5BL_6FB7A4B58.1	MCCFC_WHEAT
subcluster_6	Traes_5BL_5081CE9EC.1	MCCFC_WHEAT
subcluster_6	Traes_5BL_19F72427D.1	MCCFC_WHEAT
subcluster_6	Traes_5BL_076531EDE.1	MCCFC_WHEAT
subcluster_6	Traes_5BL_D203F3948.1	MCCFC_WHEAT
subcluster_6	Traes_5BL_426C96BAF.5	MCCFC_WHEAT
subcluster_6	Traes_5BL_6E72047B61.1	MCCFC_WHEAT
subcluster_6	Traes_5BL_FD8E01879.2	MCCFC_WHEAT
subcluster_6	Traes_1DL_C91636A55.1	MCCFC_WHEAT
subcluster_6	Traes_4AL_08821C580.1	MCCFC_WHEAT
subcluster_6	Traes_3DL_A96DF70FE.1	MCCFC_WHEAT
subcluster_6	Traes_5AS_4436E768F.12	MCCFC_WHEAT
subcluster_6	Traes_6DS_016F70618.2	MCCFC_WHEAT
subcluster_6	Traes_6DS_2D5442E04.1	MCCFC_WHEAT
subcluster_6	Traes_6DS_7088F2B171.1	MCCFC_WHEAT
subcluster_6	Traes_6DS_F98476E09.1	MCCFC_WHEAT
subcluster_6	Traes_6BL_34C164C83.2	MCCFC_WHEAT
subcluster_6	Traes_1DL_B3B5D7203.2	MCCFC_WHEAT
subcluster_6	Traes_1DL_E425CE2A3.4	MCCFC_WHEAT
subcluster_6	Traes_1DL_0F9BA242A.1	MCCFC_WHEAT
subcluster_6	Traes_5BS_33597360E.1	MCCFC_WHEAT
subcluster_6	Traes_5BS_8A15F0117.2	MCCFC_WHEAT
subcluster_6	Traes_4DS_191E32A5C.1	MCCFC_WHEAT
subcluster_6	Traes_1DL_6037FF246.1	MCCFC_WHEAT
subcluster_6	Traes_4DS_F8096F2C2.2	MCCFC_WHEAT
subcluster_6	Traes_1DL_49EA4FCD8.1	MCCFC_WHEAT
subcluster_6	Traes_1DL_28FE5EC92.1	MCCFC_WHEAT
subcluster_6	Traes_1DL_3F98D66B0.1	MCCFC_WHEAT
subcluster_6	Traes_4DS_27CCFA657.2	MCCFC_WHEAT
subcluster_6	Traes_4DS_FAF06B392.3	MCCFC_WHEAT
subcluster_6	Traes_4DS_F2FFC249F.1	MCCFC_WHEAT
subcluster_6	Traes_4DS_B2258FDCC.3	MCCFC_WHEAT
subcluster_6	Traes_5AL_946C19028.2	MCCFC_WHEAT
subcluster_6	Traes_4DS_CC9F9317E.2	MCCFC_WHEAT
subcluster_6	Traes_4DS_B4AAB9463.3	MCCFC_WHEAT
subcluster_6	Traes_4DS_505152971.1	MCCFC_WHEAT
subcluster_6	Traes_1AS_CE0DE9D04.1	MCCFC_WHEAT
subcluster_6	Traes_4BL_99574CDAC.1	MCCFC_WHEAT
subcluster_6	Traes_3DS_3F1246B99.3	MCCFC_WHEAT
subcluster_6	Traes_3DS_D1031AFC6.4	MCCFC_WHEAT
subcluster_6	Traes_3DS_6F0C760D7.6	MCCFC_WHEAT
subcluster_6	Traes_5AL_F8B65EAB3.1	MCCFC_WHEAT
subcluster_6	Traes_6AS_DAF6516B9.1	MCCFC_WHEAT
subcluster_6	Traes_5AL_3DCE30147.1	MCCFC_WHEAT
subcluster_6	Traes_5AL_9A9CE7530.2	MCCFC_WHEAT
subcluster_6	Traes_5DS_ED8F03390.1	MCCFC_WHEAT
subcluster_6	Traes_5AL_F4F81C76E.2	MCCFC_WHEAT
subcluster_6	Traes_5AL_BB55F989A.2	MCCFC_WHEAT
subcluster_6	Traes_6BS_72F59E261.1	MCCFC_WHEAT
subcluster_6	Traes_XX_DCD24767C.1	MCCFC_WHEAT
subcluster_6	Traes_7BS_ADBDF64EC.1	MCCFC_WHEAT
subcluster_6	Traes_7BS_462DD3C32.2	MCCFC_WHEAT
subcluster_6	Traes_6DL_9EAD67179.1	MCCFC_WHEAT
subcluster_6	Traes_6DL_D343E8C06.3	MCCFC_WHEAT
subcluster_6	Traes_6DL_2C4C7176F.2	MCCFC_WHEAT
subcluster_6	Traes_1BL_0D5375344.1	MCCFC_WHEAT
subcluster_6	Traes_1AL_5A3A261DB.1	MCCFC_WHEAT
subcluster_6	Traes_7DL_1D415A4CF.2	MCCFC_WHEAT
subcluster_6	Traes_7DL_C0E4DB9C0.1	MCCFC_WHEAT
subcluster_6	Traes_3AS_2943E5667.1	MCCFC_WHEAT
subcluster_6	Traes_7DL_9EF4354F6.4	MCCFC_WHEAT
subcluster_6	Traes_7DL_310E46F15.10	MCCFC_WHEAT
subcluster_6	Traes_7DL_E046FBCC4.2	MCCFC_WHEAT
subcluster_6	Traes_3AS_21041A74C.1	MCCFC_WHEAT
subcluster_6	Traes_3AS_7F4F840B3.1	MCCFC_WHEAT
subcluster_6	Traes_3AS_377271D65.7	MCCFC_WHEAT
subcluster_6	Traes_3AS_4F5A9DEAB.1	MCCFC_WHEAT
subcluster_6	Traes_1BS_7949CB07A.6	MCCFC_WHEAT
subcluster_6	Traes_1BS_EB61B4270.4	MCCFC_WHEAT
subcluster_6	Traes_1BL_DDA3C6366.2	MCCFC_WHEAT
subcluster_6	Traes_1BL_AF69F4610.1	MCCFC_WHEAT
subcluster_6	Traes_1BL_688EF6A1A.1	MCCFC_WHEAT
subcluster_6	Traes_1BL_DDF7D3F25.3	MCCFC_WHEAT
subcluster_6	Traes_1BL_5AD1617A8.2	MCCFC_WHEAT
subcluster_6	Traes_7DS_6333B91F8.4	MCCFC_WHEAT
subcluster_6	Traes_1BL_A7A6C5DB1.1	MCCFC_WHEAT
subcluster_6	Traes_1DL_10172C13A.1	MCCFC_WHEAT
subcluster_6	Traes_1BL_BF3A1FE7A.2	MCCFC_WHEAT
subcluster_6	Traes_1BL_C26C09D3C.1	MCCFC_WHEAT
subcluster_6	Traes_1AL_8469289D7.1	MCCFC_WHEAT
subcluster_6	Traes_1AL_914726769.1	MCCFC_WHEAT
subcluster_6	Traes_1AL_46F40DCDD.2	MCCFC_WHEAT
subcluster_6	Traes_7DS_74679753D.2	MCCFC_WHEAT
subcluster_6	Traes_7DS_BAA539E8E.1	MCCFC_WHEAT
subcluster_6	Traes_1AL_69445B187.1	MCCFC_WHEAT
subcluster_6	Traes_6DL_84F3D2797.1	MCCFC_WHEAT
subcluster_6	Traes_1AL_DC43D6836.1	MCCFC_WHEAT
subcluster_6	Traes_1AL_43793ABCE.1	MCCFC_WHEAT
subcluster_6	Traes_2DS_1063CD755.1	MCCFC_WHEAT
subcluster_6	Traes_7AS_95F4E4729.2	MCCFC_WHEAT
subcluster_6	Traes_3AL_6D2E5EFF6.3	MCCFC_WHEAT
subcluster_6	Traes_3AL_6D2E5EFF6.2	MCCFC_WHEAT
subcluster_6	Traes_6BL_B435296EA.1	MCCFC_WHEAT
subcluster_6	Traes_3AL_335A99F4D.1	MCCFC_WHEAT
subcluster_6	Traes_6BL_5799CD0CF.1	MCCFC_WHEAT
subcluster_6	Traes_6AS_58D403D66.1	MCCFC_WHEAT
subcluster_6	Traes_6AS_79249CF85.1	MCCFC_WHEAT
subcluster_6	Traes_3AL_D0D664153.1	MCCFC_WHEAT
subcluster_6	Traes_6BL_22DCB4C2A.2	MCCFC_WHEAT
subcluster_6	Traes_3AL_3E624A36F.1	MCCFC_WHEAT
subcluster_6	Traes_6BL_617960092.1	MCCFC_WHEAT
subcluster_6	Traes_6BL_8E27002C6.1	MCCFC_WHEAT
subcluster_6	Traes_6BL_860373667.1	MCCFC_WHEAT
subcluster_6	Traes_6AS_A40580BCA.1	MCCFC_WHEAT
subcluster_6	Traes_6AS_AC24F31A6.1	MCCFC_WHEAT
subcluster_6	Traes_3AL_4C60829CA.1	MCCFC_WHEAT
subcluster_6	Traes_3AL_789182F31.3	MCCFC_WHEAT
subcluster_6	Traes_3AL_3694A7CE6.1	MCCFC_WHEAT
subcluster_6	Traes_3AL_F067BB20E.1	MCCFC_WHEAT
subcluster_6	Traes_7AL_2328547FB.1	MCCFC_WHEAT
subcluster_6	Traes_5DL_1EA09981B.1	MCCFC_WHEAT
subcluster_6	Traes_5DL_4186C5347.1	MCCFC_WHEAT
subcluster_6	Traes_7AL_5D8432463.1	MCCFC_WHEAT
subcluster_6	Traes_5DL_3342BA048.1	MCCFC_WHEAT
subcluster_6	Traes_7AL_3F2C16688.4	MCCFC_WHEAT
subcluster_6	Traes_7AL_19F222799.4	MCCFC_WHEAT
subcluster_6	Traes_7AL_2E9364965.1	MCCFC_WHEAT
subcluster_6	Traes_7AL_DCEBE6FD7.1	MCCFC_WHEAT
subcluster_6	Traes_5DL_1E7F9D15A.2	MCCFC_WHEAT
subcluster_6	Traes_5DL_024D77406.3	MCCFC_WHEAT
subcluster_6	Traes_5DL_385FA8772.1	MCCFC_WHEAT
subcluster_6	Traes_5DL_FAD2E7C7E.4	MCCFC_WHEAT
subcluster_6	Traes_5DL_EBB11E547.1	MCCFC_WHEAT
subcluster_6	Traes_5DL_F66D7EF84.8	MCCFC_WHEAT
subcluster_6	Traes_3DL_D00248FE6.1	MCCFC_WHEAT
subcluster_6	Traes_4BS_A666283DF.1	MCCFC_WHEAT
subcluster_6	Traes_4BS_F5F34B402.2	MCCFC_WHEAT
subcluster_6	Traes_4BS_A77607F84.3	MCCFC_WHEAT
subcluster_6	Traes_4BS_FC9E4FE7C.1	MCCFC_WHEAT
subcluster_6	Traes_4BS_78BF31566.1	MCCFC_WHEAT
subcluster_6	Traes_4BS_A7B66E010.6	MCCFC_WHEAT
subcluster_6	Traes_4BS_5FDAAAB0C.2	MCCFC_WHEAT
subcluster_6	Traes_2BS_8684E0E15.1	MCCFC_WHEAT
subcluster_6	Traes_2BS_D7ED8BF9A.2	MCCFC_WHEAT
subcluster_6	Traes_2AS_A4A5BE528.3	MCCFC_WHEAT
subcluster_6	Traes_2AS_0607B91CB.3	MCCFC_WHEAT
subcluster_6	Traes_2AS_3A4166DAF.1	MCCFC_WHEAT
subcluster_6	Traes_2BS_A3FACFBB7.1	MCCFC_WHEAT
subcluster_6	Traes_2AS_7EC007005.1	MCCFC_WHEAT
subcluster_6	Traes_2AS_645C4C12C.1	MCCFC_WHEAT
subcluster_6	Traes_2AS_A18A69CB0.4	MCCFC_WHEAT
subcluster_6	Traes_2DS_AE6E354A9.1	MCCFC_WHEAT
subcluster_6	Traes_2DS_8E5665A3E.2	MCCFC_WHEAT
subcluster_6	Traes_2DS_D58C49346.3	MCCFC_WHEAT
subcluster_6	Traes_5DL_6354EC7C6.1	MCCFC_WHEAT
subcluster_6	Traes_2DS_48FB7EC2D.1	MCCFC_WHEAT
subcluster_6	Traes_2DS_22500FA4F.2	MCCFC_WHEAT
subcluster_6	Traes_1DL_A2274582B.1	MCCFC_WHEAT
subcluster_6	Traes_6AL_A69551CA61.2	MCCFC_WHEAT
subcluster_6	Traes_4AL_84CD4FDBD.2	MCCFC_WHEAT
subcluster_6	Traes_6AL_8360ABFA1.2	MCCFC_WHEAT
subcluster_6	Traes_6AL_9B7298275.1	MCCFC_WHEAT
subcluster_6	Traes_6AL_FDD9C080B.1	MCCFC_WHEAT
subcluster_6	Traes_6AL_DC03CC56C.2	MCCFC_WHEAT
subcluster_6	Traes_4AL_73F118146.1	MCCFC_WHEAT
subcluster_6	Traes_2AL_D31914DE6.6	MCCFC_WHEAT
subcluster_6	Traes_2AL_E6FA5B022.2	MCCFC_WHEAT
subcluster_6	Traes_2AL_6FF2654B3.1	MCCFC_WHEAT
subcluster_6	Traes_7BL_C99BF5CA9.1	MCCFC_WHEAT
subcluster_6	Traes_7BL_998EC9F74.1	MCCFC_WHEAT
subcluster_6	Traes_7BL_CA98655DC.1	MCCFC_WHEAT
subcluster_6	Traes_7BL_44F199ED8.1	MCCFC_WHEAT
subcluster_6	Traes_7BL_F55E909F8.2	MCCFC_WHEAT
subcluster_6	Traes_7BL_0DAD0FCDD.10	MCCFC_WHEAT
subcluster_6	Traes_3DL_714316B91.2	MCCFC_WHEAT
subcluster_6	Traes_3DL_ED4F942B4.2	MCCFC_WHEAT
subcluster_6	Traes_3B_5D7382024.4	MCCFC_WHEAT
subcluster_6	Traes_4BL_2FD6A0AC5.1	MCCFC_WHEAT
subcluster_6	Traes_3DL_6BFD464C6.8	MCCFC_WHEAT
subcluster_6	Traes_4BL_D4004E753.1	MCCFC_WHEAT
subcluster_6	Traes_3DL_AE478655F.1	MCCFC_WHEAT
subcluster_6	Traes_3DL_8F53F1134.1	MCCFC_WHEAT
subcluster_6	Traes_3DL_7D1975EB0.1	MCCFC_WHEAT
subcluster_6	Traes_3DL_C1FD5EB05.1	MCCFC_WHEAT
subcluster_6	Traes_4BL_7D37E7483.1	MCCFC_WHEAT
subcluster_6	Traes_4BL_A5672448D.2	MCCFC_WHEAT
subcluster_6	Traes_4BL_0A1EC345C.2	MCCFC_WHEAT
subcluster_6	Traes_3DS_58EF51169.3	MCCFC_WHEAT
subcluster_6	Traes_4AL_B97ABBF12.1	MCCFC_WHEAT
subcluster_6	Traes_4AL_47F0C2746.3	MCCFC_WHEAT
subcluster_6	Traes_2BL_AE75D6172.2	MCCFC_WHEAT
subcluster_6	Traes_2BL_A10C65FC7.1	MCCFC_WHEAT
subcluster_6	Traes_2BL_87F42D895.1	MCCFC_WHEAT
subcluster_6	Traes_2BL_0D44F4C96.1	MCCFC_WHEAT
subcluster_6	Traes_4AL_C279423A1.2	MCCFC_WHEAT
subcluster_6	Traes_2BL_7E47601DE.1	MCCFC_WHEAT
subcluster_6	Traes_2BL_52EB2A092.1	MCCFC_WHEAT
subcluster_6	Traes_2BL_BDC074418.4	MCCFC_WHEAT
subcluster_6	Traes_3B_D6471FF75.1	MCCFC_WHEAT
subcluster_6	Traes_2DL_36135420B.1	MCCFC_WHEAT
subcluster_6	Traes_2DL_557987E70.1	MCCFC_WHEAT
subcluster_6	Traes_2DL_82737388E.1	MCCFC_WHEAT
subcluster_6	Traes_2DL_88F4BBAB0.2	MCCFC_WHEAT
subcluster_6	Traes_2DL_0DD946101.5	MCCFC_WHEAT
subcluster_6	Traes_2DL_330E8603B.1	MCCFC_WHEAT
subcluster_6	Traes_2DL_EE9625B5A.1	MCCFC_WHEAT
subcluster_6	Traes_1DL_039E06522.1	MCCFC_WHEAT
subcluster_6	Traes_5BL_EF2D08FBB.1	MCCFC_WHEAT
subcluster_6	Traes_3B_2A5C09288.2	MCCFC_WHEAT
subcluster_6	Traes_3B_E4AB42286.12	MCCFC_WHEAT
subcluster_6	Traes_3B_BB32DAA31.1	MCCFC_WHEAT
subcluster_6	Traes_3B_4871F5626.1	MCCFC_WHEAT
subcluster_6	Traes_3B_C4683D0FA.3	MCCFC_WHEAT
subcluster_6	Traes_3B_2F5720343.2	MCCFC_WHEAT
subcluster_6	Traes_3B_6C5335E85.1	MCCFC_WHEAT
subcluster_6	Traes_3B_C7B815FB4.1	MCCFC_WHEAT
subcluster_6	Traes_3B_BFB6B189B.1	MCCFC_WHEAT
subcluster_6	Traes_3B_FF5B3D6BB.1	MCCFC_WHEAT
subcluster_6	Traes_3B_0C313674A.1	MCCFC_WHEAT
subcluster_6	Traes_3B_2CD4039B6.1	MCCFC_WHEAT
subcluster_6	Traes_3B_19DAE91FF.2	MCCFC_WHEAT
subcluster_6	Traes_3B_F6D9A9AEE.2	MCCFC_WHEAT
subcluster_6	Traes_5BL_4801ACF03.1	MCCFC_WHEAT
subcluster_6	Traes_5BL_8DEB9794C.1	MCCFC_WHEAT
subcluster_6	Traes_5BL_A3792B231.1	MCCFC_WHEAT
subcluster_6	Traes_5BL_579A6892D.2	MCCFC_WHEAT
subcluster_6	Traes_5BL_986E607A5.1	MCCFC_WHEAT
subcluster_6	Traes_5BL_19748672B.2	MCCFC_WHEAT
subcluster_6	Traes_5BL_CBB9D7E7F.3	MCCFC_WHEAT
subcluster_6	Traes_5BL_4942EAA36.2	MCCFC_WHEAT
subcluster_6	Traes_5BL_2C06592B7.1	MCCFC_WHEAT
subcluster_6	Traes_5BL_C046C2E8D.7	MCCFC_WHEAT
subcluster_6	Traes_5AL_8349DE248.1	MCCFC_WHEAT
subcluster_6	Traes_1DL_61F65C53B.1	MCCFC_WHEAT
subcluster_6	Traes_3AL_16B44CDDB.1	MCCFC_WHEAT
subcluster_6	Traes_6DS_57A6B04A9.1	MCCFC_WHEAT
subcluster_6	Traes_2BS_AA6D8150A.2	MCCFC_WHEAT
subcluster_6	Traes_5AS_129141C69.1	MCCFC_WHEAT
subcluster_6	Traes_1DL_A31093F25.5	MCCFC_WHEAT
subcluster_6	Traes_1DS_F3A99134B.12	MCCFC_WHEAT
subcluster_6	Traes_1DS_65C1FDCD8.1	MCCFC_WHEAT
subcluster_6	Traes_1DL_90B0CF996.1	MCCFC_WHEAT
subcluster_6	Traes_6DS_E66547E66.2	MCCFC_WHEAT
subcluster_6	Traes_6DS_89CCF9552.1	MCCFC_WHEAT
subcluster_6	Traes_6DS_5E37DA72B.1	MCCFC_WHEAT
subcluster_6	Traes_6DS_51B66DB37.1	MCCFC_WHEAT
subcluster_6	Traes_5AL_371240B91.3	MCCFC_WHEAT
subcluster_6	Traes_5BS_DD7558B02.2	MCCFC_WHEAT
subcluster_6	Traes_1DL_1415F1EE8.1	MCCFC_WHEAT
subcluster_6	Traes_4DS_64DBC29E6.2	MCCFC_WHEAT
subcluster_6	Traes_1DL_A6E0B4612.1	MCCFC_WHEAT
subcluster_6	Traes_4DS_478BB4898.5	MCCFC_WHEAT
subcluster_6	Traes_4DS_AEEF6FF24.1	MCCFC_WHEAT
subcluster_6	Traes_4DS_2D5172894.1	MCCFC_WHEAT
subcluster_6	Traes_3DS_E1D275C81.1	MCCFC_WHEAT
subcluster_6	Traes_3DS_6873B48F6.1	MCCFC_WHEAT
subcluster_6	Traes_3AL_F201EE65D.1	MCCFC_WHEAT
subcluster_6	Traes_6BS_3343D8C16.1	MCCFC_WHEAT
subcluster_6	Traes_5AL_5785267FA.1	MCCFC_WHEAT
subcluster_6	Traes_5AL_EDF2DD187.1	MCCFC_WHEAT
subcluster_6	Traes_6BS_1BE03792C.2	MCCFC_WHEAT
subcluster_6	Traes_6DL_CDFDE8B3D.2	MCCFC_WHEAT
subcluster_6	Traes_3AS_33AE9BC77.5	MCCFC_WHEAT
subcluster_6	Traes_3AS_F7ED1199F.2	MCCFC_WHEAT
subcluster_6	Traes_6DL_CE0F53F45.2	MCCFC_WHEAT
subcluster_6	Traes_2BS_959A4E58A.2	MCCFC_WHEAT
subcluster_6	Traes_7DL_2B097FCAB.1	MCCFC_WHEAT
subcluster_6	Traes_1BS_8C1DB9CF91.2	MCCFC_WHEAT
subcluster_6	Traes_1AL_6E5BA9C6F.1	MCCFC_WHEAT
subcluster_6	Traes_1AL_FE094DCAF.2	MCCFC_WHEAT
subcluster_6	Traes_7DS_EB0ADD31F.2	MCCFC_WHEAT
subcluster_6	Traes_1BL_E7A59AA9C.1	MCCFC_WHEAT
subcluster_6	Traes_7DS_26341EE29.2	MCCFC_WHEAT
subcluster_6	Traes_1BL_0F963B20E.1	MCCFC_WHEAT
subcluster_6	Traes_1BL_F8AF96955.1	MCCFC_WHEAT
subcluster_6	Traes_1BL_CEC82D49D.2	MCCFC_WHEAT
subcluster_6	Traes_7DS_CDF069696.4	MCCFC_WHEAT
subcluster_6	Traes_1AL_D8BA4FB5D.1	MCCFC_WHEAT
subcluster_6	Traes_1BL_ACE9E7BF8.1	MCCFC_WHEAT
subcluster_6	Traes_1BL_74FC9D6D1.1	MCCFC_WHEAT
subcluster_6	Traes_1AL_0F39673AF1.3	MCCFC_WHEAT
subcluster_6	Traes_7DS_DFC10A47A.1	MCCFC_WHEAT
subcluster_6	Traes_7DS_7272B7FE5.1	MCCFC_WHEAT
subcluster_6	Traes_1AL_C40703A29.1	MCCFC_WHEAT
subcluster_6	Traes_1AL_1A9EB2CBB.1	MCCFC_WHEAT
subcluster_6	Traes_7AS_D2C7C1F43.2	MCCFC_WHEAT
subcluster_6	Traes_7AS_40A49C531.1	MCCFC_WHEAT
subcluster_6	Traes_3AL_D03D5E3A0.1	MCCFC_WHEAT
subcluster_6	Traes_3AL_6D1917532.2	MCCFC_WHEAT
subcluster_6	Traes_7AS_0385BB755.1	MCCFC_WHEAT
subcluster_6	Traes_7AS_7D07DDD58.2	MCCFC_WHEAT
subcluster_6	Traes_7AS_8400350BF.2	MCCFC_WHEAT
subcluster_6	Traes_3AL_BB29D71B9.3	MCCFC_WHEAT
subcluster_6	Traes_3AL_D337C4482.1	MCCFC_WHEAT
subcluster_6	Traes_7AL_DE59ED46C.1	MCCFC_WHEAT
subcluster_6	Traes_7AL_9BC56072C.1	MCCFC_WHEAT
subcluster_6	Traes_6AS_8FFD6CC72.1	MCCFC_WHEAT
subcluster_6	Traes_7AL_90073BBB2.1	MCCFC_WHEAT
subcluster_6	Traes_6AS_9CFE4819D.1	MCCFC_WHEAT
subcluster_6	Traes_5DL_B67E1A7E3.2	MCCFC_WHEAT
subcluster_6	Traes_5DL_50D6A231C.1	MCCFC_WHEAT
subcluster_6	Traes_5DL_C05F32EE4.3	MCCFC_WHEAT
subcluster_6	Traes_7AL_9226F1EE7.2	MCCFC_WHEAT
subcluster_6	Traes_5BL_22075E609.1	MCCFC_WHEAT
subcluster_6	Traes_5DL_DB2D3CB6C.3	MCCFC_WHEAT
subcluster_6	Traes_5DL_A83547043.1	MCCFC_WHEAT
subcluster_6	Traes_5DL_8F68FBC81.1	MCCFC_WHEAT
subcluster_6	Traes_4BS_C90B4605B.1	MCCFC_WHEAT
subcluster_6	Traes_4BS_A3CD816EA.1	MCCFC_WHEAT
subcluster_6	Traes_4DS_9C01B536B.1	MCCFC_WHEAT
subcluster_6	Traes_4BS_1482BFF9F.3	MCCFC_WHEAT
subcluster_6	Traes_4BS_4B857F79F.2	MCCFC_WHEAT
subcluster_6	Traes_4BS_06A528D27.6	MCCFC_WHEAT
subcluster_6	Traes_2AL_48CED2405.1	MCCFC_WHEAT
subcluster_6	Traes_2BS_A0851924B.1	MCCFC_WHEAT
subcluster_6	Traes_2AS_61CA61AD3.11	MCCFC_WHEAT
subcluster_6	Traes_2BS_E1E541767.1	MCCFC_WHEAT
subcluster_6	Traes_2AS_BF1414EBE.2	MCCFC_WHEAT
subcluster_6	Traes_2AS_C688EB0A6.1	MCCFC_WHEAT
subcluster_6	Traes_2BS_4758FA121.3	MCCFC_WHEAT
subcluster_6	Traes_2AS_744F6C927.1	MCCFC_WHEAT
subcluster_6	Traes_5DS_5C96A0023.3	MCCFC_WHEAT
subcluster_6	Traes_2DS_46FDC184F.3	MCCFC_WHEAT
subcluster_6	Traes_2DS_AA3E486F3.2	MCCFC_WHEAT
subcluster_6	Traes_2DS_B77283745.1	MCCFC_WHEAT
subcluster_6	Traes_6AL_DC5D45389.1	MCCFC_WHEAT
subcluster_6	Traes_6AL_9CC1C1B13.1	MCCFC_WHEAT
subcluster_6	Traes_6AL_AC8FBFEEB.2	MCCFC_WHEAT
subcluster_6	Traes_6AL_AE7EF8E87.1	MCCFC_WHEAT
subcluster_6	Traes_2AL_E7F21C460.1	MCCFC_WHEAT
subcluster_6	Traes_2AL_5820832EF.1	MCCFC_WHEAT
subcluster_6	Traes_2AL_2654C3629.1	MCCFC_WHEAT
subcluster_6	Traes_2AL_2E579CDE1.3	MCCFC_WHEAT
subcluster_6	Traes_2AL_D0EABF355.2	MCCFC_WHEAT
subcluster_6	Traes_2AL_76EBE4FD8.2	MCCFC_WHEAT
subcluster_6	Traes_2AL_2394F534B.2	MCCFC_WHEAT
subcluster_6	Traes_3DL_FE29E9C70.1	MCCFC_WHEAT
subcluster_6	Traes_7BL_09E7513CB.1	MCCFC_WHEAT
subcluster_6	Traes_5DS_29E67A946.1	MCCFC_WHEAT
subcluster_6	Traes_7BL_90719F198.10	MCCFC_WHEAT
subcluster_6	Traes_3DL_151DBA22B.4	MCCFC_WHEAT
subcluster_6	Traes_3DL_2DC4FC4C3.1	MCCFC_WHEAT
subcluster_6	Traes_4BL_96C906D61.1	MCCFC_WHEAT
subcluster_6	Traes_3DL_15DCE1ED9.6	MCCFC_WHEAT
subcluster_6	Traes_3DL_19E13300B.2	MCCFC_WHEAT
subcluster_6	Traes_3DL_03516502B.1	MCCFC_WHEAT
subcluster_6	Traes_3DL_2114C4621.1	MCCFC_WHEAT
subcluster_6	Traes_3DL_7382C0933.3	MCCFC_WHEAT
subcluster_6	Traes_4BL_282E51555.4	MCCFC_WHEAT
subcluster_6	Traes_4BL_379252EE1.3	MCCFC_WHEAT
subcluster_6	Traes_5AL_44B2F4756.2	MCCFC_WHEAT
subcluster_6	Traes_4BL_A42FA833B.1	MCCFC_WHEAT
subcluster_6	Traes_4BL_BEF6AF501.3	MCCFC_WHEAT
subcluster_6	Traes_4BL_485D4EE09.2	MCCFC_WHEAT
subcluster_6	Traes_4AL_36C39569A.1	MCCFC_WHEAT
subcluster_6	Traes_4AL_AA83843E9.1	MCCFC_WHEAT
subcluster_6	Traes_4AL_0391CAB22.1	MCCFC_WHEAT
subcluster_6	Traes_2BL_9770A37F0.1	MCCFC_WHEAT
subcluster_6	Traes_2BL_8CCB9C88D.1	MCCFC_WHEAT
subcluster_6	Traes_2BL_EDACDB387.2	MCCFC_WHEAT
subcluster_6	Traes_2BL_54B669289.1	MCCFC_WHEAT
subcluster_6	Traes_2BL_3F2E8556E.5	MCCFC_WHEAT
subcluster_6	Traes_2BL_45D3AC4D4.1	MCCFC_WHEAT
subcluster_6	Traes_3DS_EBFAC289F.1	MCCFC_WHEAT
subcluster_6	Traes_6DL_F28CD5554.1	MCCFC_WHEAT
subcluster_6	Traes_2DL_65376FE69.1	MCCFC_WHEAT
subcluster_6	Traes_2DL_FEA38CB04.1	MCCFC_WHEAT
subcluster_6	Traes_2DL_BEDDAC0D4.4	MCCFC_WHEAT
subcluster_6	Traes_2DL_C1B77E33C.1	MCCFC_WHEAT
subcluster_6	Traes_2DL_A9384D6C8.1	MCCFC_WHEAT
subcluster_6	Traes_3B_189FA2C94.1	MCCFC_WHEAT
subcluster_6	Traes_3B_2DA46E431.2	MCCFC_WHEAT
subcluster_6	Traes_3B_AA6C9BCE8.1	MCCFC_WHEAT
subcluster_6	Traes_3B_11C4E96A0.7	MCCFC_WHEAT
subcluster_6	Traes_3B_8655FEE7C.1	MCCFC_WHEAT
subcluster_6	Traes_5BL_0F39A6C26.4	MCCFC_WHEAT
subcluster_6	Traes_5BL_39897911A.3	MCCFC_WHEAT
subcluster_6	Traes_5BL_FADBBD901.2	MCCFC_WHEAT
subcluster_6	Traes_5BL_9C722323F.1	MCCFC_WHEAT
subcluster_6	Traes_5BL_FDF866849.1	MCCFC_WHEAT
subcluster_6	Traes_6DL_EDF973683.3	MCCFC_WHEAT
subcluster_6	Traes_1DL_E96A60B0C.1	MCCFC_WHEAT
subcluster_6	Traes_XX_15ACD99EB.1	MCCFC_WHEAT
subcluster_6	Traes_1DS_4908DE0FD.1	MCCFC_WHEAT
subcluster_6	Traes_6DS_B8F70E63B.2	MCCFC_WHEAT
subcluster_6	Traes_1BL_9360D8CEC.5	MCCFC_WHEAT
subcluster_6	Traes_5BS_44E811FEB.1	MCCFC_WHEAT
subcluster_6	Traes_3DS_87CD6096E.4	MCCFC_WHEAT
subcluster_6	Traes_5DS_2BB17415A.1	MCCFC_WHEAT
subcluster_6	Traes_5AL_72A7552B9.14	MCCFC_WHEAT
subcluster_6	Traes_5AL_D24A24C13.1	MCCFC_WHEAT
subcluster_6	Traes_5DS_D131C3703.2	MCCFC_WHEAT
subcluster_6	Traes_5DL_BAC674E701.1	MCCFC_WHEAT
subcluster_6	Traes_5DS_73606D85A.1	MCCFC_WHEAT
subcluster_6	Traes_5DS_DEAAAEFB7.2	MCCFC_WHEAT
subcluster_6	Traes_6BS_85E5E342C.1	MCCFC_WHEAT
subcluster_6	Traes_1AL_2F1278623.3	MCCFC_WHEAT
subcluster_6	Traes_7BS_5658CFA84.5	MCCFC_WHEAT
subcluster_6	Traes_6DL_7B037C9311.1	MCCFC_WHEAT
subcluster_6	Traes_6DL_EEB916595.1	MCCFC_WHEAT
subcluster_6	Traes_3AS_B339D8258.1	MCCFC_WHEAT
subcluster_6	Traes_3AS_8C43705EB.1	MCCFC_WHEAT
subcluster_6	Traes_1AS_5D942BC8F.1	MCCFC_WHEAT
subcluster_6	Traes_6DL_689A061F0.1	MCCFC_WHEAT
subcluster_6	Traes_7DL_A5416F6D7.1	MCCFC_WHEAT
subcluster_6	Traes_7DL_11CFCAD46.1	MCCFC_WHEAT
subcluster_6	Traes_7DL_E6D396B42.9	MCCFC_WHEAT
subcluster_6	Traes_3AS_2A38006D4.1	MCCFC_WHEAT
subcluster_6	Traes_3AS_EEB8BBB6B.1	MCCFC_WHEAT
subcluster_6	Traes_3AS_9CB9425D81.3	MCCFC_WHEAT
subcluster_6	Traes_1BL_BBB75418D.1	MCCFC_WHEAT
subcluster_6	Traes_7DS_E488AA1F2.1	MCCFC_WHEAT
subcluster_6	Traes_1BL_9F34D6307.1	MCCFC_WHEAT
subcluster_6	Traes_1AL_E12BF1698.1	MCCFC_WHEAT
subcluster_6	Traes_7DL_F086E1C59.1	MCCFC_WHEAT
subcluster_6	Traes_7DS_5E23019F5.1	MCCFC_WHEAT
subcluster_6	Traes_7DS_D0996C347.1	MCCFC_WHEAT
subcluster_6	Traes_7DS_8E2BD8C64.1	MCCFC_WHEAT
subcluster_6	Traes_7AS_732FDB7F5.1	MCCFC_WHEAT
subcluster_6	Traes_7AS_8C68491B3.11	MCCFC_WHEAT
subcluster_6	Traes_7AS_7D1CD8641.1	MCCFC_WHEAT
subcluster_6	Traes_5BL_329730191.1	MCCFC_WHEAT
subcluster_6	Traes_7AS_BD45B6DF6.1	MCCFC_WHEAT
subcluster_6	Traes_3AL_81435CD25.7	MCCFC_WHEAT
subcluster_6	Traes_3AL_DDBCC6696.2	MCCFC_WHEAT
subcluster_6	Traes_6BL_94F029B3E.1	MCCFC_WHEAT
subcluster_6	Traes_6BL_45A6FF461.1	MCCFC_WHEAT
subcluster_6	Traes_6BL_503A71C96.1	MCCFC_WHEAT
subcluster_6	Traes_6AS_4C413AC53.1	MCCFC_WHEAT
subcluster_6	Traes_6BL_13E1DD1D5.1	MCCFC_WHEAT
subcluster_6	Traes_5DL_3C2379192.1	MCCFC_WHEAT
subcluster_6	Traes_5DL_63AB65800.1	MCCFC_WHEAT
subcluster_6	Traes_5DL_577F9BE44.1	MCCFC_WHEAT
subcluster_6	Traes_7AL_0CA63EFC2.1	MCCFC_WHEAT
subcluster_6	Traes_5DL_20B2D5C96.1	MCCFC_WHEAT
subcluster_6	Traes_5DL_D93D4EE55.1	MCCFC_WHEAT
subcluster_6	Traes_5DL_97B48EEBC.1	MCCFC_WHEAT
subcluster_6	Traes_4BS_1DCF82CB7.11	MCCFC_WHEAT
subcluster_6	Traes_4BS_F094E8394.1	MCCFC_WHEAT
subcluster_6	Traes_4BS_36FB68446.1	MCCFC_WHEAT
subcluster_6	Traes_2BL_26A883081.1	MCCFC_WHEAT
subcluster_6	Traes_7DS_5A68A26E9.1	MCCFC_WHEAT
subcluster_6	Traes_2BS_229EBC317.1	MCCFC_WHEAT
subcluster_6	Traes_2AS_4C9807337.1	MCCFC_WHEAT
subcluster_6	Traes_2AS_48F5EBFF7.1	MCCFC_WHEAT
subcluster_6	Traes_2BS_4AC449580.2	MCCFC_WHEAT
subcluster_6	Traes_2AS_0F69D7AF1.1	MCCFC_WHEAT
subcluster_6	Traes_2AS_34272605C.1	MCCFC_WHEAT
subcluster_6	Traes_2DS_4229B6DD7.1	MCCFC_WHEAT
subcluster_6	Traes_2DS_B0068A919.6	MCCFC_WHEAT
subcluster_6	Traes_2AL_C8CD2A376.1	MCCFC_WHEAT
subcluster_6	Traes_2AL_538DC10D0.1	MCCFC_WHEAT
subcluster_6	Traes_2AL_E1B2BB4DC.1	MCCFC_WHEAT
subcluster_6	Traes_2AL_8CBEE2F6B.1	MCCFC_WHEAT
subcluster_6	Traes_2DL_BCE40F3F4.1	MCCFC_WHEAT
subcluster_6	Traes_7BL_C42723CB2.1	MCCFC_WHEAT
subcluster_6	Traes_4BL_035616BA0.1	MCCFC_WHEAT
subcluster_6	Traes_3DL_7EEFEE0B9.2	MCCFC_WHEAT
subcluster_6	Traes_4BL_47A020E26.3	MCCFC_WHEAT
subcluster_6	Traes_4BL_6199EF553.1	MCCFC_WHEAT
subcluster_6	Traes_4BL_F8E57B81A.1	MCCFC_WHEAT
subcluster_6	Traes_4BL_00AAC9279.1	MCCFC_WHEAT
subcluster_6	Traes_4BL_7441A85D3.1	MCCFC_WHEAT
subcluster_6	Traes_4AL_C9F401064.1	MCCFC_WHEAT
subcluster_6	Traes_4AL_FE0C5AEF4.2	MCCFC_WHEAT
subcluster_6	Traes_4AL_B06CE341F.1	MCCFC_WHEAT
subcluster_6	Traes_2BL_EBE7AD4D4.1	MCCFC_WHEAT
subcluster_6	Traes_2BL_196D874A7.7	MCCFC_WHEAT
subcluster_6	Traes_2BL_551524B9B.1	MCCFC_WHEAT
subcluster_6	Traes_2BL_F3D782EF8.2	MCCFC_WHEAT
subcluster_6	Traes_3B_6BDC33F3B.1	MCCFC_WHEAT
subcluster_6	Traes_5AL_14339BC71.3	MCCFC_WHEAT
subcluster_6	Traes_2DL_217C5814F.2	MCCFC_WHEAT
subcluster_6	Traes_2DL_28A93AB4F.2	MCCFC_WHEAT
subcluster_6	Traes_3B_F3805FEF6.1	MCCFC_WHEAT
subcluster_6	Traes_3B_6788D03A1.1	MCCFC_WHEAT
subcluster_6	Traes_3B_4CFC6137C.1	MCCFC_WHEAT
subcluster_6	Traes_3B_AEE2B3054.1	MCCFC_WHEAT
subcluster_6	Traes_3B_78959CB66.1	MCCFC_WHEAT
subcluster_6	Traes_3B_0088F922C.11	MCCFC_WHEAT
subcluster_6	Traes_3B_58717295D.1	MCCFC_WHEAT
subcluster_6	Traes_3B_78CFFB195.1	MCCFC_WHEAT
subcluster_6	Traes_3B_6ACAF6BA4.1	MCCFC_WHEAT
subcluster_6	Traes_5BL_44EFC1BBD.1	MCCFC_WHEAT
subcluster_6	Traes_5BL_2F0E6C496.1	MCCFC_WHEAT
subcluster_6	Traes_5BL_9C48DD2AC.3	MCCFC_WHEAT
subcluster_6	Traes_5BL_67E73FC97.1	MCCFC_WHEAT
subcluster_6	Traes_7DS_02432FAF3.1	MCCFC_WHEAT
subcluster_6	Traes_1DL_292F58EE5.1	MCCFC_WHEAT
subcluster_6	Traes_6DS_CA5139A4F.3	MCCFC_WHEAT
subcluster_6	Traes_5AS_7158B51F3.2	MCCFC_WHEAT
subcluster_6	Traes_5AL_AC73FACF3.2	MCCFC_WHEAT
subcluster_6	Traes_1DS_5B9DD8319.2	MCCFC_WHEAT
subcluster_6	Traes_1DS_4E346A450.1	MCCFC_WHEAT
subcluster_6	Traes_1DS_0176B897D.1	MCCFC_WHEAT
subcluster_6	Traes_3AL_3F6FFB04B.1	MCCFC_WHEAT
subcluster_6	Traes_6DS_F10588D28.2	MCCFC_WHEAT
subcluster_6	Traes_6DS_BE3605A23.1	MCCFC_WHEAT
subcluster_6	Traes_5BS_87F876396.1	MCCFC_WHEAT
subcluster_6	Traes_1DL_653FEEC33.1	MCCFC_WHEAT
subcluster_6	Traes_4DS_49A15F9E1.2	MCCFC_WHEAT
subcluster_6	Traes_4DS_A08EEEE17.3	MCCFC_WHEAT
subcluster_6	Traes_4DS_5A9528945.1	MCCFC_WHEAT
subcluster_6	Traes_4BS_9164693DB.2	MCCFC_WHEAT
subcluster_6	Traes_7DL_3F2853019.1	MCCFC_WHEAT
subcluster_6	Traes_3DS_E159D4203.2	MCCFC_WHEAT
subcluster_6	Traes_3DS_652B75B8A.1	MCCFC_WHEAT
subcluster_6	Traes_5AL_F2F0B2DA1.1	MCCFC_WHEAT
subcluster_6	Traes_5DS_66E5D2F6D.1	MCCFC_WHEAT
subcluster_6	Traes_5AL_E2A2D609E.1	MCCFC_WHEAT
subcluster_6	Traes_5DS_14D1D3680.2	MCCFC_WHEAT
subcluster_6	Traes_5AL_F7270AC94.1	MCCFC_WHEAT
subcluster_6	Traes_5DS_643ED07F6.1	MCCFC_WHEAT
subcluster_6	Traes_6BS_0BDACE205.1	MCCFC_WHEAT
subcluster_6	Traes_6BS_5750B6593.1	MCCFC_WHEAT
subcluster_6	Traes_7BS_0C6E2D8CE.1	MCCFC_WHEAT
subcluster_6	Traes_7BS_09B890DD6.6	MCCFC_WHEAT
subcluster_6	Traes_7BS_07E36944E.1	MCCFC_WHEAT
subcluster_6	Traes_6DL_94FAA0C1E.1	MCCFC_WHEAT
subcluster_6	Traes_4BL_C8252F349.1	MCCFC_WHEAT
subcluster_6	Traes_6DL_2E2C867E9.6	MCCFC_WHEAT
subcluster_6	Traes_6BL_63FBD69E1.3	MCCFC_WHEAT
subcluster_6	Traes_6DL_52B87D89E.1	MCCFC_WHEAT
subcluster_6	Traes_3AS_ADDF32214.2	MCCFC_WHEAT
subcluster_6	Traes_6DL_53C8D0FAA.1	MCCFC_WHEAT
subcluster_6	Traes_1BS_F5E892762.1	MCCFC_WHEAT
subcluster_6	Traes_6AS_5BAD56BB6.1	MCCFC_WHEAT
subcluster_6	Traes_1BS_15C828137.2	MCCFC_WHEAT
subcluster_6	Traes_3DL_EF8176845.1	MCCFC_WHEAT
subcluster_6	Traes_1BL_D1954B55C.3	MCCFC_WHEAT
subcluster_6	Traes_1AL_37E52E57D.1	MCCFC_WHEAT
subcluster_6	Traes_1AL_C544E6828.1	MCCFC_WHEAT
subcluster_6	Traes_7DS_79E9F82AA.1	MCCFC_WHEAT
subcluster_6	Traes_1AL_72D386699.3	MCCFC_WHEAT
[truncated: 7,073 more rows]

## Sheet: Table S12
Table S12. GO term enrichment for clusters generated using wheat genes expressed in the leaves inoculated with the Pgt RKQQC race.
clsuter	GO level	GO term	description	# of genes associated with this GO term in cluster	# of genes in cluster	# of genes associated with this GO term in genome	# of genes in genome	p-value	corrected p-value	Fold change
subcluster_4	5	GO:0019682	glyceraldehyde-3-phosphate metabolic process	80	1786	263	99386	1.37249e-73	1.17485e-70	16.93
subcluster_4	5	GO:0009657	plastid organization	69	1786	217	99386	3.87143e-65	1.65697e-62	17.69
subcluster_4	6	GO:0019288	isopentenyl diphosphate biosynthetic process, methylerythritol 4-phosphate pathway	53	1786	135	99386	4.63225e-56	1.32174e-53	21.85
subcluster_4	6	GO:0046490	isopentenyl diphosphate metabolic process	53	1786	140	99386	4.79472e-55	8.20856e-53	21.07
subcluster_4	6	GO:0009240	isopentenyl diphosphate biosynthetic process	53	1786	140	99386	4.79472e-55	8.20856e-53	21.07
subcluster_4	5	GO:0046148	pigment biosynthetic process	54	1786	157	99386	2.17978e-53	3.10982e-51	19.14
subcluster_4	6	GO:0009658	chloroplast organization	56	1786	175	99386	2.78045e-53	3.40009e-51	17.81
subcluster_9	5	GO:0009765	photosynthesis, light harvesting	24	77	135	99386	9.17428e-51	3.76145e-49	229.46
subcluster_4	5	GO:0009668	plastid membrane organization	49	1786	132	99386	1.71796e-50	1.63397e-48	20.66
subcluster_4	6	GO:0010027	thylakoid membrane organization	49	1786	132	99386	1.71796e-50	1.63397e-48	20.66
subcluster_4	6	GO:0006098	pentose-phosphate shunt	51	1786	166	99386	1.28662e-47	1.10135e-45	17.1
subcluster_4	5	GO:0031976	plastid thylakoid	47	1786	134	99386	4.10559e-47	2.70338e-45	19.52
subcluster_4	6	GO:0051156	glucose 6-phosphate metabolic process	51	1786	169	99386	3.61673e-47	2.70338e-45	16.79
subcluster_4	6	GO:0009534	chloroplast thylakoid	47	1786	134	99386	4.10559e-47	2.70338e-45	19.52
subcluster_4	4	GO:0042440	pigment metabolic process	55	1786	210	99386	5.25308e-47	3.21188e-45	14.57
subcluster_4	8	GO:0006739	NADP metabolic process	51	1786	183	99386	3.37431e-45	1.9256e-43	15.51
subcluster_9	7	GO:0018298	protein-chromophore linkage	24	77	242	99386	2.84804e-44	5.83848e-43	128.01
subcluster_9	5	GO:0016168	chlorophyll binding	24	77	246	99386	4.29675e-44	5.87222e-43	125.92
subcluster_3	6	GO:0016984	ribulose-bisphosphate carboxylase activity	18	51	84	99386	1.86175e-43	8.37787e-42	417.59
subcluster_4	4	GO:0044802	single-organism membrane organization	55	1786	252	99386	2.35121e-42	1.2579e-40	12.15
subcluster_3	4	GO:0015977	carbon fixation	18	51	109	99386	3.23996e-41	7.28992e-40	321.81
subcluster_3	6	GO:0009853	photorespiration	18	51	119	99386	1.7886e-40	2.68289e-39	294.77
subcluster_3	5	GO:0043094	cellular metabolic compound salvage	18	51	185	99386	8.12119e-37	9.13633e-36	189.61
subcluster_4	6	GO:0016117	carotenoid biosynthetic process	32	1786	69	99386	2.6522e-37	1.26127e-35	25.81
subcluster_4	8	GO:0016109	tetraterpenoid biosynthetic process	32	1786	69	99386	2.6522e-37	1.26127e-35	25.81
subcluster_4	8	GO:0016116	carotenoid metabolic process	33	1786	76	99386	3.21025e-37	1.37399e-35	24.16
subcluster_4	8	GO:0016108	tetraterpenoid metabolic process	33	1786	76	99386	3.21025e-37	1.37399e-35	24.16
subcluster_4	5	GO:0051667	establishment of plastid localization	33	1786	80	99386	2.65657e-36	9.47509e-35	22.95
subcluster_4	5	GO:0051644	plastid localization	33	1786	80	99386	2.65657e-36	9.47509e-35	22.95
subcluster_4	6	GO:0019750	chloroplast localization	33	1786	80	99386	2.65657e-36	9.47509e-35	22.95
subcluster_4	7	GO:0009902	chloroplast relocation	33	1786	80	99386	2.65657e-36	9.47509e-35	22.95
subcluster_4	4	GO:0031984	organelle subcompartment	47	1786	223	99386	1.1763e-35	4.02766e-34	11.73
subcluster_4	4	GO:0051656	establishment of organelle localization	33	1786	86	99386	4.90501e-35	1.61488e-33	21.35
subcluster_4	7	GO:0019252	starch biosynthetic process	35	1786	103	99386	6.96904e-35	2.20945e-33	18.91
subcluster_3	5	GO:0016831	carboxy-lyase activity	18	51	268	99386	8.1873e-34	7.36857e-33	130.89
subcluster_4	6	GO:0006779	porphyrin-containing compound biosynthetic process	37	1786	125	99386	2.92048e-34	8.92832e-33	16.47
subcluster_29	5	GO:0009765	photosynthesis, light harvesting	13	20	135	99386	2.27169e-33	3.40753e-32	478.53
subcluster_4	8	GO:0016072	rRNA metabolic process	48	1786	268	99386	6.37786e-33	1.88257e-31	9.97
subcluster_4	4	GO:0015995	chlorophyll biosynthetic process	29	1786	67	99386	7.8894e-33	2.22035e-31	24.09
subcluster_4	4	GO:0051640	organelle localization	33	1786	98	99386	8.04099e-33	2.22035e-31	18.74
subcluster_4	6	GO:0006720	isoprenoid metabolic process	44	1786	216	99386	8.46648e-33	2.26478e-31	11.34
subcluster_4	6	GO:0008299	isoprenoid biosynthetic process	43	1786	208	99386	2.26927e-32	5.88635e-31	11.5
subcluster_4	8	GO:0005982	starch metabolic process	35	1786	121	99386	4.27249e-32	1.07566e-30	16.1
subcluster_4	6	GO:0033014	tetrapyrrole biosynthetic process	37	1786	146	99386	1.62873e-31	3.98342e-30	14.1
subcluster_4	6	GO:0006778	porphyrin-containing compound metabolic process	40	1786	183	99386	3.20727e-31	7.62617e-30	12.16
subcluster_4	8	GO:0006364	rRNA processing	45	1786	250	99386	4.72341e-31	1.09277e-29	10.02
subcluster_4	6	GO:0006721	terpenoid metabolic process	35	1786	135	99386	2.89458e-30	6.52042e-29	14.43
subcluster_4	6	GO:0016114	terpenoid biosynthetic process	34	1786	127	99386	5.86003e-30	1.2862e-28	14.9
subcluster_4	5	GO:0033013	tetrapyrrole metabolic process	40	1786	203	99386	2.34245e-29	5.01284e-28	10.96
subcluster_4	6	GO:0015994	chlorophyll metabolic process	32	1786	114	99386	5.24962e-29	1.09602e-27	15.62
subcluster_4	6	GO:0000023	maltose metabolic process	27	1786	75	99386	4.93929e-28	1.00667e-26	20.03
subcluster_29	5	GO:0016168	chlorophyll binding	12	20	246	99386	4.98812e-27	2.49406e-26	242.4
subcluster_29	7	GO:0018298	protein-chromophore linkage	12	20	242	99386	4.07982e-27	2.49406e-26	246.41
subcluster_4	8	GO:0016556	mRNA modification	26	1786	75	99386	1.51138e-26	3.0087e-25	19.29
subcluster_9	5	GO:0009522	photosystem I	14	77	157	99386	2.56252e-25	2.62658e-24	115.1
subcluster_4	8	GO:0010207	photosystem II assembly	28	1786	104	99386	5.26717e-25	1.0247e-23	14.98
subcluster_4	7	GO:0042793	transcription from plastid promoter	22	1786	54	99386	1.58233e-24	3.00994e-23	22.67
subcluster_4	4	GO:0044093	positive regulation of molecular function	25	1786	98	99386	7.59859e-22	1.38391e-20	14.2
subcluster_4	5	GO:0043085	positive regulation of catalytic activity	25	1786	98	99386	7.59859e-22	1.38391e-20	14.2
subcluster_4	7	GO:0010557	positive regulation of macromolecule biosynthetic process	32	1786	209	99386	2.74108e-20	4.88826e-19	8.52
subcluster_4	7	GO:0010628	positive regulation of gene expression	32	1786	210	99386	3.17858e-20	5.55278e-19	8.48
subcluster_4	7	GO:0031328	positive regulation of cellular biosynthetic process	32	1786	214	99386	5.69921e-20	9.75705e-19	8.32
subcluster_4	6	GO:0051173	positive regulation of nitrogen compound metabolic process	32	1786	221	99386	1.5348e-19	2.57605e-18	8.06
subcluster_4	8	GO:0045893	positive regulation of transcription, DNA-templated	29	1786	178	99386	2.73727e-19	4.33907e-18	9.07
subcluster_4	8	GO:1902680	positive regulation of RNA biosynthetic process	29	1786	178	99386	2.73727e-19	4.33907e-18	9.07
subcluster_4	9	GO:1903508	positive regulation of nucleic acid-templated transcription	29	1786	178	99386	2.73727e-19	4.33907e-18	9.07
subcluster_4	7	GO:0051254	positive regulation of RNA metabolic process	29	1786	179	99386	3.21073e-19	4.99706e-18	9.02
subcluster_4	6	GO:0009891	positive regulation of biosynthetic process	32	1786	229	99386	4.54925e-19	6.95385e-18	7.78
subcluster_4	7	GO:0045935	positive regulation of nucleobase-containing compound metabolic process	29	1786	186	99386	9.52502e-19	1.43042e-17	8.68
subcluster_4	6	GO:0031325	positive regulation of cellular metabolic process	33	1786	252	99386	9.716e-19	1.43395e-17	7.29
subcluster_4	6	GO:0010604	positive regulation of macromolecule metabolic process	32	1786	239	99386	1.66097e-18	2.40981e-17	7.45
subcluster_4	7	GO:0009773	photosynthetic electron transport in photosystem I	18	1786	55	99386	2.69764e-18	3.84864e-17	18.21
subcluster_4	3	GO:0009654	photosystem II oxygen evolving complex	21	1786	86	99386	3.73807e-18	5.24556e-17	13.59
subcluster_4	5	GO:0009893	positive regulation of metabolic process	33	1786	269	99386	7.22049e-18	9.96894e-17	6.83
subcluster_4	4	GO:0050790	regulation of catalytic activity	29	1786	201	99386	8.35878e-18	1.13573e-16	8.03
subcluster_4	6	GO:0009069	serine family amino acid metabolic process	26	1786	163	99386	3.26741e-17	4.37016e-16	8.88
subcluster_4	4	GO:0005984	disaccharide metabolic process	27	1786	180	99386	4.06863e-17	5.35807e-16	8.35
subcluster_4	3	GO:0065009	regulation of molecular function	29	1786	215	99386	5.35191e-17	6.94127e-16	7.51
subcluster_4	4	GO:0010103	stomatal complex morphogenesis	16	1786	47	99386	9.85701e-17	1.25934e-15	18.94
subcluster_4	4	GO:0090626	plant epidermis morphogenesis	16	1786	48	99386	1.4538e-16	1.83008e-15	18.55
subcluster_4	6	GO:0032544	plastid translation	10	1786	13	99386	9.32877e-16	1.15731e-14	42.81
subcluster_4	6	GO:0009311	oligosaccharide metabolic process	27	1786	205	99386	1.15309e-15	1.41007e-14	7.33
subcluster_4	4	GO:0010598	NAD(P)H dehydrogenase complex (plastoquinone)	9	1786	11	99386	1.02016e-14	1.22994e-13	45.53
subcluster_4	6	GO:0033559	unsaturated fatty acid metabolic process	13	1786	34	99386	1.27602e-14	1.49626e-13	21.28
subcluster_4	8	GO:0006636	unsaturated fatty acid biosynthetic process	13	1786	34	99386	1.27602e-14	1.49626e-13	21.28
subcluster_4	5	GO:0031977	thylakoid lumen	14	1786	45	99386	3.45668e-14	3.99853e-13	17.31
subcluster_4	4	GO:1905392	plant organ morphogenesis	18	1786	96	99386	1.27763e-13	1.4582e-12	10.43
subcluster_4	4	GO:0090698	post-embryonic plant morphogenesis	16	1786	76	99386	4.35435e-13	4.90437e-12	11.72
subcluster_4	7	GO:0006544	glycine metabolic process	14	1786	54	99386	5.7823e-13	6.42812e-12	14.43
subcluster_4	5	GO:1901617	organic hydroxy compound biosynthetic process	23	1786	187	99386	6.34018e-13	6.95795e-12	6.84
subcluster_4	3	GO:0019898	extrinsic component of membrane	16	1786	79	99386	8.24362e-13	8.72354e-12	11.27
subcluster_4	6	GO:0072596	establishment of protein localization to chloroplast	13	1786	45	99386	8.35666e-13	8.72354e-12	16.08
subcluster_4	7	GO:0072598	protein localization to chloroplast	13	1786	45	99386	8.35666e-13	8.72354e-12	16.08
subcluster_4	8	GO:0045036	protein targeting to chloroplast	13	1786	45	99386	8.35666e-13	8.72354e-12	16.08
subcluster_4	5	GO:0000229	cytoplasmic chromosome	9	1786	15	99386	8.70041e-13	8.86614e-12	33.39
subcluster_4	5	GO:0009508	plastid chromosome	9	1786	15	99386	8.70041e-13	8.86614e-12	33.39
subcluster_4	5	GO:0009965	leaf morphogenesis	16	1786	83	99386	1.84759e-12	1.86063e-11	10.73
subcluster_4	7	GO:0009071	serine family amino acid catabolic process	12	1786	39	99386	2.7324e-12	2.68843e-11	17.12
subcluster_4	8	GO:0006546	glycine catabolic process	12	1786	39	99386	2.7324e-12	2.68843e-11	17.12
subcluster_4	5	GO:0009072	aromatic amino acid family metabolic process	25	1786	242	99386	3.33067e-12	3.23983e-11	5.75
subcluster_4	7	GO:0010218	response to far red light	12	1786	41	99386	5.33872e-12	5.13477e-11	16.29
subcluster_4	7	GO:0010114	response to red light	11	1786	33	99386	8.24464e-12	7.84157e-11	18.55
subcluster_9	6	GO:0008883	glutamyl-tRNA reductase activity	4	77	9	99386	4.18232e-11	3.4295e-10	573.66
subcluster_9	6	GO:0046501	protoporphyrinogen IX metabolic process	4	77	10	99386	6.96643e-11	4.08034e-10	516.29
subcluster_9	8	GO:0006782	protoporphyrinogen IX biosynthetic process	4	77	10	99386	6.96643e-11	4.08034e-10	516.29
subcluster_4	2	GO:0009295	nucleoid	9	1786	21	99386	4.63618e-11	4.36107e-10	23.85
subcluster_29	5	GO:0009522	photosystem I	5	20	157	99386	1.40321e-10	5.26204e-10	158.26
subcluster_4	3	GO:1990204	oxidoreductase complex	21	1786	194	99386	7.27193e-11	6.76606e-10	6.02
subcluster_4	5	GO:0016226	iron-sulfur cluster assembly	15	1786	94	99386	1.53011e-10	1.39338e-09	8.88
subcluster_4	5	GO:0031163	metallo-sulfur cluster assembly	15	1786	94	99386	1.53011e-10	1.39338e-09	8.88
subcluster_4	4	GO:0016143	S-glycoside metabolic process	12	1786	54	99386	1.86934e-10	1.64964e-09	12.37
subcluster_4	6	GO:0019757	glycosinolate metabolic process	12	1786	54	99386	1.86934e-10	1.64964e-09	12.37
subcluster_4	7	GO:0019760	glucosinolate metabolic process	12	1786	54	99386	1.86934e-10	1.64964e-09	12.37
subcluster_29	4	GO:0051002	ligase activity, forming nitrogen-metal bonds	3	20	10	99386	8.35381e-10	1.7901e-09	1490.79
subcluster_29	5	GO:0051003	ligase activity, forming nitrogen-metal bonds, forming coordination complexes	3	20	10	99386	8.35381e-10	1.7901e-09	1490.79
subcluster_29	6	GO:0016851	magnesium chelatase activity	3	20	10	99386	8.35381e-10	1.7901e-09	1490.79
subcluster_4	7	GO:0019344	cysteine biosynthetic process	15	1786	102	99386	5.02172e-10	4.38632e-09	8.18
subcluster_4	6	GO:0006534	cysteine metabolic process	15	1786	103	99386	5.78003e-10	4.99768e-09	8.1
subcluster_4	6	GO:0009637	response to blue light	12	1786	66	99386	2.19992e-09	1.88313e-08	10.12
subcluster_4	5	GO:0000096	sulfur amino acid metabolic process	19	1786	191	99386	2.39628e-09	2.03091e-08	5.54
subcluster_4	5	GO:0006766	vitamin metabolic process	15	1786	114	99386	2.4541e-09	2.05952e-08	7.32
subcluster_4	7	GO:0009070	serine family amino acid biosynthetic process	15	1786	115	99386	2.77536e-09	2.30651e-08	7.26
subcluster_4	4	GO:0000996	core DNA-dependent RNA polymerase binding promoter specificity activity	8	1786	23	99386	4.12989e-09	3.36684e-08	19.36
subcluster_4	5	GO:0016987	sigma factor activity	8	1786	23	99386	4.12989e-09	3.36684e-08	19.36
subcluster_4	6	GO:0009073	aromatic amino acid family biosynthetic process	14	1786	103	99386	5.40732e-09	4.36667e-08	7.56
subcluster_4	6	GO:0016144	S-glycoside biosynthetic process	10	1786	46	99386	7.75473e-09	6.05011e-08	12.1
subcluster_4	7	GO:0019758	glycosinolate biosynthetic process	10	1786	46	99386	7.75473e-09	6.05011e-08	12.1
subcluster_4	8	GO:0035304	regulation of protein dephosphorylation	11	1786	59	99386	7.77467e-09	6.05011e-08	10.37
subcluster_4	8	GO:0019761	glucosinolate biosynthetic process	10	1786	46	99386	7.75473e-09	6.05011e-08	12.1
subcluster_4	5	GO:0003755	peptidyl-prolyl cis-trans isomerase activity	16	1786	144	99386	8.81325e-09	6.79652e-08	6.18
subcluster_4	8	GO:0035303	regulation of dephosphorylation	11	1786	60	99386	9.36498e-09	7.15752e-08	10.2
subcluster_8	5	GO:0009522	photosystem I	4	26	157	99386	8.71914e-08	8.71914e-08	97.39
subcluster_4	4	GO:0016859	cis-trans isomerase activity	16	1786	148	99386	1.3089e-08	9.91521e-08	6.02
subcluster_4	4	GO:0070887	cellular response to chemical stimulus	9	1786	38	99386	1.95317e-08	1.46659e-07	13.18
subcluster_4	6	GO:0006003	fructose 2,6-bisphosphate metabolic process	6	1786	12	99386	2.81282e-08	2.09371e-07	27.82
subcluster_4	5	GO:0009522	photosystem I	16	1786	157	99386	3.04243e-08	2.2451e-07	5.67
subcluster_3	5	GO:0016620	oxidoreductase activity, acting on the aldehyde or oxo group of donors, NAD or NADP as acceptor	5	51	175	99386	3.51554e-08	2.63666e-07	55.68
subcluster_9	6	GO:0006779	porphyrin-containing compound biosynthetic process	5	77	125	99386	5.33435e-08	2.73385e-07	51.63
subcluster_4	3	GO:0000990	transcription factor activity, core RNA polymerase binding	8	1786	31	99386	5.84761e-08	4.27825e-07	14.36
subcluster_4	4	GO:0019748	secondary metabolic process	17	1786	187	99386	6.20684e-08	4.50259e-07	5.06
subcluster_3	4	GO:0016903	oxidoreductase activity, acting on the aldehyde or oxo group of donors	5	51	206	99386	7.9203e-08	5.09162e-07	47.3
subcluster_9	6	GO:0033014	tetrapyrrole biosynthetic process	5	77	146	99386	1.15853e-07	5.27773e-07	44.2
subcluster_4	6	GO:0009639	response to red or far red light	14	1786	127	99386	8.16025e-08	5.8699e-07	6.13
subcluster_4	6	GO:1901606	alpha-amino acid catabolic process	15	1786	149	99386	9.58492e-08	6.83724e-07	5.6
subcluster_4	6	GO:0051174	regulation of phosphorus metabolic process	15	1786	153	99386	1.36055e-07	9.54614e-07	5.46
subcluster_4	7	GO:0019220	regulation of phosphate metabolic process	15	1786	153	99386	1.36055e-07	9.54614e-07	5.46
subcluster_4	4	GO:0031072	heat shock protein binding	11	1786	78	99386	1.58236e-07	1.10122e-06	7.85
subcluster_27	5	GO:0015036	disulfide oxidoreductase activity	7	161	203	99386	4.994e-08	1.2485e-06	21.29
subcluster_27	6	GO:0015035	protein disulfide oxidoreductase activity	7	161	192	99386	3.41129e-08	1.2485e-06	22.51
subcluster_4	6	GO:0046165	alcohol biosynthetic process	10	1786	63	99386	1.84348e-07	1.27259e-06	8.83
subcluster_9	6	GO:0006778	porphyrin-containing compound metabolic process	5	77	183	99386	3.55495e-07	1.45753e-06	35.27
subcluster_4	9	GO:0010190	cytochrome b6f complex assembly	5	1786	9	99386	2.21126e-07	1.51427e-06	30.92
subcluster_4	5	GO:0009063	cellular amino acid catabolic process	15	1786	159	99386	2.25322e-07	1.53076e-06	5.25
subcluster_9	7	GO:0047216	inositol 3-alpha-galactosyltransferase activity	3	77	19	99386	4.29384e-07	1.60043e-06	203.8
subcluster_9	5	GO:0033013	tetrapyrrole metabolic process	5	77	203	99386	5.93194e-07	1.87084e-06	31.79
subcluster_9	6	GO:0035250	UDP-galactosyltransferase activity	3	77	21	99386	5.88693e-07	1.87084e-06	184.39
subcluster_4	5	GO:0009106	lipoate metabolic process	8	1786	38	99386	3.24213e-07	2.18525e-06	11.72
subcluster_4	8	GO:0006655	phosphatidylglycerol biosynthetic process	8	1786	39	99386	4.01434e-07	2.66378e-06	11.41
subcluster_4	8	GO:0046471	phosphatidylglycerol metabolic process	8	1786	39	99386	4.01434e-07	2.66378e-06	11.41
subcluster_4	4	GO:2001057	reactive nitrogen species metabolic process	5	1786	10	99386	4.35658e-07	2.82518e-06	27.82
subcluster_4	5	GO:0042128	nitrate assimilation	5	1786	10	99386	4.35658e-07	2.82518e-06	27.82
subcluster_4	6	GO:0042126	nitrate metabolic process	5	1786	10	99386	4.35658e-07	2.82518e-06	27.82
subcluster_4	6	GO:0000097	sulfur amino acid biosynthetic process	15	1786	169	99386	4.96309e-07	3.17045e-06	4.94
subcluster_4	7	GO:0010155	regulation of proton transport	8	1786	40	99386	4.93862e-07	3.17045e-06	11.13
subcluster_4	7	GO:0031399	regulation of protein modification process	14	1786	147	99386	5.03318e-07	3.19141e-06	5.3
subcluster_4	6	GO:0032268	regulation of cellular protein metabolic process	18	1786	244	99386	5.92711e-07	3.73059e-06	4.11
subcluster_4	5	GO:0030154	cell differentiation	15	1786	175	99386	7.75163e-07	4.82708e-06	4.77
subcluster_4	5	GO:0009743	response to carbohydrate	11	1786	91	99386	7.78198e-07	4.82708e-06	6.73
subcluster_27	4	GO:0016667	oxidoreductase activity, acting on a sulfur group of donors	7	161	267	99386	3.19839e-07	5.33065e-06	16.18
subcluster_14	5	GO:0016639	oxidoreductase activity, acting on the CH-NH2 group of donors, NAD or NADP as acceptor	5	1249	8	99386	1.68764e-08	7.74625e-06	49.73
subcluster_4	4	GO:0071941	nitrogen cycle metabolic process	5	1786	12	99386	1.32872e-06	8.1826e-06	23.19
subcluster_3	6	GO:0008974	phosphoribulokinase activity	2	51	4	99386	1.54796e-06	8.70728e-06	974.37
subcluster_4	4	GO:0009538	photosystem I reaction center	6	1786	21	99386	1.43782e-06	8.79124e-06	15.9
subcluster_4	5	GO:0045430	chalcone isomerase activity	4	1786	6	99386	1.51473e-06	9.19583e-06	37.1
subcluster_9	6	GO:0009639	response to red or far red light	4	77	127	99386	3.20073e-06	9.37357e-06	40.65
subcluster_4	6	GO:0043269	regulation of ion transport	9	1786	62	99386	1.65105e-06	9.95283e-06	8.08
subcluster_4	5	GO:0009813	flavonoid biosynthetic process	6	1786	22	99386	1.9468e-06	1.16535e-05	15.18
subcluster_9	6	GO:0010287	plastoglobule	3	77	40	99386	4.32702e-06	1.18272e-05	96.8
subcluster_9	7	GO:0010218	response to far red light	3	77	41	99386	4.66602e-06	1.19567e-05	94.44
subcluster_4	6	GO:0051246	regulation of protein metabolic process	18	1786	266	99386	2.04537e-06	1.21586e-05	3.77
subcluster_4	5	GO:0051049	regulation of transport	9	1786	64	99386	2.1705e-06	1.28135e-05	7.83
subcluster_4	7	GO:0009744	response to sucrose	9	1786	65	99386	2.47916e-06	1.45354e-05	7.71
subcluster_4	6	GO:2000377	regulation of reactive oxygen species metabolic process	8	1786	49	99386	2.50962e-06	1.46139e-05	9.09
subcluster_4	4	GO:0009812	flavonoid metabolic process	6	1786	23	99386	2.59367e-06	1.49006e-05	14.52
subcluster_4	8	GO:0009695	jasmonic acid biosynthetic process	7	1786	35	99386	2.58945e-06	1.49006e-05	11.13
subcluster_4	6	GO:0034285	response to disaccharide	9	1786	66	99386	2.82485e-06	1.61205e-05	7.59
subcluster_3	7	GO:0009773	photosynthetic electron transport in photosystem I	3	51	55	99386	3.277e-06	1.6385e-05	106.3
subcluster_4	6	GO:0004332	fructose-bisphosphate aldolase activity	7	1786	36	99386	3.16449e-06	1.79391e-05	10.82
subcluster_9	8	GO:0006012	galactose metabolic process	3	77	48	99386	7.54117e-06	1.81875e-05	80.67
subcluster_4	6	GO:0071462	cellular response to water stimulus	5	1786	14	99386	3.25945e-06	1.82359e-05	19.87
subcluster_4	7	GO:0042631	cellular response to water deprivation	5	1786	14	99386	3.25945e-06	1.82359e-05	19.87
subcluster_4	5	GO:1901701	cellular response to oxygen-containing compound	6	1786	24	99386	3.40543e-06	1.89289e-05	13.91
subcluster_4	4	GO:0042644	chloroplast nucleoid	4	1786	7	99386	3.48374e-06	1.89941e-05	31.8
subcluster_4	7	GO:0003873	6-phosphofructo-2-kinase activity	4	1786	7	99386	3.48374e-06	1.89941e-05	31.8
subcluster_4	8	GO:0006000	fructose metabolic process	4	1786	7	99386	3.48374e-06	1.89941e-05	31.8
subcluster_3	4	GO:0005960	glycine cleavage complex	2	51	7	99386	5.41252e-06	2.21421e-05	556.78
subcluster_3	9	GO:0019464	glycine decarboxylation via glycine cleavage system	2	51	7	99386	5.41252e-06	2.21421e-05	556.78
subcluster_4	6	GO:0030091	protein repair	6	1786	25	99386	4.41244e-06	2.39054e-05	13.36
subcluster_4	7	GO:0010310	regulation of hydrogen peroxide metabolic process	7	1786	38	99386	4.63657e-06	2.48057e-05	10.25
subcluster_4	8	GO:0009694	jasmonic acid metabolic process	7	1786	38	99386	4.63657e-06	2.48057e-05	10.25
subcluster_9	5	GO:0016620	oxidoreductase activity, acting on the aldehyde or oxo group of donors, NAD or NADP as acceptor	4	77	175	99386	1.13679e-05	2.58936e-05	29.5
subcluster_4	4	GO:0032879	regulation of localization	9	1786	71	99386	5.24511e-06	2.7887e-05	7.05
subcluster_4	6	GO:0009696	salicylic acid metabolic process	7	1786	39	99386	5.56301e-06	2.92143e-05	9.99
subcluster_4	8	GO:0009697	salicylic acid biosynthetic process	7	1786	39	99386	5.56301e-06	2.92143e-05	9.99
subcluster_4	5	GO:0046857	oxidoreductase activity, acting on other nitrogenous compounds as donors, with NAD or NADP as acceptor	3	1786	3	99386	5.79365e-06	3.00567e-05	55.65
subcluster_4	6	GO:0008942	nitrite reductase [NAD(P)H] activity	3	1786	3	99386	5.79365e-06	3.00567e-05	55.65
subcluster_4	4	GO:0009595	detection of biotic stimulus	6	1786	27	99386	7.15178e-06	3.68791e-05	12.37
subcluster_32	5	GO:0016841	ammonia-lyase activity	2	11	69	99386	2.60206e-05	3.85826e-05	261.89
subcluster_32	5	GO:0016998	cell wall macromolecule catabolic process	2	11	70	99386	2.67843e-05	3.85826e-05	258.15
subcluster_32	5	GO:0006040	amino sugar metabolic process	2	11	71	99386	2.7559e-05	3.85826e-05	254.51
subcluster_32	6	GO:0006030	chitin metabolic process	2	11	65	99386	2.30759e-05	3.85826e-05	278
subcluster_32	6	GO:1901071	glucosamine-containing compound metabolic process	2	11	66	99386	2.37956e-05	3.85826e-05	273.79
subcluster_32	6	GO:0004568	chitinase activity	2	11	65	99386	2.30759e-05	3.85826e-05	278
subcluster_32	6	GO:0006026	aminoglycan catabolic process	2	11	65	99386	2.30759e-05	3.85826e-05	278
subcluster_32	6	GO:0046348	amino sugar catabolic process	2	11	65	99386	2.30759e-05	3.85826e-05	278
subcluster_32	7	GO:1901072	glucosamine-containing compound catabolic process	2	11	65	99386	2.30759e-05	3.85826e-05	278
subcluster_32	7	GO:0006032	chitin catabolic process	2	11	65	99386	2.30759e-05	3.85826e-05	278
subcluster_32	5	GO:0006022	aminoglycan metabolic process	2	11	75	99386	3.07677e-05	3.91589e-05	240.94
subcluster_14	5	GO:0009734	auxin-activated signaling pathway	12	1249	137	99386	1.94185e-07	4.45656e-05	6.97
subcluster_4	6	GO:0009108	coenzyme biosynthetic process	17	1786	267	99386	8.70064e-06	4.45973e-05	3.54
subcluster_9	4	GO:0016903	oxidoreductase activity, acting on the aldehyde or oxo group of donors	4	77	206	99386	2.15465e-05	4.64951e-05	25.06
subcluster_32	5	GO:1901136	carbohydrate derivative catabolic process	2	11	87	99386	4.14482e-05	4.83562e-05	207.7
subcluster_4	5	GO:0042537	benzene-containing compound metabolic process	10	1786	96	99386	9.52638e-06	4.84994e-05	5.8
subcluster_4	5	GO:0071229	cellular response to acid chemical	5	1786	17	99386	9.63189e-06	4.84994e-05	16.37
subcluster_4	8	GO:0000154	rRNA modification	5	1786	17	99386	9.63189e-06	4.84994e-05	16.37
subcluster_9	3	GO:0090484	drug transporter activity	4	77	220	99386	2.78517e-05	4.96486e-05	23.47
subcluster_9	4	GO:0015238	drug transmembrane transporter activity	4	77	219	99386	2.73613e-05	4.96486e-05	23.57
subcluster_9	6	GO:0015893	drug transport	4	77	216	99386	2.59281e-05	4.96486e-05	23.9
subcluster_9	6	GO:0006855	drug transmembrane transport	4	77	215	99386	2.54629e-05	4.96486e-05	24.01
subcluster_4	7	GO:0030003	cellular cation homeostasis	8	1786	60	99386	1.19565e-05	5.98523e-05	7.42
subcluster_4	3	GO:0042646	plastid nucleoid	4	1786	9	99386	1.2185e-05	6.0291e-05	24.73
subcluster_4	8	GO:0006353	DNA-templated transcription, termination	4	1786	9	99386	1.2185e-05	6.0291e-05	24.73
subcluster_9	5	GO:0050661	NADP binding	4	77	234	99386	3.54143e-05	6.04995e-05	22.06
subcluster_4	5	GO:0016832	aldehyde-lyase activity	7	1786	44	99386	1.28167e-05	6.30524e-05	8.85
subcluster_4	6	GO:0031167	rRNA methylation	5	1786	18	99386	1.31383e-05	6.42652e-05	15.46
subcluster_9	6	GO:0016984	ribulose-bisphosphate carboxylase activity	3	77	84	99386	4.07189e-05	6.6779e-05	46.1
subcluster_4	6	GO:0046189	phenol-containing compound biosynthetic process	7	1786	45	99386	1.49422e-05	7.26735e-05	8.66
subcluster_27	5	GO:0050113	inositol oxygenase activity	2	161	3	99386	7.81551e-06	7.81551e-05	411.54
subcluster_27	6	GO:0019310	inositol catabolic process	2	161	3	99386	7.81551e-06	7.81551e-05	411.54
subcluster_4	5	GO:0090150	establishment of protein localization to membrane	12	1786	148	99386	1.69088e-05	8.17736e-05	4.51
subcluster_4	4	GO:0071214	cellular response to abiotic stimulus	7	1786	46	99386	1.73508e-05	8.34398e-05	8.47
subcluster_3	8	GO:0010207	photosystem II assembly	3	51	104	99386	2.23467e-05	8.38003e-05	56.21
subcluster_4	10	GO:0000373	Group II intron splicing	4	1786	10	99386	2.00179e-05	9.5728e-05	22.26
subcluster_4	4	GO:0046422	violaxanthin de-epoxidase activity	3	1786	4	99386	2.28628e-05	0.000108124	41.74
subcluster_4	5	GO:0098809	nitrite reductase activity	3	1786	4	99386	2.28628e-05	0.000108124	41.74
subcluster_4	4	GO:0043900	regulation of multi-organism process	6	1786	33	99386	2.44048e-05	0.000112922	10.12
subcluster_4	6	GO:0033517	myo-inositol hexakisphosphate metabolic process	6	1786	33	99386	2.44048e-05	0.000112922	10.12
subcluster_4	6	GO:0032958	inositol phosphate biosynthetic process	6	1786	33	99386	2.44048e-05	0.000112922	10.12
subcluster_4	8	GO:0010264	myo-inositol hexakisphosphate biosynthetic process	6	1786	33	99386	2.44048e-05	0.000112922	10.12
subcluster_4	5	GO:0018958	phenol-containing compound metabolic process	7	1786	49	99386	2.65709e-05	0.000122283	7.95
subcluster_32	4	GO:0016840	carbon-nitrogen lyase activity	2	11	147	99386	0.000118464	0.000127576	122.93
subcluster_4	6	GO:0019216	regulation of lipid metabolic process	5	1786	21	99386	2.98345e-05	0.000136569	13.25
subcluster_4	6	GO:0042724	thiamine-containing compound biosynthetic process	4	1786	11	99386	3.10071e-05	0.000138964	20.24
subcluster_4	6	GO:0004654	polyribonucleotide nucleotidyltransferase activity	4	1786	11	99386	3.10071e-05	0.000138964	20.24
subcluster_4	7	GO:0009228	thiamine biosynthetic process	4	1786	11	99386	3.10071e-05	0.000138964	20.24
subcluster_4	10	GO:0016122	xanthophyll metabolic process	4	1786	11	99386	3.10071e-05	0.000138964	20.24
subcluster_4	4	GO:0009793	embryo development ending in seed dormancy	13	1786	183	99386	3.12228e-05	0.000139201	3.95
subcluster_9	4	GO:0015977	carbon fixation	3	77	109	99386	8.84729e-05	0.000139515	35.52
subcluster_4	5	GO:0044550	secondary metabolite biosynthetic process	10	1786	110	99386	3.15878e-05	0.000140099	5.06
subcluster_4	7	GO:0003746	translation elongation factor activity	8	1786	69	99386	3.3881e-05	0.000149495	6.45
subcluster_3	6	GO:0046490	isopentenyl diphosphate metabolic process	3	51	140	99386	5.42141e-05	0.000152477	41.76
subcluster_3	6	GO:0019288	isopentenyl diphosphate biosynthetic process, methylerythritol 4-phosphate pathway	3	51	135	99386	4.86592e-05	0.000152477	43.31
subcluster_3	6	GO:0009240	isopentenyl diphosphate biosynthetic process	3	51	140	99386	5.42141e-05	0.000152477	41.76
subcluster_3	9	GO:0042132	fructose 1,6-bisphosphate 1-phosphatase activity	2	51	20	99386	4.87617e-05	0.000152477	194.87
subcluster_29	4	GO:0015995	chlorophyll biosynthetic process	2	20	67	99386	8.43953e-05	0.000158241	148.34
subcluster_4	5	GO:0046700	heterocycle catabolic process	16	1786	269	99386	3.6179e-05	0.000158816	3.31
subcluster_4	8	GO:0006612	protein targeting to membrane	10	1786	112	99386	3.69081e-05	0.000161191	4.97
subcluster_4	5	GO:0044270	cellular nitrogen compound catabolic process	16	1786	272	99386	4.1313e-05	0.000179513	3.27
subcluster_4	5	GO:0098542	defense response to other organism	15	1786	244	99386	4.30675e-05	0.000184329	3.42
subcluster_4	5	GO:0016054	organic acid catabolic process	15	1786	244	99386	4.30675e-05	0.000184329	3.42
subcluster_4	6	GO:0046395	carboxylic acid catabolic process	15	1786	244	99386	4.30675e-05	0.000184329	3.42
subcluster_4	7	GO:0008184	glycogen phosphorylase activity	4	1786	12	99386	4.58462e-05	0.000195246	18.55
subcluster_4	4	GO:0023014	signal transduction by protein phosphorylation	6	1786	37	99386	4.81799e-05	0.00020118	9.02
subcluster_4	5	GO:0010319	stromule	5	1786	23	99386	4.78821e-05	0.00020118	12.1
subcluster_4	5	GO:0000165	MAPK cascade	6	1786	37	99386	4.81799e-05	0.00020118	9.02
subcluster_4	7	GO:0046173	polyol biosynthetic process	6	1786	37	99386	4.81799e-05	0.00020118	9.02
subcluster_9	6	GO:0008378	galactosyltransferase activity	3	77	125	99386	0.000132723	0.000201542	30.98
subcluster_4	5	GO:0009790	embryo development	14	1786	220	99386	5.27905e-05	0.000219362	3.54
subcluster_3	6	GO:0009069	serine family amino acid metabolic process	3	51	163	99386	8.51154e-05	0.000225306	35.87
subcluster_4	4	GO:0043487	regulation of RNA stability	3	1786	5	99386	5.63885e-05	0.000227682	33.39
subcluster_4	5	GO:0043488	regulation of mRNA stability	3	1786	5	99386	5.63885e-05	0.000227682	33.39
subcluster_4	5	GO:0070818	protoporphyrinogen oxidase activity	3	1786	5	99386	5.63885e-05	0.000227682	33.39
subcluster_4	5	GO:0043489	RNA stabilization	3	1786	5	99386	5.63885e-05	0.000227682	33.39
subcluster_4	6	GO:0004729	oxygen-dependent protoporphyrinogen oxidase activity	3	1786	5	99386	5.63885e-05	0.000227682	33.39
subcluster_4	6	GO:0048255	mRNA stabilization	3	1786	5	99386	5.63885e-05	0.000227682	33.39
subcluster_9	5	GO:0031976	plastid thylakoid	3	77	134	99386	0.000162953	0.000230382	28.9
subcluster_9	6	GO:0009534	chloroplast thylakoid	3	77	134	99386	0.000162953	0.000230382	28.9
subcluster_32	6	GO:0044036	cell wall macromolecule metabolic process	2	11	212	99386	0.00024594	0.00024594	85.24
subcluster_4	6	GO:0006414	translational elongation	8	1786	75	99386	6.21735e-05	0.000249862	5.94
subcluster_14	6	GO:0004564	beta-fructofuranosidase activity	4	1249	9	99386	2.97443e-06	0.000273052	35.37
subcluster_14	7	GO:0090599	alpha-glucosidase activity	4	1249	9	99386	2.97443e-06	0.000273052	35.37
subcluster_14	7	GO:0004575	sucrose alpha-glucosidase activity	4	1249	9	99386	2.97443e-06	0.000273052	35.37
subcluster_4	4	GO:0001101	response to acid chemical	15	1786	256	99386	7.40879e-05	0.000296351	3.26
subcluster_4	6	GO:0072657	protein localization to membrane	10	1786	122	99386	7.64987e-05	0.000304572	4.56
subcluster_3	8	GO:0050308	sugar-phosphatase activity	2	51	32	99386	0.000126793	0.000316982	121.8
subcluster_4	3	GO:0051606	detection of stimulus	6	1786	41	99386	8.7652e-05	0.000347362	8.14
subcluster_14	4	GO:0016638	oxidoreductase activity, acting on the CH-NH2 group of donors	6	1249	40	99386	1.03715e-05	0.000394092	11.94
subcluster_14	4	GO:0015996	chlorophyll catabolic process	6	1249	41	99386	1.20202e-05	0.000394092	11.64
subcluster_14	5	GO:0044270	cellular nitrogen compound catabolic process	14	1249	272	99386	1.1346e-05	0.000394092	4.1
subcluster_14	5	GO:0046149	pigment catabolic process	6	1249	41	99386	1.20202e-05	0.000394092	11.64
subcluster_14	5	GO:0046700	heterocycle catabolic process	14	1249	269	99386	1.00167e-05	0.000394092	4.14
subcluster_14	5	GO:0051187	cofactor catabolic process	6	1249	41	99386	1.20202e-05	0.000394092	11.64
subcluster_14	6	GO:0033015	tetrapyrrole catabolic process	6	1249	41	99386	1.20202e-05	0.000394092	11.64
subcluster_14	6	GO:0006787	porphyrin-containing compound catabolic process	6	1249	41	99386	1.20202e-05	0.000394092	11.64
subcluster_14	6	GO:0004363	glutathione synthase activity	4	1249	11	99386	7.63516e-06	0.000394092	28.94
subcluster_4	3	GO:0048046	apoplast	12	1786	178	99386	0.000102651	0.000404927	3.75
subcluster_29	6	GO:0015994	chlorophyll metabolic process	2	20	114	99386	0.000244467	0.000407445	87.18
subcluster_3	5	GO:0009657	plastid organization	3	51	217	99386	0.000197861	0.000423989	26.94
subcluster_3	7	GO:0009071	serine family amino acid catabolic process	2	51	39	99386	0.000188987	0.000423989	99.94
subcluster_3	8	GO:0006546	glycine catabolic process	2	51	39	99386	0.000188987	0.000423989	99.94
subcluster_4	6	GO:0001053	plastid sigma factor activity	3	1786	6	99386	0.000111262	0.000436883	27.82
subcluster_4	6	GO:0009411	response to UV	7	1786	61	99386	0.000111922	0.000437468	6.39
subcluster_29	6	GO:0006779	porphyrin-containing compound biosynthetic process	2	20	125	99386	0.000293759	0.000440639	79.51
subcluster_4	4	GO:0016627	oxidoreductase activity, acting on the CH-CH group of donors	10	1786	128	99386	0.000114319	0.000444804	4.35
subcluster_4	4	GO:0018904	ether metabolic process	8	1786	82	99386	0.000117602	0.000453455	5.43
subcluster_4	5	GO:0006662	glycerol ether metabolic process	8	1786	82	99386	0.000117602	0.000453455	5.43
subcluster_4	4	GO:0042752	regulation of circadian rhythm	4	1786	15	99386	0.00012109	0.000464813	14.84
subcluster_4	5	GO:0006066	alcohol metabolic process	10	1786	130	99386	0.000130002	0.000488076	4.28
subcluster_4	6	GO:0042364	water-soluble vitamin biosynthetic process	8	1786	83	99386	0.000128109	0.000488076	5.36
subcluster_4	6	GO:0042436	indole-containing compound catabolic process	5	1786	28	99386	0.000129802	0.000488076	9.94
subcluster_4	7	GO:0006569	tryptophan catabolic process	5	1786	28	99386	0.000129802	0.000488076	9.94
subcluster_4	7	GO:0046218	indolalkylamine catabolic process	5	1786	28	99386	0.000129802	0.000488076	9.94
subcluster_33	8	GO:0005986	sucrose biosynthetic process	2	85	7	99386	1.51378e-05	0.00054496	334.07
subcluster_33	9	GO:0050307	sucrose-phosphate phosphatase activity	2	85	6	99386	1.08187e-05	0.00054496	389.75
subcluster_29	6	GO:0033014	tetrapyrrole biosynthetic process	2	20	146	99386	0.000400204	0.000545732	68.07
subcluster_14	6	GO:0006308	DNA catabolic process	6	1249	44	99386	1.82754e-05	0.000559227	10.85
subcluster_14	8	GO:0006814	sodium ion transport	7	1249	66	99386	1.98855e-05	0.000570464	8.44
subcluster_29	5	GO:0046148	pigment biosynthetic process	2	20	157	99386	0.00046239	0.000577987	63.3
subcluster_27	4	GO:0006020	inositol metabolic process	2	161	8	99386	7.25568e-05	0.000590439	154.33
subcluster_27	6	GO:0004568	chitinase activity	3	161	65	99386	0.000169281	0.000590439	28.49
subcluster_27	6	GO:0006026	aminoglycan catabolic process	3	161	65	99386	0.000169281	0.000590439	28.49
subcluster_27	6	GO:0006030	chitin metabolic process	3	161	65	99386	0.000169281	0.000590439	28.49
subcluster_27	6	GO:0046348	amino sugar catabolic process	3	161	65	99386	0.000169281	0.000590439	28.49
subcluster_27	6	GO:1901071	glucosamine-containing compound metabolic process	3	161	66	99386	0.000177132	0.000590439	28.06
subcluster_27	6	GO:0046164	alcohol catabolic process	2	161	10	99386	0.000116361	0.000590439	123.46
subcluster_27	7	GO:0006032	chitin catabolic process	3	161	65	99386	0.000169281	0.000590439	28.49
subcluster_27	7	GO:0046174	polyol catabolic process	2	161	10	99386	0.000116361	0.000590439	123.46
subcluster_27	7	GO:1901072	glucosamine-containing compound catabolic process	3	161	65	99386	0.000169281	0.000590439	28.49
subcluster_27	5	GO:0006040	amino sugar metabolic process	3	161	71	99386	0.000219931	0.000610919	26.08
subcluster_27	5	GO:0016841	ammonia-lyase activity	3	161	69	99386	0.00020209	0.000610919	26.84
subcluster_27	5	GO:0016998	cell wall macromolecule catabolic process	3	161	70	99386	0.000210888	0.000610919	26.46
subcluster_3	8	GO:0006364	rRNA processing	3	51	250	99386	0.000299521	0.000612657	23.38
subcluster_27	4	GO:0016866	intramolecular transferase activity	4	161	183	99386	0.000239373	0.000629929	13.49
subcluster_4	5	GO:0009862	systemic acquired resistance, salicylic acid mediated signaling pathway	6	1786	46	99386	0.000169166	0.00063234	7.26
subcluster_14	7	GO:0006595	polyamine metabolic process	6	1249	46	99386	2.37373e-05	0.000640908	10.38
subcluster_27	5	GO:1901616	organic hydroxy compound catabolic process	2	161	15	99386	0.000270065	0.000643013	82.31
subcluster_27	5	GO:0006022	aminoglycan metabolic process	3	161	75	99386	0.000258603	0.000643013	24.69
subcluster_3	5	GO:0019682	glyceraldehyde-3-phosphate metabolic process	3	51	263	99386	0.000347294	0.000660414	22.23
subcluster_3	7	GO:0006544	glycine metabolic process	2	51	54	99386	0.000363175	0.000660414	72.18
subcluster_3	8	GO:0016072	rRNA metabolic process	3	51	268	99386	0.000366897	0.000660414	21.81
subcluster_3	5	GO:0009512	cytochrome b6f complex	2	51	56	99386	0.000390582	0.000676007	69.6
subcluster_4	4	GO:0016661	oxidoreductase activity, acting on other nitrogenous compounds as donors	3	1786	7	99386	0.000192096	0.000708769	23.85
subcluster_4	4	GO:0004325	ferrochelatase activity	3	1786	7	99386	0.000192096	0.000708769	23.85
subcluster_4	7	GO:0009533	chloroplast stromal thylakoid	3	1786	7	99386	0.000192096	0.000708769	23.85
subcluster_29	6	GO:0006778	porphyrin-containing compound metabolic process	2	20	183	99386	0.000626823	0.000723257	54.31
subcluster_4	5	GO:0004462	lactoylglutathione lyase activity	4	1786	17	99386	0.00020516	0.00075372	13.09
subcluster_9	6	GO:0019318	hexose metabolic process	3	77	207	99386	0.000581436	0.000794629	18.71
subcluster_14	4	GO:0009755	hormone-mediated signaling pathway	13	1249	260	99386	3.11879e-05	0.000795291	3.98
subcluster_4	4	GO:0009110	vitamin biosynthetic process	8	1786	90	99386	0.000225467	0.000814345	4.95
subcluster_4	5	GO:0009505	plant-type cell wall	7	1786	68	99386	0.000223057	0.000814345	5.73
subcluster_4	6	GO:0006767	water-soluble vitamin metabolic process	8	1786	90	99386	0.000225467	0.000814345	4.95
subcluster_4	6	GO:0006873	cellular ion homeostasis	8	1786	90	99386	0.000225467	0.000814345	4.95
subcluster_29	4	GO:0042440	pigment metabolic process	2	20	210	99386	0.00082333	0.00082333	47.33
subcluster_29	5	GO:0033013	tetrapyrrole metabolic process	2	20	203	99386	0.000769879	0.00082333	48.96
subcluster_4	6	GO:0008135	translation factor activity, RNA binding	14	1786	253	99386	0.000229484	0.000825371	3.08
subcluster_9	4	GO:0010103	stomatal complex morphogenesis	2	77	47	99386	0.000626125	0.000828101	54.92
subcluster_9	4	GO:0090626	plant epidermis morphogenesis	2	77	48	99386	0.00065302	0.000836682	53.78
subcluster_3	7	GO:0019203	carbohydrate phosphatase activity	2	51	64	99386	0.000509967	0.000849945	60.9
subcluster_4	4	GO:0043647	inositol phosphate metabolic process	6	1786	49	99386	0.000241251	0.000860461	6.81
subcluster_4	5	GO:0010200	response to chitin	6	1786	49	99386	0.000241251	0.000860461	6.81
subcluster_4	5	GO:0051537	2 iron, 2 sulfur cluster binding	7	1786	69	99386	0.000244416	0.000868133	5.65
subcluster_14	6	GO:0015926	glucosidase activity	4	1249	16	99386	4.00485e-05	0.000875345	19.89
subcluster_14	7	GO:0016412	serine O-acyltransferase activity	3	1249	6	99386	3.84955e-05	0.000875345	39.79
subcluster_14	8	GO:0009001	serine O-acetyltransferase activity	3	1249	6	99386	3.84955e-05	0.000875345	39.79
subcluster_4	6	GO:0031407	oxylipin metabolic process	5	1786	32	99386	0.000250593	0.000882747	8.69
subcluster_4	8	GO:0031408	oxylipin biosynthetic process	5	1786	32	99386	0.000250593	0.000882747	8.69
subcluster_9	4	GO:0031984	organelle subcompartment	3	77	223	99386	0.00072128	0.000896135	17.36
subcluster_4	4	GO:0042723	thiamine-containing compound metabolic process	4	1786	18	99386	0.000260023	0.00090849	12.37
subcluster_4	6	GO:0006772	thiamine metabolic process	4	1786	18	99386	0.000260023	0.00090849	12.37
subcluster_27	5	GO:1901136	carbohydrate derivative catabolic process	3	161	87	99386	0.000400196	0.000909536	21.29
subcluster_4	6	GO:0009310	amine catabolic process	5	1786	33	99386	0.000290983	0.00100436	8.43
subcluster_4	7	GO:0042402	cellular biogenic amine catabolic process	5	1786	33	99386	0.000290983	0.00100436	8.43
subcluster_4	7	GO:0010224	response to UV-B	5	1786	33	99386	0.000290983	0.00100436	8.43
subcluster_4	4	GO:0010243	response to organonitrogen compound	6	1786	51	99386	0.000301373	0.00103604	6.55
subcluster_4	7	GO:0010206	photosystem II repair	3	1786	8	99386	0.000303233	0.00103827	20.87
subcluster_4	5	GO:0000312	plastid small ribosomal subunit	2	1786	2	99386	0.000322755	0.00106261	55.65
subcluster_4	5	GO:0005179	hormone activity	2	1786	2	99386	0.000322755	0.00106261	55.65
subcluster_4	6	GO:0009537	proplastid	2	1786	2	99386	0.000322755	0.00106261	55.65
subcluster_4	7	GO:0010478	chlororespiration	2	1786	2	99386	0.000322755	0.00106261	55.65
subcluster_4	7	GO:0019144	ADP-sugar diphosphatase activity	2	1786	2	99386	0.000322755	0.00106261	55.65
subcluster_4	8	GO:0010239	chloroplast mRNA processing	2	1786	2	99386	0.000322755	0.00106261	55.65
subcluster_4	8	GO:0003730	mRNA 3'-UTR binding	2	1786	2	99386	0.000322755	0.00106261	55.65
subcluster_4	8	GO:0080041	ADP-ribose pyrophosphohydrolase activity	2	1786	2	99386	0.000322755	0.00106261	55.65
subcluster_4	9	GO:0010258	NADH dehydrogenase complex (plastoquinone) assembly	2	1786	2	99386	0.000322755	0.00106261	55.65
subcluster_4	10	GO:0010028	xanthophyll cycle	2	1786	2	99386	0.000322755	0.00106261	55.65
subcluster_14	5	GO:0009765	photosynthesis, light harvesting	9	1249	135	99386	5.78246e-05	0.00120643	5.3
subcluster_9	6	GO:0005996	monosaccharide metabolic process	3	77	250	99386	0.00100263	0.00120905	15.49
subcluster_4	4	GO:0010181	FMN binding	10	1786	149	99386	0.000392619	0.00128767	3.73
subcluster_14	5	GO:0016813	hydrolase activity, acting on carbon-nitrogen (but not peptide) bonds, in linear amidines	4	1249	18	99386	6.59984e-05	0.0013171	17.68
subcluster_3	4	GO:0070069	cytochrome complex	2	51	82	99386	0.000835135	0.00134218	47.53
subcluster_4	7	GO:0055080	cation homeostasis	8	1786	99	99386	0.000432236	0.00141219	4.5
subcluster_4	5	GO:0030201	heparan sulfate proteoglycan metabolic process	3	1786	9	99386	0.000448757	0.00142802	18.55
subcluster_4	6	GO:0009101	glycoprotein biosynthetic process	3	1786	9	99386	0.000448757	0.00142802	18.55
subcluster_4	6	GO:0015012	heparan sulfate proteoglycan biosynthetic process	3	1786	9	99386	0.000448757	0.00142802	18.55
subcluster_4	6	GO:0004047	aminomethyltransferase activity	3	1786	9	99386	0.000448757	0.00142802	18.55
subcluster_4	6	GO:0042374	phylloquinone metabolic process	3	1786	9	99386	0.000448757	0.00142802	18.55
subcluster_4	7	GO:0042372	phylloquinone biosynthetic process	3	1786	9	99386	0.000448757	0.00142802	18.55
subcluster_4	7	GO:0030166	proteoglycan biosynthetic process	3	1786	9	99386	0.000448757	0.00142802	18.55
subcluster_9	5	GO:0016831	carboxy-lyase activity	3	77	268	99386	0.00122389	0.0014337	14.45
subcluster_4	6	GO:0050832	defense response to fungus	8	1786	100	99386	0.000462498	0.00146629	4.45
subcluster_4	6	GO:0030060	L-malate dehydrogenase activity	4	1786	21	99386	0.000487196	0.00153889	10.6
subcluster_4	6	GO:0019321	pentose metabolic process	5	1786	37	99386	0.00050361	0.00158489	7.52
subcluster_4	5	GO:0005694	chromosome	9	1786	127	99386	0.000510475	0.00160061	3.94
subcluster_4	6	GO:0006568	tryptophan metabolic process	7	1786	78	99386	0.000520545	0.00162031	4.99
subcluster_4	6	GO:0006586	indolalkylamine metabolic process	7	1786	78	99386	0.000520545	0.00162031	4.99
subcluster_33	4	GO:0044802	single-organism membrane organization	4	85	252	99386	6.954e-05	0.00166896	18.56
subcluster_4	7	GO:0008408	3'-5' exonuclease activity	6	1786	57	99386	0.000554253	0.00171899	5.86
subcluster_4	4	GO:0042180	cellular ketone metabolic process	8	1786	103	99386	0.000563738	0.00173583	4.32
subcluster_4	6	GO:0008173	RNA methyltransferase activity	8	1786	103	99386	0.000563738	0.00173583	4.32
subcluster_4	5	GO:0006783	heme biosynthetic process	4	1786	22	99386	0.00058701	0.00180101	10.12
subcluster_4	4	GO:0051002	ligase activity, forming nitrogen-metal bonds	3	1786	10	99386	0.000632503	0.00183533	16.69
subcluster_4	5	GO:0051003	ligase activity, forming nitrogen-metal bonds, forming coordination complexes	3	1786	10	99386	0.000632503	0.00183533	16.69
subcluster_4	5	GO:0080135	regulation of cellular response to stress	7	1786	80	99386	0.000606839	0.00183533	4.87
subcluster_4	6	GO:0006029	proteoglycan metabolic process	3	1786	10	99386	0.000632503	0.00183533	16.69
subcluster_4	6	GO:0006023	aminoglycan biosynthetic process	3	1786	10	99386	0.000632503	0.00183533	16.69
subcluster_4	6	GO:0030203	glycosaminoglycan metabolic process	3	1786	10	99386	0.000632503	0.00183533	16.69
subcluster_4	6	GO:0004747	ribokinase activity	3	1786	10	99386	0.000632503	0.00183533	16.69
subcluster_4	6	GO:0004751	ribose-5-phosphate isomerase activity	3	1786	10	99386	0.000632503	0.00183533	16.69
subcluster_4	6	GO:0016851	magnesium chelatase activity	3	1786	10	99386	0.000632503	0.00183533	16.69
subcluster_4	6	GO:0009052	pentose-phosphate shunt, non-oxidative branch	3	1786	10	99386	0.000632503	0.00183533	16.69
subcluster_4	7	GO:0006024	glycosaminoglycan biosynthetic process	3	1786	10	99386	0.000632503	0.00183533	16.69
subcluster_4	7	GO:0070084	protein initiator methionine removal	3	1786	10	99386	0.000632503	0.00183533	16.69
subcluster_4	8	GO:0006014	D-ribose metabolic process	3	1786	10	99386	0.000632503	0.00183533	16.69
subcluster_4	8	GO:0000175	3'-5'-exoribonuclease activity	3	1786	10	99386	0.000632503	0.00183533	16.69
subcluster_4	8	GO:0031425	chloroplast RNA processing	3	1786	10	99386	0.000632503	0.00183533	16.69
subcluster_4	8	GO:0070006	metalloaminopeptidase activity	3	1786	10	99386	0.000632503	0.00183533	16.69
subcluster_9	4	GO:0090698	post-embryonic plant morphogenesis	2	77	76	99386	0.00162691	0.00185287	33.97
subcluster_4	5	GO:0009735	response to cytokinin	5	1786	39	99386	0.00064576	0.00186747	7.13
subcluster_14	6	GO:0006750	glutathione biosynthetic process	4	1249	20	99386	0.000102426	0.00188054	15.91
subcluster_14	7	GO:0019184	nonribosomal peptide biosynthetic process	4	1249	20	99386	0.000102426	0.00188054	15.91
subcluster_27	2	GO:0045735	nutrient reservoir activity	4	161	258	99386	0.00086927	0.00188972	9.57
subcluster_4	6	GO:0031348	negative regulation of defense response	6	1786	59	99386	0.000667589	0.00192409	5.66
subcluster_4	4	GO:0016872	intramolecular lyase activity	4	1786	23	99386	0.00070051	0.0020122	9.68
subcluster_4	4	GO:0009414	response to water deprivation	7	1786	82	99386	0.000704112	0.00201579	4.75
subcluster_27	7	GO:0004867	serine-type endopeptidase inhibitor activity	3	161	118	99386	0.000971437	0.00202383	15.69
subcluster_4	8	GO:0046854	phosphatidylinositol phosphorylation	5	1786	40	99386	0.000727158	0.00207482	6.96
subcluster_4	6	GO:0004540	ribonuclease activity	9	1786	134	99386	0.000751953	0.00213844	3.74
subcluster_14	6	GO:0006778	porphyrin-containing compound metabolic process	10	1249	183	99386	0.000121228	0.00214014	4.35
subcluster_4	4	GO:1901698	response to nitrogen compound	7	1786	83	99386	0.000757165	0.00214614	4.69
subcluster_4	5	GO:0009867	jasmonic acid mediated signaling pathway	6	1786	61	99386	0.000798074	0.00223984	5.47
subcluster_4	7	GO:0010363	regulation of plant-type hypersensitive response	6	1786	61	99386	0.000798074	0.00223984	5.47
subcluster_4	7	GO:0010608	posttranscriptional regulation of gene expression	9	1786	135	99386	0.000792997	0.00223984	3.71
subcluster_4	4	GO:0042816	vitamin B6 metabolic process	4	1786	24	99386	0.000828695	0.0022736	9.27
subcluster_4	5	GO:0042822	pyridoxal phosphate metabolic process	4	1786	24	99386	0.000828695	0.0022736	9.27
subcluster_4	5	GO:0016634	oxidoreductase activity, acting on the CH-CH group of donors, oxygen as acceptor	4	1786	24	99386	0.000828695	0.0022736	9.27
subcluster_4	6	GO:0042823	pyridoxal phosphate biosynthetic process	4	1786	24	99386	0.000828695	0.0022736	9.27
subcluster_4	6	GO:0004645	phosphorylase activity	4	1786	24	99386	0.000828695	0.0022736	9.27
subcluster_4	6	GO:0046834	lipid phosphorylation	5	1786	41	99386	0.000815978	0.0022736	6.79
subcluster_4	7	GO:0042819	vitamin B6 biosynthetic process	4	1786	24	99386	0.000828695	0.0022736	9.27
subcluster_4	6	GO:0009100	glycoprotein metabolic process	3	1786	11	99386	0.000858064	0.00234665	15.18
subcluster_4	4	GO:0009863	salicylic acid mediated signaling pathway	6	1786	62	99386	0.000870273	0.00237246	5.39
subcluster_3	8	GO:0006006	glucose metabolic process	2	51	112	99386	0.00154785	0.00240184	34.8
subcluster_4	3	GO:0009344	nitrite reductase complex [NAD(P)H]	2	1786	3	99386	0.000956679	0.00252752	37.1
subcluster_4	4	GO:0005504	fatty acid binding	2	1786	3	99386	0.000956679	0.00252752	37.1
subcluster_4	5	GO:0090391	granum assembly	2	1786	3	99386	0.000956679	0.00252752	37.1
subcluster_4	5	GO:0050486	intramolecular transferase activity, transferring hydroxy groups	2	1786	3	99386	0.000956679	0.00252752	37.1
subcluster_4	6	GO:0045912	negative regulation of carbohydrate metabolic process	2	1786	3	99386	0.000956679	0.00252752	37.1
subcluster_4	6	GO:0008909	isochorismate synthase activity	2	1786	3	99386	0.000956679	0.00252752	37.1
subcluster_4	6	GO:0046554	malate dehydrogenase (NADP+) activity	2	1786	3	99386	0.000956679	0.00252752	37.1
subcluster_4	7	GO:0000314	organellar small ribosomal subunit	2	1786	3	99386	0.000956679	0.00252752	37.1
subcluster_4	7	GO:0016123	xanthophyll biosynthetic process	2	1786	3	99386	0.000956679	0.00252752	37.1
subcluster_4	9	GO:0042780	tRNA 3'-end processing	2	1786	3	99386	0.000956679	0.00252752	37.1
subcluster_9	5	GO:0009743	response to carbohydrate	2	77	91	99386	0.00232011	0.00257093	28.37
subcluster_14	4	GO:0019419	sulfate reduction	2	1249	2	99386	0.000157809	0.00258693	79.57
subcluster_14	6	GO:0004352	glutamate dehydrogenase (NAD+) activity	2	1249	2	99386	0.000157809	0.00258693	79.57
subcluster_33	5	GO:0009668	plastid membrane organization	3	85	132	99386	0.000208856	0.0026101	26.57
subcluster_33	6	GO:0009658	chloroplast organization	3	85	175	99386	0.000476639	0.0026101	20.04
subcluster_33	6	GO:0010027	thylakoid membrane organization	3	85	132	99386	0.000208856	0.0026101	26.57
subcluster_33	7	GO:0045935	positive regulation of nucleobase-containing compound metabolic process	3	85	186	99386	0.000569009	0.0026101	18.86
subcluster_33	7	GO:0015662	ATPase activity, coupled to transmembrane movement of ions, phosphorylative mechanism	2	85	31	99386	0.000330748	0.0026101	75.44
subcluster_33	7	GO:0051254	positive regulation of RNA metabolic process	3	85	179	99386	0.000509019	0.0026101	19.6
subcluster_33	8	GO:0045893	positive regulation of transcription, DNA-templated	3	85	178	99386	0.000500796	0.0026101	19.71
subcluster_33	8	GO:0050308	sugar-phosphatase activity	2	85	32	99386	0.000352602	0.0026101	73.08
subcluster_33	8	GO:1902680	positive regulation of RNA biosynthetic process	3	85	178	99386	0.000500796	0.0026101	19.71
subcluster_33	8	GO:0005388	calcium-transporting ATPase activity	2	85	29	99386	0.000289103	0.0026101	80.64
subcluster_33	9	GO:1903508	positive regulation of nucleic acid-templated transcription	3	85	178	99386	0.000500796	0.0026101	19.71
subcluster_33	9	GO:0015085	calcium ion transmembrane transporter activity	2	85	41	99386	0.000580022	0.0026101	57.04
subcluster_33	9	GO:0070588	calcium ion transmembrane transport	2	85	27	99386	0.000250217	0.0026101	86.61
subcluster_4	8	GO:0006108	malate metabolic process	5	1786	43	99386	0.00101755	0.00268008	6.47
subcluster_33	4	GO:0051301	cell division	2	85	64	99386	0.00140791	0.00283517	36.54
subcluster_33	5	GO:0009657	plastid organization	3	85	217	99386	0.000888569	0.00283517	16.16
subcluster_33	5	GO:0009072	aromatic amino acid family metabolic process	3	85	242	99386	0.00121539	0.00283517	14.49
subcluster_33	6	GO:0046351	disaccharide biosynthetic process	2	85	66	99386	0.00149634	0.00283517	35.43
subcluster_33	6	GO:0051173	positive regulation of nitrogen compound metabolic process	3	85	221	99386	0.00093655	0.00283517	15.87
subcluster_33	6	GO:0006030	chitin metabolic process	2	85	65	99386	0.0014518	0.00283517	35.98
subcluster_33	6	GO:0006026	aminoglycan catabolic process	2	85	65	99386	0.0014518	0.00283517	35.98
subcluster_33	6	GO:0005985	sucrose metabolic process	2	85	45	99386	0.000698716	0.00283517	51.97
subcluster_33	6	GO:0004568	chitinase activity	2	85	65	99386	0.0014518	0.00283517	35.98
subcluster_33	6	GO:0031325	positive regulation of cellular metabolic process	3	85	252	99386	0.00136464	0.00283517	13.92
subcluster_33	6	GO:0010604	positive regulation of macromolecule metabolic process	3	85	239	99386	0.00117272	0.00283517	14.68
subcluster_33	6	GO:0046348	amino sugar catabolic process	2	85	65	99386	0.0014518	0.00283517	35.98
subcluster_33	6	GO:1901071	glucosamine-containing compound metabolic process	2	85	66	99386	0.00149634	0.00283517	35.43
subcluster_33	6	GO:0009891	positive regulation of biosynthetic process	3	85	229	99386	0.00103737	0.00283517	15.32
subcluster_33	7	GO:0010628	positive regulation of gene expression	3	85	210	99386	0.000808419	0.00283517	16.7
subcluster_33	7	GO:0010557	positive regulation of macromolecule biosynthetic process	3	85	209	99386	0.00079736	0.00283517	16.78
subcluster_33	7	GO:0042793	transcription from plastid promoter	2	85	54	99386	0.00100493	0.00283517	43.31
subcluster_33	7	GO:1901072	glucosamine-containing compound catabolic process	2	85	65	99386	0.0014518	0.00283517	35.98
subcluster_33	7	GO:0019203	carbohydrate phosphatase activity	2	85	64	99386	0.00140791	0.00283517	36.54
subcluster_33	7	GO:0006032	chitin catabolic process	2	85	65	99386	0.0014518	0.00283517	35.98
subcluster_33	7	GO:0031328	positive regulation of cellular biosynthetic process	3	85	214	99386	0.000853629	0.00283517	16.39
subcluster_33	9	GO:0006816	calcium ion transport	2	85	60	99386	0.00123886	0.00283517	38.97
subcluster_4	7	GO:0004532	exoribonuclease activity	3	1786	12	99386	0.0011288	0.00295491	13.91
subcluster_4	8	GO:0016896	exoribonuclease activity, producing 5'-phosphomonoesters	3	1786	12	99386	0.0011288	0.00295491	13.91
subcluster_27	4	GO:0016229	steroid dehydrogenase activity	2	161	38	99386	0.00176444	0.00301874	32.49
subcluster_27	4	GO:0016840	carbon-nitrogen lyase activity	3	161	147	99386	0.00182408	0.00301874	12.6
subcluster_27	4	GO:0061134	peptidase regulator activity	3	161	150	99386	0.00193199	0.00301874	12.35
subcluster_27	5	GO:0033764	steroid dehydrogenase activity, acting on the CH-OH group of donors, NAD or NADP as acceptor	2	161	38	99386	0.00176444	0.00301874	32.49
subcluster_27	5	GO:0030414	peptidase inhibitor activity	3	161	150	99386	0.00193199	0.00301874	12.35
subcluster_27	5	GO:0061135	endopeptidase regulator activity	3	161	150	99386	0.00193199	0.00301874	12.35
subcluster_27	6	GO:0003854	3-beta-hydroxy-delta5-steroid dehydrogenase activity	2	161	38	99386	0.00176444	0.00301874	32.49
subcluster_27	6	GO:0004866	endopeptidase inhibitor activity	3	161	150	99386	0.00193199	0.00301874	12.35
subcluster_33	5	GO:0009893	positive regulation of metabolic process	3	85	269	99386	0.00164389	0.00302572	13.04
subcluster_33	5	GO:0016998	cell wall macromolecule catabolic process	2	85	70	99386	0.00168096	0.00302572	33.41
subcluster_33	5	GO:0006040	amino sugar metabolic process	2	85	71	99386	0.00172872	0.0030358	32.94
subcluster_4	4	GO:0031668	cellular response to extracellular stimulus	7	1786	90	99386	0.0012229	0.00316254	4.33
subcluster_4	4	GO:0006099	tricarboxylic acid cycle	7	1786	90	99386	0.0012229	0.00316254	4.33
subcluster_4	4	GO:0071496	cellular response to external stimulus	7	1786	90	99386	0.0012229	0.00316254	4.33
subcluster_4	5	GO:0042430	indole-containing compound metabolic process	7	1786	90	99386	0.0012229	0.00316254	4.33
subcluster_4	4	GO:0016667	oxidoreductase activity, acting on a sulfur group of donors	13	1786	267	99386	0.00123385	0.00318125	2.71
subcluster_3	5	GO:0031976	plastid thylakoid	2	51	134	99386	0.00220301	0.00319792	29.09
subcluster_3	6	GO:0009534	chloroplast thylakoid	2	51	134	99386	0.00220301	0.00319792	29.09
subcluster_33	4	GO:0005516	calmodulin binding	2	85	80	99386	0.00218735	0.00321407	29.23
subcluster_33	5	GO:0051667	establishment of plastid localization	2	85	80	99386	0.00218735	0.00321407	29.23
subcluster_33	5	GO:0006022	aminoglycan metabolic process	2	85	75	99386	0.00192619	0.00321407	31.18
subcluster_33	5	GO:0051644	plastid localization	2	85	80	99386	0.00218735	0.00321407	29.23
subcluster_33	6	GO:0019750	chloroplast localization	2	85	80	99386	0.00218735	0.00321407	29.23
subcluster_33	6	GO:0006586	indolalkylamine metabolic process	2	85	78	99386	0.00208098	0.00321407	29.98
subcluster_33	6	GO:0006568	tryptophan metabolic process	2	85	78	99386	0.00208098	0.00321407	29.98
subcluster_33	7	GO:0009902	chloroplast relocation	2	85	80	99386	0.00218735	0.00321407	29.23
subcluster_4	8	GO:0046777	protein autophosphorylation	5	1786	45	99386	0.00125388	0.00322319	6.18
subcluster_33	6	GO:0009312	oligosaccharide biosynthetic process	2	85	81	99386	0.00224149	0.00322774	28.87
subcluster_4	5	GO:0046184	aldehyde biosynthetic process	4	1786	27	99386	0.00131136	0.00336086	8.24
subcluster_27	5	GO:0009063	cellular amino acid catabolic process	3	161	159	99386	0.00227934	0.00345354	11.65
subcluster_4	5	GO:0055082	cellular chemical homeostasis	8	1786	118	99386	0.00137125	0.00350385	3.77
subcluster_4	4	GO:0051082	unfolded protein binding	11	1786	206	99386	0.00137886	0.00351282	2.97
subcluster_33	4	GO:0051656	establishment of organelle localization	2	85	86	99386	0.0025216	0.0035599	27.19
subcluster_33	5	GO:1901136	carbohydrate derivative catabolic process	2	85	87	99386	0.0025795	0.00357161	26.88
subcluster_4	5	GO:0034655	nucleobase-containing compound catabolic process	10	1786	176	99386	0.00141486	0.00359383	3.16
subcluster_4	5	GO:0034599	cellular response to oxidative stress	3	1786	13	99386	0.00144786	0.0036452	12.84
subcluster_4	7	GO:0004820	glycine-tRNA ligase activity	3	1786	13	99386	0.00144786	0.0036452	12.84
subcluster_4	8	GO:0006426	glycyl-tRNA aminoacylation	3	1786	13	99386	0.00144786	0.0036452	12.84
subcluster_4	8	GO:0006101	citrate metabolic process	7	1786	93	99386	0.00148052	0.00371651	4.19
subcluster_33	5	GO:0042430	indole-containing compound metabolic process	2	85	90	99386	0.00275695	0.00374529	25.98
subcluster_3	6	GO:1901606	alpha-amino acid catabolic process	2	51	149	99386	0.00271254	0.00381451	26.16
subcluster_4	5	GO:0009982	pseudouridine synthase activity	6	1786	69	99386	0.00152626	0.00382011	4.84
subcluster_14	6	GO:0006576	cellular biogenic amine metabolic process	9	1249	163	99386	0.000242372	0.00383617	4.39
subcluster_14	5	GO:0009308	amine metabolic process	11	1249	240	99386	0.000263823	0.00402202	3.65
subcluster_14	5	GO:0033013	tetrapyrrole metabolic process	10	1249	203	99386	0.000280402	0.00402202	3.92
subcluster_14	5	GO:0016881	acid-amino acid ligase activity	5	1249	46	99386	0.00027805	0.00402202	8.65
subcluster_4	6	GO:0034284	response to monosaccharide	5	1786	48	99386	0.00168118	0.00417127	5.8
subcluster_4	7	GO:0009746	response to hexose	5	1786	48	99386	0.00168118	0.00417127	5.8
subcluster_4	7	GO:0016893	endonuclease activity, active with either ribo- or deoxyribonucleic acids and producing 5'-phosphomonoesters	7	1786	95	99386	0.00167449	0.00417127	4.1
subcluster_33	5	GO:0042537	benzene-containing compound metabolic process	2	85	96	99386	0.00312858	0.00417144	24.36
subcluster_3	5	GO:0009063	cellular amino acid catabolic process	2	51	159	99386	0.00308008	0.00420011	24.51
subcluster_14	5	GO:0009638	phototropism	3	1249	11	99386	0.00030298	0.00421417	21.7
subcluster_33	4	GO:0051640	organelle localization	2	85	98	99386	0.00325739	0.00426422	23.86
subcluster_4	4	GO:0009991	response to extracellular stimulus	7	1786	96	99386	0.00177859	0.00438753	4.06
subcluster_4	6	GO:0019200	carbohydrate kinase activity	7	1786	96	99386	0.00177859	0.00438753	4.06
subcluster_3	6	GO:0006098	pentose-phosphate shunt	2	51	166	99386	0.00335047	0.00443445	23.48
subcluster_4	6	GO:0004061	arylformamidase activity	3	1786	14	99386	0.00181816	0.00444671	11.92
subcluster_4	6	GO:0019441	tryptophan catabolic process to kynurenine	3	1786	14	99386	0.00181816	0.00444671	11.92
subcluster_4	6	GO:0070189	kynurenine metabolic process	3	1786	14	99386	0.00181816	0.00444671	11.92
subcluster_3	6	GO:0051156	glucose 6-phosphate metabolic process	2	51	169	99386	0.00346964	0.00446096	23.06
subcluster_4	5	GO:0030093	chloroplast photosystem I	2	1786	4	99386	0.0018905	0.00457137	27.82
subcluster_4	6	GO:0009662	etioplast organization	2	1786	4	99386	0.0018905	0.00457137	27.82
subcluster_4	6	GO:0009509	chromoplast	2	1786	4	99386	0.0018905	0.00457137	27.82
subcluster_4	9	GO:0042781	3'-tRNA processing endoribonuclease activity	2	1786	4	99386	0.0018905	0.00457137	27.82
subcluster_33	6	GO:0009073	aromatic amino acid family biosynthetic process	2	85	103	99386	0.00359011	0.00461585	22.7
subcluster_4	6	GO:0042044	fluid transport	4	1786	30	99386	0.00196216	0.00471799	7.42
subcluster_4	7	GO:0006833	water transport	4	1786	30	99386	0.00196216	0.00471799	7.42
subcluster_4	6	GO:0006401	RNA catabolic process	8	1786	125	99386	0.00197642	0.00473898	3.56
subcluster_4	5	GO:0016615	malate dehydrogenase activity	5	1786	50	99386	0.00201979	0.00482943	5.56
subcluster_14	4	GO:0016701	oxidoreductase activity, acting on single donors with incorporation of molecular oxygen	8	1249	137	99386	0.000365157	0.00492962	4.65
subcluster_27	6	GO:0044275	cellular carbohydrate catabolic process	2	161	53	99386	0.00340398	0.00500586	23.29
subcluster_4	6	GO:0005996	monosaccharide metabolic process	12	1786	250	99386	0.00210102	0.00500968	2.67
subcluster_3	8	GO:0006739	NADP metabolic process	2	51	183	99386	0.00405157	0.00506446	21.3
subcluster_4	10	GO:0034755	iron ion transmembrane transport	3	1786	15	99386	0.00224243	0.005332	11.13
subcluster_3	3	GO:1990204	oxidoreductase complex	2	51	194	99386	0.00453836	0.00551963	20.09
subcluster_33	7	GO:0003993	acid phosphatase activity	2	85	114	99386	0.00437533	0.00552673	20.51
subcluster_14	5	GO:0044106	cellular amine metabolic process	9	1249	176	99386	0.000425836	0.00558453	4.07
subcluster_14	3	GO:0090484	drug transporter activity	10	1249	220	99386	0.000527631	0.00576626	3.62
subcluster_14	4	GO:0015238	drug transmembrane transporter activity	10	1249	219	99386	0.000509294	0.00576626	3.63
subcluster_14	5	GO:0008215	spermine metabolic process	3	1249	13	99386	0.000515387	0.00576626	18.36
subcluster_14	5	GO:2001070	starch binding	4	1249	30	99386	0.000524304	0.00576626	10.61
subcluster_14	6	GO:0006597	spermine biosynthetic process	3	1249	13	99386	0.000515387	0.00576626	18.36
subcluster_14	6	GO:0004014	adenosylmethionine decarboxylase activity	3	1249	13	99386	0.000515387	0.00576626	18.36
subcluster_14	6	GO:0003904	deoxyribodipyrimidine photo-lyase activity	2	1249	3	99386	0.000469466	0.00576626	53.05
subcluster_4	6	GO:0043067	regulation of programmed cell death	6	1786	76	99386	0.00250401	0.00593749	4.39
subcluster_4	4	GO:0009409	response to cold	8	1786	130	99386	0.00252453	0.00595317	3.42
subcluster_4	6	GO:0009620	response to fungus	8	1786	130	99386	0.00252453	0.00595317	3.42
subcluster_3	6	GO:0019318	hexose metabolic process	2	51	207	99386	0.00514677	0.00609485	18.83
subcluster_4	8	GO:0016891	endoribonuclease activity, producing 5'-phosphomonoesters	6	1786	77	99386	0.00267495	0.00629054	4.34
subcluster_4	10	GO:0005381	iron ion transmembrane transporter activity	3	1786	16	99386	0.00272319	0.00638644	10.43
subcluster_4	2	GO:0048511	rhythmic process	4	1786	33	99386	0.00280759	0.00642592	6.75
subcluster_4	3	GO:0007623	circadian rhythm	4	1786	33	99386	0.00280759	0.00642592	6.75
subcluster_4	4	GO:0009415	response to water	7	1786	104	99386	0.00280301	0.00642592	3.75
subcluster_4	4	GO:0042168	heme metabolic process	4	1786	33	99386	0.00280759	0.00642592	6.75
subcluster_4	5	GO:0061505	DNA topoisomerase II activity	4	1786	33	99386	0.00280759	0.00642592	6.75
subcluster_4	6	GO:0003918	DNA topoisomerase type II (ATP-hydrolyzing) activity	4	1786	33	99386	0.00280759	0.00642592	6.75
subcluster_4	7	GO:0034250	positive regulation of cellular amide metabolic process	4	1786	33	99386	0.00280759	0.00642592	6.75
subcluster_4	8	GO:0045727	positive regulation of translation	4	1786	33	99386	0.00280759	0.00642592	6.75
subcluster_4	9	GO:0016149	translation release factor activity, codon specific	4	1786	33	99386	0.00280759	0.00642592	6.75
subcluster_4	5	GO:0006757	ATP generation from ADP	12	1786	260	99386	0.00289311	0.00651712	2.57
subcluster_4	6	GO:0006096	glycolytic process	12	1786	260	99386	0.00289311	0.00651712	2.57
subcluster_4	8	GO:0009135	purine nucleoside diphosphate metabolic process	12	1786	260	99386	0.00289311	0.00651712	2.57
subcluster_4	8	GO:0046031	ADP metabolic process	12	1786	260	99386	0.00289311	0.00651712	2.57
subcluster_4	8	GO:0009179	purine ribonucleoside diphosphate metabolic process	12	1786	260	99386	0.00289311	0.00651712	2.57
subcluster_4	8	GO:0009185	ribonucleoside diphosphate metabolic process	12	1786	260	99386	0.00289311	0.00651712	2.57
subcluster_4	6	GO:0042742	defense response to bacterium	7	1786	105	99386	0.00295746	0.00664459	3.71
subcluster_14	6	GO:0015994	chlorophyll metabolic process	7	1249	114	99386	0.000624726	0.00666859	4.89
subcluster_4	4	GO:0010035	response to inorganic substance	12	1786	261	99386	0.00298409	0.00668686	2.56
subcluster_4	6	GO:0050801	ion homeostasis	8	1786	134	99386	0.00304314	0.00680137	3.32
subcluster_3	4	GO:0031984	organelle subcompartment	2	51	223	99386	0.00594411	0.00685859	17.48
subcluster_4	5	GO:0016642	oxidoreductase activity, acting on the CH-NH2 group of donors, disulfide as acceptor	2	1786	5	99386	0.00311323	0.00690396	22.26
subcluster_4	6	GO:0004375	glycine dehydrogenase (decarboxylating) activity	2	1786	5	99386	0.00311323	0.00690396	22.26
subcluster_4	8	GO:0010257	NADH dehydrogenase complex assembly	2	1786	5	99386	0.00311323	0.00690396	22.26
subcluster_4	4	GO:0042026	protein refolding	4	1786	34	99386	0.00313712	0.00692106	6.55
subcluster_4	6	GO:0008312	7S RNA binding	4	1786	34	99386	0.00313712	0.00692106	6.55
subcluster_33	8	GO:0072509	divalent inorganic cation transmembrane transporter activity	2	85	130	99386	0.00564572	0.00700848	17.99
subcluster_14	5	GO:0006749	glutathione metabolic process	4	1249	32	99386	0.000674409	0.00703531	9.95
subcluster_14	8	GO:0051258	protein polymerization	5	1249	56	99386	0.000698725	0.007127	7.1
subcluster_4	5	GO:0016880	acid-ammonia (or amide) ligase activity	3	1786	17	99386	0.00326277	0.00714304	9.82
subcluster_4	6	GO:0016211	ammonia ligase activity	3	1786	17	99386	0.00326277	0.00714304	9.82
subcluster_4	7	GO:0004356	glutamate-ammonia ligase activity	3	1786	17	99386	0.00326277	0.00714304	9.82
subcluster_3	5	GO:0051287	NAD binding	2	51	233	99386	0.00646928	0.00715931	16.73
subcluster_3	5	GO:0050661	NADP binding	2	51	234	99386	0.00652292	0.00715931	16.66
subcluster_27	6	GO:0044036	cell wall macromolecule metabolic process	3	161	212	99386	0.00510035	0.00728621	8.74
subcluster_3	5	GO:0016054	organic acid catabolic process	2	51	244	99386	0.0070705	0.00739936	15.97
subcluster_3	6	GO:0046395	carboxylic acid catabolic process	2	51	244	99386	0.0070705	0.00739936	15.97
subcluster_3	4	GO:0044802	single-organism membrane organization	2	51	252	99386	0.00752308	0.00752308	15.47
subcluster_3	6	GO:0005996	monosaccharide metabolic process	2	51	250	99386	0.00740874	0.00752308	15.59
subcluster_4	6	GO:0004519	endonuclease activity	11	1786	232	99386	0.00346577	0.00756811	2.64
subcluster_4	9	GO:0000413	protein peptidyl-prolyl isomerization	6	1786	82	99386	0.00366387	0.00798034	4.07
subcluster_27	7	GO:0030145	manganese ion binding	3	161	222	99386	0.00579203	0.00804449	8.34
subcluster_4	6	GO:0033743	peptide-methionine (R)-S-oxide reductase activity	3	1786	18	99386	0.00386332	0.00837215	9.27
subcluster_4	8	GO:0016075	rRNA catabolic process	3	1786	18	99386	0.00386332	0.00837215	9.27
subcluster_4	5	GO:0050776	regulation of immune response	6	1786	84	99386	0.00412706	0.00885404	3.97
subcluster_4	6	GO:0045088	regulation of innate immune response	6	1786	84	99386	0.00412706	0.00885404	3.97
subcluster_4	8	GO:0018208	peptidyl-proline modification	6	1786	84	99386	0.00412706	0.00885404	3.97
subcluster_4	8	GO:0001522	pseudouridine synthesis	6	1786	84	99386	0.00412706	0.00885404	3.97
subcluster_14	5	GO:0010193	response to ozone	2	1249	4	99386	0.000931086	0.00890351	39.79
subcluster_14	6	GO:0010136	ureide catabolic process	2	1249	4	99386	0.000931086	0.00890351	39.79
subcluster_14	6	GO:0010135	ureide metabolic process	2	1249	4	99386	0.000931086	0.00890351	39.79
subcluster_14	8	GO:0006596	polyamine biosynthetic process	4	1249	35	99386	0.00095311	0.00892811	9.09
subcluster_4	5	GO:0048500	signal recognition particle	4	1786	37	99386	0.00428175	0.00909473	6.02
subcluster_4	7	GO:0008079	translation termination factor activity	4	1786	37	99386	0.00428175	0.00909473	6.02
subcluster_4	8	GO:0003747	translation release factor activity	4	1786	37	99386	0.00428175	0.00909473	6.02
subcluster_4	8	GO:0006415	translational termination	4	1786	37	99386	0.00428175	0.00909473	6.02
subcluster_4	5	GO:0009308	amine metabolic process	11	1786	240	99386	0.00446463	0.00945971	2.55
subcluster_14	3	GO:0005200	structural constituent of cytoskeleton	5	1249	61	99386	0.00103353	0.00948783	6.52
subcluster_4	7	GO:0016796	exonuclease activity, active with either ribo- or deoxyribonucleic acids and producing 5'-phosphomonoesters	3	1786	19	99386	0.00452681	0.00954421	8.79
subcluster_4	8	GO:0006165	nucleoside diphosphate phosphorylation	12	1786	275	99386	0.00451932	0.00954421	2.43
subcluster_4	6	GO:0033293	monocarboxylic acid binding	2	1786	6	99386	0.00461422	0.00968081	18.55
subcluster_4	8	GO:1900865	chloroplast RNA modification	2	1786	6	99386	0.00461422	0.00968081	18.55
subcluster_4	5	GO:0010941	regulation of cell death	6	1786	86	99386	0.00463213	0.00969463	3.88
subcluster_4	6	GO:0046474	glycerophospholipid biosynthetic process	9	1786	175	99386	0.00464652	0.00970102	2.86
subcluster_33	7	GO:0072511	divalent inorganic cation transport	2	85	157	99386	0.0081234	0.00974808	14.89
subcluster_33	8	GO:0070838	divalent metal ion transport	2	85	157	99386	0.0081234	0.00974808	14.89
subcluster_27	5	GO:0016054	organic acid catabolic process	3	161	244	99386	0.0075036	0.00987316	7.59
subcluster_27	6	GO:0046395	carboxylic acid catabolic process	3	161	244	99386	0.0075036	0.00987316	7.59
subcluster_4	4	GO:0002682	regulation of immune system process	6	1786	87	99386	0.00490105	0.0102075	3.84
subcluster_33	6	GO:0006576	cellular biogenic amine metabolic process	2	85	163	99386	0.0087293	0.0103034	14.35
subcluster_4	6	GO:0009617	response to bacterium	7	1786	116	99386	0.00511883	0.0106352	3.36
subcluster_4	5	GO:0005315	inorganic phosphate transmembrane transporter activity	3	1786	20	99386	0.00525506	0.0108393	8.35
subcluster_4	7	GO:0034661	ncRNA catabolic process	3	1786	20	99386	0.00525506	0.0108393	8.35
subcluster_4	9	GO:0042132	fructose 1,6-bisphosphate 1-phosphatase activity	3	1786	20	99386	0.00525506	0.0108393	8.35
subcluster_4	3	GO:0007154	cell communication	7	1786	117	99386	0.00536194	0.0110332	3.33
subcluster_27	6	GO:0006694	steroid biosynthetic process	2	161	87	99386	0.00891464	0.011429	14.19
subcluster_4	6	GO:0010287	plastoglobule	4	1786	40	99386	0.00567886	0.0116294	5.56
subcluster_4	9	GO:0006826	iron ion transport	4	1786	40	99386	0.00567886	0.0116294	5.56
subcluster_33	5	GO:0044106	cellular amine metabolic process	2	85	176	99386	0.0101092	0.0117397	13.29
subcluster_27	4	GO:0004857	enzyme inhibitor activity	3	161	267	99386	0.00958085	0.0119761	6.94
subcluster_33	4	GO:0005984	disaccharide metabolic process	2	85	180	99386	0.010552	0.0120594	12.99
subcluster_4	5	GO:0003913	DNA photolyase activity	3	1786	21	99386	0.0060497	0.0123299	7.95
subcluster_4	8	GO:0009749	response to glucose	3	1786	21	99386	0.0060497	0.0123299	7.95
subcluster_4	7	GO:0032296	double-stranded RNA-specific ribonuclease activity	4	1786	41	99386	0.00620458	0.0125856	5.43
subcluster_4	8	GO:0004525	ribonuclease III activity	4	1786	41	99386	0.00620458	0.0125856	5.43
subcluster_14	6	GO:0010277	chlorophyllide a oxygenase [overall] activity	3	1249	18	99386	0.00140313	0.0126282	13.26
subcluster_4	4	GO:0010431	seed maturation	2	1786	7	99386	0.00638307	0.012796	15.9
subcluster_4	4	GO:0098807	chloroplast thylakoid membrane protein complex	2	1786	7	99386	0.00638307	0.012796	15.9
subcluster_4	5	GO:0031978	plastid thylakoid lumen	2	1786	7	99386	0.00638307	0.012796	15.9
subcluster_4	6	GO:0009543	chloroplast thylakoid lumen	2	1786	7	99386	0.00638307	0.012796	15.9
subcluster_4	8	GO:0043628	ncRNA 3'-end processing	2	1786	7	99386	0.00638307	0.012796	15.9
subcluster_14	6	GO:0009637	response to blue light	5	1249	66	99386	0.00147469	0.013017	6.03
subcluster_14	5	GO:0043036	starch grain	2	1249	5	99386	0.00153886	0.0130803	31.83
subcluster_14	6	GO:0009569	chloroplast starch grain	2	1249	5	99386	0.00153886	0.0130803	31.83
subcluster_27	6	GO:0019751	polyol metabolic process	2	161	97	99386	0.0109786	0.0133886	12.73
subcluster_4	4	GO:0016846	carbon-sulfur lyase activity	4	1786	42	99386	0.00676163	0.013398	5.3
subcluster_4	5	GO:1901661	quinone metabolic process	4	1786	42	99386	0.00676163	0.013398	5.3
subcluster_4	5	GO:0042181	ketone biosynthetic process	4	1786	42	99386	0.00676163	0.013398	5.3
subcluster_4	5	GO:0048585	negative regulation of response to stimulus	6	1786	93	99386	0.00676096	0.013398	3.59
subcluster_4	6	GO:1901663	quinone biosynthetic process	4	1786	42	99386	0.00676163	0.013398	5.3
subcluster_9	7	GO:0030145	manganese ion binding	2	77	222	99386	0.0130193	0.0140471	11.63
subcluster_33	6	GO:0042625	ATPase coupled ion transmembrane transporter activity	2	85	199	99386	0.0127698	0.0141451	11.75
subcluster_33	7	GO:0019829	cation-transporting ATPase activity	2	85	198	99386	0.0126485	0.0141451	11.81
subcluster_4	2	GO:0000988	transcription factor activity, protein binding	8	1786	155	99386	0.00725023	0.014333	2.87
subcluster_33	5	GO:0022853	active ion transmembrane transporter activity	2	85	206	99386	0.0136338	0.0144358	11.35
subcluster_33	6	GO:0009311	oligosaccharide metabolic process	2	85	205	99386	0.0135089	0.0144358	11.41
subcluster_33	6	GO:0006869	lipid transport	2	85	203	99386	0.0132605	0.0144358	11.52
subcluster_14	6	GO:0006855	drug transmembrane transport	9	1249	215	99386	0.00174348	0.0145501	3.33
subcluster_14	6	GO:0015893	drug transport	9	1249	216	99386	0.0017994	0.0147486	3.32
subcluster_14	4	GO:0016879	ligase activity, forming carbon-nitrogen bonds	10	1249	260	99386	0.00185675	0.0149097	3.06
subcluster_14	7	GO:0019344	cysteine biosynthetic process	6	1249	102	99386	0.00188401	0.0149097	4.68
subcluster_33	6	GO:0044036	cell wall macromolecule metabolic process	2	85	212	99386	0.014394	0.0150198	11.03
subcluster_4	7	GO:0072511	divalent inorganic cation transport	8	1786	157	99386	0.00780719	0.0153631	2.84
subcluster_4	8	GO:0070838	divalent metal ion transport	8	1786	157	99386	0.00780719	0.0153631	2.84
subcluster_4	6	GO:0034248	regulation of cellular amide metabolic process	6	1786	96	99386	0.00786147	0.015364	3.48
subcluster_4	6	GO:0009642	response to light intensity	6	1786	96	99386	0.00786147	0.015364	3.48
subcluster_4	8	GO:0006417	regulation of translation	6	1786	96	99386	0.00786147	0.015364	3.48
subcluster_14	6	GO:0006534	cysteine metabolic process	6	1249	103	99386	0.0019796	0.0154006	4.64
subcluster_14	6	GO:0042398	cellular modified amino acid biosynthetic process	5	1249	71	99386	0.00204081	0.0156122	5.6
subcluster_27	5	GO:0008202	steroid metabolic process	2	161	107	99386	0.0132318	0.0157521	11.54
subcluster_4	5	GO:0031969	chloroplast membrane	5	1786	69	99386	0.00810757	0.0158088	4.03
subcluster_4	6	GO:0019751	polyol metabolic process	6	1786	97	99386	0.00825534	0.0160604	3.44
subcluster_4	4	GO:0005102	receptor binding	2	1786	8	99386	0.00840968	0.0160834	13.91
subcluster_4	4	GO:1902580	single-organism cellular localization	11	1786	262	99386	0.00841747	0.0160834	2.34
subcluster_4	4	GO:0010015	root morphogenesis	2	1786	8	99386	0.00840968	0.0160834	13.91
subcluster_4	5	GO:0034605	cellular response to heat	2	1786	8	99386	0.00840968	0.0160834	13.91
subcluster_4	6	GO:0004148	dihydrolipoyl dehydrogenase activity	2	1786	8	99386	0.00840968	0.0160834	13.91
subcluster_4	6	GO:0030604	1-deoxy-D-xylulose-5-phosphate reductoisomerase activity	2	1786	8	99386	0.00840968	0.0160834	13.91
subcluster_4	6	GO:1902582	single-organism intracellular transport	11	1786	262	99386	0.00841747	0.0160834	2.34
subcluster_4	8	GO:0006352	DNA-templated transcription, initiation	8	1786	159	99386	0.00839569	0.0160834	2.8
subcluster_14	5	GO:0003913	DNA photolyase activity	3	1249	21	99386	0.0022237	0.0161641	11.37
subcluster_14	5	GO:0016703	oxidoreductase activity, acting on single donors with incorporation of molecular oxygen, incorporation of one atom of oxygen (internal monooxygenases or internal mixed function oxidases)	3	1249	21	99386	0.0022237	0.0161641	11.37
subcluster_14	5	GO:0015930	glutamate synthase activity	2	1249	6	99386	0.00228904	0.0161641	26.52
subcluster_14	7	GO:0016413	O-acetyltransferase activity	3	1249	21	99386	0.0022237	0.0161641	11.37
subcluster_14	8	GO:0006537	glutamate biosynthetic process	2	1249	6	99386	0.00228904	0.0161641	26.52
subcluster_4	6	GO:0004176	ATP-dependent peptidase activity	3	1786	24	99386	0.00884617	0.0168649	6.96
subcluster_9	8	GO:0006364	rRNA processing	2	77	250	99386	0.0162908	0.0171262	10.33
subcluster_4	6	GO:0004527	exonuclease activity	6	1786	99	99386	0.00908525	0.0172822	3.37
subcluster_9	2	GO:0045735	nutrient reservoir activity	2	77	258	99386	0.0172836	0.0177156	10.01
subcluster_4	6	GO:0009074	aromatic amino acid family catabolic process	5	1786	72	99386	0.00966153	0.0183376	3.86
subcluster_9	8	GO:0016072	rRNA metabolic process	2	77	268	99386	0.0185598	0.0185598	9.63
subcluster_33	5	GO:0009308	amine metabolic process	2	85	240	99386	0.0181759	0.0186952	9.74
subcluster_4	7	GO:0008964	phosphoenolpyruvate carboxylase activity	3	1786	25	99386	0.00991985	0.0187863	6.68
subcluster_4	4	GO:0042170	plastid membrane	5	1786	73	99386	0.0102219	0.0193156	3.81
subcluster_33	8	GO:0006364	rRNA processing	2	85	250	99386	0.0196176	0.0198939	9.35
subcluster_4	5	GO:0009718	anthocyanin-containing compound biosynthetic process	2	1786	9	99386	0.0106842	0.0199253	12.37
subcluster_4	6	GO:0006109	regulation of carbohydrate metabolic process	2	1786	9	99386	0.0106842	0.0199253	12.37
subcluster_4	6	GO:0016094	polyprenol biosynthetic process	2	1786	9	99386	0.0106842	0.0199253	12.37
subcluster_4	7	GO:0090322	regulation of superoxide metabolic process	2	1786	9	99386	0.0106842	0.0199253	12.37
subcluster_4	8	GO:0019408	dolichol biosynthetic process	2	1786	9	99386	0.0106842	0.0199253	12.37
subcluster_4	8	GO:0019348	dolichol metabolic process	2	1786	9	99386	0.0106842	0.0199253	12.37
subcluster_4	6	GO:0072599	establishment of protein localization to endoplasmic reticulum	4	1786	48	99386	0.0108027	0.0199291	4.64
subcluster_4	7	GO:0070972	protein localization to endoplasmic reticulum	4	1786	48	99386	0.0108027	0.0199291	4.64
subcluster_4	8	GO:0045047	protein targeting to ER	4	1786	48	99386	0.0108027	0.0199291	4.64
subcluster_4	8	GO:0006613	cotranslational protein targeting to membrane	4	1786	48	99386	0.0108027	0.0199291	4.64
subcluster_4	8	GO:0006614	SRP-dependent cotranslational protein targeting to membrane	4	1786	48	99386	0.0108027	0.0199291	4.64
subcluster_14	6	GO:0004519	endonuclease activity	9	1249	232	99386	0.00290591	0.0202093	3.09
subcluster_4	5	GO:0006022	aminoglycan metabolic process	5	1786	75	99386	0.0114087	0.0210017	3.71
subcluster_4	5	GO:0042803	protein homodimerization activity	4	1786	49	99386	0.0115989	0.0213062	4.54
subcluster_4	5	GO:0048878	chemical homeostasis	8	1786	169	99386	0.0118479	0.0217169	2.63
subcluster_14	8	GO:0006290	pyrimidine dimer repair	2	1249	7	99386	0.00317796	0.0217714	22.73
subcluster_14	5	GO:0008216	spermidine metabolic process	3	1249	24	99386	0.00329061	0.0218897	9.95
subcluster_14	6	GO:0008295	spermidine biosynthetic process	3	1249	24	99386	0.00329061	0.0218897	9.95
subcluster_4	4	GO:0042802	identical protein binding	5	1786	76	99386	0.0120357	0.0219672	3.66
subcluster_4	7	GO:0009644	response to high light intensity	5	1786	76	99386	0.0120357	0.0219672	3.66
subcluster_27	5	GO:0006066	alcohol metabolic process	2	161	130	99386	0.0190968	0.0222056	9.5
subcluster_33	8	GO:0016072	rRNA metabolic process	2	85	268	99386	0.022329	0.022329	8.73
subcluster_14	7	GO:0009070	serine family amino acid biosynthetic process	6	1249	115	99386	0.00343399	0.0225172	4.15
subcluster_4	6	GO:0008443	phosphofructokinase activity	4	1786	50	99386	0.0124319	0.0226419	4.45
subcluster_4	7	GO:0072350	tricarboxylic acid metabolic process	7	1786	138	99386	0.0127212	0.0231197	2.82
subcluster_4	6	GO:0072528	pyrimidine-containing compound biosynthetic process	8	1786	172	99386	0.0130619	0.0236886	2.59
subcluster_4	5	GO:0046283	anthocyanin-containing compound metabolic process	2	1786	10	99386	0.0131972	0.0237827	11.13
subcluster_4	5	GO:0030163	protein catabolic process	7	1786	139	99386	0.0131941	0.0237827	2.8
subcluster_4	6	GO:0016093	polyprenol metabolic process	2	1786	10	99386	0.0131972	0.0237827	11.13
subcluster_4	7	GO:0006563	L-serine metabolic process	4	1786	51	99386	0.0133021	0.0239215	4.36
subcluster_27	4	GO:0016701	oxidoreductase activity, acting on single donors with incorporation of molecular oxygen	2	161	137	99386	0.0210619	0.023934	9.01
subcluster_4	5	GO:0001510	RNA methylation	6	1786	108	99386	0.0135657	0.0243237	3.09
subcluster_4	6	GO:0045017	glycerolipid biosynthetic process	9	1786	208	99386	0.0135826	0.0243237	2.41
subcluster_14	7	GO:0018298	protein-chromophore linkage	9	1249	242	99386	0.00383278	0.0247781	2.96
subcluster_4	4	GO:0042446	hormone biosynthetic process	4	1786	52	99386	0.0142102	0.0253944	4.28
subcluster_27	6	GO:0009066	aspartate family amino acid metabolic process	2	161	144	99386	0.0231073	0.0256748	8.57
subcluster_4	5	GO:0009737	response to abscisic acid	6	1786	110	99386	0.0147389	0.0261754	3.04
subcluster_4	5	GO:0097305	response to alcohol	6	1786	110	99386	0.0147389	0.0261754	3.04
subcluster_4	7	GO:0004521	endoribonuclease activity	6	1786	110	99386	0.0147389	0.0261754	3.04
subcluster_27	6	GO:1901606	alpha-amino acid catabolic process	2	161	149	99386	0.0246164	0.026757	8.29
subcluster_14	4	GO:0006020	inositol metabolic process	2	1249	8	99386	0.00420202	0.0267879	19.89
subcluster_14	5	GO:0016168	chlorophyll binding	9	1249	246	99386	0.00426248	0.026801	2.91
subcluster_14	6	GO:0044275	cellular carbohydrate catabolic process	4	1249	53	99386	0.00446028	0.0269377	6.01
subcluster_14	6	GO:0006869	lipid transport	8	1249	203	99386	0.00443142	0.0269377	3.14
subcluster_14	8	GO:0003774	motor activity	9	1249	247	99386	0.00437555	0.0269377	2.9
subcluster_4	5	GO:0035999	tetrahydrofolate interconversion	2	1786	11	99386	0.0159392	0.028074	10.12
subcluster_4	6	GO:0042214	terpene metabolic process	2	1786	11	99386	0.0159392	0.028074	10.12
subcluster_4	6	GO:0003725	double-stranded RNA binding	2	1786	11	99386	0.0159392	0.028074	10.12
subcluster_4	8	GO:0016119	carotene metabolic process	2	1786	11	99386	0.0159392	0.028074	10.12
subcluster_4	4	GO:0072593	reactive oxygen species metabolic process	5	1786	82	99386	0.0162927	0.0286377	3.39
subcluster_4	6	GO:0009706	chloroplast inner membrane	4	1786	55	99386	0.017166	0.029988	4.05
subcluster_4	7	GO:0051247	positive regulation of protein metabolic process	4	1786	55	99386	0.017166	0.029988	4.05
subcluster_4	7	GO:0032270	positive regulation of cellular protein metabolic process	4	1786	55	99386	0.017166	0.029988	4.05
subcluster_4	7	GO:0098656	anion transmembrane transport	6	1786	114	99386	0.017293	0.0301483	2.93
subcluster_14	6	GO:0000272	polysaccharide catabolic process	5	1249	88	99386	0.00515966	0.0303626	4.52
subcluster_14	8	GO:0006535	cysteine biosynthetic process from serine	3	1249	28	99386	0.00513139	0.0303626	8.53
subcluster_14	3	GO:0008430	selenium binding	2	1249	9	99386	0.00535769	0.0307397	17.68
subcluster_14	6	GO:0008883	glutamyl-tRNA reductase activity	2	1249	9	99386	0.00535769	0.0307397	17.68
subcluster_4	6	GO:0004618	phosphoglycerate kinase activity	3	1786	31	99386	0.0179069	0.0311551	5.39
subcluster_4	5	GO:0009528	plastid inner membrane	4	1786	56	99386	0.0182301	0.031653	3.97
subcluster_4	4	GO:0016866	intramolecular transferase activity	8	1786	183	99386	0.0182968	0.0317046	2.43
subcluster_4	5	GO:0080134	regulation of response to stress	7	1786	149	99386	0.0186365	0.0322279	2.61
subcluster_14	6	GO:0000097	sulfur amino acid biosynthetic process	7	1249	169	99386	0.00580227	0.0324786	3.3
subcluster_14	7	GO:0009084	glutamine family amino acid biosynthetic process	4	1249	57	99386	0.00578432	0.0324786	5.58
subcluster_4	6	GO:0004372	glycine hydroxymethyltransferase activity	2	1786	12	99386	0.0189013	0.0324889	9.27
subcluster_4	6	GO:0004034	aldose 1-epimerase activity	2	1786	12	99386	0.0189013	0.0324889	9.27
subcluster_4	7	GO:0008878	glucose-1-phosphate adenylyltransferase activity	2	1786	12	99386	0.0189013	0.0324889	9.27
subcluster_14	5	GO:0009743	response to carbohydrate	5	1249	91	99386	0.00594027	0.0328504	4.37
subcluster_4	8	GO:0006354	DNA-templated transcription, elongation	4	1786	57	99386	0.0193342	0.0331001	3.91
subcluster_4	9	GO:0046915	transition metal ion transmembrane transporter activity	4	1786	57	99386	0.0193342	0.0331001	3.91
subcluster_4	5	GO:0043094	cellular metabolic compound salvage	8	1786	185	99386	0.0193894	0.0331283	2.41
subcluster_4	6	GO:0004611	phosphoenolpyruvate carboxykinase activity	3	1786	32	99386	0.0195004	0.0331856	5.22
subcluster_4	8	GO:0050308	sugar-phosphatase activity	3	1786	32	99386	0.0195004	0.0331856	5.22
subcluster_27	8	GO:0030244	cellulose biosynthetic process	2	161	170	99386	0.0313745	0.0333771	7.26
subcluster_4	4	GO:0003916	DNA topoisomerase activity	4	1786	58	99386	0.0204787	0.0347812	3.84
subcluster_14	6	GO:0046501	protoporphyrinogen IX metabolic process	2	1249	10	99386	0.0066415	0.0350397	15.91
subcluster_14	6	GO:0046482	para-aminobenzoic acid metabolic process	2	1249	10	99386	0.0066415	0.0350397	15.91
subcluster_14	8	GO:0051503	adenine nucleotide transport	2	1249	10	99386	0.0066415	0.0350397	15.91
subcluster_14	8	GO:0006782	protoporphyrinogen IX biosynthetic process	2	1249	10	99386	0.0066415	0.0350397	15.91
subcluster_4	6	GO:0009853	photorespiration	6	1786	119	99386	0.0208927	0.0354142	2.81
subcluster_14	8	GO:0006536	glutamate metabolic process	3	1249	31	99386	0.00684729	0.0357148	7.7
subcluster_4	4	GO:0007568	aging	3	1786	33	99386	0.0211697	0.0358128	5.06
subcluster_4	6	GO:0006265	DNA topological change	4	1786	59	99386	0.021664	0.0365766	3.77
subcluster_14	6	GO:0050801	ion homeostasis	6	1249	134	99386	0.00718085	0.0370338	3.56
subcluster_4	4	GO:0009561	megagametogenesis	2	1786	13	99386	0.0220746	0.0370507	8.56
subcluster_4	6	GO:0016559	peroxisome fission	2	1786	13	99386	0.0220746	0.0370507	8.56
subcluster_4	7	GO:0010020	chloroplast fission	2	1786	13	99386	0.0220746	0.0370507	8.56
subcluster_14	7	GO:0050897	cobalt ion binding	3	1249	32	99386	0.00748586	0.0381779	7.46
subcluster_4	5	GO:0019900	kinase binding	3	1786	34	99386	0.0229148	0.0383107	4.91
subcluster_4	6	GO:0019901	protein kinase binding	3	1786	34	99386	0.0229148	0.0383107	4.91
subcluster_14	7	GO:0043648	dicarboxylic acid metabolic process	6	1249	136	99386	0.00769935	0.0388352	3.51
subcluster_4	6	GO:0031347	regulation of defense response	6	1786	122	99386	0.0232795	0.0388445	2.74
subcluster_4	6	GO:0015035	protein disulfide oxidoreductase activity	8	1786	192	99386	0.0235791	0.039268	2.32
subcluster_14	4	GO:0048367	shoot system development	4	1249	63	99386	0.00822324	0.0393174	5.05
subcluster_14	6	GO:0004425	indole-3-glycerol-phosphate synthase activity	2	1249	11	99386	0.00805007	0.0393174	14.47
subcluster_14	7	GO:0030042	actin filament depolymerization	3	1249	33	99386	0.00815846	0.0393174	7.23
subcluster_14	8	GO:0051261	protein depolymerization	3	1249	33	99386	0.00815846	0.0393174	7.23
subcluster_14	8	GO:0015865	purine nucleotide transport	2	1249	11	99386	0.00805007	0.0393174	14.47
subcluster_14	4	GO:0048731	system development	4	1249	64	99386	0.00868583	0.0407617	4.97
subcluster_14	8	GO:0004722	protein serine/threonine phosphatase activity	8	1249	228	99386	0.00870293	0.0407617	2.79
subcluster_14	6	GO:0015706	nitrate transport	3	1249	34	99386	0.00886548	0.0411036	7.02
subcluster_14	6	GO:0008643	carbohydrate transport	4	1249	65	99386	0.0091651	0.0420678	4.9
subcluster_4	8	GO:0006542	glutamine biosynthetic process	2	1786	14	99386	0.0254507	0.0423025	7.95
subcluster_14	5	GO:0004075	biotin carboxylase activity	2	1249	12	99386	0.00958004	0.0431102	13.26
subcluster_14	7	GO:0080048	GDP-D-glucose phosphorylase activity	2	1249	12	99386	0.00958004	0.0431102	13.26
subcluster_4	7	GO:0006402	mRNA catabolic process	5	1786	93	99386	0.0264733	0.0439169	2.99
subcluster_27	8	GO:0030243	cellulose metabolic process	2	161	206	99386	0.0444198	0.0462706	5.99
subcluster_4	5	GO:0016671	oxidoreductase activity, acting on a sulfur group of donors, disulfide as acceptor	3	1786	37	99386	0.0286044	0.0473464	4.51
subcluster_4	6	GO:0006576	cellular biogenic amine metabolic process	7	1786	163	99386	0.0286512	0.0473464	2.39
subcluster_4	6	GO:0043572	plastid fission	2	1786	15	99386	0.0290212	0.0477733	7.42
subcluster_4	6	GO:0004017	adenylate kinase activity	2	1786	15	99386	0.0290212	0.0477733	7.42
subcluster_4	6	GO:0072525	pyridine-containing compound biosynthetic process	4	1786	65	99386	0.029648	0.0487116	3.42
subcluster_4	5	GO:0072527	pyrimidine-containing compound metabolic process	8	1786	201	99386	0.0298489	0.0487608	2.21
subcluster_4	6	GO:1903825	organic acid transmembrane transport	5	1786	96	99386	0.02982	0.0487608	2.9
subcluster_4	8	GO:1905039	carboxylic acid transmembrane transport	5	1786	96	99386	0.02982	0.0487608	2.9
subcluster_14	5	GO:0000096	sulfur amino acid metabolic process	7	1249	191	99386	0.0109792	0.0489266	2.92
subcluster_14	6	GO:0004623	phospholipase A2 activity	2	1249	13	99386	0.0112282	0.0495551	12.24

## Sheet: Table S13
Table S13. GO term enrichment for clusters generated using Pgt genes expressed in the leaves inoculated with the Pgt RKQQC race.
clsuter	GO level	GO term	description	# of genes associated with this GO term in cluster	# of genes in cluster	# of genes associated with this GO term in genome	# of genes in genome	p-value	corrected p-value	Fold change
subcluster_1	5	GO:0015935	small ribosomal subunit	6	44	33	15800	3.42538e-10	3.08284e-09	65.29
subcluster_1	5	GO:0015934	large ribosomal subunit	5	44	32	15800	2.52267e-08	1.1352e-07	56.11
subcluster_1	7	GO:0022627	cytosolic small ribosomal subunit	3	44	10	15800	2.38529e-06	7.15586e-06	107.73
subcluster_1	6	GO:0019843	rRNA binding	3	44	24	15800	3.91504e-05	8.80884e-05	44.89
subcluster_1	7	GO:0022625	cytosolic large ribosomal subunit	2	44	8	15800	0.000209977	0.000377959	89.77
subcluster_1	6	GO:0006414	translational elongation	2	44	11	15800	0.000410269	0.000615403	65.29
subcluster_3	6	GO:0046434	organophosphate catabolic process	7	431	26	15800	4.49355e-06	0.000692006	9.87
subcluster_3	6	GO:0009395	phospholipid catabolic process	6	431	20	15800	1.11449e-05	0.000858153	11
subcluster_1	5	GO:0043022	ribosome binding	2	44	14	15800	0.000675211	0.000868129	51.3
subcluster_3	6	GO:0004620	phospholipase activity	6	431	23	15800	2.70764e-05	0.00138992	9.56
subcluster_3	5	GO:0016298	lipase activity	7	431	35	15800	3.71524e-05	0.00143037	7.33
subcluster_1	4	GO:0043021	ribonucleoprotein complex binding	2	44	25	15800	0.00218308	0.00218308	28.73
subcluster_1	8	GO:0006446	regulation of translational initiation	2	44	25	15800	0.00218308	0.00218308	28.73
subcluster_2	6	GO:0004252	serine-type endopeptidase activity	3	86	33	15800	0.000754919	0.00226476	16.7
subcluster_3	5	GO:0016042	lipid catabolic process	6	431	34	15800	0.000279806	0.0071817	6.47
subcluster_3	6	GO:0044242	cellular lipid catabolic process	6	431	33	15800	0.000235799	0.0071817	6.67
subcluster_2	4	GO:0072593	reactive oxygen species metabolic process	2	86	25	15800	0.00809912	0.00809912	14.7
subcluster_2	5	GO:0006801	superoxide metabolic process	2	86	22	15800	0.00630254	0.00809912	16.7
subcluster_14	5	GO:0005342	organic acid transmembrane transporter activity	2	58	35	15800	0.00729056	0.00855349	15.57
subcluster_14	6	GO:0015849	organic acid transport	2	58	38	15800	0.00855349	0.00855349	14.34
subcluster_14	6	GO:0006865	amino acid transport	2	58	27	15800	0.0043824	0.00855349	20.18
subcluster_14	6	GO:0046943	carboxylic acid transmembrane transporter activity	2	58	35	15800	0.00729056	0.00855349	15.57
subcluster_14	6	GO:1903825	organic acid transmembrane transport	2	58	32	15800	0.00612046	0.00855349	17.03
subcluster_14	7	GO:0003333	amino acid transmembrane transport	2	58	26	15800	0.00406734	0.00855349	20.95
subcluster_14	7	GO:0008514	organic anion transmembrane transporter activity	2	58	38	15800	0.00855349	0.00855349	14.34
subcluster_14	7	GO:0015171	amino acid transmembrane transporter activity	2	58	27	15800	0.0043824	0.00855349	20.18
subcluster_14	7	GO:0098656	anion transmembrane transport	2	58	37	15800	0.00812233	0.00855349	14.73
subcluster_14	8	GO:1905039	carboxylic acid transmembrane transport	2	58	32	15800	0.00612046	0.00855349	17.03
subcluster_14	8	GO:0046942	carboxylic acid transport	2	58	38	15800	0.00855349	0.00855349	14.34
subcluster_3	5	GO:0016641	oxidoreductase activity, acting on the CH-NH2 group of donors, oxygen as acceptor	3	431	7	15800	0.000650116	0.0125147	15.71
subcluster_3	6	GO:0008762	UDP-N-acetylmuramate dehydrogenase activity	3	431	7	15800	0.000650116	0.0125147	15.71
subcluster_3	6	GO:0050667	homocysteine metabolic process	2	431	2	15800	0.000742436	0.0127039	36.66
subcluster_4	8	GO:0000478	endonucleolytic cleavage involved in rRNA processing	4	243	28	15800	0.00083592	0.0133747	9.29
subcluster_4	10	GO:0000479	endonucleolytic cleavage of tricistronic rRNA transcript (SSU-rRNA, 5.8S rRNA, LSU-rRNA)	4	243	28	15800	0.00083592	0.0133747	9.29
subcluster_4	11	GO:0000447	endonucleolytic cleavage in ITS1 to separate SSU-rRNA from 5.8S rRNA and LSU-rRNA from tricistronic rRNA transcript (SSU-rRNA, 5.8S rRNA, LSU-rRNA)	4	243	25	15800	0.000535466	0.0133747	10.4
subcluster_4	6	GO:0004576	oligosaccharyl transferase activity	2	243	5	15800	0.00228472	0.017655	26.01
subcluster_4	6	GO:0030688	preribosome, small subunit precursor	2	243	5	15800	0.00228472	0.017655	26.01
subcluster_4	7	GO:0004579	dolichyl-diphosphooligosaccharide-protein glycotransferase activity	2	243	5	15800	0.00228472	0.017655	26.01
subcluster_4	8	GO:0090502	RNA phosphodiester bond hydrolysis, endonucleolytic	4	243	38	15800	0.00267253	0.017655	6.84
subcluster_4	8	GO:0000469	cleavage involved in rRNA processing	4	243	39	15800	0.00294251	0.017655	6.67
subcluster_4	8	GO:0006536	glutamate metabolic process	2	243	8	15800	0.00620497	0.0330932	16.26
subcluster_3	6	GO:0006113	fermentation	2	431	3	15800	0.00218699	0.0336796	24.44
subcluster_8	5	GO:0022853	active ion transmembrane transporter activity	2	112	36	15800	0.0268231	0.0388353	7.84
subcluster_8	5	GO:1901659	glycosyl compound biosynthetic process	2	112	37	15800	0.0282267	0.0388353	7.63
subcluster_8	6	GO:0009142	nucleoside triphosphate biosynthetic process	2	112	21	15800	0.00957785	0.0388353	13.44
subcluster_8	6	GO:0009163	nucleoside biosynthetic process	2	112	34	15800	0.0241046	0.0388353	8.3
subcluster_8	6	GO:0042625	ATPase coupled ion transmembrane transporter activity	2	112	36	15800	0.0268231	0.0388353	7.84
subcluster_8	6	GO:0009124	nucleoside monophosphate biosynthetic process	2	112	40	15800	0.032609	0.0388353	7.05
subcluster_8	6	GO:0072522	purine-containing compound biosynthetic process	2	112	44	15800	0.0388353	0.0388353	6.41
subcluster_8	6	GO:0046390	ribose phosphate biosynthetic process	2	112	42	15800	0.0356689	0.0388353	6.72
subcluster_8	7	GO:0019829	cation-transporting ATPase activity	2	112	35	15800	0.0254489	0.0388353	8.06
subcluster_8	8	GO:0009145	purine nucleoside triphosphate biosynthetic process	2	112	21	15800	0.00957785	0.0388353	13.44
subcluster_8	8	GO:0009152	purine ribonucleotide biosynthetic process	2	112	39	15800	0.0311201	0.0388353	7.23
subcluster_8	8	GO:0009206	purine ribonucleoside triphosphate biosynthetic process	2	112	21	15800	0.00957785	0.0388353	13.44
subcluster_8	8	GO:0009127	purine nucleoside monophosphate biosynthetic process	2	112	34	15800	0.0241046	0.0388353	8.3
subcluster_8	8	GO:0006164	purine nucleotide biosynthetic process	2	112	40	15800	0.032609	0.0388353	7.05
subcluster_8	8	GO:0042451	purine nucleoside biosynthetic process	2	112	32	15800	0.0215077	0.0388353	8.82
subcluster_8	8	GO:0009156	ribonucleoside monophosphate biosynthetic process	2	112	38	15800	0.0296591	0.0388353	7.42
subcluster_8	8	GO:0046034	ATP metabolic process	2	112	42	15800	0.0356689	0.0388353	6.72
subcluster_8	8	GO:0009205	purine ribonucleoside triphosphate metabolic process	2	112	44	15800	0.0388353	0.0388353	6.41
subcluster_8	8	GO:0009201	ribonucleoside triphosphate biosynthetic process	2	112	21	15800	0.00957785	0.0388353	13.44
subcluster_8	8	GO:0009260	ribonucleotide biosynthetic process	2	112	41	15800	0.0341255	0.0388353	6.88
subcluster_8	8	GO:0009168	purine ribonucleoside monophosphate biosynthetic process	2	112	34	15800	0.0241046	0.0388353	8.3
subcluster_8	8	GO:0046129	purine ribonucleoside biosynthetic process	2	112	32	15800	0.0215077	0.0388353	8.82
subcluster_8	8	GO:0042455	ribonucleoside biosynthetic process	2	112	34	15800	0.0241046	0.0388353	8.3
subcluster_8	8	GO:0009199	ribonucleoside triphosphate metabolic process	2	112	44	15800	0.0388353	0.0388353	6.41
subcluster_8	9	GO:0006754	ATP biosynthetic process	2	112	19	15800	0.00787132	0.0388353	14.85
subcluster_3	3	GO:0030312	external encapsulating structure	4	431	23	15800	0.00320358	0.0411127	6.38
subcluster_3	4	GO:0005618	cell wall	4	431	23	15800	0.00320358	0.0411127	6.38
subcluster_3	6	GO:0004733	pyridoxamine-phosphate oxidase activity	2	431	4	15800	0.00429497	0.0413391	18.33
subcluster_3	7	GO:0019344	cysteine biosynthetic process	2	431	4	15800	0.00429497	0.0413391	18.33
subcluster_3	8	GO:0050308	sugar-phosphatase activity	2	431	4	15800	0.00429497	0.0413391	18.33
subcluster_3	8	GO:0006000	fructose metabolic process	2	431	4	15800	0.00429497	0.0413391	18.33
subcluster_3	4	GO:0016638	oxidoreductase activity, acting on the CH-NH2 group of donors	3	431	13	15800	0.00470185	0.0425932	8.46
subcluster_4	9	GO:0015081	sodium ion transmembrane transporter activity	2	243	10	15800	0.00977209	0.046906	13
subcluster_4	4	GO:0006486	protein glycosylation	3	243	31	15800	0.0117576	0.0470302	6.29
subcluster_4	6	GO:0043413	macromolecule glycosylation	3	243	31	15800	0.0117576	0.0470302	6.29
subcluster_4	5	GO:0016884	carbon-nitrogen ligase activity, with glutamine as amido-N-donor	2	243	12	15800	0.0140454	0.0481557	10.84
subcluster_4	6	GO:0030686	90S preribosome	3	243	33	15800	0.0139547	0.0481557	5.91
subcluster_3	5	GO:0005976	polysaccharide metabolic process	5	431	43	15800	0.00605438	0.0490723	4.26
subcluster_3	6	GO:0015923	mannosidase activity	4	431	27	15800	0.00582725	0.0490723	5.43

## Sheet: Table S14
Table S14. Enrichment of effector encoding genes in gene clusters generated using the RKQQC dataset.
Cluster	# of effector in the cluster	# of genes in the cluster	# of effector in the genome	# of genes in the genome	fold change
subcluster_1	7	44	1786	15800	1.4074
subcluster_14	27	58	1786	15800	4.1182
subcluster_2	60	86	1786	15800	6.172
subcluster_3	76	431	1786	15800	1.56
subcluster_4	36	243	1786	15800	1.3106
subcluster_6	6	22	1786	15800	2.4127
subcluster_8	57	112	1786	15800	4.5023

## Sheet: Table S15
Table S15. GO term enrichment for clusters generated using wheat genes expressed in the leaves inoculated with the Pgt MCCFC race.
clsuter	GO level	GO term	description	# of genes associated with this GO term in cluster	# of genes in cluster	# of genes associated with this GO term in genome	# of genes in genome	p-value	corrected p-value	Fold change
subcluster_6	5	GO:0009657	plastid organization	75	2702	217	99386	1.04531e-60	5.54539e-58	12.71
subcluster_6	5	GO:0019682	glyceraldehyde-3-phosphate metabolic process	81	2702	263	99386	6.85978e-61	5.54539e-58	11.33
subcluster_6	6	GO:0009658	chloroplast organization	60	2702	175	99386	1.32766e-48	4.6955e-46	12.61
subcluster_6	6	GO:0019288	isopentenyl diphosphate biosynthetic process, methylerythritol 4-phosphate pathway	53	2702	135	99386	9.58312e-47	2.54192e-44	14.44
subcluster_6	6	GO:0009240	isopentenyl diphosphate biosynthetic process	53	2702	140	99386	9.47109e-46	1.6748e-43	13.92
subcluster_6	6	GO:0046490	isopentenyl diphosphate metabolic process	53	2702	140	99386	9.47109e-46	1.6748e-43	13.92
subcluster_6	5	GO:0031976	plastid thylakoid	51	2702	134	99386	3.2242e-44	4.27609e-42	14
subcluster_6	6	GO:0009534	chloroplast thylakoid	51	2702	134	99386	3.2242e-44	4.27609e-42	14
subcluster_6	5	GO:0046148	pigment biosynthetic process	53	2702	157	99386	1.07591e-42	1.26838e-40	12.42
subcluster_6	4	GO:0042440	pigment metabolic process	59	2702	210	99386	3.67599e-42	3.90022e-40	10.33
subcluster_7	6	GO:0016984	ribulose-bisphosphate carboxylase activity	19	93	84	99386	1.24234e-40	8.82063e-39	241.72
subcluster_6	5	GO:0009668	plastid membrane organization	48	2702	132	99386	1.37619e-40	1.21678e-38	13.38
subcluster_6	6	GO:0010027	thylakoid membrane organization	48	2702	132	99386	1.37619e-40	1.21678e-38	13.38
subcluster_6	6	GO:0006098	pentose-phosphate shunt	52	2702	166	99386	5.0959e-40	4.15904e-38	11.52
subcluster_6	6	GO:0051156	glucose 6-phosphate metabolic process	52	2702	169	99386	1.42967e-39	1.08349e-37	11.32
subcluster_6	6	GO:0006778	porphyrin-containing compound metabolic process	53	2702	183	99386	8.87729e-39	6.2792e-37	10.65
subcluster_7	4	GO:0015977	carbon fixation	19	93	109	99386	2.95181e-38	1.04789e-36	186.28
subcluster_7	6	GO:0009853	photorespiration	19	93	119	99386	1.80149e-37	4.26353e-36	170.63
subcluster_6	6	GO:0006779	porphyrin-containing compound biosynthetic process	45	2702	125	99386	6.48218e-38	4.2985e-36	13.24
subcluster_6	8	GO:0006739	NADP metabolic process	52	2702	183	99386	1.31111e-37	8.18286e-36	10.45
subcluster_6	5	GO:0033013	tetrapyrrole metabolic process	53	2702	203	99386	3.17298e-36	1.87029e-34	9.6
subcluster_6	6	GO:0033014	tetrapyrrole biosynthetic process	45	2702	146	99386	1.76059e-34	9.83149e-33	11.34
subcluster_7	5	GO:0043094	cellular metabolic compound salvage	19	93	185	99386	1.31782e-33	2.33914e-32	109.75
subcluster_6	4	GO:0044802	single-organism membrane organization	55	2702	252	99386	3.9213e-33	2.08025e-31	8.03
subcluster_6	6	GO:0015994	chlorophyll metabolic process	39	2702	114	99386	4.59738e-32	2.32277e-30	12.58
subcluster_6	4	GO:0031984	organelle subcompartment	51	2702	223	99386	7.05309e-32	3.40151e-30	8.41
subcluster_7	5	GO:0016831	carboxy-lyase activity	19	93	268	99386	1.92492e-30	2.73339e-29	75.76
subcluster_6	4	GO:0015995	chlorophyll biosynthetic process	31	2702	67	99386	1.13793e-30	5.24933e-29	17.02
subcluster_6	5	GO:0051667	establishment of plastid localization	33	2702	80	99386	1.64157e-30	6.45077e-29	15.17
subcluster_6	5	GO:0051644	plastid localization	33	2702	80	99386	1.64157e-30	6.45077e-29	15.17
subcluster_6	6	GO:0019750	chloroplast localization	33	2702	80	99386	1.64157e-30	6.45077e-29	15.17
subcluster_6	7	GO:0009902	chloroplast relocation	33	2702	80	99386	1.64157e-30	6.45077e-29	15.17
subcluster_6	6	GO:0016117	carotenoid biosynthetic process	31	2702	69	99386	3.60233e-30	1.31795e-28	16.53
subcluster_6	8	GO:0016109	tetraterpenoid biosynthetic process	31	2702	69	99386	3.60233e-30	1.31795e-28	16.53
subcluster_6	8	GO:0016108	tetraterpenoid metabolic process	32	2702	76	99386	5.59645e-30	1.91543e-28	15.49
subcluster_6	8	GO:0016116	carotenoid metabolic process	32	2702	76	99386	5.59645e-30	1.91543e-28	15.49
subcluster_7	5	GO:0009765	photosynthesis, light harvesting	16	93	135	99386	1.86178e-29	2.20311e-28	126.66
subcluster_6	4	GO:0051656	establishment of organelle localization	33	2702	86	99386	2.86934e-29	9.51367e-28	14.11
subcluster_6	4	GO:0051640	organelle localization	34	2702	98	99386	2.22093e-28	7.14064e-27	12.76
subcluster_6	8	GO:0016072	rRNA metabolic process	51	2702	268	99386	7.70708e-28	2.40506e-26	7
subcluster_6	6	GO:0006720	isoprenoid metabolic process	45	2702	216	99386	1.78431e-26	5.31456e-25	7.66
subcluster_6	8	GO:0006364	rRNA processing	48	2702	250	99386	1.80324e-26	5.31456e-25	7.06
subcluster_6	6	GO:0008299	isoprenoid biosynthetic process	44	2702	208	99386	3.2842e-26	9.41766e-25	7.78
subcluster_6	8	GO:0016556	mRNA modification	29	2702	75	99386	5.17687e-26	1.44544e-24	14.22
subcluster_7	5	GO:0016168	chlorophyll binding	16	93	246	99386	3.88701e-25	3.94254e-24	69.51
subcluster_6	6	GO:0006721	terpenoid metabolic process	36	2702	135	99386	1.95175e-25	5.30976e-24	9.81
subcluster_6	6	GO:0016114	terpenoid biosynthetic process	35	2702	127	99386	2.64893e-25	7.02629e-24	10.14
subcluster_6	7	GO:0019252	starch biosynthetic process	31	2702	103	99386	7.2659e-24	1.88027e-22	11.07
subcluster_7	7	GO:0018298	protein-chromophore linkage	15	93	242	99386	2.66445e-23	2.3647e-22	66.24
subcluster_6	8	GO:0010207	photosystem II assembly	31	2702	104	99386	1.00822e-23	2.54695e-22	10.96
subcluster_6	5	GO:0009765	photosynthesis, light harvesting	34	2702	135	99386	3.21228e-23	7.92612e-22	9.26
subcluster_6	8	GO:0005982	starch metabolic process	32	2702	121	99386	1.18058e-22	2.8468e-21	9.73
subcluster_6	5	GO:0009522	photosystem I	35	2702	157	99386	5.88229e-22	1.38691e-20	8.2
subcluster_6	4	GO:0010103	stomatal complex morphogenesis	20	2702	47	99386	2.19695e-19	5.06732e-18	15.65
subcluster_6	7	GO:0042793	transcription from plastid promoter	21	2702	54	99386	2.69937e-19	6.09368e-18	14.3
subcluster_6	4	GO:0090626	plant epidermis morphogenesis	20	2702	48	99386	3.66952e-19	8.11118e-18	15.33
subcluster_6	6	GO:0009069	serine family amino acid metabolic process	32	2702	163	99386	1.88325e-18	4.07781e-17	7.22
subcluster_6	6	GO:0000023	maltose metabolic process	23	2702	75	99386	2.72568e-18	5.78389e-17	11.28
subcluster_6	3	GO:0009654	photosystem II oxygen evolving complex	24	2702	86	99386	5.88782e-18	1.2249e-16	10.26
subcluster_6	5	GO:0016168	chlorophyll binding	36	2702	246	99386	2.89327e-16	5.90339e-15	5.38
subcluster_6	7	GO:0010557	positive regulation of macromolecule biosynthetic process	33	2702	209	99386	5.03033e-16	1.00701e-14	5.81
subcluster_6	7	GO:0010628	positive regulation of gene expression	33	2702	210	99386	5.81304e-16	1.14215e-14	5.78
subcluster_6	4	GO:0090698	post-embryonic plant morphogenesis	21	2702	76	99386	8.50355e-16	1.64041e-14	10.16
subcluster_6	7	GO:0031328	positive regulation of cellular biosynthetic process	33	2702	214	99386	1.02763e-15	1.94699e-14	5.67
subcluster_6	8	GO:0045893	positive regulation of transcription, DNA-templated	30	2702	178	99386	1.71284e-15	3.08021e-14	6.2
subcluster_6	8	GO:1902680	positive regulation of RNA biosynthetic process	30	2702	178	99386	1.71284e-15	3.08021e-14	6.2
subcluster_6	9	GO:1903508	positive regulation of nucleic acid-templated transcription	30	2702	178	99386	1.71284e-15	3.08021e-14	6.2
subcluster_6	7	GO:0051254	positive regulation of RNA metabolic process	30	2702	179	99386	2.00433e-15	3.54432e-14	6.16
subcluster_6	6	GO:0051173	positive regulation of nitrogen compound metabolic process	33	2702	221	99386	2.6966e-15	4.69031e-14	5.49
subcluster_6	7	GO:0045935	positive regulation of nucleobase-containing compound metabolic process	30	2702	186	99386	5.84074e-15	9.9952e-14	5.93
subcluster_6	7	GO:0018298	protein-chromophore linkage	34	2702	242	99386	6.58915e-15	1.1097e-13	5.17
subcluster_6	6	GO:0009891	positive regulation of biosynthetic process	33	2702	229	99386	7.74683e-15	1.28428e-13	5.3
subcluster_6	6	GO:0009637	response to blue light	19	2702	66	99386	8.59937e-15	1.40368e-13	10.59
subcluster_6	4	GO:0044093	positive regulation of molecular function	22	2702	98	99386	2.02579e-14	3.208e-13	8.26
subcluster_6	5	GO:0043085	positive regulation of catalytic activity	22	2702	98	99386	2.02579e-14	3.208e-13	8.26
subcluster_7	5	GO:0009522	photosystem I	9	93	157	99386	4.16943e-14	3.28922e-13	61.26
subcluster_6	6	GO:0031325	positive regulation of cellular metabolic process	34	2702	252	99386	2.21974e-14	3.46344e-13	4.96
subcluster_6	5	GO:0031977	thylakoid lumen	16	2702	45	99386	2.61484e-14	4.02078e-13	13.08
subcluster_6	6	GO:0010604	positive regulation of macromolecule metabolic process	33	2702	239	99386	2.71384e-14	4.11341e-13	5.08
subcluster_6	7	GO:0019344	cysteine biosynthetic process	22	2702	102	99386	4.90459e-14	7.32925e-13	7.93
subcluster_6	6	GO:0032544	plastid translation	10	2702	13	99386	5.76026e-14	8.48839e-13	28.29
subcluster_6	7	GO:0009773	photosynthetic electron transport in photosystem I	17	2702	55	99386	5.90036e-14	8.57573e-13	11.37
subcluster_6	6	GO:0006534	cysteine metabolic process	22	2702	103	99386	6.07638e-14	8.71221e-13	7.86
subcluster_6	7	GO:0010218	response to far red light	15	2702	41	99386	1.02725e-13	1.45322e-12	13.46
subcluster_6	5	GO:0009893	positive regulation of metabolic process	34	2702	269	99386	1.52315e-13	2.1264e-12	4.65
subcluster_6	3	GO:0019898	extrinsic component of membrane	19	2702	79	99386	3.13683e-13	4.3223e-12	8.85
subcluster_6	4	GO:0010598	NAD(P)H dehydrogenase complex (plastoquinone)	9	2702	11	99386	4.193e-13	5.70355e-12	30.09
subcluster_12	5	GO:0016702	oxidoreductase activity, acting on single donors with incorporation of molecular oxygen, incorporation of two atoms of oxygen	5	13	111	99386	2.02701e-12	8.10805e-12	344.37
subcluster_6	7	GO:0009070	serine family amino acid biosynthetic process	22	2702	115	99386	6.5813e-13	8.83894e-12	7.04
subcluster_12	4	GO:0016701	oxidoreductase activity, acting on single donors with incorporation of molecular oxygen	5	13	137	99386	5.89791e-12	1.17958e-11	279.02
subcluster_6	7	GO:0010114	response to red light	13	2702	33	99386	1.48585e-12	1.97061e-11	14.49
subcluster_6	3	GO:0065009	regulation of molecular function	28	2702	215	99386	9.89784e-12	1.2965e-10	4.79
subcluster_6	4	GO:0050790	regulation of catalytic activity	27	2702	201	99386	1.10928e-11	1.4353e-10	4.94
subcluster_6	5	GO:1901617	organic hydroxy compound biosynthetic process	26	2702	187	99386	1.20295e-11	1.53775e-10	5.11
subcluster_6	4	GO:1905392	plant organ morphogenesis	19	2702	96	99386	1.28366e-11	1.62138e-10	7.28
subcluster_6	6	GO:0033559	unsaturated fatty acid metabolic process	12	2702	34	99386	5.00785e-11	6.17829e-10	12.98
subcluster_6	8	GO:0006636	unsaturated fatty acid biosynthetic process	12	2702	34	99386	5.00785e-11	6.17829e-10	12.98
subcluster_6	5	GO:0016226	iron-sulfur cluster assembly	18	2702	94	99386	7.86553e-11	9.48333e-10	7.04
subcluster_6	5	GO:0031163	metallo-sulfur cluster assembly	18	2702	94	99386	7.86553e-11	9.48333e-10	7.04
subcluster_6	5	GO:0009965	leaf morphogenesis	17	2702	83	99386	8.5677e-11	1.02138e-09	7.53
subcluster_6	5	GO:0000096	sulfur amino acid metabolic process	25	2702	191	99386	1.11421e-10	1.31353e-09	4.81
subcluster_6	4	GO:0000996	core DNA-dependent RNA polymerase binding promoter specificity activity	10	2702	23	99386	1.79641e-10	2.04945e-09	15.99
subcluster_6	4	GO:0005984	disaccharide metabolic process	24	2702	180	99386	1.76789e-10	2.04945e-09	4.9
subcluster_6	5	GO:0016987	sigma factor activity	10	2702	23	99386	1.79641e-10	2.04945e-09	15.99
subcluster_12	6	GO:0031407	oxylipin metabolic process	3	13	32	99386	8.65139e-09	8.65139e-09	716.73
subcluster_12	8	GO:0031408	oxylipin biosynthetic process	3	13	32	99386	8.65139e-09	8.65139e-09	716.73
subcluster_6	3	GO:1990204	oxidoreductase complex	24	2702	194	99386	8.36269e-10	9.43917e-09	4.55
subcluster_29	5	GO:2001070	starch binding	4	44	30	99386	9.07556e-10	1.08907e-08	301.17
subcluster_6	6	GO:0000097	sulfur amino acid biosynthetic process	22	2702	169	99386	1.58109e-09	1.76582e-08	4.79
subcluster_6	7	GO:0006544	glycine metabolic process	13	2702	54	99386	1.68704e-09	1.86453e-08	8.86
subcluster_6	2	GO:0009295	nucleoid	9	2702	21	99386	1.75125e-09	1.91554e-08	15.76
subcluster_6	6	GO:0072596	establishment of protein localization to chloroplast	12	2702	45	99386	1.99062e-09	2.11205e-08	9.81
subcluster_6	7	GO:0072598	protein localization to chloroplast	12	2702	45	99386	1.99062e-09	2.11205e-08	9.81
subcluster_6	8	GO:0045036	protein targeting to chloroplast	12	2702	45	99386	1.99062e-09	2.11205e-08	9.81
subcluster_6	6	GO:0009311	oligosaccharide metabolic process	24	2702	205	99386	2.56387e-09	2.69333e-08	4.31
subcluster_6	7	GO:0009071	serine family amino acid catabolic process	11	2702	39	99386	4.88323e-09	5.0302e-08	10.37
subcluster_6	8	GO:0006546	glycine catabolic process	11	2702	39	99386	4.88323e-09	5.0302e-08	10.37
subcluster_6	8	GO:0035304	regulation of protein dephosphorylation	13	2702	59	99386	5.42933e-09	5.53897e-08	8.1
subcluster_6	3	GO:0000990	transcription factor activity, core RNA polymerase binding	10	2702	31	99386	5.70869e-09	5.7685e-08	11.87
subcluster_6	8	GO:0035303	regulation of dephosphorylation	13	2702	60	99386	6.75797e-09	6.76434e-08	7.97
subcluster_7	5	GO:0016620	oxidoreductase activity, acting on the aldehyde or oxo group of donors, NAD or NADP as acceptor	6	93	175	99386	1.8355e-08	1.3032e-07	36.64
subcluster_6	4	GO:0016143	S-glycoside metabolic process	12	2702	54	99386	1.89304e-08	1.84268e-07	8.17
subcluster_6	6	GO:0019757	glycosinolate metabolic process	12	2702	54	99386	1.89304e-08	1.84268e-07	8.17
subcluster_6	7	GO:0019760	glucosinolate metabolic process	12	2702	54	99386	1.89304e-08	1.84268e-07	8.17
subcluster_6	5	GO:0046700	heterocycle catabolic process	26	2702	269	99386	3.20887e-08	3.0951e-07	3.56
subcluster_7	4	GO:0016903	oxidoreductase activity, acting on the aldehyde or oxo group of donors	6	93	206	99386	4.83447e-08	3.12043e-07	31.13
subcluster_6	5	GO:0044270	cellular nitrogen compound catabolic process	26	2702	272	99386	4.01643e-08	3.83913e-07	3.52
subcluster_7	4	GO:0051002	ligase activity, forming nitrogen-metal bonds	3	93	10	99386	9.47252e-08	4.80392e-07	320.6
subcluster_7	5	GO:0051003	ligase activity, forming nitrogen-metal bonds, forming coordination complexes	3	93	10	99386	9.47252e-08	4.80392e-07	320.6
subcluster_7	6	GO:0016851	magnesium chelatase activity	3	93	10	99386	9.47252e-08	4.80392e-07	320.6
subcluster_30	5	GO:0016841	ammonia-lyase activity	7	334	69	99386	4.10193e-09	5.45557e-07	30.19
subcluster_6	6	GO:0009639	response to red or far red light	17	2702	127	99386	7.24864e-08	6.8668e-07	4.92
subcluster_30	4	GO:0016840	carbon-nitrogen lyase activity	8	334	147	99386	4.44349e-08	9.84974e-07	16.19
subcluster_30	5	GO:0015036	disulfide oxidoreductase activity	9	334	203	99386	3.73671e-08	9.84974e-07	13.19
subcluster_30	5	GO:0050113	inositol oxygenase activity	3	334	3	99386	3.76155e-08	9.84974e-07	297.56
subcluster_30	6	GO:0019310	inositol catabolic process	3	334	3	99386	3.76155e-08	9.84974e-07	297.56
subcluster_30	6	GO:0015035	protein disulfide oxidoreductase activity	9	334	192	99386	2.31322e-08	9.84974e-07	13.95
subcluster_6	6	GO:0046165	alcohol biosynthetic process	12	2702	63	99386	1.17468e-07	1.10295e-06	7.01
subcluster_9	6	GO:0042724	thiamine-containing compound biosynthetic process	4	274	11	99386	1.83687e-08	1.1113e-06	131.9
subcluster_9	7	GO:0009228	thiamine biosynthetic process	4	274	11	99386	1.83687e-08	1.1113e-06	131.9
subcluster_9	6	GO:0009658	chloroplast organization	8	274	175	99386	3.75456e-08	1.51434e-06	16.58
subcluster_6	6	GO:0051174	regulation of phosphorus metabolic process	18	2702	153	99386	2.23032e-07	2.05771e-06	4.33
subcluster_6	7	GO:0019220	regulation of phosphate metabolic process	18	2702	153	99386	2.23032e-07	2.05771e-06	4.33
subcluster_6	5	GO:0009072	aromatic amino acid family metabolic process	23	2702	242	99386	2.6269e-07	2.40271e-06	3.5
subcluster_6	7	GO:0009533	chloroplast stromal thylakoid	5	2702	7	99386	2.96889e-07	2.6923e-06	26.27
subcluster_6	6	GO:0016144	S-glycoside biosynthetic process	10	2702	46	99386	3.61771e-07	3.19866e-06	8
subcluster_6	7	GO:0019758	glycosinolate biosynthetic process	10	2702	46	99386	3.61771e-07	3.19866e-06	8
subcluster_6	8	GO:0019761	glucosinolate biosynthetic process	10	2702	46	99386	3.61771e-07	3.19866e-06	8
subcluster_9	4	GO:0042723	thiamine-containing compound metabolic process	4	274	18	99386	1.67755e-07	3.9546e-06	80.61
subcluster_9	5	GO:0009657	plastid organization	8	274	217	99386	1.96096e-07	3.9546e-06	13.37
subcluster_9	6	GO:0006772	thiamine metabolic process	4	274	18	99386	1.67755e-07	3.9546e-06	80.61
subcluster_6	7	GO:0031399	regulation of protein modification process	17	2702	147	99386	6.11887e-07	5.36539e-06	4.25
subcluster_9	8	GO:1900865	chloroplast RNA modification	3	274	6	99386	4.11986e-07	7.12148e-06	181.36
subcluster_30	4	GO:0016667	oxidoreductase activity, acting on a sulfur group of donors	9	334	267	99386	3.81099e-07	7.24089e-06	10.03
subcluster_6	6	GO:0010287	plastoglobule	9	2702	40	99386	1.02169e-06	8.88539e-06	8.28
subcluster_29	3	GO:0001871	pattern binding	4	44	213	99386	2.60298e-06	1.04119e-05	42.42
subcluster_29	4	GO:0030247	polysaccharide binding	4	44	213	99386	2.60298e-06	1.04119e-05	42.42
subcluster_6	5	GO:0030154	cell differentiation	18	2702	175	99386	1.63169e-06	1.38498e-05	3.78
subcluster_6	5	GO:0009508	plastid chromosome	6	2702	15	99386	1.6272e-06	1.38498e-05	14.71
subcluster_6	5	GO:0000229	cytoplasmic chromosome	6	2702	15	99386	1.6272e-06	1.38498e-05	14.71
subcluster_6	6	GO:0008883	glutamyl-tRNA reductase activity	5	2702	9	99386	1.7018e-06	1.42174e-05	20.43
subcluster_6	9	GO:0010190	cytochrome b6f complex assembly	5	2702	9	99386	1.7018e-06	1.42174e-05	20.43
subcluster_30	4	GO:0006020	inositol metabolic process	3	334	8	99386	2.0803e-06	2.58219e-05	111.59
subcluster_30	5	GO:0016639	oxidoreductase activity, acting on the CH-NH2 group of donors, NAD or NADP as acceptor	3	334	8	99386	2.0803e-06	2.58219e-05	111.59
subcluster_30	6	GO:0046348	amino sugar catabolic process	5	334	65	99386	2.91225e-06	2.58219e-05	22.89
subcluster_30	6	GO:0006030	chitin metabolic process	5	334	65	99386	2.91225e-06	2.58219e-05	22.89
subcluster_30	6	GO:0006026	aminoglycan catabolic process	5	334	65	99386	2.91225e-06	2.58219e-05	22.89
subcluster_30	6	GO:0004568	chitinase activity	5	334	65	99386	2.91225e-06	2.58219e-05	22.89
subcluster_30	7	GO:1901072	glucosamine-containing compound catabolic process	5	334	65	99386	2.91225e-06	2.58219e-05	22.89
subcluster_30	7	GO:0006032	chitin catabolic process	5	334	65	99386	2.91225e-06	2.58219e-05	22.89
subcluster_30	6	GO:1901071	glucosamine-containing compound metabolic process	5	334	66	99386	3.1423e-06	2.61204e-05	22.54
subcluster_6	4	GO:2001057	reactive nitrogen species metabolic process	5	2702	10	99386	3.32683e-06	2.67407e-05	18.39
subcluster_6	5	GO:0042128	nitrate assimilation	5	2702	10	99386	3.32683e-06	2.67407e-05	18.39
subcluster_6	6	GO:0046501	protoporphyrinogen IX metabolic process	5	2702	10	99386	3.32683e-06	2.67407e-05	18.39
subcluster_6	6	GO:0042126	nitrate metabolic process	5	2702	10	99386	3.32683e-06	2.67407e-05	18.39
subcluster_6	8	GO:0006782	protoporphyrinogen IX biosynthetic process	5	2702	10	99386	3.32683e-06	2.67407e-05	18.39
subcluster_30	5	GO:0006040	amino sugar metabolic process	5	334	71	99386	4.5154e-06	3.00274e-05	20.96
subcluster_30	5	GO:0016998	cell wall macromolecule catabolic process	5	334	70	99386	4.20897e-06	3.00274e-05	21.25
subcluster_30	6	GO:0046164	alcohol catabolic process	3	334	10	99386	4.43555e-06	3.00274e-05	89.27
subcluster_30	7	GO:0046174	polyol catabolic process	3	334	10	99386	4.43555e-06	3.00274e-05	89.27
subcluster_6	6	GO:0032268	regulation of cellular protein metabolic process	21	2702	244	99386	4.16417e-06	3.32195e-05	3.17
subcluster_30	5	GO:0006022	aminoglycan metabolic process	5	334	75	99386	5.92022e-06	3.74947e-05	19.84
subcluster_6	6	GO:0009073	aromatic amino acid family biosynthetic process	13	2702	103	99386	4.73608e-06	3.74999e-05	4.64
subcluster_4	5	GO:0009508	plastid chromosome	2	22	15	99386	4.90261e-06	4.41235e-05	602.34
subcluster_4	5	GO:0000229	cytoplasmic chromosome	2	22	15	99386	4.90261e-06	4.41235e-05	602.34
subcluster_6	4	GO:0009595	detection of biotic stimulus	7	2702	27	99386	5.99583e-06	4.71228e-05	9.54
subcluster_6	6	GO:2000377	regulation of reactive oxygen species metabolic process	9	2702	49	99386	6.15939e-06	4.80523e-05	6.76
subcluster_6	4	GO:0070887	cellular response to chemical stimulus	8	2702	38	99386	6.97424e-06	5.3235e-05	7.74
subcluster_6	5	GO:0009743	response to carbohydrate	12	2702	91	99386	6.88931e-06	5.3235e-05	4.85
subcluster_6	7	GO:0010310	regulation of hydrogen peroxide metabolic process	8	2702	38	99386	6.97424e-06	5.3235e-05	7.74
subcluster_6	6	GO:0001053	plastid sigma factor activity	4	2702	6	99386	7.82582e-06	5.93085e-05	24.52
subcluster_6	4	GO:0031072	heat shock protein binding	11	2702	78	99386	8.57668e-06	6.36353e-05	5.19
subcluster_6	6	GO:0009696	salicylic acid metabolic process	8	2702	39	99386	8.56463e-06	6.36353e-05	7.55
subcluster_6	8	GO:0009697	salicylic acid biosynthetic process	8	2702	39	99386	8.56463e-06	6.36353e-05	7.55
subcluster_30	6	GO:0004352	glutamate dehydrogenase (NAD+) activity	2	334	2	99386	1.12602e-05	6.80728e-05	297.56
subcluster_30	5	GO:1901136	carbohydrate derivative catabolic process	5	334	87	99386	1.22633e-05	7.09138e-05	17.1
subcluster_6	4	GO:0071941	nitrogen cycle metabolic process	5	2702	12	99386	9.98987e-06	7.29004e-05	15.33
subcluster_6	5	GO:0003755	peptidyl-prolyl cis-trans isomerase activity	15	2702	144	99386	1.00315e-05	7.29004e-05	3.83
subcluster_6	6	GO:0006003	fructose 2,6-bisphosphate metabolic process	5	2702	12	99386	9.98987e-06	7.29004e-05	15.33
subcluster_6	7	GO:0010155	regulation of proton transport	8	2702	40	99386	1.04504e-05	7.54275e-05	7.36
subcluster_6	4	GO:0009755	hormone-mediated signaling pathway	21	2702	260	99386	1.10775e-05	7.94138e-05	2.97
subcluster_7	4	GO:0005960	glycine cleavage complex	2	93	7	99386	1.8135e-05	8.04742e-05	305.33
subcluster_7	9	GO:0019464	glycine decarboxylation via glycine cleavage system	2	93	7	99386	1.8135e-05	8.04742e-05	305.33
subcluster_9	7	GO:0019144	ADP-sugar diphosphatase activity	2	274	2	99386	7.57299e-06	9.16331e-05	362.72
subcluster_9	7	GO:0010478	chlororespiration	2	274	2	99386	7.57299e-06	9.16331e-05	362.72
subcluster_9	8	GO:0080041	ADP-ribose pyrophosphohydrolase activity	2	274	2	99386	7.57299e-06	9.16331e-05	362.72
subcluster_30	5	GO:1901616	organic hydroxy compound catabolic process	3	334	15	99386	1.66094e-05	9.20439e-05	59.51
subcluster_6	4	GO:0016859	cis-trans isomerase activity	15	2702	148	99386	1.39667e-05	9.94539e-05	3.73
subcluster_6	5	GO:0003913	DNA photolyase activity	6	2702	21	99386	1.5332e-05	0.000108448	10.51
subcluster_6	6	GO:0051246	regulation of protein metabolic process	21	2702	266	99386	1.56289e-05	0.000109816	2.9
subcluster_9	7	GO:0019252	starch biosynthetic process	5	274	103	99386	1.07796e-05	0.000118575	17.61
subcluster_9	4	GO:0005984	disaccharide metabolic process	6	274	180	99386	1.20827e-05	0.000121834	12.09
subcluster_6	4	GO:0042644	chloroplast nucleoid	4	2702	7	99386	1.78644e-05	0.000123079	21.02
subcluster_6	7	GO:0003873	6-phosphofructo-2-kinase activity	4	2702	7	99386	1.78644e-05	0.000123079	21.02
subcluster_6	8	GO:0006000	fructose metabolic process	4	2702	7	99386	1.78644e-05	0.000123079	21.02
subcluster_29	8	GO:0034212	peptide N-acetyltransferase activity	2	44	27	99386	6.67612e-05	0.000133522	167.32
subcluster_29	9	GO:0061733	peptide-lysine-N-acetyltransferase activity	2	44	26	99386	6.18333e-05	0.000133522	173.75
subcluster_29	10	GO:0004402	histone acetyltransferase activity	2	44	26	99386	6.18333e-05	0.000133522	173.75
subcluster_6	5	GO:0046857	oxidoreductase activity, acting on other nitrogenous compounds as donors, with NAD or NADP as acceptor	3	2702	3	99386	2.00729e-05	0.000136522	36.78
subcluster_6	6	GO:0008942	nitrite reductase [NAD(P)H] activity	3	2702	3	99386	2.00729e-05	0.000136522	36.78
subcluster_4	4	GO:0042026	protein refolding	2	22	34	99386	2.61273e-05	0.000156764	265.74
subcluster_6	6	GO:0004519	endonuclease activity	19	2702	232	99386	2.34596e-05	0.000158539	3.01
subcluster_6	4	GO:0043900	regulation of multi-organism process	7	2702	33	99386	2.5006e-05	0.00016792	7.8
subcluster_6	6	GO:0046189	phenol-containing compound biosynthetic process	8	2702	45	99386	2.59628e-05	0.000173249	6.54
subcluster_7	6	GO:1990066	energy quenching	2	93	11	99386	4.73807e-05	0.000186891	194.3
subcluster_7	7	GO:0010196	nonphotochemical quenching	2	93	11	99386	4.73807e-05	0.000186891	194.3
subcluster_9	6	GO:0009311	oligosaccharide metabolic process	6	274	205	99386	2.51547e-05	0.000217409	10.62
subcluster_9	8	GO:0005982	starch metabolic process	5	274	121	99386	2.35096e-05	0.000217409	14.99
subcluster_6	6	GO:0006873	cellular ion homeostasis	11	2702	90	99386	3.40728e-05	0.000224542	4.5
subcluster_6	7	GO:0030003	cellular cation homeostasis	9	2702	60	99386	3.38906e-05	0.000224542	5.52
subcluster_9	5	GO:0009668	plastid membrane organization	5	274	132	99386	3.56894e-05	0.000269901	13.74
subcluster_9	6	GO:0010027	thylakoid membrane organization	5	274	132	99386	3.56894e-05	0.000269901	13.74
subcluster_6	6	GO:0043269	regulation of ion transport	9	2702	62	99386	4.42971e-05	0.000290119	5.34
subcluster_6	6	GO:0030091	protein repair	6	2702	25	99386	4.55804e-05	0.000296692	8.83
subcluster_4	7	GO:0042793	transcription from plastid promoter	2	22	54	99386	6.6467e-05	0.000299102	167.32
subcluster_6	5	GO:0018958	phenol-containing compound metabolic process	8	2702	49	99386	4.93305e-05	0.000319144	6.01
subcluster_6	4	GO:0023014	signal transduction by protein phosphorylation	7	2702	37	99386	5.48024e-05	0.000348176	6.96
subcluster_6	5	GO:0000165	MAPK cascade	7	2702	37	99386	5.48024e-05	0.000348176	6.96
subcluster_6	7	GO:0046173	polyol biosynthetic process	7	2702	37	99386	5.48024e-05	0.000348176	6.96
subcluster_6	5	GO:0051049	regulation of transport	9	2702	64	99386	5.72805e-05	0.000361754	5.17
subcluster_6	4	GO:0019748	secondary metabolic process	16	2702	187	99386	5.96029e-05	0.000374194	3.15
subcluster_6	3	GO:0042646	plastid nucleoid	4	2702	9	99386	6.15575e-05	0.000374398	16.35
subcluster_6	4	GO:0010181	FMN binding	14	2702	149	99386	6.17527e-05	0.000374398	3.46
subcluster_6	6	GO:0042374	phylloquinone metabolic process	4	2702	9	99386	6.15575e-05	0.000374398	16.35
subcluster_6	6	GO:1901606	alpha-amino acid catabolic process	14	2702	149	99386	6.17527e-05	0.000374398	3.46
subcluster_6	7	GO:0042372	phylloquinone biosynthetic process	4	2702	9	99386	6.15575e-05	0.000374398	16.35
subcluster_6	8	GO:0006353	DNA-templated transcription, termination	4	2702	9	99386	6.15575e-05	0.000374398	16.35
subcluster_6	5	GO:0042537	benzene-containing compound metabolic process	11	2702	96	99386	6.22639e-05	0.000375352	4.21
subcluster_7	5	GO:0016880	acid-ammonia (or amide) ligase activity	2	93	17	99386	0.000116731	0.000376724	125.73
subcluster_7	5	GO:0004462	lactoylglutathione lyase activity	2	93	17	99386	0.000116731	0.000376724	125.73
subcluster_7	6	GO:0016211	ammonia ligase activity	2	93	17	99386	0.000116731	0.000376724	125.73
subcluster_7	7	GO:0004356	glutamate-ammonia ligase activity	2	93	17	99386	0.000116731	0.000376724	125.73
subcluster_6	7	GO:0009744	response to sucrose	9	2702	65	99386	6.48889e-05	0.000388967	5.09
subcluster_6	5	GO:0009106	lipoate metabolic process	7	2702	38	99386	6.56023e-05	0.000391034	6.78
subcluster_30	6	GO:0006528	asparagine metabolic process	3	334	25	99386	8.18914e-05	0.000403391	35.71
subcluster_30	6	GO:0004066	asparagine synthase (glutamine-hydrolyzing) activity	3	334	25	99386	8.18914e-05	0.000403391	35.71
subcluster_30	8	GO:0006529	asparagine biosynthetic process	3	334	25	99386	8.18914e-05	0.000403391	35.71
subcluster_6	8	GO:0000154	rRNA modification	5	2702	17	99386	6.96649e-05	0.00041293	10.82
subcluster_9	6	GO:0000023	maltose metabolic process	4	274	75	99386	5.8887e-05	0.000419137	19.35
subcluster_6	6	GO:0034285	response to disaccharide	9	2702	66	99386	7.333e-05	0.000432239	5.02
subcluster_6	4	GO:0046422	violaxanthin de-epoxidase activity	3	2702	4	99386	7.86564e-05	0.000451105	27.59
subcluster_6	5	GO:0098809	nitrite reductase activity	3	2702	4	99386	7.86564e-05	0.000451105	27.59
subcluster_6	6	GO:0008974	phosphoribulokinase activity	3	2702	4	99386	7.86564e-05	0.000451105	27.59
subcluster_6	8	GO:0046471	phosphatidylglycerol metabolic process	7	2702	39	99386	7.80793e-05	0.000451105	6.6
subcluster_6	8	GO:0006655	phosphatidylglycerol biosynthetic process	7	2702	39	99386	7.80793e-05	0.000451105	6.6
subcluster_6	6	GO:0050801	ion homeostasis	13	2702	134	99386	8.04725e-05	0.000459039	3.57
subcluster_6	7	GO:0055080	cation homeostasis	11	2702	99	99386	8.26384e-05	0.000468874	4.09
subcluster_6	4	GO:1901698	response to nitrogen compound	10	2702	83	99386	8.67773e-05	0.000489738	4.43
subcluster_6	6	GO:0031167	rRNA methylation	5	2702	18	99386	9.42952e-05	0.00052935	10.22
subcluster_9	4	GO:0044802	single-organism membrane organization	6	274	252	99386	7.90188e-05	0.000531182	8.64
subcluster_9	6	GO:0042364	water-soluble vitamin biosynthetic process	4	274	83	99386	8.75036e-05	0.00055726	17.48
subcluster_6	10	GO:0000373	Group II intron splicing	4	2702	10	99386	0.000100378	0.000560532	14.71
subcluster_6	5	GO:0009734	auxin-activated signaling pathway	13	2702	137	99386	0.000100929	0.00056066	3.49
subcluster_6	5	GO:0051537	2 iron, 2 sulfur cluster binding	9	2702	69	99386	0.000104383	0.000574618	4.8
subcluster_6	5	GO:0034655	nucleobase-containing compound catabolic process	15	2702	176	99386	0.000104525	0.000574618	3.13
subcluster_6	3	GO:0051606	detection of stimulus	7	2702	41	99386	0.000108844	0.000595276	6.28
subcluster_9	4	GO:0009110	vitamin biosynthetic process	4	274	90	99386	0.000119846	0.000604225	16.12
subcluster_9	5	GO:0061505	DNA topoisomerase II activity	3	274	33	99386	0.000106358	0.000604225	32.97
subcluster_9	6	GO:0006767	water-soluble vitamin metabolic process	4	274	90	99386	0.000119846	0.000604225	16.12
subcluster_9	6	GO:0003918	DNA topoisomerase type II (ATP-hydrolyzing) activity	3	274	33	99386	0.000106358	0.000604225	32.97
subcluster_9	9	GO:0050307	sucrose-phosphate phosphatase activity	2	274	6	99386	0.000112768	0.000604225	120.91
subcluster_6	3	GO:0048046	apoplast	15	2702	178	99386	0.00011859	0.000645249	3.1
subcluster_30	6	GO:0009066	aspartate family amino acid metabolic process	5	334	144	99386	0.000136556	0.000648641	10.33
subcluster_6	5	GO:0009063	cellular amino acid catabolic process	14	2702	159	99386	0.000124274	0.000672728	3.24
subcluster_6	7	GO:0047216	inositol 3-alpha-galactosyltransferase activity	5	2702	19	99386	0.000125103	0.00067378	9.68
subcluster_6	4	GO:0032879	regulation of localization	9	2702	71	99386	0.00013067	0.000700207	4.66
subcluster_7	6	GO:0006779	porphyrin-containing compound biosynthetic process	3	93	125	99386	0.000232016	0.000716224	25.65
subcluster_9	8	GO:0005986	sucrose biosynthetic process	2	274	7	99386	0.000157588	0.000762725	103.64
subcluster_6	8	GO:0006108	malate metabolic process	7	2702	43	99386	0.000148795	0.000793325	5.99
subcluster_30	7	GO:0050897	cobalt ion binding	3	334	32	99386	0.000173548	0.000795926	27.9
subcluster_7	5	GO:0031976	plastid thylakoid	3	93	134	99386	0.000284557	0.000808142	23.93
subcluster_7	6	GO:0009534	chloroplast thylakoid	3	93	134	99386	0.000284557	0.000808142	23.93
subcluster_6	6	GO:0004654	polyribonucleotide nucleotidyltransferase activity	4	2702	11	99386	0.00015433	0.000814648	13.38
subcluster_6	10	GO:0016122	xanthophyll metabolic process	4	2702	11	99386	0.00015433	0.000814648	13.38
subcluster_6	6	GO:0006308	DNA catabolic process	7	2702	44	99386	0.000172808	0.000907671	5.85
subcluster_6	4	GO:0043487	regulation of RNA stability	3	2702	5	99386	0.000192641	0.000982656	22.07
subcluster_6	5	GO:0043489	RNA stabilization	3	2702	5	99386	0.000192641	0.000982656	22.07
subcluster_6	5	GO:0070818	protoporphyrinogen oxidase activity	3	2702	5	99386	0.000192641	0.000982656	22.07
subcluster_6	5	GO:0043488	regulation of mRNA stability	3	2702	5	99386	0.000192641	0.000982656	22.07
subcluster_6	6	GO:0004729	oxygen-dependent protoporphyrinogen oxidase activity	3	2702	5	99386	0.000192641	0.000982656	22.07
subcluster_6	6	GO:0048255	mRNA stabilization	3	2702	5	99386	0.000192641	0.000982656	22.07
subcluster_7	6	GO:0033014	tetrapyrrole biosynthetic process	3	93	146	99386	0.000365763	0.000998814	21.96
subcluster_6	8	GO:0046777	protein autophosphorylation	7	2702	45	99386	0.000199859	0.00101459	5.72
subcluster_7	6	GO:0004089	carbonate dehydratase activity	2	93	31	99386	0.000395726	0.00104061	68.95
subcluster_6	4	GO:0009538	photosystem I reaction center	5	2702	21	99386	0.000209235	0.00104225	8.76
subcluster_6	6	GO:0035250	UDP-galactosyltransferase activity	5	2702	21	99386	0.000209235	0.00104225	8.76
subcluster_6	6	GO:0019216	regulation of lipid metabolic process	5	2702	21	99386	0.000209235	0.00104225	8.76
subcluster_6	6	GO:0030060	L-malate dehydrogenase activity	5	2702	21	99386	0.000209235	0.00104225	8.76
subcluster_6	5	GO:0090150	establishment of protein localization to membrane	13	2702	148	99386	0.000218999	0.00108578	3.23
subcluster_9	5	GO:0006471	protein ADP-ribosylation	2	274	9	99386	0.000269167	0.00112628	80.61
subcluster_9	6	GO:0072596	establishment of protein localization to chloroplast	3	274	45	99386	0.000269935	0.00112628	24.18
subcluster_9	7	GO:0072598	protein localization to chloroplast	3	274	45	99386	0.000269935	0.00112628	24.18
subcluster_9	8	GO:0045036	protein targeting to chloroplast	3	274	45	99386	0.000269935	0.00112628	24.18
subcluster_6	4	GO:0071214	cellular response to abiotic stimulus	7	2702	46	99386	0.000230224	0.00113087	5.6
subcluster_6	5	GO:0009862	systemic acquired resistance, salicylic acid mediated signaling pathway	7	2702	46	99386	0.000230224	0.00113087	5.6
subcluster_6	6	GO:0033517	myo-inositol hexakisphosphate metabolic process	6	2702	33	99386	0.000236668	0.0011466	6.69
subcluster_6	6	GO:0032958	inositol phosphate biosynthetic process	6	2702	33	99386	0.000236668	0.0011466	6.69
subcluster_6	8	GO:0010264	myo-inositol hexakisphosphate biosynthetic process	6	2702	33	99386	0.000236668	0.0011466	6.69
subcluster_6	5	GO:0006066	alcohol metabolic process	12	2702	130	99386	0.000238515	0.00115029	3.4
subcluster_9	5	GO:0006766	vitamin metabolic process	4	274	114	99386	0.000297183	0.00119864	12.73
subcluster_6	8	GO:0006612	protein targeting to membrane	11	2702	112	99386	0.000249694	0.00119876	3.61
subcluster_6	4	GO:0001101	response to acid chemical	18	2702	256	99386	0.000261378	0.0012492	2.59
subcluster_7	6	GO:0009069	serine family amino acid metabolic process	3	93	163	99386	0.000504263	0.00127867	19.67
subcluster_7	6	GO:0006098	pentose-phosphate shunt	3	93	166	99386	0.000531723	0.0013018	19.31
subcluster_4	5	GO:0005694	chromosome	2	22	127	99386	0.000368011	0.00132484	71.14
subcluster_7	6	GO:0051156	glucose 6-phosphate metabolic process	3	93	169	99386	0.000560121	0.00132562	18.97
subcluster_6	5	GO:0006766	vitamin metabolic process	11	2702	114	99386	0.000291458	0.00138671	3.55
subcluster_7	6	GO:0006778	porphyrin-containing compound metabolic process	3	93	183	99386	0.000705451	0.00139131	17.52
subcluster_7	6	GO:0010287	plastoglobule	2	93	40	99386	0.000660169	0.00139131	53.43
subcluster_7	7	GO:0009071	serine family amino acid catabolic process	2	93	39	99386	0.000627543	0.00139131	54.8
subcluster_7	7	GO:0010218	response to far red light	2	93	41	99386	0.000693601	0.00139131	52.13
subcluster_7	8	GO:0006546	glycine catabolic process	2	93	39	99386	0.000627543	0.00139131	54.8
subcluster_7	8	GO:0006739	NADP metabolic process	3	93	183	99386	0.000705451	0.00139131	17.52
subcluster_7	4	GO:0016846	carbon-sulfur lyase activity	2	93	42	99386	0.000727838	0.00139666	50.89
subcluster_4	7	GO:0045935	positive regulation of nucleobase-containing compound metabolic process	2	22	186	99386	0.000785124	0.00141322	48.58
subcluster_4	7	GO:0051254	positive regulation of RNA metabolic process	2	22	179	99386	0.000727669	0.00141322	50.48
subcluster_4	8	GO:1902680	positive regulation of RNA biosynthetic process	2	22	178	99386	0.000719635	0.00141322	50.76
subcluster_4	8	GO:0045893	positive regulation of transcription, DNA-templated	2	22	178	99386	0.000719635	0.00141322	50.76
subcluster_4	9	GO:1903508	positive regulation of nucleic acid-templated transcription	2	22	178	99386	0.000719635	0.00141322	50.76
subcluster_4	6	GO:0051173	positive regulation of nitrogen compound metabolic process	2	22	221	99386	0.00110416	0.00141964	40.88
subcluster_4	7	GO:0010557	positive regulation of macromolecule biosynthetic process	2	22	209	99386	0.000988839	0.00141964	43.23
subcluster_4	7	GO:0010628	positive regulation of gene expression	2	22	210	99386	0.000998213	0.00141964	43.02
subcluster_4	7	GO:0031328	positive regulation of cellular biosynthetic process	2	22	214	99386	0.00103614	0.00141964	42.22
subcluster_4	6	GO:0009891	positive regulation of biosynthetic process	2	22	229	99386	0.00118447	0.00142136	39.45
subcluster_6	6	GO:0034284	response to monosaccharide	7	2702	48	99386	0.000302085	0.0014245	5.36
subcluster_6	7	GO:0009746	response to hexose	7	2702	48	99386	0.000302085	0.0014245	5.36
subcluster_4	6	GO:0010604	positive regulation of macromolecule metabolic process	2	22	239	99386	0.00128868	0.00144977	37.8
subcluster_30	4	GO:0016638	oxidoreductase activity, acting on the CH-NH2 group of donors	3	334	40	99386	0.000338883	0.00150238	22.32
subcluster_4	6	GO:0031325	positive regulation of cellular metabolic process	2	22	252	99386	0.00143051	0.00151465	35.85
subcluster_6	8	GO:0009695	jasmonic acid biosynthetic process	6	2702	35	99386	0.000331123	0.00155452	6.31
subcluster_6	5	GO:0010200	response to chitin	7	2702	49	99386	0.000344211	0.00160884	5.25
subcluster_4	5	GO:0009893	positive regulation of metabolic process	2	22	269	99386	0.00162673	0.00162673	33.59
subcluster_6	7	GO:0043648	dicarboxylic acid metabolic process	12	2702	136	99386	0.000361808	0.00168367	3.25
subcluster_30	3	GO:0008430	selenium binding	2	334	9	99386	0.000399094	0.00171224	66.13
subcluster_6	5	GO:0045430	chalcone isomerase activity	3	2702	6	99386	0.000377457	0.00173369	18.39
subcluster_6	7	GO:0016412	serine O-acyltransferase activity	3	2702	6	99386	0.000377457	0.00173369	18.39
subcluster_6	8	GO:0009001	serine O-acetyltransferase activity	3	2702	6	99386	0.000377457	0.00173369	18.39
subcluster_6	5	GO:0009790	embryo development	16	2702	220	99386	0.000386313	0.00175745	2.68
subcluster_6	5	GO:0016615	malate dehydrogenase activity	7	2702	50	99386	0.000390912	0.00175745	5.15
subcluster_6	6	GO:0004332	fructose-bisphosphate aldolase activity	6	2702	36	99386	0.000388247	0.00175745	6.13
subcluster_6	7	GO:0072511	divalent inorganic cation transport	13	2702	157	99386	0.000389346	0.00175745	3.05
subcluster_6	8	GO:0070838	divalent metal ion transport	13	2702	157	99386	0.000389346	0.00175745	3.05
subcluster_6	5	GO:0055082	cellular chemical homeostasis	11	2702	118	99386	0.000392795	0.00175846	3.43
subcluster_7	5	GO:0033013	tetrapyrrole metabolic process	3	93	203	99386	0.000951591	0.00177797	15.79
subcluster_9	7	GO:0042793	transcription from plastid promoter	3	274	54	99386	0.000463281	0.00180829	20.15
subcluster_6	5	GO:1901701	cellular response to oxygen-containing compound	5	2702	24	99386	0.000408381	0.00181294	7.66
subcluster_6	5	GO:0016634	oxidoreductase activity, acting on the CH-CH group of donors, oxygen as acceptor	5	2702	24	99386	0.000408381	0.00181294	7.66
subcluster_9	7	GO:0008184	glycogen phosphorylase activity	2	274	12	99386	0.000490781	0.00185577	60.45
subcluster_6	6	GO:0009108	coenzyme biosynthetic process	18	2702	267	99386	0.000432816	0.00191341	2.48
subcluster_29	3	GO:0000989	transcription factor activity, transcription factor binding	2	44	132	99386	0.00159665	0.00191598	34.22
subcluster_29	4	GO:0003712	transcription cofactor activity	2	44	113	99386	0.00117484	0.00191598	39.98
subcluster_29	6	GO:0016410	N-acyltransferase activity	2	44	132	99386	0.00159665	0.00191598	34.22
subcluster_29	7	GO:0008080	N-acetyltransferase activity	2	44	125	99386	0.001434	0.00191598	36.14
subcluster_6	6	GO:0071462	cellular response to water stimulus	4	2702	14	99386	0.000438509	0.00192255	10.51
subcluster_6	7	GO:0042631	cellular response to water deprivation	4	2702	14	99386	0.000438509	0.00192255	10.51
subcluster_6	4	GO:0010243	response to organonitrogen compound	7	2702	51	99386	0.000442542	0.00192433	5.05
subcluster_6	7	GO:0006563	L-serine metabolic process	7	2702	51	99386	0.000442542	0.00192433	5.05
subcluster_9	4	GO:0003916	DNA topoisomerase activity	3	274	58	99386	0.00057165	0.00209605	18.76
subcluster_9	6	GO:0006265	DNA topological change	3	274	59	99386	0.000601052	0.00213904	18.44
subcluster_7	7	GO:0006544	glycine metabolic process	2	93	54	99386	0.00120088	0.00218621	39.58
subcluster_7	4	GO:0031984	organelle subcompartment	3	93	223	99386	0.00124624	0.00221208	14.38
subcluster_7	5	GO:0009512	cytochrome b6f complex	2	93	56	99386	0.00129078	0.00223525	38.17
subcluster_6	6	GO:0072657	protein localization to membrane	11	2702	122	99386	0.000522151	0.00226123	3.32
subcluster_6	8	GO:0009694	jasmonic acid metabolic process	6	2702	38	99386	0.000525381	0.00226597	5.81
subcluster_6	4	GO:0009793	embryo development ending in seed dormancy	14	2702	183	99386	0.000528282	0.00226926	2.81
subcluster_29	2	GO:0000988	transcription factor activity, protein binding	2	44	155	99386	0.00218985	0.0022738	29.15
subcluster_29	6	GO:0016407	acetyltransferase activity	2	44	158	99386	0.0022738	0.0022738	28.59
subcluster_9	8	GO:0006364	rRNA processing	5	274	250	99386	0.000692979	0.00239573	7.25
subcluster_7	5	GO:0050661	NADP binding	3	93	234	99386	0.00143019	0.00241771	13.7
subcluster_6	7	GO:0003746	translation elongation factor activity	8	2702	69	99386	0.000566214	0.00242239	4.26
subcluster_6	10	GO:0034755	iron ion transmembrane transport	4	2702	15	99386	0.000585102	0.00249314	9.81
subcluster_30	6	GO:0004425	indole-3-glycerol-phosphate synthase activity	2	334	11	99386	0.000607019	0.00252292	54.1
subcluster_6	5	GO:0009735	response to cytokinin	6	2702	39	99386	0.000606709	0.00257487	5.66
subcluster_9	4	GO:0042752	regulation of circadian rhythm	2	274	15	99386	0.000776532	0.00261001	48.36
subcluster_6	7	GO:0043624	cellular protein complex disassembly	8	2702	70	99386	0.000624189	0.0026385	4.2
subcluster_6	4	GO:0016661	oxidoreductase activity, acting on other nitrogenous compounds as donors	3	2702	7	99386	0.000647151	0.00271394	15.76
subcluster_6	4	GO:0004325	ferrochelatase activity	3	2702	7	99386	0.000647151	0.00271394	15.76
subcluster_30	4	GO:0016903	oxidoreductase activity, acting on the aldehyde or oxo group of donors	5	334	206	99386	0.000705718	0.002782	7.22
subcluster_30	7	GO:0004867	serine-type endopeptidase inhibitor activity	4	334	118	99386	0.000711189	0.002782	10.09
subcluster_7	8	GO:0006364	rRNA processing	3	93	250	99386	0.00172682	0.00285127	12.82
subcluster_6	5	GO:0032984	macromolecular complex disassembly	8	2702	71	99386	0.000686858	0.00285787	4.14
subcluster_6	6	GO:0043241	protein complex disassembly	8	2702	71	99386	0.000686858	0.00285787	4.14
subcluster_30	6	GO:0044275	cellular carbohydrate catabolic process	3	334	53	99386	0.000777981	0.00295633	16.84
subcluster_30	6	GO:0044036	cell wall macromolecule metabolic process	5	334	212	99386	0.000802587	0.00296511	7.02
subcluster_7	4	GO:0015995	chlorophyll biosynthetic process	2	93	67	99386	0.00184083	0.00297044	31.9
subcluster_6	5	GO:0005179	hormone activity	2	2702	2	99386	0.000738863	0.00299211	36.78
subcluster_6	5	GO:0000312	plastid small ribosomal subunit	2	2702	2	99386	0.000738863	0.00299211	36.78
subcluster_6	6	GO:0009537	proplastid	2	2702	2	99386	0.000738863	0.00299211	36.78
subcluster_6	8	GO:0003730	mRNA 3'-UTR binding	2	2702	2	99386	0.000738863	0.00299211	36.78
subcluster_6	8	GO:0010239	chloroplast mRNA processing	2	2702	2	99386	0.000738863	0.00299211	36.78
subcluster_6	9	GO:0010258	NADH dehydrogenase complex (plastoquinone) assembly	2	2702	2	99386	0.000738863	0.00299211	36.78
subcluster_6	10	GO:0010028	xanthophyll cycle	2	2702	2	99386	0.000738863	0.00299211	36.78
subcluster_6	10	GO:0005381	iron ion transmembrane transporter activity	4	2702	16	99386	0.000763367	0.00307959	9.2
subcluster_9	8	GO:0016072	rRNA metabolic process	5	274	268	99386	0.00094513	0.00309083	6.77
subcluster_6	5	GO:0048878	chemical homeostasis	13	2702	169	99386	0.000781427	0.00314051	2.83
subcluster_7	5	GO:0019682	glyceraldehyde-3-phosphate metabolic process	3	93	263	99386	0.00199414	0.00314631	12.19
subcluster_6	4	GO:0015996	chlorophyll catabolic process	6	2702	41	99386	0.000798372	0.00314897	5.38
subcluster_6	5	GO:0046149	pigment catabolic process	6	2702	41	99386	0.000798372	0.00314897	5.38
subcluster_6	5	GO:0051187	cofactor catabolic process	6	2702	41	99386	0.000798372	0.00314897	5.38
subcluster_6	6	GO:0006787	porphyrin-containing compound catabolic process	6	2702	41	99386	0.000798372	0.00314897	5.38
subcluster_6	6	GO:0033015	tetrapyrrole catabolic process	6	2702	41	99386	0.000798372	0.00314897	5.38
subcluster_7	8	GO:0016072	rRNA metabolic process	3	93	268	99386	0.00210342	0.00324658	11.96
subcluster_6	4	GO:0022411	cellular component disassembly	8	2702	73	99386	0.000827385	0.00325131	4.03
subcluster_6	5	GO:0044550	secondary metabolite biosynthetic process	10	2702	110	99386	0.000865347	0.00337549	3.34
subcluster_6	8	GO:0006535	cysteine biosynthetic process from serine	5	2702	28	99386	0.000862832	0.00337549	6.57
subcluster_6	9	GO:0046915	transition metal ion transmembrane transporter activity	7	2702	57	99386	0.000877458	0.00341019	4.52
subcluster_6	4	GO:0010035	response to inorganic substance	17	2702	261	99386	0.000901716	0.00349168	2.4
subcluster_9	5	GO:0000160	phosphorelay signal transduction system	4	274	164	99386	0.0011619	0.00369973	8.85
subcluster_6	5	GO:0071229	cellular response to acid chemical	4	2702	17	99386	0.000976814	0.00376873	8.65
subcluster_6	5	GO:0009308	amine metabolic process	16	2702	240	99386	0.000986095	0.00379075	2.45
subcluster_6	6	GO:0006414	translational elongation	8	2702	75	99386	0.000990095	0.00379239	3.92
subcluster_6	6	GO:0004148	dihydrolipoyl dehydrogenase activity	3	2702	8	99386	0.00101447	0.00385789	13.79
subcluster_6	7	GO:0010206	photosystem II repair	3	2702	8	99386	0.00101447	0.00385789	13.79
subcluster_6	4	GO:1901677	phosphate transmembrane transporter activity	6	2702	43	99386	0.00103364	0.00391676	5.13
subcluster_6	4	GO:0015238	drug transmembrane transporter activity	15	2702	219	99386	0.00106718	0.00402944	2.52
subcluster_9	2	GO:0009295	nucleoid	2	274	21	99386	0.0015362	0.00403766	34.55
subcluster_9	5	GO:0051667	establishment of plastid localization	3	274	80	99386	0.00145566	0.00403766	13.6
subcluster_9	5	GO:0051644	plastid localization	3	274	80	99386	0.00145566	0.00403766	13.6
subcluster_9	6	GO:0019750	chloroplast localization	3	274	80	99386	0.00145566	0.00403766	13.6
subcluster_9	6	GO:0072528	pyrimidine-containing compound biosynthetic process	4	274	172	99386	0.00138422	0.00403766	8.44
subcluster_9	7	GO:0009902	chloroplast relocation	3	274	80	99386	0.00145566	0.00403766	13.6
subcluster_9	7	GO:0051254	positive regulation of RNA metabolic process	4	274	179	99386	0.00160172	0.00403766	8.11
subcluster_9	8	GO:1902680	positive regulation of RNA biosynthetic process	4	274	178	99386	0.00156928	0.00403766	8.15
subcluster_9	8	GO:0045893	positive regulation of transcription, DNA-templated	4	274	178	99386	0.00156928	0.00403766	8.15
subcluster_9	9	GO:1903508	positive regulation of nucleic acid-templated transcription	4	274	178	99386	0.00156928	0.00403766	8.15
subcluster_6	6	GO:0031348	negative regulation of defense response	7	2702	59	99386	0.00108024	0.00406432	4.36
subcluster_7	4	GO:0070069	cytochrome complex	2	93	82	99386	0.00273991	0.00413902	26.07
subcluster_6	3	GO:0090484	drug transporter activity	15	2702	220	99386	0.001117	0.00418775	2.51
subcluster_30	7	GO:0009067	aspartate family amino acid biosynthetic process	4	334	135	99386	0.00117285	0.00421593	8.82
subcluster_6	5	GO:0016832	aldehyde-lyase activity	6	2702	44	99386	0.00116956	0.00434779	5.02
subcluster_6	5	GO:0016054	organic acid catabolic process	16	2702	244	99386	0.00117198	0.00434779	2.41
subcluster_6	6	GO:0046395	carboxylic acid catabolic process	16	2702	244	99386	0.00117198	0.00434779	2.41
subcluster_9	4	GO:0051656	establishment of organelle localization	3	274	86	99386	0.00179129	0.00442338	12.65
subcluster_9	7	GO:0045935	positive regulation of nucleobase-containing compound metabolic process	4	274	186	99386	0.00184191	0.00445742	7.8
subcluster_6	5	GO:0016813	hydrolase activity, acting on carbon-nitrogen (but not peptide) bonds, in linear amidines	4	2702	18	99386	0.00122896	0.00454331	8.17
subcluster_9	6	GO:0004645	phosphorylase activity	2	274	24	99386	0.00200802	0.00476413	30.23
subcluster_6	5	GO:0009867	jasmonic acid mediated signaling pathway	7	2702	61	99386	0.00131808	0.00483904	4.22
subcluster_6	7	GO:0010363	regulation of plant-type hypersensitive response	7	2702	61	99386	0.00131808	0.00483904	4.22
subcluster_7	5	GO:0009743	response to carbohydrate	2	93	91	99386	0.00336008	0.00497011	23.49
subcluster_30	5	GO:0009072	aromatic amino acid family metabolic process	5	334	242	99386	0.00144237	0.00504828	6.15
subcluster_6	4	GO:0009863	salicylic acid mediated signaling pathway	7	2702	62	99386	0.00145138	0.00531006	4.15
subcluster_6	5	GO:0030201	heparan sulfate proteoglycan metabolic process	3	2702	9	99386	0.00149092	0.00536227	12.26
subcluster_6	6	GO:0009101	glycoprotein biosynthetic process	3	2702	9	99386	0.00149092	0.00536227	12.26
subcluster_6	6	GO:0015012	heparan sulfate proteoglycan biosynthetic process	3	2702	9	99386	0.00149092	0.00536227	12.26
subcluster_6	6	GO:0004047	aminomethyltransferase activity	3	2702	9	99386	0.00149092	0.00536227	12.26
subcluster_6	7	GO:0030166	proteoglycan biosynthetic process	3	2702	9	99386	0.00149092	0.00536227	12.26
subcluster_9	6	GO:0071103	DNA conformation change	3	274	94	99386	0.00230853	0.00537177	11.58
subcluster_6	5	GO:0080135	regulation of cellular response to stress	8	2702	80	99386	0.00151028	0.00541355	3.68
subcluster_30	4	GO:0061134	peptidase regulator activity	4	334	150	99386	0.00172649	0.00546723	7.94
subcluster_30	5	GO:0030414	peptidase inhibitor activity	4	334	150	99386	0.00172649	0.00546723	7.94
subcluster_30	5	GO:0061135	endopeptidase regulator activity	4	334	150	99386	0.00172649	0.00546723	7.94
subcluster_30	6	GO:0004866	endopeptidase inhibitor activity	4	334	150	99386	0.00172649	0.00546723	7.94
subcluster_9	5	GO:0072527	pyrimidine-containing compound metabolic process	4	274	201	99386	0.00243847	0.00556707	7.22
subcluster_9	4	GO:0051640	organelle localization	3	274	98	99386	0.00259832	0.00561423	11.1
subcluster_9	4	GO:0044093	positive regulation of molecular function	3	274	98	99386	0.00259832	0.00561423	11.1
subcluster_9	5	GO:0043085	positive regulation of catalytic activity	3	274	98	99386	0.00259832	0.00561423	11.1
subcluster_6	6	GO:0050832	defense response to fungus	9	2702	100	99386	0.00165669	0.00591834	3.31
subcluster_9	7	GO:0010557	positive regulation of macromolecule biosynthetic process	4	274	209	99386	0.00280539	0.00595353	6.94
subcluster_9	7	GO:0010628	positive regulation of gene expression	4	274	210	99386	0.00285376	0.00595353	6.91
subcluster_9	6	GO:0009073	aromatic amino acid family biosynthetic process	3	274	103	99386	0.00299084	0.00613377	10.56
subcluster_9	7	GO:0031328	positive regulation of cellular biosynthetic process	4	274	214	99386	0.00305294	0.00615676	6.78
subcluster_6	4	GO:0018904	ether metabolic process	8	2702	82	99386	0.00177075	0.0062835	3.59
subcluster_6	5	GO:0006662	glycerol ether metabolic process	8	2702	82	99386	0.00177075	0.0062835	3.59
subcluster_7	8	GO:0010207	photosystem II assembly	2	93	104	99386	0.00436024	0.00631791	20.55
subcluster_6	5	GO:0005315	inorganic phosphate transmembrane transporter activity	4	2702	20	99386	0.00186339	0.00654654	7.36
subcluster_6	9	GO:0016149	translation release factor activity, codon specific	5	2702	33	99386	0.00186217	0.00654654	5.57
subcluster_6	9	GO:0042132	fructose 1,6-bisphosphate 1-phosphatase activity	4	2702	20	99386	0.00186339	0.00654654	7.36
subcluster_30	5	GO:0009063	cellular amino acid catabolic process	4	334	159	99386	0.00213382	0.00659996	7.49
subcluster_9	6	GO:0051173	positive regulation of nitrogen compound metabolic process	4	274	221	99386	0.00342398	0.00679182	6.57
subcluster_6	2	GO:0098754	detoxification	2	2702	3	99386	0.00217644	0.00693455	24.52
subcluster_6	3	GO:0009344	nitrite reductase complex [NAD(P)H]	2	2702	3	99386	0.00217644	0.00693455	24.52
subcluster_6	4	GO:0043647	inositol phosphate metabolic process	6	2702	49	99386	0.00206497	0.00693455	4.5
subcluster_6	4	GO:0005504	fatty acid binding	2	2702	3	99386	0.00217644	0.00693455	24.52
subcluster_6	4	GO:0044183	protein binding involved in protein folding	2	2702	3	99386	0.00217644	0.00693455	24.52
subcluster_6	4	GO:0051002	ligase activity, forming nitrogen-metal bonds	3	2702	10	99386	0.00208687	0.00693455	11.03
subcluster_6	5	GO:0090391	granum assembly	2	2702	3	99386	0.00217644	0.00693455	24.52
subcluster_6	5	GO:0050486	intramolecular transferase activity, transferring hydroxy groups	2	2702	3	99386	0.00217644	0.00693455	24.52
subcluster_6	5	GO:0051003	ligase activity, forming nitrogen-metal bonds, forming coordination complexes	3	2702	10	99386	0.00208687	0.00693455	11.03
subcluster_6	6	GO:0004751	ribose-5-phosphate isomerase activity	3	2702	10	99386	0.00208687	0.00693455	11.03
subcluster_6	6	GO:0008909	isochorismate synthase activity	2	2702	3	99386	0.00217644	0.00693455	24.52
subcluster_6	6	GO:0004747	ribokinase activity	3	2702	10	99386	0.00208687	0.00693455	11.03
subcluster_6	6	GO:0006029	proteoglycan metabolic process	3	2702	10	99386	0.00208687	0.00693455	11.03
subcluster_6	6	GO:0046554	malate dehydrogenase (NADP+) activity	2	2702	3	99386	0.00217644	0.00693455	24.52
subcluster_6	6	GO:0006023	aminoglycan biosynthetic process	3	2702	10	99386	0.00208687	0.00693455	11.03
subcluster_6	6	GO:0003904	deoxyribodipyrimidine photo-lyase activity	2	2702	3	99386	0.00217644	0.00693455	24.52
subcluster_6	6	GO:0008173	RNA methyltransferase activity	9	2702	103	99386	0.0020338	0.00693455	3.21
subcluster_6	6	GO:0009052	pentose-phosphate shunt, non-oxidative branch	3	2702	10	99386	0.00208687	0.00693455	11.03
subcluster_6	6	GO:0016851	magnesium chelatase activity	3	2702	10	99386	0.00208687	0.00693455	11.03
subcluster_6	6	GO:0030203	glycosaminoglycan metabolic process	3	2702	10	99386	0.00208687	0.00693455	11.03
subcluster_6	6	GO:0045912	negative regulation of carbohydrate metabolic process	2	2702	3	99386	0.00217644	0.00693455	24.52
subcluster_6	6	GO:0009768	photosynthesis, light harvesting in photosystem I	2	2702	3	99386	0.00217644	0.00693455	24.52
subcluster_6	7	GO:0006024	glycosaminoglycan biosynthetic process	3	2702	10	99386	0.00208687	0.00693455	11.03
subcluster_6	7	GO:0016123	xanthophyll biosynthetic process	2	2702	3	99386	0.00217644	0.00693455	24.52
subcluster_6	7	GO:0000314	organellar small ribosomal subunit	2	2702	3	99386	0.00217644	0.00693455	24.52
subcluster_6	7	GO:0070084	protein initiator methionine removal	3	2702	10	99386	0.00208687	0.00693455	11.03
subcluster_6	8	GO:0006814	sodium ion transport	7	2702	66	99386	0.00209274	0.00693455	3.9
subcluster_6	8	GO:0070006	metalloaminopeptidase activity	3	2702	10	99386	0.00208687	0.00693455	11.03
subcluster_6	8	GO:0006014	D-ribose metabolic process	3	2702	10	99386	0.00208687	0.00693455	11.03
subcluster_6	8	GO:0031425	chloroplast RNA processing	3	2702	10	99386	0.00208687	0.00693455	11.03
subcluster_6	8	GO:0000175	3'-5'-exoribonuclease activity	3	2702	10	99386	0.00208687	0.00693455	11.03
subcluster_9	8	GO:0050308	sugar-phosphatase activity	2	274	32	99386	0.00355657	0.00694105	22.67
subcluster_30	6	GO:0006576	cellular biogenic amine metabolic process	4	334	163	99386	0.00233445	0.00705642	7.3
subcluster_7	8	GO:0006006	glucose metabolic process	2	93	112	99386	0.00503588	0.00715095	19.08
subcluster_7	6	GO:0015994	chlorophyll metabolic process	2	93	114	99386	0.00521184	0.0072557	18.75
subcluster_9	6	GO:0009891	positive regulation of biosynthetic process	4	274	229	99386	0.00388424	0.00746021	6.34
subcluster_6	6	GO:0006855	drug transmembrane transport	14	2702	215	99386	0.00245833	0.00780924	2.4
subcluster_30	4	GO:0009698	phenylpropanoid metabolic process	3	334	81	99386	0.00264376	0.00781377	11.02
subcluster_6	5	GO:0009505	plant-type cell wall	7	2702	68	99386	0.00248597	0.00787347	3.79
subcluster_6	6	GO:0015893	drug transport	14	2702	216	99386	0.00256434	0.0080975	2.38
subcluster_6	4	GO:0016627	oxidoreductase activity, acting on the CH-CH group of donors	10	2702	128	99386	0.00270494	0.00844099	2.87
subcluster_6	5	GO:0009813	flavonoid biosynthetic process	4	2702	22	99386	0.00269435	0.00844099	6.69
subcluster_6	5	GO:0006783	heme biosynthetic process	4	2702	22	99386	0.00269435	0.00844099	6.69
subcluster_6	5	GO:0009982	pseudouridine synthase activity	7	2702	69	99386	0.00270272	0.00844099	3.73
subcluster_9	6	GO:0010604	positive regulation of macromolecule metabolic process	4	274	239	99386	0.00451625	0.00853853	6.07
subcluster_6	5	GO:0009638	phototropism	3	2702	11	99386	0.00281158	0.00869703	10.03
subcluster_6	6	GO:0009100	glycoprotein metabolic process	3	2702	11	99386	0.00281158	0.00869703	10.03
subcluster_6	6	GO:0004363	glutathione synthase activity	3	2702	11	99386	0.00281158	0.00869703	10.03
subcluster_30	5	GO:0016620	oxidoreductase activity, acting on the aldehyde or oxo group of donors, NAD or NADP as acceptor	4	334	175	99386	0.00301359	0.00870338	6.8
subcluster_30	5	GO:0044106	cellular amine metabolic process	4	334	176	99386	0.00307563	0.00870338	6.76
subcluster_7	6	GO:0009639	response to red or far red light	2	93	127	99386	0.00642337	0.00877038	16.83
subcluster_9	5	GO:0009072	aromatic amino acid family metabolic process	4	274	242	99386	0.00471855	0.00878376	6
subcluster_9	10	GO:0008094	DNA-dependent ATPase activity	3	274	125	99386	0.00514041	0.00942409	8.71
subcluster_9	6	GO:0003950	NAD+ ADP-ribosyltransferase activity	2	274	39	99386	0.00524635	0.00947475	18.6
subcluster_6	7	GO:0008079	translation termination factor activity	5	2702	37	99386	0.00312702	0.00958892	4.97
subcluster_6	8	GO:0006415	translational termination	5	2702	37	99386	0.00312702	0.00958892	4.97
subcluster_6	8	GO:0003747	translation release factor activity	5	2702	37	99386	0.00312702	0.00958892	4.97
subcluster_9	6	GO:0031325	positive regulation of cellular metabolic process	4	274	252	99386	0.00543667	0.00967408	5.76
subcluster_7	6	GO:0019288	isopentenyl diphosphate biosynthetic process, methylerythritol 4-phosphate pathway	2	93	135	99386	0.00722645	0.00968072	15.83
subcluster_6	4	GO:0016872	intramolecular lyase activity	4	2702	23	99386	0.00319197	0.00970395	6.4
subcluster_6	4	GO:0009812	flavonoid metabolic process	4	2702	23	99386	0.00319197	0.00970395	6.4
subcluster_6	5	GO:0010319	stromule	4	2702	23	99386	0.00319197	0.00970395	6.4
subcluster_7	6	GO:0009240	isopentenyl diphosphate biosynthetic process	2	93	140	99386	0.00775025	0.0100049	15.27
subcluster_7	6	GO:0046490	isopentenyl diphosphate metabolic process	2	93	140	99386	0.00775025	0.0100049	15.27
subcluster_9	4	GO:0001101	response to acid chemical	4	274	256	99386	0.00574325	0.0100715	5.67
subcluster_30	5	GO:0009743	response to carbohydrate	3	334	91	99386	0.00367264	0.010148	9.81
subcluster_30	6	GO:0022626	cytosolic ribosome	2	334	27	99386	0.00373873	0.010148	22.04
subcluster_7	6	GO:1901606	alpha-amino acid catabolic process	2	93	149	99386	0.0087349	0.0110746	14.34
subcluster_6	7	GO:0004532	exoribonuclease activity	3	2702	12	99386	0.00367327	0.0111035	9.2
subcluster_6	8	GO:0016896	exoribonuclease activity, producing 5'-phosphomonoesters	3	2702	12	99386	0.00367327	0.0111035	9.2
subcluster_6	4	GO:0042816	vitamin B6 metabolic process	4	2702	24	99386	0.00374869	0.0111723	6.13
subcluster_6	5	GO:0042822	pyridoxal phosphate metabolic process	4	2702	24	99386	0.00374869	0.0111723	6.13
subcluster_6	6	GO:0004645	phosphorylase activity	4	2702	24	99386	0.00374869	0.0111723	6.13
subcluster_6	6	GO:0042823	pyridoxal phosphate biosynthetic process	4	2702	24	99386	0.00374869	0.0111723	6.13
subcluster_6	7	GO:0042819	vitamin B6 biosynthetic process	4	2702	24	99386	0.00374869	0.0111723	6.13
subcluster_6	6	GO:0004540	ribonuclease activity	10	2702	134	99386	0.00376123	0.0111783	2.74
subcluster_30	5	GO:0042537	benzene-containing compound metabolic process	3	334	96	99386	0.00426654	0.011349	9.3
subcluster_30	6	GO:0019751	polyol metabolic process	3	334	97	99386	0.00439187	0.0114533	9.2
subcluster_7	5	GO:0046148	pigment biosynthetic process	2	93	157	99386	0.00965461	0.0116183	13.61
subcluster_7	7	GO:0072511	divalent inorganic cation transport	2	93	157	99386	0.00965461	0.0116183	13.61
subcluster_7	8	GO:0070838	divalent metal ion transport	2	93	157	99386	0.00965461	0.0116183	13.61
subcluster_7	5	GO:0009063	cellular amino acid catabolic process	2	93	159	99386	0.009891	0.0117044	13.44
subcluster_9	5	GO:0009893	positive regulation of metabolic process	4	274	269	99386	0.00681867	0.0117866	5.39
subcluster_9	6	GO:0005985	sucrose metabolic process	2	274	45	99386	0.00693357	0.0118164	16.12
subcluster_6	5	GO:0010193	response to ozone	2	2702	4	99386	0.00427423	0.0125275	18.39
subcluster_6	6	GO:0009662	etioplast organization	2	2702	4	99386	0.00427423	0.0125275	18.39
subcluster_6	6	GO:0010136	ureide catabolic process	2	2702	4	99386	0.00427423	0.0125275	18.39
subcluster_6	6	GO:0009509	chromoplast	2	2702	4	99386	0.00427423	0.0125275	18.39
subcluster_6	6	GO:0010135	ureide metabolic process	2	2702	4	99386	0.00427423	0.0125275	18.39
subcluster_6	4	GO:0016638	oxidoreductase activity, acting on the CH-NH2 group of donors	5	2702	40	99386	0.00441443	0.012797	4.6
subcluster_6	8	GO:0046854	phosphatidylinositol phosphorylation	5	2702	40	99386	0.00441443	0.012797	4.6
subcluster_6	8	GO:0009750	response to fructose	5	2702	40	99386	0.00441443	0.012797	4.6
subcluster_6	9	GO:0006826	iron ion transport	5	2702	40	99386	0.00441443	0.012797	4.6
subcluster_6	7	GO:0008408	3'-5' exonuclease activity	6	2702	57	99386	0.00446057	0.0128956	3.87
subcluster_7	4	GO:0016765	transferase activity, transferring alkyl or aryl (other than methyl) groups	2	93	169	99386	0.0111112	0.0129327	12.65
subcluster_6	5	GO:0034599	cellular response to oxidative stress	3	2702	13	99386	0.00467921	0.0132745	8.49
subcluster_6	5	GO:0008215	spermine metabolic process	3	2702	13	99386	0.00467921	0.0132745	8.49
subcluster_6	6	GO:0043067	regulation of programmed cell death	7	2702	76	99386	0.00465141	0.0132745	3.39
subcluster_6	6	GO:0004014	adenosylmethionine decarboxylase activity	3	2702	13	99386	0.00467921	0.0132745	8.49
subcluster_6	6	GO:0006597	spermine biosynthetic process	3	2702	13	99386	0.00467921	0.0132745	8.49
subcluster_6	7	GO:0004820	glycine-tRNA ligase activity	3	2702	13	99386	0.00467921	0.0132745	8.49
subcluster_6	8	GO:0006426	glycyl-tRNA aminoacylation	3	2702	13	99386	0.00467921	0.0132745	8.49
subcluster_6	6	GO:0005996	monosaccharide metabolic process	15	2702	250	99386	0.00482863	0.0136618	2.21
subcluster_30	6	GO:0009803	cinnamic acid metabolic process	2	334	33	99386	0.0055499	0.0136692	18.03
subcluster_30	6	GO:0045548	phenylalanine ammonia-lyase activity	2	334	33	99386	0.0055499	0.0136692	18.03
subcluster_30	8	GO:0009800	cinnamic acid biosynthetic process	2	334	33	99386	0.0055499	0.0136692	18.03
subcluster_6	6	GO:0046834	lipid phosphorylation	5	2702	41	99386	0.00491666	0.0138739	4.49
subcluster_6	6	GO:0008135	translation factor activity, RNA binding	15	2702	253	99386	0.00519095	0.014609	2.18
subcluster_7	5	GO:0016836	hydro-lyase activity	2	93	184	99386	0.0130588	0.0149544	11.62
subcluster_6	5	GO:0042181	ketone biosynthetic process	5	2702	42	99386	0.00545808	0.0152395	4.38
subcluster_6	5	GO:1901661	quinone metabolic process	5	2702	42	99386	0.00545808	0.0152395	4.38
subcluster_6	6	GO:1901663	quinone biosynthetic process	5	2702	42	99386	0.00545808	0.0152395	4.38
subcluster_9	5	GO:0046148	pigment biosynthetic process	3	274	157	99386	0.00959816	0.0161302	6.93
subcluster_6	5	GO:0046184	aldehyde biosynthetic process	4	2702	27	99386	0.00580446	0.0161641	5.45
subcluster_7	3	GO:1990204	oxidoreductase complex	2	93	194	99386	0.0144337	0.0162665	11.02
subcluster_30	4	GO:0016229	steroid dehydrogenase activity	2	334	38	99386	0.00730817	0.0169159	15.66
subcluster_30	5	GO:0016884	carbon-nitrogen ligase activity, with glutamine as amido-N-donor	3	334	117	99386	0.00737684	0.0169159	7.63
subcluster_30	5	GO:0033764	steroid dehydrogenase activity, acting on the CH-OH group of donors, NAD or NADP as acceptor	2	334	38	99386	0.00730817	0.0169159	15.66
subcluster_30	6	GO:0003854	3-beta-hydroxy-delta5-steroid dehydrogenase activity	2	334	38	99386	0.00730817	0.0169159	15.66
subcluster_30	4	GO:0015996	chlorophyll catabolic process	2	334	41	99386	0.00846822	0.0170647	14.52
subcluster_30	5	GO:0046149	pigment catabolic process	2	334	41	99386	0.00846822	0.0170647	14.52
subcluster_30	5	GO:0051187	cofactor catabolic process	2	334	41	99386	0.00846822	0.0170647	14.52
subcluster_30	6	GO:0033015	tetrapyrrole catabolic process	2	334	41	99386	0.00846822	0.0170647	14.52
subcluster_30	6	GO:0034728	nucleosome organization	3	334	123	99386	0.00845643	0.0170647	7.26
subcluster_30	6	GO:0006787	porphyrin-containing compound catabolic process	2	334	41	99386	0.00846822	0.0170647	14.52
subcluster_30	8	GO:0006334	nucleosome assembly	3	334	119	99386	0.00772703	0.0170647	7.5
subcluster_30	8	GO:0009750	response to fructose	2	334	40	99386	0.00807292	0.0170647	14.88
subcluster_30	5	GO:0009308	amine metabolic process	4	334	240	99386	0.00908746	0.0172662	4.96
subcluster_30	6	GO:0065004	protein-DNA complex assembly	3	334	126	99386	0.00902913	0.0172662	7.08
subcluster_30	7	GO:1902222	erythrose 4-phosphate/phosphoenolpyruvate family amino acid catabolic process	2	334	42	99386	0.00887204	0.0172662	14.17
subcluster_30	7	GO:0006559	L-phenylalanine catabolic process	2	334	42	99386	0.00887204	0.0172662	14.17
subcluster_6	6	GO:0009411	response to UV	6	2702	61	99386	0.00622923	0.0173016	3.62
subcluster_30	5	GO:0071824	protein-DNA complex subunit organization	3	334	130	99386	0.00982723	0.0176624	6.87
subcluster_30	5	GO:0006066	alcohol metabolic process	3	334	130	99386	0.00982723	0.0176624	6.87
subcluster_30	5	GO:0016054	organic acid catabolic process	4	334	244	99386	0.00961252	0.0176624	4.88
subcluster_30	6	GO:0046395	carboxylic acid catabolic process	4	334	244	99386	0.00961252	0.0176624	4.88
subcluster_7	6	GO:0019318	hexose metabolic process	2	93	207	99386	0.01631	0.018094	10.33
subcluster_6	6	GO:0042436	indole-containing compound catabolic process	4	2702	28	99386	0.00662807	0.0182659	5.25
subcluster_6	7	GO:0046218	indolalkylamine catabolic process	4	2702	28	99386	0.00662807	0.0182659	5.25
subcluster_6	7	GO:0006569	tryptophan catabolic process	4	2702	28	99386	0.00662807	0.0182659	5.25
subcluster_7	4	GO:0042440	pigment metabolic process	2	93	210	99386	0.0167571	0.0183039	10.18
subcluster_30	7	GO:0006595	polyamine metabolic process	2	334	46	99386	0.0105714	0.0187466	12.94
subcluster_6	4	GO:0010019	chloroplast-nucleus signaling pathway	2	2702	5	99386	0.00699529	0.0188855	14.71
subcluster_6	4	GO:0061077	chaperone-mediated protein folding	2	2702	5	99386	0.00699529	0.0188855	14.71
subcluster_6	5	GO:0043036	starch grain	2	2702	5	99386	0.00699529	0.0188855	14.71
subcluster_6	5	GO:0016642	oxidoreductase activity, acting on the CH-NH2 group of donors, disulfide as acceptor	2	2702	5	99386	0.00699529	0.0188855	14.71
subcluster_6	6	GO:0004375	glycine dehydrogenase (decarboxylating) activity	2	2702	5	99386	0.00699529	0.0188855	14.71
subcluster_6	6	GO:0019747	regulation of isoprenoid metabolic process	2	2702	5	99386	0.00699529	0.0188855	14.71
subcluster_6	6	GO:0009569	chloroplast starch grain	2	2702	5	99386	0.00699529	0.0188855	14.71
subcluster_6	8	GO:0010257	NADH dehydrogenase complex assembly	2	2702	5	99386	0.00699529	0.0188855	14.71
subcluster_7	5	GO:0009657	plastid organization	2	93	217	99386	0.0178204	0.0191705	9.85
subcluster_6	4	GO:0042752	regulation of circadian rhythm	3	2702	15	99386	0.00714844	0.01925	7.36
subcluster_30	4	GO:0016701	oxidoreductase activity, acting on single donors with incorporation of molecular oxygen	3	334	137	99386	0.0113199	0.0195589	6.52
subcluster_30	6	GO:0034284	response to monosaccharide	2	334	48	99386	0.0114706	0.0195589	12.4
subcluster_30	7	GO:0009746	response to hexose	2	334	48	99386	0.0114706	0.0195589	12.4
subcluster_30	4	GO:0016879	ligase activity, forming carbon-nitrogen bonds	4	334	260	99386	0.0119086	0.0200487	4.58
subcluster_6	4	GO:0016667	oxidoreductase activity, acting on a sulfur group of donors	15	2702	267	99386	0.00754299	0.020261	2.07
subcluster_6	4	GO:0009415	response to water	8	2702	104	99386	0.0076065	0.02038	2.83
subcluster_6	5	GO:0050776	regulation of immune response	7	2702	84	99386	0.00800199	0.0212785	3.07
subcluster_6	6	GO:0045088	regulation of innate immune response	7	2702	84	99386	0.00800199	0.0212785	3.07
subcluster_6	8	GO:0001522	pseudouridine synthesis	7	2702	84	99386	0.00800199	0.0212785	3.07
subcluster_7	5	GO:0051287	NAD binding	2	93	233	99386	0.020355	0.0215703	9.17
subcluster_30	4	GO:0004857	enzyme inhibitor activity	4	334	267	99386	0.0130144	0.0216365	4.46
subcluster_9	4	GO:0051301	cell division	2	274	64	99386	0.0136433	0.0223086	11.34
subcluster_9	7	GO:0019203	carbohydrate phosphatase activity	2	274	64	99386	0.0136433	0.0223086	11.34
subcluster_6	6	GO:0042044	fluid transport	4	2702	30	99386	0.00849921	0.0224879	4.9
subcluster_6	7	GO:0006833	water transport	4	2702	30	99386	0.00849921	0.0224879	4.9
subcluster_9	6	GO:0008643	carbohydrate transport	2	274	65	99386	0.0140511	0.022669	11.16
subcluster_30	6	GO:0009699	phenylpropanoid biosynthetic process	2	334	53	99386	0.0138596	0.0227571	11.23
subcluster_6	5	GO:0098542	defense response to other organism	14	2702	244	99386	0.00862726	0.02277	2.11
subcluster_7	5	GO:0016054	organic acid catabolic process	2	93	244	99386	0.0221797	0.0228226	8.76
subcluster_7	6	GO:0046395	carboxylic acid catabolic process	2	93	244	99386	0.0221797	0.0228226	8.76
subcluster_30	6	GO:1901606	alpha-amino acid catabolic process	3	334	149	99386	0.0141671	0.0229784	5.99
subcluster_9	6	GO:0046351	disaccharide biosynthetic process	2	274	66	99386	0.0144641	0.0230283	10.99
subcluster_6	5	GO:0016620	oxidoreductase activity, acting on the aldehyde or oxo group of donors, NAD or NADP as acceptor	11	2702	175	99386	0.00876163	0.0230672	2.31
subcluster_7	6	GO:0005996	monosaccharide metabolic process	2	93	250	99386	0.0232025	0.023534	8.55
subcluster_6	5	GO:0010941	regulation of cell death	7	2702	86	99386	0.00906284	0.0238012	2.99
subcluster_6	4	GO:0009409	response to cold	9	2702	130	99386	0.00936225	0.0244664	2.55
subcluster_6	6	GO:0009620	response to fungus	9	2702	130	99386	0.00936225	0.0244664	2.55
subcluster_6	6	GO:0008374	O-acyltransferase activity	8	2702	108	99386	0.00946277	0.0246683	2.72
subcluster_6	8	GO:0006536	glutamate metabolic process	4	2702	31	99386	0.00955179	0.0248393	4.75
subcluster_6	4	GO:0002682	regulation of immune system process	7	2702	87	99386	0.00963024	0.0249212	2.96
subcluster_6	8	GO:0006012	galactose metabolic process	5	2702	48	99386	0.00961514	0.0249212	3.83
subcluster_7	4	GO:0016879	ligase activity, forming carbon-nitrogen bonds	2	93	260	99386	0.0249496	0.0249496	8.22
subcluster_30	3	GO:0031300	intrinsic component of organelle membrane	2	334	57	99386	0.0159117	0.0251935	10.44
subcluster_30	4	GO:0031301	integral component of organelle membrane	2	334	57	99386	0.0159117	0.0251935	10.44
subcluster_6	2	GO:0000988	transcription factor activity, protein binding	10	2702	155	99386	0.0102076	0.0260925	2.37
subcluster_6	4	GO:0048316	seed development	3	2702	17	99386	0.0102602	0.0260925	6.49
subcluster_6	5	GO:0015930	glutamate synthase activity	2	2702	6	99386	0.0103042	0.0260925	12.26
subcluster_6	6	GO:0000272	polysaccharide catabolic process	7	2702	88	99386	0.0102231	0.0260925	2.93
subcluster_6	6	GO:0043289	apocarotenoid biosynthetic process	3	2702	17	99386	0.0102602	0.0260925	6.49
subcluster_6	6	GO:0033293	monocarboxylic acid binding	2	2702	6	99386	0.0103042	0.0260925	12.26
subcluster_6	7	GO:1902645	tertiary alcohol biosynthetic process	3	2702	17	99386	0.0102602	0.0260925	6.49
subcluster_6	8	GO:0009688	abscisic acid biosynthetic process	3	2702	17	99386	0.0102602	0.0260925	6.49
subcluster_6	8	GO:0006537	glutamate biosynthetic process	2	2702	6	99386	0.0103042	0.0260925	12.26
subcluster_6	6	GO:0031407	oxylipin metabolic process	4	2702	32	99386	0.0106855	0.0268656	4.6
subcluster_6	8	GO:0031408	oxylipin biosynthetic process	4	2702	32	99386	0.0106855	0.0268656	4.6
subcluster_6	8	GO:0050308	sugar-phosphatase activity	4	2702	32	99386	0.0106855	0.0268656	4.6
subcluster_6	5	GO:0031969	chloroplast membrane	6	2702	69	99386	0.0112105	0.028119	3.2
subcluster_6	4	GO:0006099	tricarboxylic acid cycle	7	2702	90	99386	0.0114879	0.0286118	2.86
subcluster_6	4	GO:0071496	cellular response to external stimulus	7	2702	90	99386	0.0114879	0.0286118	2.86
subcluster_6	4	GO:0031668	cellular response to extracellular stimulus	7	2702	90	99386	0.0114879	0.0286118	2.86
subcluster_6	2	GO:0048511	rhythmic process	4	2702	33	99386	0.0119025	0.0288994	4.46
subcluster_6	3	GO:0007623	circadian rhythm	4	2702	33	99386	0.0119025	0.0288994	4.46
subcluster_6	4	GO:0007568	aging	4	2702	33	99386	0.0119025	0.0288994	4.46
subcluster_6	4	GO:0042168	heme metabolic process	4	2702	33	99386	0.0119025	0.0288994	4.46
subcluster_6	6	GO:1902644	tertiary alcohol metabolic process	3	2702	18	99386	0.0120664	0.0288994	6.13
subcluster_6	6	GO:0019685	photosynthesis, dark reaction	3	2702	18	99386	0.0120664	0.0288994	6.13
subcluster_6	6	GO:0043288	apocarotenoid metabolic process	3	2702	18	99386	0.0120664	0.0288994	6.13
subcluster_6	6	GO:0010277	chlorophyllide a oxygenase [overall] activity	3	2702	18	99386	0.0120664	0.0288994	6.13
subcluster_6	6	GO:0009310	amine catabolic process	4	2702	33	99386	0.0119025	0.0288994	4.46
subcluster_6	6	GO:0033743	peptide-methionine (R)-S-oxide reductase activity	3	2702	18	99386	0.0120664	0.0288994	6.13
subcluster_6	7	GO:0042402	cellular biogenic amine catabolic process	4	2702	33	99386	0.0119025	0.0288994	4.46
subcluster_6	7	GO:0034250	positive regulation of cellular amide metabolic process	4	2702	33	99386	0.0119025	0.0288994	4.46
subcluster_6	8	GO:0016075	rRNA catabolic process	3	2702	18	99386	0.0120664	0.0288994	6.13
subcluster_6	8	GO:0045727	positive regulation of translation	4	2702	33	99386	0.0119025	0.0288994	4.46
subcluster_6	8	GO:0019253	reductive pentose-phosphate cycle	3	2702	18	99386	0.0120664	0.0288994	6.13
subcluster_6	8	GO:0009687	abscisic acid metabolic process	3	2702	18	99386	0.0120664	0.0288994	6.13
subcluster_6	8	GO:0006352	DNA-templated transcription, initiation	10	2702	159	99386	0.0120584	0.0288994	2.31
subcluster_9	4	GO:0050790	regulation of catalytic activity	3	274	201	99386	0.0185232	0.0291079	5.41
subcluster_30	6	GO:1902221	erythrose 4-phosphate/phosphoenolpyruvate family amino acid metabolic process	2	334	63	99386	0.0192162	0.0297181	9.45
subcluster_30	6	GO:0006558	L-phenylalanine metabolic process	2	334	63	99386	0.0192162	0.0297181	9.45
subcluster_9	5	GO:0016763	transferase activity, transferring pentosyl groups	2	274	78	99386	0.0198175	0.029974	9.3
subcluster_9	6	GO:0006568	tryptophan metabolic process	2	274	78	99386	0.0198175	0.029974	9.3
subcluster_9	6	GO:0006586	indolalkylamine metabolic process	2	274	78	99386	0.0198175	0.029974	9.3
subcluster_6	7	GO:0098656	anion transmembrane transport	8	2702	114	99386	0.0128518	0.0307112	2.58
subcluster_9	4	GO:0042440	pigment metabolic process	3	274	210	99386	0.0207626	0.0310158	5.18
subcluster_30	7	GO:0009744	response to sucrose	2	334	65	99386	0.0203763	0.03115	9.16
subcluster_6	5	GO:0019900	kinase binding	4	2702	34	99386	0.0132049	0.0312731	4.33
subcluster_6	6	GO:0019901	protein kinase binding	4	2702	34	99386	0.0132049	0.0312731	4.33
subcluster_6	6	GO:0008312	7S RNA binding	4	2702	34	99386	0.0132049	0.0312731	4.33
subcluster_6	6	GO:0015706	nitrate transport	4	2702	34	99386	0.0132049	0.0312731	4.33
subcluster_9	6	GO:0009312	oligosaccharide biosynthetic process	2	274	81	99386	0.0212668	0.0313814	8.96
subcluster_6	4	GO:0042446	hormone biosynthetic process	5	2702	52	99386	0.0133576	0.0315645	3.54
subcluster_30	6	GO:0034285	response to disaccharide	2	334	66	99386	0.0209671	0.0316889	9.02
subcluster_9	4	GO:0009414	response to water deprivation	2	274	82	99386	0.0217594	0.0317215	8.85
subcluster_9	3	GO:0065009	regulation of molecular function	3	274	215	99386	0.0220682	0.0317887	5.06
subcluster_6	5	GO:0048585	negative regulation of response to stimulus	7	2702	93	99386	0.0135916	0.0319749	2.77
subcluster_6	8	GO:0006101	citrate metabolic process	7	2702	93	99386	0.0135916	0.0319749	2.77
subcluster_6	4	GO:0098807	chloroplast thylakoid membrane protein complex	2	2702	7	99386	0.014167	0.0328192	10.51
subcluster_6	4	GO:0010431	seed maturation	2	2702	7	99386	0.014167	0.0328192	10.51
subcluster_6	5	GO:0030163	protein catabolic process	9	2702	139	99386	0.0140758	0.0328192	2.38
subcluster_6	5	GO:0031978	plastid thylakoid lumen	2	2702	7	99386	0.014167	0.0328192	10.51
subcluster_6	6	GO:0009543	chloroplast thylakoid lumen	2	2702	7	99386	0.014167	0.0328192	10.51
subcluster_6	6	GO:0006576	cellular biogenic amine metabolic process	10	2702	163	99386	0.0141514	0.0328192	2.26
subcluster_6	7	GO:0016796	exonuclease activity, active with either ribo- or deoxyribonucleic acids and producing 5'-phosphomonoesters	3	2702	19	99386	0.0140432	0.0328192	5.81
subcluster_6	4	GO:0042170	plastid membrane	6	2702	73	99386	0.0145397	0.0336092	3.02
subcluster_30	4	GO:0016866	intramolecular transferase activity	3	334	183	99386	0.0242544	0.0362453	4.88
subcluster_30	6	GO:0009074	aromatic amino acid family catabolic process	2	334	72	99386	0.0246586	0.03644	8.27
subcluster_6	4	GO:0009991	response to extracellular stimulus	7	2702	96	99386	0.0159576	0.036568	2.68
subcluster_6	6	GO:1903825	organic acid transmembrane transport	7	2702	96	99386	0.0159576	0.036568	2.68
subcluster_6	6	GO:0019200	carbohydrate kinase activity	7	2702	96	99386	0.0159576	0.036568	2.68
subcluster_6	8	GO:1905039	carboxylic acid transmembrane transport	7	2702	96	99386	0.0159576	0.036568	2.68
subcluster_9	5	GO:0042430	indole-containing compound metabolic process	2	274	90	99386	0.0258675	0.0368231	8.06
subcluster_6	6	GO:0006750	glutathione biosynthetic process	3	2702	20	99386	0.0161926	0.0368677	5.52
subcluster_6	7	GO:0034661	ncRNA catabolic process	3	2702	20	99386	0.0161926	0.0368677	5.52
subcluster_6	7	GO:0019184	nonribosomal peptide biosynthetic process	3	2702	20	99386	0.0161926	0.0368677	5.52
subcluster_30	4	GO:0019748	secondary metabolic process	3	334	187	99386	0.0256391	0.0374726	4.77
subcluster_6	6	GO:0009706	chloroplast inner membrane	5	2702	55	99386	0.0167342	0.0380193	3.34
subcluster_6	6	GO:0019751	polyol metabolic process	7	2702	97	99386	0.0168072	0.0381036	2.65
subcluster_9	5	GO:0031163	metallo-sulfur cluster assembly	2	274	94	99386	0.02803	0.0389843	7.72
subcluster_9	5	GO:0016226	iron-sulfur cluster assembly	2	274	94	99386	0.02803	0.0389843	7.72
subcluster_30	5	GO:0000302	response to reactive oxygen species	2	334	76	99386	0.0272556	0.0394022	7.83
subcluster_6	5	GO:0016671	oxidoreductase activity, acting on a sulfur group of donors, disulfide as acceptor	4	2702	37	99386	0.0176423	0.0397419	3.98
subcluster_6	5	GO:0048500	signal recognition particle	4	2702	37	99386	0.0176423	0.0397419	3.98
subcluster_6	6	GO:0019321	pentose metabolic process	4	2702	37	99386	0.0176423	0.0397419	3.98
subcluster_9	5	GO:0042537	benzene-containing compound metabolic process	2	274	96	99386	0.0291377	0.0400643	7.56
subcluster_6	5	GO:0009528	plastid inner membrane	5	2702	56	99386	0.0179745	0.0403191	3.28
subcluster_6	8	GO:0051258	protein polymerization	5	2702	56	99386	0.0179745	0.0403191	3.28
subcluster_30	6	GO:0006568	tryptophan metabolic process	2	334	78	99386	0.0285937	0.040457	7.63
subcluster_30	6	GO:0006586	indolalkylamine metabolic process	2	334	78	99386	0.0285937	0.040457	7.63
subcluster_6	4	GO:0005102	receptor binding	2	2702	8	99386	0.0185512	0.0407512	9.2
subcluster_6	4	GO:0010015	root morphogenesis	2	2702	8	99386	0.0185512	0.0407512	9.2
subcluster_6	5	GO:0016639	oxidoreductase activity, acting on the CH-NH2 group of donors, NAD or NADP as acceptor	2	2702	8	99386	0.0185512	0.0407512	9.2
subcluster_6	5	GO:0016703	oxidoreductase activity, acting on single donors with incorporation of molecular oxygen, incorporation of one atom of oxygen (internal monooxygenases or internal mixed function oxidases)	3	2702	21	99386	0.0185159	0.0407512	5.25
subcluster_6	5	GO:0034605	cellular response to heat	2	2702	8	99386	0.0185512	0.0407512	9.2
subcluster_6	6	GO:0046890	regulation of lipid biosynthetic process	2	2702	8	99386	0.0185512	0.0407512	9.2
subcluster_6	6	GO:0004109	coproporphyrinogen oxidase activity	2	2702	8	99386	0.0185512	0.0407512	9.2
subcluster_6	6	GO:0030604	1-deoxy-D-xylulose-5-phosphate reductoisomerase activity	2	2702	8	99386	0.0185512	0.0407512	9.2
subcluster_6	7	GO:0016413	O-acetyltransferase activity	3	2702	21	99386	0.0185159	0.0407512	5.25
subcluster_6	8	GO:0009749	response to glucose	3	2702	21	99386	0.0185159	0.0407512	5.25
subcluster_9	5	GO:0098542	defense response to other organism	3	274	244	99386	0.030504	0.0414717	4.46
subcluster_9	6	GO:0050832	defense response to fungus	2	274	100	99386	0.0314044	0.0422215	7.25
subcluster_6	7	GO:0009084	glutamine family amino acid biosynthetic process	5	2702	57	99386	0.0192739	0.0422513	3.23
subcluster_6	6	GO:0006586	indolalkylamine metabolic process	6	2702	78	99386	0.0195948	0.042778	2.83
subcluster_6	6	GO:0006568	tryptophan metabolic process	6	2702	78	99386	0.0195948	0.042778	2.83
subcluster_30	5	GO:0044445	cytosolic part	2	334	81	99386	0.030649	0.0429087	7.35
subcluster_6	6	GO:0006865	amino acid transport	8	2702	124	99386	0.0203531	0.0443421	2.37
subcluster_9	4	GO:0009415	response to water	2	274	104	99386	0.0337384	0.044861	6.98
subcluster_9	6	GO:0042742	defense response to bacterium	2	274	105	99386	0.0343322	0.0451543	6.91
subcluster_6	5	GO:0016668	oxidoreductase activity, acting on a sulfur group of donors, NAD(P) as acceptor	3	2702	22	99386	0.0210141	0.0455019	5.02
subcluster_6	8	GO:0019374	galactolipid metabolic process	3	2702	22	99386	0.0210141	0.0455019	5.02
subcluster_6	8	GO:0019375	galactolipid biosynthetic process	3	2702	22	99386	0.0210141	0.0455019	5.02
subcluster_6	7	GO:0008235	metalloexopeptidase activity	4	2702	39	99386	0.0210583	0.0455048	3.77
subcluster_6	6	GO:0006401	RNA catabolic process	8	2702	125	99386	0.021244	0.0458128	2.35
subcluster_9	5	GO:0019682	glyceraldehyde-3-phosphate metabolic process	3	274	263	99386	0.0368239	0.047587	4.14
subcluster_9	5	GO:0097305	response to alcohol	2	274	110	99386	0.0373617	0.047587	6.59
subcluster_9	5	GO:0009737	response to abscisic acid	2	274	110	99386	0.0373617	0.047587	6.59
subcluster_30	6	GO:0006694	steroid biosynthetic process	2	334	87	99386	0.0349286	0.0483907	6.84
subcluster_6	4	GO:0042180	cellular ketone metabolic process	7	2702	103	99386	0.0225843	0.0486043	2.5
subcluster_6	6	GO:0016094	polyprenol biosynthetic process	2	2702	9	99386	0.0234256	0.049511	8.17
subcluster_6	6	GO:0004564	beta-fructofuranosidase activity	2	2702	9	99386	0.0234256	0.049511	8.17
subcluster_6	6	GO:0006109	regulation of carbohydrate metabolic process	2	2702	9	99386	0.0234256	0.049511	8.17
subcluster_6	7	GO:0090322	regulation of superoxide metabolic process	2	2702	9	99386	0.0234256	0.049511	8.17
subcluster_6	7	GO:0090599	alpha-glucosidase activity	2	2702	9	99386	0.0234256	0.049511	8.17
subcluster_6	7	GO:0004575	sucrose alpha-glucosidase activity	2	2702	9	99386	0.0234256	0.049511	8.17
subcluster_6	7	GO:0010304	PSII associated light-harvesting complex II catabolic process	2	2702	9	99386	0.0234256	0.049511	8.17
subcluster_6	8	GO:0019348	dolichol metabolic process	2	2702	9	99386	0.0234256	0.049511	8.17
subcluster_6	8	GO:0019408	dolichol biosynthetic process	2	2702	9	99386	0.0234256	0.049511	8.17

## Sheet: Table S16
Table S16. GO term enrichment for clusters generated using Pgt genes expressed in the leaves inoculated with the Pgt MCCFC race.
clsuter	GO level	GO term	description	# of genes associated with this GO term in cluster	# of genes in cluster	# of genes associated with this GO term in genome	# of genes in genome	p-value	corrected p-value	Fold change
subcluster_6	6	GO:0006113	fermentation	2	145	3	15800	0.000249423	0.00498846	72.64
subcluster_6	8	GO:0003968	RNA-directed 5'-3' RNA polymerase activity	2	145	5	15800	0.000821416	0.00821416	43.59
subcluster_9	2	GO:0016209	antioxidant activity	2	47	30	15800	0.00357276	0.00539009	22.41
subcluster_9	3	GO:0004601	peroxidase activity	2	47	25	15800	0.00248739	0.00539009	26.89
subcluster_9	4	GO:0016627	oxidoreductase activity, acting on the CH-CH group of donors	2	47	33	15800	0.00431207	0.00539009	20.37
subcluster_9	4	GO:0016684	oxidoreductase activity, acting on peroxide as acceptor	2	47	27	15800	0.00289925	0.00539009	24.9
subcluster_9	4	GO:0006979	response to oxidative stress	2	47	42	15800	0.00691315	0.00691315	16.01
subcluster_3	4	GO:0051656	establishment of organelle localization	2	110	35	15800	0.0246117	0.0300936	8.21
subcluster_3	4	GO:0016875	ligase activity, forming carbon-oxygen bonds	2	110	36	15800	0.0259427	0.0300936	7.98
subcluster_3	4	GO:0016903	oxidoreductase activity, acting on the aldehyde or oxo group of donors	2	110	22	15800	0.0101314	0.0235272	13.06
subcluster_3	4	GO:0043021	ribonucleoprotein complex binding	2	110	25	15800	0.0129805	0.0235272	11.49
subcluster_3	5	GO:0015934	large ribosomal subunit	2	110	32	15800	0.020795	0.0300936	8.98
subcluster_3	5	GO:0033750	ribosome localization	2	110	23	15800	0.0110462	0.0235272	12.49
subcluster_3	5	GO:0043038	amino acid activation	2	110	38	15800	0.0286904	0.0308156	7.56
subcluster_3	5	GO:0016876	ligase activity, forming aminoacyl-tRNA and related compounds	2	110	36	15800	0.0259427	0.0300936	7.98
subcluster_3	5	GO:0033753	establishment of ribosome localization	2	110	23	15800	0.0110462	0.0235272	12.49
subcluster_3	6	GO:0004519	endonuclease activity	2	110	40	15800	0.031549	0.031549	7.18
subcluster_3	6	GO:0043039	tRNA aminoacylation	2	110	38	15800	0.0286904	0.0308156	7.56
subcluster_3	6	GO:0004812	aminoacyl-tRNA ligase activity	2	110	36	15800	0.0259427	0.0300936	7.98
subcluster_3	6	GO:0000054	ribosomal subunit export from nucleus	2	110	23	15800	0.0110462	0.0235272	12.49
subcluster_3	6	GO:0004540	ribonuclease activity	2	110	29	15800	0.017253	0.0263335	9.91
subcluster_3	7	GO:0004521	endoribonuclease activity	2	110	24	15800	0.0119961	0.0235272	11.97
subcluster_3	7	GO:0006418	tRNA aminoacylation for protein translation	2	110	36	15800	0.0259427	0.0300936	7.98
subcluster_3	7	GO:0004549	tRNA-specific ribonuclease activity	2	110	7	15800	0.000985923	0.0235272	41.04
subcluster_3	8	GO:0034471	ncRNA 5'-end processing	2	110	18	15800	0.00683295	0.0235272	15.96
subcluster_3	8	GO:0090502	RNA phosphodiester bond hydrolysis, endonucleolytic	3	110	38	15800	0.00231987	0.0235272	11.34
subcluster_3	8	GO:0000469	cleavage involved in rRNA processing	2	110	39	15800	0.030106	0.0311813	7.37
subcluster_3	8	GO:0000478	endonucleolytic cleavage involved in rRNA processing	2	110	28	15800	0.0161357	0.0259964	10.26
subcluster_3	8	GO:0071426	ribonucleoprotein complex export from nucleus	2	110	23	15800	0.0110462	0.0235272	12.49
subcluster_3	8	GO:0000966	RNA 5'-end processing	2	110	19	15800	0.00760232	0.0235272	15.12
subcluster_3	10	GO:0000479	endonucleolytic cleavage of tricistronic rRNA transcript (SSU-rRNA, 5.8S rRNA, LSU-rRNA)	2	110	28	15800	0.0161357	0.0259964	10.26
subcluster_3	10	GO:0071428	rRNA-containing ribonucleoprotein complex export from nucleus	2	110	23	15800	0.0110462	0.0235272	12.49
subcluster_3	10	GO:0000967	rRNA 5'-end processing	2	110	18	15800	0.00683295	0.0235272	15.96
subcluster_3	11	GO:0000480	endonucleolytic cleavage in 5'-ETS of tricistronic rRNA transcript (SSU-rRNA, 5.8S rRNA, LSU-rRNA)	2	110	18	15800	0.00683295	0.0235272	15.96
subcluster_3	11	GO:0000447	endonucleolytic cleavage in ITS1 to separate SSU-rRNA from 5.8S rRNA and LSU-rRNA from tricistronic rRNA transcript (SSU-rRNA, 5.8S rRNA, LSU-rRNA)	2	110	25	15800	0.0129805	0.0235272	11.49
subcluster_3	11	GO:0000472	endonucleolytic cleavage to generate mature 5'-end of SSU-rRNA from (SSU-rRNA, 5.8S rRNA, LSU-rRNA)	2	110	18	15800	0.00683295	0.0235272	15.96
subcluster_13	4	GO:0009110	vitamin biosynthetic process	2	93	26	15800	0.0101617	0.0192538	13.07
subcluster_13	4	GO:0042723	thiamine-containing compound metabolic process	2	93	7	15800	0.000706083	0.00465783	48.54
subcluster_13	5	GO:0006766	vitamin metabolic process	2	93	29	15800	0.0125502	0.0215147	11.72
subcluster_13	5	GO:0022853	active ion transmembrane transporter activity	2	93	36	15800	0.0189638	0.0262575	9.44
subcluster_13	5	GO:0044272	sulfur compound biosynthetic process	2	93	40	15800	0.023126	0.0268255	8.49
subcluster_13	5	GO:1901659	glycosyl compound biosynthetic process	3	93	37	15800	0.00132698	0.00530792	13.78
subcluster_13	5	GO:0072527	pyrimidine-containing compound metabolic process	2	93	26	15800	0.0101617	0.0192538	13.07
subcluster_13	6	GO:0009142	nucleoside triphosphate biosynthetic process	2	93	21	15800	0.00669237	0.0160617	16.18
subcluster_13	6	GO:0009124	nucleoside monophosphate biosynthetic process	2	93	40	15800	0.023126	0.0268255	8.49
subcluster_13	6	GO:0006767	water-soluble vitamin metabolic process	2	93	29	15800	0.0125502	0.0215147	11.72
subcluster_13	6	GO:0009163	nucleoside biosynthetic process	3	93	34	15800	0.00103507	0.00465783	14.99
subcluster_13	6	GO:0072528	pyrimidine-containing compound biosynthetic process	2	93	24	15800	0.00869563	0.0192538	14.16
subcluster_13	6	GO:0042625	ATPase coupled ion transmembrane transporter activity	2	93	36	15800	0.0189638	0.0262575	9.44
subcluster_13	6	GO:0042364	water-soluble vitamin biosynthetic process	2	93	26	15800	0.0101617	0.0192538	13.07
subcluster_13	6	GO:0042724	thiamine-containing compound biosynthetic process	2	93	5	15800	0.000338823	0.00465783	67.96
subcluster_13	6	GO:0072522	purine-containing compound biosynthetic process	3	93	44	15800	0.00219564	0.00790431	11.58
subcluster_13	6	GO:0046390	ribose phosphate biosynthetic process	2	93	42	15800	0.0253352	0.0268255	8.09
subcluster_13	6	GO:0006772	thiamine metabolic process	2	93	7	15800	0.000706083	0.00465783	48.54
subcluster_13	7	GO:0009228	thiamine biosynthetic process	2	93	5	15800	0.000338823	0.00465783	67.96
subcluster_13	7	GO:0019829	cation-transporting ATPase activity	2	93	35	15800	0.0179783	0.0262575	9.71
subcluster_13	8	GO:0042455	ribonucleoside biosynthetic process	3	93	34	15800	0.00103507	0.00465783	14.99
subcluster_13	8	GO:0046129	purine ribonucleoside biosynthetic process	3	93	32	15800	0.000865275	0.00465783	15.93
subcluster_13	8	GO:0009156	ribonucleoside monophosphate biosynthetic process	2	93	38	15800	0.0210014	0.0268255	8.94
subcluster_13	8	GO:0009127	purine nucleoside monophosphate biosynthetic process	2	93	34	15800	0.0170153	0.0262575	9.99
subcluster_13	8	GO:0009205	purine ribonucleoside triphosphate metabolic process	2	93	44	15800	0.0276268	0.0276268	7.72
subcluster_13	8	GO:0009168	purine ribonucleoside monophosphate biosynthetic process	2	93	34	15800	0.0170153	0.0262575	9.99
subcluster_13	8	GO:0009199	ribonucleoside triphosphate metabolic process	2	93	44	15800	0.0276268	0.0276268	7.72
subcluster_13	8	GO:0006164	purine nucleotide biosynthetic process	2	93	40	15800	0.023126	0.0268255	8.49
subcluster_13	8	GO:0046034	ATP metabolic process	2	93	42	15800	0.0253352	0.0268255	8.09
subcluster_13	8	GO:0009206	purine ribonucleoside triphosphate biosynthetic process	2	93	21	15800	0.00669237	0.0160617	16.18
subcluster_13	8	GO:0009152	purine ribonucleotide biosynthetic process	2	93	39	15800	0.022053	0.0268255	8.71
subcluster_13	8	GO:0042451	purine nucleoside biosynthetic process	3	93	32	15800	0.000865275	0.00465783	15.93
subcluster_13	8	GO:0009145	purine nucleoside triphosphate biosynthetic process	2	93	21	15800	0.00669237	0.0160617	16.18
subcluster_13	8	GO:0009201	ribonucleoside triphosphate biosynthetic process	2	93	21	15800	0.00669237	0.0160617	16.18
subcluster_13	8	GO:0009260	ribonucleotide biosynthetic process	2	93	41	15800	0.0242201	0.0268255	8.29
subcluster_13	9	GO:0006754	ATP biosynthetic process	2	93	19	15800	0.00549128	0.0160617	17.88
subcluster_4	3	GO:0005886	plasma membrane	4	379	43	15800	0.0192641	0.040189	3.88
subcluster_4	3	GO:0030312	external encapsulating structure	3	379	23	15800	0.0169876	0.039228	5.44
subcluster_4	3	GO:0004601	peroxidase activity	3	379	25	15800	0.0213005	0.043684	5
subcluster_4	4	GO:0016638	oxidoreductase activity, acting on the CH-NH2 group of donors	3	379	13	15800	0.00327445	0.0134507	9.62
subcluster_4	4	GO:0005618	cell wall	3	379	23	15800	0.0169876	0.039228	5.44
subcluster_4	5	GO:0044273	sulfur compound catabolic process	2	379	9	15800	0.0184793	0.039228	9.26
subcluster_4	5	GO:0045330	aspartyl esterase activity	2	379	7	15800	0.011127	0.0299193	11.91
subcluster_4	5	GO:0042545	cell wall modification	2	379	7	15800	0.011127	0.0299193	11.91
subcluster_4	5	GO:0000096	sulfur amino acid metabolic process	3	379	22	15800	0.0150341	0.0372482	5.68
subcluster_4	5	GO:1901136	carbohydrate derivative catabolic process	3	379	22	15800	0.0150341	0.0372482	5.68
subcluster_4	5	GO:0016641	oxidoreductase activity, acting on the CH-NH2 group of donors, oxygen as acceptor	3	379	7	15800	0.000446083	0.0053017	17.87
subcluster_4	5	GO:0016042	lipid catabolic process	5	379	34	15800	0.00121354	0.00772835	6.13
subcluster_4	5	GO:0006022	aminoglycan metabolic process	5	379	26	15800	0.000335739	0.0053017	8.02
subcluster_4	5	GO:0016298	lipase activity	6	379	35	15800	0.000164913	0.0053017	7.15
subcluster_4	5	GO:0005976	polysaccharide metabolic process	5	379	43	15800	0.00352062	0.0137418	4.85
subcluster_4	5	GO:0008812	choline dehydrogenase activity	2	379	6	15800	0.00807532	0.0232646	13.9
subcluster_4	5	GO:0015291	secondary active transmembrane transporter activity	3	379	26	15800	0.0236604	0.046176	4.81
subcluster_4	5	GO:0006040	amino sugar metabolic process	5	379	28	15800	0.000482246	0.0053017	7.44
subcluster_4	6	GO:0006030	chitin metabolic process	5	379	26	15800	0.000335739	0.0053017	8.02
subcluster_4	6	GO:0099516	ion antiporter activity	3	379	9	15800	0.00103291	0.00709588	13.9
subcluster_4	6	GO:0015923	mannosidase activity	4	379	27	15800	0.00369486	0.0139712	6.18
subcluster_4	6	GO:0050667	homocysteine metabolic process	2	379	2	15800	0.000573911	0.0053017	41.69
subcluster_4	6	GO:0006023	aminoglycan biosynthetic process	2	379	9	15800	0.0184793	0.039228	9.26
subcluster_4	6	GO:0006026	aminoglycan catabolic process	3	379	17	15800	0.0072514	0.02309	7.36
subcluster_4	6	GO:0046434	organophosphate catabolic process	6	379	26	15800	2.80687e-05	0.00339631	9.62
subcluster_4	6	GO:0044242	cellular lipid catabolic process	5	379	33	15800	0.00105559	0.00709588	6.32
subcluster_4	6	GO:1901071	glucosamine-containing compound metabolic process	5	379	26	15800	0.000335739	0.0053017	8.02
subcluster_4	6	GO:0046348	amino sugar catabolic process	3	379	17	15800	0.0072514	0.02309	7.36
subcluster_4	6	GO:0006534	cysteine metabolic process	2	379	6	15800	0.00807532	0.0232646	13.9
subcluster_4	6	GO:0009395	phospholipid catabolic process	5	379	20	15800	8.90811e-05	0.0053017	10.42
subcluster_4	6	GO:0008171	O-methyltransferase activity	3	379	13	15800	0.00327445	0.0134507	9.62
subcluster_4	6	GO:0071949	FAD binding	2	379	10	15800	0.0227368	0.0451008	8.34
subcluster_4	6	GO:0030599	pectinesterase activity	2	379	7	15800	0.011127	0.0299193	11.91
subcluster_4	6	GO:0015297	antiporter activity	3	379	11	15800	0.00195769	0.00987001	11.37
subcluster_4	6	GO:0006591	ornithine metabolic process	2	379	8	15800	0.0146023	0.0372482	10.42
subcluster_4	6	GO:0004733	pyridoxamine-phosphate oxidase activity	2	379	4	15800	0.00333488	0.0134507	20.84
subcluster_4	6	GO:0008375	acetylglucosaminyltransferase activity	2	379	10	15800	0.0227368	0.0451008	8.34
subcluster_4	6	GO:0000272	polysaccharide catabolic process	3	379	17	15800	0.0072514	0.02309	7.36
subcluster_4	6	GO:0004568	chitinase activity	3	379	16	15800	0.00607857	0.0222881	7.82
subcluster_4	6	GO:0004620	phospholipase activity	5	379	23	15800	0.000182211	0.0053017	9.06
subcluster_4	7	GO:0030145	manganese ion binding	2	379	9	15800	0.0184793	0.039228	9.26
subcluster_4	7	GO:0006032	chitin catabolic process	3	379	17	15800	0.0072514	0.02309	7.36
subcluster_4	7	GO:0019344	cysteine biosynthetic process	2	379	4	15800	0.00333488	0.0134507	20.84
subcluster_4	7	GO:1901073	glucosamine-containing compound biosynthetic process	2	379	9	15800	0.0184793	0.039228	9.26
subcluster_4	7	GO:0004100	chitin synthase activity	2	379	6	15800	0.00807532	0.0232646	13.9
subcluster_4	7	GO:0015491	cation:cation antiporter activity	3	379	8	15800	0.000701051	0.0053017	15.63
subcluster_4	7	GO:0004559	alpha-mannosidase activity	4	379	22	15800	0.00169243	0.00975161	7.58
subcluster_4	7	GO:0015298	solute:cation antiporter activity	3	379	8	15800	0.000701051	0.0053017	15.63
subcluster_4	7	GO:0009070	serine family amino acid biosynthetic process	2	379	9	15800	0.0184793	0.039228	9.26
subcluster_4	7	GO:1901072	glucosamine-containing compound catabolic process	3	379	17	15800	0.0072514	0.02309	7.36
subcluster_4	7	GO:0006031	chitin biosynthetic process	2	379	9	15800	0.0184793	0.039228	9.26
subcluster_4	7	GO:0019203	carbohydrate phosphatase activity	2	379	6	15800	0.00807532	0.0232646	13.9
subcluster_4	8	GO:0008496	mannan endo-1,6-alpha-mannosidase activity	3	379	7	15800	0.000446083	0.0053017	17.87
subcluster_4	8	GO:0046873	metal ion transmembrane transporter activity	4	379	40	15800	0.015084	0.0372482	4.17
subcluster_4	8	GO:0055067	monovalent inorganic cation homeostasis	3	379	11	15800	0.00195769	0.00987001	11.37
subcluster_4	8	GO:0015299	solute:proton antiporter activity	3	379	8	15800	0.000701051	0.0053017	15.63
subcluster_4	8	GO:0030004	cellular monovalent inorganic cation homeostasis	3	379	11	15800	0.00195769	0.00987001	11.37
subcluster_4	8	GO:0005451	monovalent cation:proton antiporter activity	3	379	8	15800	0.000701051	0.0053017	15.63
subcluster_4	8	GO:0050308	sugar-phosphatase activity	2	379	4	15800	0.00333488	0.0134507	20.84
subcluster_4	8	GO:0006000	fructose metabolic process	2	379	4	15800	0.00333488	0.0134507	20.84
subcluster_4	9	GO:0015385	sodium:proton antiporter activity	3	379	7	15800	0.000446083	0.0053017	17.87
subcluster_4	9	GO:0015081	sodium ion transmembrane transporter activity	3	379	10	15800	0.00144944	0.00876908	12.51
subcluster_1	5	GO:0015934	large ribosomal subunit	5	24	32	15800	1.01588e-09	3.04765e-09	102.86
subcluster_1	5	GO:0015935	small ribosomal subunit	6	24	33	15800	6.72573e-12	4.03544e-11	119.7
subcluster_1	6	GO:0019843	rRNA binding	2	24	24	15800	0.00059799	0.00059799	54.86
subcluster_1	6	GO:0006414	translational elongation	2	24	11	15800	0.000120611	0.000144733	119.7
subcluster_1	7	GO:0022627	cytosolic small ribosomal subunit	3	24	10	15800	3.66963e-07	7.33925e-07	197.5
subcluster_1	7	GO:0022625	cytosolic large ribosomal subunit	2	24	8	15800	6.1573e-05	9.23595e-05	164.58
subcluster_5	5	GO:0005342	organic acid transmembrane transporter activity	2	121	35	15800	0.0293582	0.0341777	7.46
subcluster_5	6	GO:1903825	organic acid transmembrane transport	2	121	32	15800	0.0248389	0.0341777	8.16
subcluster_5	6	GO:0046943	carboxylic acid transmembrane transporter activity	2	121	35	15800	0.0293582	0.0341777	7.46
subcluster_5	6	GO:0015849	organic acid transport	2	121	38	15800	0.0341777	0.0341777	6.87
subcluster_5	6	GO:0006865	amino acid transport	2	121	27	15800	0.0180183	0.0341777	9.67
subcluster_5	7	GO:0015171	amino acid transmembrane transporter activity	2	121	27	15800	0.0180183	0.0341777	9.67
subcluster_5	7	GO:0008514	organic anion transmembrane transporter activity	2	121	38	15800	0.0341777	0.0341777	6.87
subcluster_5	7	GO:0003333	amino acid transmembrane transport	2	121	26	15800	0.0167666	0.0341777	10.04
subcluster_5	7	GO:0098656	anion transmembrane transport	2	121	37	15800	0.0325388	0.0341777	7.06
subcluster_5	8	GO:1905039	carboxylic acid transmembrane transport	2	121	32	15800	0.0248389	0.0341777	8.16
subcluster_5	8	GO:0046942	carboxylic acid transport	2	121	38	15800	0.0341777	0.0341777	6.87

## Sheet: Table S17
Table S17. Enrichment of effector encoding genes in gene clusters generated using the MCCFC dataset.
Cluster	# of effector in the cluster	# of genes in the cluster	# of effector in the genome	# of genes in the genome	fold change
subcluster_1	1	24	1786	15800	0.3686
subcluster_13	53	93	1786	15800	5.0416
subcluster_15	27	59	1786	15800	4.0484
subcluster_2	30	38	1786	15800	6.9841
subcluster_3	16	110	1786	15800	1.2868
subcluster_4	98	379	1786	15800	2.2875
subcluster_5	51	121	1786	15800	3.7287
subcluster_6	20	145	1786	15800	1.2202
subcluster_9	11	47	1786	15800	2.0705
