# Supplementary material for: Divergent and convergent modes of interaction between wheat and Puccinia graminis f. sp. tritici isolates revealed by the comparative gene co-expression network and genome analyses
Source: BMC Genomics. 2017 Apr 12;18:291. doi: 10.1186/s12864-017-3678-6 (PMC5389088; doi:10.1186/s12864-017-3678-6)
Supplement: Supplementary file 7 — The file contains edges of GCNs developed or RKQQC and MCCFC datasets. Table S18. Edges of RKQQC-specific GCN. Table S19. Edges of MCCFC-specific GCN. (XLSX 914 kb) [file 12864_2017_3678_MOESM7_ESM.xlsx]

## Sheet: Table S18
Table S18. Edges of RKQQC-specific GCN.
Edge_A	Edge B
PGTG_10268	Traes_7AS_4A3CFAB38.1
PGTG_10268	Traes_2DL_0AB0ABFD5.1
PGTG_10268	Traes_2AS_76D816EE4.1
PGTG_13832	Ta4alMIPSv2Loc199958.3
PGTG_10268	Ta7dlMIPSv2Loc090844.1
PGTG_15450	Ta7blMIPSv2Loc190297.3
PGTG_10268	Traes_3DS_910415CA8.5
PGTG_13573	Traes_7AS_4A3CFAB38.1
PGTG_10268	Traes_2DL_87DFB3609.1
PGTG_10268	Ta4blMIPSv2Loc198345.1
PGTG_21260	Traes_6AL_6A8B6B49C.4
PGTG_18238	Traes_2DL_0AB0ABFD5.1
PGTG_05249	Traes_1AL_2EC98608D.2
PGTG_18238	Traes_7AS_4A3CFAB38.1
PGTG_14962	Traes_6AL_6A8B6B49C.4
PGTG_13573	Traes_2DL_0AB0ABFD5.1
PGTG_16866	Traes_5DL_4ACB22AA0.1
PGTG_06398	Traes_1AL_2EC98608D.2
PGTG_22759	Traes_6AL_8F3581FF2.7
PGTG_08429	Traes_2DL_0AB0ABFD5.1
PGTG_08429	Traes_7AS_4A3CFAB38.1
PGTG_19613	Ta4alMIPSv2Loc199958.3
PGTG_13832	Traes_6AL_6A8B6B49C.4
PGTG_10268	Ta2alMIPSv2Loc183543.1
PGTG_10268	Traes_2DS_F5B34D422.1
PGTG_13832	Traes_3B_98B65B7B6.2
PGTG_10268	Traes_7AS_979D13652.3
PGTG_10268	Traes_3DS_614E8C817.2
PGTG_22759	Traes_2DL_87F841124.1
PGTG_10268	Traes_7AS_735085EFB.2
PGTG_18238	Traes_3DS_910415CA8.5
PGTG_14962	TRIAE_CS42_6DL_TGACv1_526888_AA1694390
PGTG_15450	Ta7dlMIPSv2Loc088108.1
PGTG_14962	Traes_1DS_4E346A450.1
PGTG_18515	Traes_7AL_15004C50A.1
PGTG_20644	Ta2dlMIPSv2Loc224985.1
PGTG_15450	Traes_2DL_87F841124.1
PGTG_22759	Traes_7AL_5D8A7ACA8.1
PGTG_16565	Traes_7DL_5D0DB792E.1
PGTG_14635	Traes_2BL_67DEF8040.3
PGTG_22759	Traes_1AL_E12BF1698.1
PGTG_10268	Traes_6DS_D37F9D4C7.2
PGTG_20644	Traes_6AL_8F3581FF2.7
PGTG_21260	Ta4alMIPSv2Loc199958.3
PGTG_15450	Traes_5DL_36D55F65F.1
PGTG_08429	Traes_3DS_910415CA8.5
PGTG_20838	Traes_7AS_4A3CFAB38.1
PGTG_16866	Traes_5AL_F34FF282E.1
PGTG_00896	Ta7blMIPSv2Loc187075.3
PGTG_18515	Ta7dlMIPSv2Loc088108.1
PGTG_12939	Traes_3B_6119FE113.2
PGTG_12699	Traes_6AL_6A8B6B49C.4
PGTG_04209	Traes_1AL_2EC98608D.2
PGTG_10268	Traes_2DL_CE85DC5C0.1
PGTG_00483	Traes_7DL_5D0DB792E.1
PGTG_18958	Traes_5DL_024D77406.3
PGTG_18958	Ta7blMIPSv2Loc187075.3
PGTG_00729	Traes_3DS_910415CA8.5
PGTG_18900	Traes_5DL_4ACB22AA0.1
PGTG_22689	Traes_5DL_1E7F9D15A.2
PGTG_11122	Traes_7DS_2EA597329.1
PGTG_12939	Traes_5BL_1DC96AAD9.1
PGTG_16866	Traes_1AS_FC262A74E.1
PGTG_19706	Traes_1DL_BFD641AD9.1
PGTG_14760	Traes_2DL_87F841124.1
PGTG_05110	Traes_3AS_8CA92C406.1
PGTG_02211	Traes_7DS_2EA597329.1
PGTG_00483	Traes_5BL_70975BD62.2
PGTG_12675	Traes_6AL_6A8B6B49C.4
PGTG_20263	Ta7blMIPSv2Loc190297.3
PGTG_10268	Traes_1BS_2738E657F.1
PGTG_19706	Traes_7DS_2A45679F9.6
PGTG_20644	Traes_1AL_2EC98608D.2
PGTG_22759	TRIAE_CS42_6DL_TGACv1_526888_AA1694390
PGTG_12238	Ta7dlMIPSv2Loc090844.1
PGTG_00483	Traes_5DL_FD35FF8D9.1
PGTG_08429	Traes_XX_545E8749A.1
PGTG_04535	Traes_1AL_2EC98608D.2
PGTG_13573	Traes_2AS_76D816EE4.1
PGTG_04535	Traes_1AS_FC262A74E.1
PGTG_13832	Traes_1DS_4E346A450.1
PGTG_10268	Traes_2DL_B5B62EE11.1
PGTG_17451	Traes_3B_FB11EE46B.1
PGTG_18515	Ta7dlMIPSv2Loc088108.1
PGTG_14962	Traes_3AS_8CA92C406.1
PGTG_18824	Traes_7AL_90073BBB2.1
PGTG_13832	Traes_6AS_297668589.3
PGTG_09006	Traes_4DS_CB9C8D689.2
PGTG_00729	Traes_2DL_0AB0ABFD5.1
PGTG_18515	Ta7blMIPSv2Loc190297.3
PGTG_20253	Traes_7DS_2EA597329.1
PGTG_22759	Traes_1DS_4E346A450.1
PGTG_10913	Traes_7AS_4A3CFAB38.1
PGTG_09614	Traes_5AL_F34FF282E.1
PGTG_21648	Ta7dlMIPSv2Loc088108.1
PGTG_17725	Traes_6AL_6A8B6B49C.4
PGTG_10268	Ta7dlMIPSv2Loc086218.1
PGTG_11122	Ta5bsMIPSv2Loc053862.1
PGTG_10268	Traes_5BL_4DA7DB4B6.3
PGTG_02211	Ta2alMIPSv2Loc183463.3
PGTG_22759	Ta5bsMIPSv2Loc053862.1
PGTG_14090	Traes_3DS_910415CA8.5
PGTG_09006	Traes_2BL_67DEF8040.3
PGTG_08429	Traes_7DS_2A45679F9.6
PGTG_18515	Ta7dlMIPSv2Loc088108.1
PGTG_10913	Traes_5DL_4ACB22AA0.1
PGTG_02761	Traes_3B_A53D107A4.1
PGTG_17784	Ta7blMIPSv2Loc190297.3
PGTG_18824	Traes_2DL_87F841124.1
PGTG_20764	Traes_2DL_0AB0ABFD5.1
PGTG_13509	Ta7blMIPSv2Loc190297.3
PGTG_16565	Traes_5BL_90757F0CC.1
PGTG_04244	Traes_2DL_0AB0ABFD5.1
PGTG_10981	Traes_1AL_2EC98608D.2
PGTG_15450	Ta7dlMIPSv2Loc088108.1
PGTG_22759	Traes_5DL_4ACB22AA0.1
PGTG_20764	Traes_7AS_4A3CFAB38.1
PGTG_20253	Traes_7BL_D878554AD.1
PGTG_07695	Traes_7AS_4A3CFAB38.1
PGTG_18824	Traes_7AL_5434332B9.7
PGTG_00963	Traes_7BL_D878554AD.1
PGTG_10268	Traes_5BL_390E20A89.3
PGTG_13169	Traes_7DS_2EA597329.1
PGTG_12699	Traes_1DS_4E346A450.1
PGTG_22759	Traes_2BL_4288159C3.1
PGTG_16527	Traes_6AL_6A8B6B49C.4
PGTG_18238	Traes_2AS_76D816EE4.1
PGTG_16565	Traes_3B_FB11EE46B.1
PGTG_04244	Traes_7AS_4A3CFAB38.1
PGTG_12939	Traes_6AL_6A8B6B49C.4
PGTG_07695	Traes_2DL_0AB0ABFD5.1
PGTG_07079	Traes_1AL_2EC98608D.2
PGTG_02287	Traes_2BL_67DEF8040.3
PGTG_18958	Ta7blMIPSv2Loc189914.1
PGTG_19706	Traes_1AL_A48A8840C.1
PGTG_09702	Traes_2DL_0AB0ABFD5.1
PGTG_12939	Traes_7DL_5D0DB792E.1
PGTG_00963	Traes_4DS_CB9C8D689.2
PGTG_03266	Traes_3B_6119FE113.2
PGTG_10268	Traes_5DL_C7D873451.1
PGTG_07026	Traes_2DL_0AB0ABFD5.1
PGTG_12108	Traes_7BL_D878554AD.1
PGTG_15827	Traes_3DS_910415CA8.5
PGTG_19647	Traes_7DS_2EA597329.1
PGTG_14760	Ta7blMIPSv2Loc190297.3
PGTG_06337	Traes_1AL_2EC98608D.2
PGTG_07217	Traes_2BL_67DEF8040.3
PGTG_19918	Ta2alMIPSv2Loc183543.1
PGTG_19647	Traes_7BL_D878554AD.1
PGTG_18253	Traes_3AS_8CA92C406.1
PGTG_14962	Traes_5DL_0FB9EF885.1
PGTG_12675	Traes_2DL_87DFB3609.1
PGTG_18515	Traes_2DL_87F841124.1
PGTG_02211	Traes_3B_FB11EE46B.1
PGTG_05249	Traes_3B_91D39E37A.2
PGTG_12108	Ta5bsMIPSv2Loc053862.1
PGTG_11122	Ta2alMIPSv2Loc183463.3
PGTG_02761	Traes_5AL_F34FF282E.1
PGTG_20363	Traes_2DL_87DFB3609.1
PGTG_22672	Traes_6AL_6A8B6B49C.4
PGTG_10913	Traes_2DL_0AB0ABFD5.1
PGTG_04209	Traes_1AS_FC262A74E.1
PGTG_10268	Ta5alMIPSv2Loc068232.4
PGTG_02723	Ta4blMIPSv2Loc198345.1
PGTG_20644	Traes_7AL_0CA63EFC2.1
PGTG_12867	Traes_5AL_F34FF282E.1
PGTG_12939	Traes_5BL_90757F0CC.1
PGTG_00963	Traes_7DS_2EA597329.1
PGTG_20253	Ta5bsMIPSv2Loc053862.1
PGTG_05224	Traes_1AS_DC6B18EE0.1
PGTG_22759	Traes_1DL_BFD641AD9.1
PGTG_10268	Ta4alMIPSv2Loc199958.3
PGTG_07820	Traes_2DL_0AB0ABFD5.1
PGTG_21648	Traes_5DL_0683E088B.2
PGTG_15616	Ta7dlMIPSv2Loc090844.1
PGTG_15332	Traes_7AL_90073BBB2.1
PGTG_13169	Traes_7BL_D878554AD.1
PGTG_21278	Traes_2DL_0AB0ABFD5.1
PGTG_18011	Traes_5BL_068C52E5C.1
PGTG_20764	Traes_3DS_910415CA8.5
PGTG_13832	Traes_7DL_BD9F3F3CD.1
PGTG_00637	Traes_7DS_2A45679F9.6
PGTG_14827	Traes_2DL_87F841124.1
PGTG_13825	Ta7blMIPSv2Loc187075.3
PGTG_22759	Traes_2BL_2583DB5D3.5
PGTG_20838	Traes_2DL_0AB0ABFD5.1
PGTG_16099	Traes_6BS_9190A139B.1
PGTG_18238	Traes_2DL_87DFB3609.1
PGTG_12108	Traes_7DS_2EA597329.1
PGTG_07820	Traes_7AS_4A3CFAB38.1
PGTG_12222	Ta7blMIPSv2Loc190297.3
PGTG_14433	Traes_1AL_2EC98608D.2
PGTG_16565	Traes_5BL_8BEF7F9CD.1
PGTG_22759	Traes_7DS_2EA597329.1
PGTG_05224	Ta7blMIPSv2Loc190297.3
PGTG_14090	Ta7dlMIPSv2Loc090844.1
PGTG_00637	Ta2alMIPSv2Loc183543.1
PGTG_09702	Traes_7AS_4A3CFAB38.1
PGTG_20644	Traes_3B_91D39E37A.2
PGTG_22759	Traes_7AL_E58674B35.1
PGTG_00729	Traes_7AS_4A3CFAB38.1
PGTG_15332	Traes_7AL_0CC1128B6.1
PGTG_02723	Ta2alMIPSv2Loc183543.1
PGTG_13573	Traes_3DS_910415CA8.5
PGTG_19242	Traes_4BS_F5C8786C6.36
PGTG_17247	Ta7dlMIPSv2Loc090844.1
PGTG_18824	Traes_7AL_8CA7BB1BA.1
PGTG_19614	Ta4alMIPSv2Loc199958.3
PGTG_08429	Traes_1BS_2738E657F.1
PGTG_18515	Traes_5DL_36D55F65F.1
PGTG_16597	Traes_5AL_F34FF282E.1
PGTG_20904	Ta4alMIPSv2Loc199958.3
PGTG_12254	Ta7blMIPSv2Loc187075.3
PGTG_20644	Traes_6AS_D3F184617.1
PGTG_10268	Traes_6DL_CA8732F66.2
PGTG_19706	Ta2alMIPSv2Loc183543.1
PGTG_12108	Traes_2BL_67DEF8040.3
PGTG_07372	Ta7dlMIPSv2Loc090844.1
PGTG_11122	Traes_7BL_D878554AD.1
PGTG_18824	Traes_7AL_FD893322A.1
PGTG_17725	Ta4alMIPSv2Loc199958.3
PGTG_20253	Traes_7DL_0F8CC5C5A.7
PGTG_10268	Traes_1DL_2EDA0E317.1
PGTG_14962	Ta4blMIPSv2Loc198345.1
PGTG_00483	Traes_1AL_2EC98608D.2
PGTG_04535	Traes_3B_7AC0971AD.1
PGTG_07026	Traes_7AS_4A3CFAB38.1
PGTG_15373	Traes_3B_6119FE113.2
PGTG_02033	Ta7blMIPSv2Loc190297.3
PGTG_09211	Ta4alMIPSv2Loc199958.3
PGTG_04244	Traes_3DS_910415CA8.5
PGTG_20263	Traes_7AL_E58674B35.1
PGTG_19647	Traes_4DS_CB9C8D689.2
PGTG_03542	Ta4alMIPSv2Loc199958.3
PGTG_15882	Traes_7DS_2EA597329.1
PGTG_14962	Traes_5DS_3D1DB3A71.1
PGTG_18515	Traes_7AL_8216F67D2.1
PGTG_03542	Traes_6AL_6A8B6B49C.4
PGTG_06398	Ta7dlMIPSv2Loc090844.1
PGTG_12254	Traes_1DL_BFD641AD9.1
PGTG_04535	Traes_6AS_297668589.3
PGTG_02211	Traes_1AL_E12BF1698.1
PGTG_06337	Traes_5AL_3D9E58850.5
PGTG_05249	Traes_1AS_FC262A74E.1
PGTG_21415	Traes_6AS_297668589.3
PGTG_13832	Traes_4BL_47A020E26.3
PGTG_15332	Traes_7AL_5434332B9.7
PGTG_19706	Traes_2BL_67DEF8040.3
PGTG_22759	Ta2alMIPSv2Loc183463.3
PGTG_22689	Traes_5BL_70975BD62.2
PGTG_12699	Traes_3AS_8CA92C406.1
PGTG_07695	Traes_3DS_910415CA8.5
PGTG_10268	Traes_3DL_09F207FC9.1
PGTG_18515	Traes_4AL_54FF16737.1
PGTG_16730	Traes_7BL_934073AA8.1
PGTG_13509	Ta7dlMIPSv2Loc090844.1
PGTG_07372	Traes_1AL_2EC98608D.2
PGTG_16866	Traes_6BS_9190A139B.1
PGTG_20644	Traes_5AL_F34FF282E.1
PGTG_13169	Ta7dlMIPSv2Loc090844.1
PGTG_05249	Traes_5DL_1E7F9D15A.2
PGTG_20650	Traes_2BL_67DEF8040.3
PGTG_05224	TRIAE_CS42_6DL_TGACv1_526888_AA1694390
PGTG_17161	Ta3alMIPSv2Loc135864.1
PGTG_07820	Traes_3DS_910415CA8.5
PGTG_10268	Traes_2BS_23E2FFEE4.1
PGTG_09006	Traes_3DL_09F207FC9.1
PGTG_15827	Traes_7AS_4A3CFAB38.1
PGTG_20644	Traes_1AL_E12BF1698.1
PGTG_09006	Traes_4AL_1FD268B94.2
PGTG_22759	Traes_6AL_9BB9F3A48.2
PGTG_00594	Traes_7DS_C8DE00FB5.1
PGTG_13832	Traes_4AL_1159F9192.1
PGTG_08429	Traes_7AS_735085EFB.2
PGTG_02211	Ta5bsMIPSv2Loc053862.1
PGTG_03586	Traes_3DS_910415CA8.5
PGTG_12254	Traes_7DS_2A45679F9.6
PGTG_21278	Traes_3DS_910415CA8.5
PGTG_00896	TRIAE_CS42_6DL_TGACv1_526888_AA1694390
PGTG_20904	Traes_6AL_6A8B6B49C.4
PGTG_06436	Traes_2BL_67DEF8040.3
PGTG_00256	Traes_5BL_1DC96AAD9.1
PGTG_19242	Traes_1AS_FC262A74E.1
PGTG_12344	Ta7alMIPSv2Loc138285.2
PGTG_09041	Traes_1AS_FC262A74E.1
PGTG_12939	Traes_5BL_8BEF7F9CD.1
PGTG_04535	Ta7dlMIPSv2Loc090844.1
PGTG_05224	Traes_3AS_8CA92C406.1
PGTG_16866	Ta2dlMIPSv2Loc224985.1
PGTG_03266	Ta7dlMIPSv2Loc090844.1
PGTG_13832	Traes_7AS_1D7F57FB9.4
PGTG_02211	Traes_5DL_4ACB22AA0.1
PGTG_12939	Traes_3AS_8CA92C406.1
PGTG_14760	Traes_6AL_8F3581FF2.7
PGTG_00965	Traes_2BL_67DEF8040.3
PGTG_21278	Traes_7AS_4A3CFAB38.1
PGTG_21648	Ta7dlMIPSv2Loc088108.1
PGTG_20263	Ta2alMIPSv2Loc182892.2
PGTG_09702	Traes_2DL_87DFB3609.1
PGTG_10913	Traes_7DS_2A45679F9.6
PGTG_14962	Ta1alMIPSv2Loc115433.2
PGTG_17725	Traes_5BL_70975BD62.2
PGTG_21648	Ta7dlMIPSv2Loc088108.1
PGTG_20263	Traes_5BL_70975BD62.2
PGTG_14962	Traes_2AL_503F55E56.3
PGTG_14962	Ta7dlMIPSv2Loc090844.1
PGTG_09326	Ta7dlMIPSv2Loc090844.1
PGTG_10981	Traes_2DS_3EA79BB7F.1
PGTG_14635	Traes_3B_FB11EE46B.1
PGTG_20920	Traes_7AL_5434332B9.7
PGTG_17069	Traes_5DL_4ACB22AA0.1
PGTG_08429	Traes_6DS_D37F9D4C7.2
PGTG_19290	Traes_5AL_F34FF282E.1
PGTG_11122	Traes_4DS_CB9C8D689.2
PGTG_13832	Ta7dsMIPSv2Loc179547.1
PGTG_21648	Traes_3B_AF998FF54.1
PGTG_13832	Traes_7DS_C8DE00FB5.1
PGTG_22689	Traes_5DL_FD35FF8D9.1
PGTG_10641	Ta4alMIPSv2Loc199958.3
PGTG_21012	Traes_1AL_E06ACE483.1
PGTG_19247	Traes_7AS_4A3CFAB38.1
PGTG_18235	Traes_7DS_2EA597329.1
PGTG_00637	Traes_2DL_CE85DC5C0.1
PGTG_13573	Traes_7DS_2A45679F9.6
PGTG_10268	Ta1bsMIPSv2Loc094557.1
PGTG_18824	Ta7blMIPSv2Loc190297.3
PGTG_05249	Traes_6AS_297668589.3
PGTG_14962	Traes_2BL_2583DB5D3.5
PGTG_16714	Traes_4BS_F5C8786C6.36
PGTG_16565	Traes_3B_6119FE113.2
PGTG_10735	Ta2alMIPSv2Loc183543.1
PGTG_20263	Traes_6AL_9BB9F3A48.2
PGTG_20644	Traes_5AL_3D9E58850.5
PGTG_09211	Traes_5AL_3D9E58850.5
PGTG_21260	Traes_5BL_70975BD62.2
PGTG_19797	Traes_1AL_2EC98608D.2
PGTG_21648	Traes_7BL_D878554AD.1
PGTG_16730	Traes_7AL_15004C50A.1
PGTG_22689	Ta6blMIPSv2Loc128707.1
PGTG_11122	Traes_5AL_B446A0742.3
PGTG_19918	Ta4blMIPSv2Loc198345.1
PGTG_12939	TRIAE_CS42_6DL_TGACv1_526888_AA1694390
PGTG_15827	Traes_2DL_0AB0ABFD5.1
PGTG_00483	Traes_5BL_390E20A89.3
PGTG_11199	Ta2alMIPSv2Loc183543.1
PGTG_07079	Traes_1AS_FC262A74E.1
PGTG_12116	Traes_3AS_8CA92C406.1
PGTG_21260	Traes_5DL_FD35FF8D9.1
PGTG_18515	Traes_7DL_CE37E2AF1.1
PGTG_15450	Traes_7AL_15004C50A.1
PGTG_04244	Traes_5BL_390E20A89.3
PGTG_02033	Traes_7AL_15004C50A.1
PGTG_19224	Traes_5DL_4ACB22AA0.1
PGTG_16866	Traes_6AS_D3F184617.1
PGTG_19918	Traes_2DL_CE85DC5C0.1
PGTG_20253	Traes_7AL_5D8A7ACA8.1
PGTG_05224	Traes_5AL_197543F911.1
PGTG_02723	Traes_7DS_2A45679F9.6
PGTG_09006	Traes_6AL_6A8B6B49C.4
PGTG_08429	Ta4blMIPSv2Loc198345.1
PGTG_00600	Traes_5BL_70975BD62.2
PGTG_10268	Traes_5AL_3D9E58850.5
PGTG_13832	Ta7dlMIPSv2Loc091589.1
PGTG_15373	Traes_1DS_FB5D75ECD.1
PGTG_19839	Ta4alMIPSv2Loc199958.3
PGTG_10268	Traes_6DL_080D71070.4
PGTG_18958	Traes_2BL_4288159C3.1
PGTG_13832	Traes_5DL_0FB9EF885.1
PGTG_05224	Traes_6AL_6A8B6B49C.4
PGTG_10913	Traes_1DS_4E346A450.1
PGTG_17451	Traes_2BL_67DEF8040.3
PGTG_09041	Traes_6BL_34C164C83.2
PGTG_18515	Traes_7BL_934073AA8.1
PGTG_12238	Traes_5AL_F34FF282E.1
PGTG_02287	Traes_7AL_15004C50A.1
PGTG_15450	Traes_5AL_1A1525551.1
PGTG_05249	Traes_5AL_6C8BD96CB.2
PGTG_04963	Traes_7AL_5D8A7ACA8.1
PGTG_11916	Traes_7DL_99309361C.3
PGTG_15450	Ta7dlMIPSv2Loc088108.1
PGTG_15332	Traes_7AL_F7668497B.3
PGTG_04861	Traes_7AS_4A3CFAB38.1
PGTG_19613	Traes_6AL_6A8B6B49C.4
PGTG_12108	Traes_4DS_CB9C8D689.2
PGTG_08429	Traes_2AL_DB6FB44F8.3
PGTG_16539	Ta7blMIPSv2Loc190297.3
PGTG_16544	Traes_3B_6119FE113.2
PGTG_10268	Traes_XX_545E8749A.1
PGTG_14962	Traes_2BL_67DEF8040.3
PGTG_22759	Ta7dlMIPSv2Loc090844.1
PGTG_15332	Traes_5BL_81C5C85C4.18
PGTG_10268	Traes_7DS_2A45679F9.6
PGTG_00965	Traes_7BL_DD673BA6F.1
PGTG_18824	Traes_7AL_A297B7AA6.1
PGTG_19209	Traes_2BL_67DEF8040.3
PGTG_07372	Traes_5AL_3D9E58850.5
PGTG_00637	Traes_1DL_BFD641AD9.1
PGTG_12699	Ta4alMIPSv2Loc199958.3
PGTG_22672	Traes_1AS_FC262A74E.1
PGTG_17128	Traes_1AS_FC262A74E.1
PGTG_20838	Traes_3DS_910415CA8.5
PGTG_13866	Traes_1DL_BFD641AD9.1
PGTG_18958	Traes_3B_A53D107A4.1
PGTG_09614	Ta6blMIPSv2Loc128707.1
PGTG_16565	Ta3bMIPSv2Loc009218.1
PGTG_02211	Traes_5AL_B446A0742.3
PGTG_00637	Traes_1AL_A48A8840C.1
PGTG_15373	Ta7blMIPSv2Loc189914.1
PGTG_11937	Traes_3DS_910415CA8.5
PGTG_03485	Traes_2BL_67DEF8040.3
PGTG_12699	TRIAE_CS42_6DL_TGACv1_526888_AA1694390
PGTG_08429	Traes_2AS_76D816EE4.1
PGTG_22759	Traes_7BS_4834D22F8.1
PGTG_18958	Traes_5DL_DED2F1B8C.1
PGTG_16730	Traes_5AS_61A0D9DD6.1
PGTG_15373	Traes_3B_A53D107A4.1
PGTG_02211	Traes_3B_6119FE113.2
PGTG_20253	Traes_7DL_BD41F4558.1
PGTG_18830	Traes_7DS_2EA597329.1
PGTG_02761	Traes_1AL_2EC98608D.2
PGTG_05224	Ta7alMIPSv2Loc138285.2
PGTG_04963	Traes_7DS_2EA597329.1
PGTG_10268	Traes_7DS_E373FDD65.1
PGTG_00963	Traes_7DL_BD41F4558.1
PGTG_07825	Traes_7DS_C8DE00FB5.1
PGTG_18824	Traes_7AL_F7668497B.3
PGTG_15882	Traes_7BL_D878554AD.1
PGTG_04535	Traes_7DL_99309361C.3
PGTG_21648	Traes_5AL_F34FF282E.1
PGTG_20253	Ta2alMIPSv2Loc183463.3
PGTG_17835	Traes_3B_91D39E37A.2
PGTG_15882	Ta5bsMIPSv2Loc053862.1
PGTG_05249	Traes_5AL_F34FF282E.1
PGTG_08638	Traes_2DL_0AB0ABFD5.1
PGTG_02723	Traes_2DL_CE85DC5C0.1
PGTG_12238	Ta2alMIPSv2Loc183463.3
PGTG_07026	Traes_2DL_87DFB3609.1
PGTG_14433	Traes_1AS_FC262A74E.1
PGTG_18235	Ta2alMIPSv2Loc183463.3
PGTG_04963	Traes_7BL_D878554AD.1
PGTG_09490	Traes_1AL_E06ACE483.1
PGTG_21260	Ta7dlMIPSv2Loc091589.1
PGTG_14962	Ta2alMIPSv2Loc183327.1
PGTG_10913	Traes_3DS_910415CA8.5
PGTG_10268	Traes_2BL_77148B8D8.1
PGTG_22759	Traes_6AS_D3F184617.1
PGTG_03586	Traes_7AS_4A3CFAB38.1
PGTG_10913	Ta7blMIPSv2Loc187075.3
PGTG_11199	Traes_7DS_2A45679F9.6
PGTG_07339	Ta4blMIPSv2Loc198345.1
PGTG_12238	TRIAE_CS42_6DL_TGACv1_526888_AA1694390
PGTG_12238	Traes_7DS_2EA597329.1
PGTG_17451	Traes_5DL_4ACB22AA0.1
PGTG_00637	Traes_2DL_B5B62EE11.1
PGTG_10268	TRIAE_CS42_6DL_TGACv1_526888_AA1694390
PGTG_15625	Traes_6AL_6A8B6B49C.4
PGTG_14635	Traes_5BL_068C52E5C.1
PGTG_19918	Ta7dlMIPSv2Loc090844.1
PGTG_14962	Traes_2DL_87DFB3609.1
PGTG_10268	Traes_5DL_0683E088B.2
PGTG_19706	Traes_2DL_CE85DC5C0.1
PGTG_12675	Traes_2AL_503F55E56.3
PGTG_12344	Ta1blMIPSv2Loc102632.1
PGTG_08429	Traes_2DL_87DFB3609.1
PGTG_19647	Traes_7DL_0F8CC5C5A.7
PGTG_13239	Traes_7DL_5D0DB792E.1
PGTG_15332	Traes_7AL_8CA7BB1BA.1
PGTG_19224	Traes_5AL_F34FF282E.1
PGTG_12238	Traes_5DL_4ACB22AA0.1
PGTG_16565	Traes_5BL_1DC96AAD9.1
PGTG_00963	Traes_1BS_8830AE5A6.2
PGTG_12344	Traes_3AS_8CA92C406.1
PGTG_12233	Ta1alMIPSv2Loc106836.1
PGTG_06337	Traes_2DL_87F841124.1
PGTG_10268	Traes_1BL_DAACABE3E.3
PGTG_13169	Traes_4DS_CB9C8D689.2
PGTG_11122	Traes_5BS_8560EC011.1
PGTG_00483	Traes_5BL_1DC96AAD9.1
PGTG_03774	Traes_2BL_67DEF8040.3
PGTG_14827	Ta7dlMIPSv2Loc088108.1
PGTG_10913	Ta3dlMIPSv2Loc190732.1
PGTG_13169	Ta2alMIPSv2Loc183463.3
PGTG_09702	Traes_3DS_910415CA8.5
PGTG_09473	Traes_2DL_0AB0ABFD5.1
PGTG_09006	Traes_5DL_0683E088B.2
PGTG_20644	Traes_5DL_4ACB22AA0.1
PGTG_15332	Traes_7BS_AC391EE30.1
PGTG_18235	Traes_7BL_D878554AD.1
PGTG_10913	Traes_2AS_76D816EE4.1
PGTG_00963	Traes_5DL_4ACB22AA0.1
PGTG_19647	Ta2alMIPSv2Loc183463.3
PGTG_15882	Traes_4DS_CB9C8D689.2
PGTG_18824	Traes_5BL_81C5C85C4.18
PGTG_00965	Traes_1DL_E9DF3880A.2
PGTG_17725	Ta7dlMIPSv2Loc091589.1
PGTG_19918	Traes_7AS_4A3CFAB38.1
PGTG_18515	Traes_6AS_8B3190A99.3
PGTG_00483	Traes_1BL_D261AE149.2
PGTG_16565	Traes_7BL_06EA47678.2
PGTG_22759	Ta7dlMIPSv2Loc088108.1
PGTG_11199	Ta4blMIPSv2Loc198345.1
PGTG_09614	Traes_5DL_1E7F9D15A.2
PGTG_19706	Traes_2BS_9A7AA30FC.1
PGTG_06295	Traes_7DS_C8DE00FB5.1
PGTG_17725	Traes_1AS_FC262A74E.1
PGTG_20644	Traes_5AL_B446A0742.3
PGTG_00963	Traes_5AL_F34FF282E.1
PGTG_05224	Traes_5DL_36D55F65F.1
PGTG_18824	Traes_7AL_15004C50A.1
PGTG_20253	Traes_4DS_CB9C8D689.2
PGTG_00483	Traes_3B_6119FE113.2
PGTG_13832	Traes_5BL_70975BD62.2
PGTG_00256	Traes_7DL_5D0DB792E.1
PGTG_10268	Traes_5BL_D49191D4B.1
PGTG_22759	Ta2dlMIPSv2Loc224985.1
PGTG_22672	Traes_1AL_2EC98608D.2
PGTG_19647	Traes_5DL_4ACB22AA0.1
PGTG_18238	Ta7dlMIPSv2Loc090844.1
PGTG_13169	Traes_5AL_B446A0742.3
PGTG_19146	Ta7dlMIPSv2Loc090844.1
PGTG_00637	Traes_7DS_C8DE00FB5.1
PGTG_01085	Ta4alMIPSv2Loc199958.3
PGTG_04535	Traes_3AS_8CA92C406.1
PGTG_13509	Traes_1AS_FC262A74E.1
PGTG_13507	Traes_2BL_67DEF8040.3
PGTG_16866	Traes_7BL_D878554AD.1
PGTG_02761	Traes_7BL_DD673BA6F.1
PGTG_00972	Traes_7BL_DD673BA6F.1
PGTG_02287	Traes_7BL_934073AA8.1
PGTG_10268	Traes_7DL_C4A5DCDDA.1
PGTG_17451	Traes_3AL_A1870E552.1
PGTG_18011	Traes_4DS_CB9C8D689.2
PGTG_16539	Traes_3AS_BD3949B0A.1
PGTG_17849	Traes_7DS_2EA597329.1
PGTG_20263	Traes_7AL_5D8A7ACA8.1
PGTG_02211	Traes_1AL_E06ACE483.1
PGTG_18515	Traes_2BL_67DEF8040.3
PGTG_05249	Traes_3B_A53D107A4.1
PGTG_11122	Traes_1AL_E12BF1698.1
PGTG_22759	Traes_1BL_D261AE149.2
PGTG_22759	Traes_5AL_B446A0742.3
PGTG_00965	Traes_3AS_FFA6E84DD.1
PGTG_08429	Traes_5DL_C7D873451.1
PGTG_15373	Traes_5AL_F34FF282E.1
PGTG_19797	Traes_3B_91D39E37A.2
PGTG_00896	Traes_7BS_8B18BE79B.1
PGTG_22689	Traes_1AL_2EC98608D.2
PGTG_04259	Traes_2AL_503F55E56.3
PGTG_20644	Traes_1AS_FC262A74E.1
PGTG_21648	Traes_5BL_199A847E4.1
PGTG_09326	Traes_6AL_6A8B6B49C.4
PGTG_08429	Ta7dlMIPSv2Loc090844.1
PGTG_11937	Traes_2DL_0AB0ABFD5.1
PGTG_10268	Traes_6AL_9BB9F3A48.2
PGTG_16449	Traes_6AS_297668589.3
PGTG_19647	Traes_7DL_BD41F4558.1
PGTG_19290	Traes_3B_A53D107A4.1
PGTG_04722	Traes_3AS_8CA92C406.1
PGTG_11199	Traes_2DL_CE85DC5C0.1
PGTG_12238	Traes_3B_6119FE113.2
PGTG_19706	Ta4alMIPSv2Loc199958.3
PGTG_10268	Traes_7AS_BD45B6DF6.1
PGTG_22759	Ta4blMIPSv2Loc198345.1
PGTG_12108	Traes_7DL_0F8CC5C5A.7
PGTG_14635	Traes_7DL_99309361C.3
PGTG_00483	Ta3bMIPSv2Loc009218.1
PGTG_05714	Traes_3DS_910415CA8.5
PGTG_17905	Traes_6AS_297668589.3
PGTG_09211	Traes_1AL_2EC98608D.2
PGTG_15450	Traes_7AL_8216F67D2.1
PGTG_14635	Traes_2DS_E20E33C70.1
PGTG_19987	Traes_6AL_6A8B6B49C.4
PGTG_04861	Traes_2DL_0AB0ABFD5.1
PGTG_05224	Traes_7DS_C8DE00FB5.1
PGTG_16569	Traes_2DL_0AB0ABFD5.1
PGTG_20253	Traes_5AL_B446A0742.3
PGTG_11937	Traes_7AS_4A3CFAB38.1
PGTG_04244	Traes_2DL_87DFB3609.1
PGTG_06398	Traes_3B_91D39E37A.2
PGTG_19146	TRIAE_CS42_6DL_TGACv1_526888_AA1694390
PGTG_19918	Traes_2DL_B5B62EE11.1
PGTG_22759	Traes_5BL_1DC96AAD9.1
PGTG_17849	Traes_2BL_67DEF8040.3
PGTG_02211	Traes_7BL_D878554AD.1
PGTG_13169	Traes_7DL_BD41F4558.1
PGTG_20920	Traes_7AL_FD893322A.1
PGTG_17849	Traes_7BL_D878554AD.1
PGTG_18958	Ta2dsMIPSv2Loc166407.1
PGTG_04535	Traes_3B_91D39E37A.2
PGTG_06381	Traes_6AL_8F3581FF2.7
PGTG_18235	Ta5bsMIPSv2Loc053862.1
PGTG_10268	Traes_2AL_DB6FB44F8.3
PGTG_04722	Traes_6AS_297668589.3
PGTG_05110	Ta7alMIPSv2Loc138285.2
PGTG_19224	Traes_1AS_FC262A74E.1
PGTG_00483	Ta6alMIPSv2Loc173483.1
PGTG_16168	Ta7dlMIPSv2Loc088108.1
PGTG_20263	Ta2dsMIPSv2Loc166407.1
PGTG_00600	Traes_6AL_6A8B6B49C.4
PGTG_12699	Traes_5DL_0FB9EF885.1
PGTG_09029	Traes_3B_7AC0971AD.1
PGTG_18958	Ta7dsMIPSv2Loc101961.2
PGTG_19706	Traes_5DL_DED2F1B8C.1
PGTG_16449	Traes_7AS_4A3CFAB38.1
PGTG_05249	Ta7dlMIPSv2Loc090844.1
PGTG_17725	Traes_2BL_67DEF8040.3
PGTG_02211	Traes_4DS_CB9C8D689.2
PGTG_07079	Traes_5AL_F34FF282E.1
PGTG_12939	Ta7blMIPSv2Loc187075.3
PGTG_22759	Ta7blMIPSv2Loc190297.3
PGTG_20644	Traes_7DS_2EA597329.1
PGTG_22689	Ta7dlMIPSv2Loc090844.1
PGTG_11916	Traes_6AS_297668589.3
PGTG_18151	Traes_6AL_8F3581FF2.7
PGTG_10268	Traes_1AL_E06ACE483.1
PGTG_02211	Traes_5DL_36D55F65F.1
PGTG_12767	Traes_7DS_2EA597329.1
PGTG_14685	Traes_2DL_87DFB3609.1
PGTG_06436	Traes_3AS_FFA6E84DD.1
PGTG_10981	Traes_6DL_CF3557CFC.2
PGTG_04058	Traes_1AL_2EC98608D.2
PGTG_08208	Traes_1AS_FC262A74E.1
PGTG_10268	Traes_7DS_E34DA2F50.2
PGTG_07026	Traes_3DS_910415CA8.5
PGTG_02723	Traes_2DL_B5B62EE11.1
PGTG_12108	Traes_7AS_5F23C84E1.1
PGTG_13239	Traes_5BS_D0C6E034C.1
PGTG_03645	Ta1alMIPSv2Loc106836.1
PGTG_00967	Ta4alMIPSv2Loc199958.3
PGTG_09750	Traes_7DS_2EA597329.1
PGTG_18958	Traes_2DS_1063CD755.1
PGTG_11916	Traes_3AL_C5C96696A.1
PGTG_05249	Ta6blMIPSv2Loc128707.1
PGTG_07908	Ta7blMIPSv2Loc189914.1
PGTG_09473	Traes_7AS_4A3CFAB38.1
PGTG_15450	Traes_7AS_4A3CFAB38.1
PGTG_11122	Traes_7AL_5D8A7ACA8.1
PGTG_18238	Traes_7AS_735085EFB.2
PGTG_16168	Ta7blMIPSv2Loc190297.3
PGTG_10268	Traes_3AS_FFA6E84DD.1
PGTG_22759	Traes_3AL_681DD43B2.3
PGTG_12254	Ta7blMIPSv2Loc189914.1
PGTG_19647	Ta5bsMIPSv2Loc053862.1
PGTG_14962	Ta7dlMIPSv2Loc088108.1
PGTG_09029	Traes_7DL_99309361C.3
PGTG_21648	Ta7blMIPSv2Loc190297.3
PGTG_16611	Ta7blMIPSv2Loc190297.3
PGTG_02185	Traes_7AS_4A3CFAB38.1
PGTG_20363	Traes_7BS_307048035.1
PGTG_22759	Traes_3AL_A1870E552.1
PGTG_09750	Traes_7AS_5F23C84E1.1
PGTG_16539	Traes_4BL_47A020E26.3
PGTG_03266	Ta4blMIPSv2Loc198345.1
PGTG_20644	Traes_2DS_3EA79BB7F.1
PGTG_03542	Traes_1DS_4E346A450.1
PGTG_12675	Traes_7DL_99309361C.3
PGTG_02287	Traes_1BS_8830AE5A6.2
PGTG_18958	Traes_7AL_E58674B35.1
PGTG_19706	Traes_3AS_FFA6E84DD.1
PGTG_19611	Traes_1AL_2EC98608D.2
PGTG_14986	Traes_7AL_15004C50A.1
PGTG_04259	Traes_2BL_67DEF8040.3
PGTG_10268	Traes_2AL_6A8D574C4.1
PGTG_04209	Traes_4BS_F5C8786C6.36
PGTG_20838	Traes_2AS_76D816EE4.1
PGTG_07217	Traes_5DL_4ACB22AA0.1
PGTG_14827	Ta7blMIPSv2Loc190297.3
PGTG_00256	Traes_1AL_E06ACE483.1
PGTG_09868	Traes_1AS_FC262A74E.1
PGTG_14986	Traes_3B_0CBE4D0C0.1
PGTG_08638	Traes_2DL_87DFB3609.1
PGTG_17905	Traes_6AL_6A8B6B49C.4
PGTG_13507	Ta5bsMIPSv2Loc053862.1
PGTG_14685	Traes_2DL_0AB0ABFD5.1
PGTG_05224	Ta7dlMIPSv2Loc090844.1
PGTG_14962	Traes_5DL_0683E088B.2
PGTG_07372	Traes_2BL_67DEF8040.3
PGTG_17128	Ta7blMIPSv2Loc187075.3
PGTG_00963	Traes_5BL_068C52E5C.1
PGTG_05249	Traes_5DL_DED2F1B8C.1
PGTG_00963	Traes_5AS_23EA62AFA.1
PGTG_13169	Ta5bsMIPSv2Loc053862.1
PGTG_19706	Traes_2DL_B5B62EE11.1
PGTG_17527	Traes_7BL_D878554AD.1
PGTG_04722	Traes_1AL_2EC98608D.2
PGTG_06295	Traes_1AL_CF6C67E1B.2
PGTG_15450	Traes_4AL_54FF16737.1
PGTG_09702	Traes_1BS_2738E657F.1
PGTG_18367	Traes_7BL_D878554AD.1
PGTG_18270	Traes_4DS_CB9C8D689.2
PGTG_14962	Traes_2DL_87F841124.1
PGTG_18958	Traes_7BL_DD673BA6F.1
PGTG_12524	Traes_3B_A53D107A4.1
PGTG_12108	Traes_7DL_BD41F4558.1
PGTG_18515	Traes_4BL_C30ADD398.1
PGTG_16539	Traes_3DL_A0DF0351C.2
PGTG_12675	Traes_3AS_8CA92C406.1
PGTG_04722	Traes_7DL_99309361C.3
PGTG_20263	Traes_2BL_4288159C3.1
PGTG_06398	Traes_5AL_F34FF282E.1
PGTG_00972	Traes_4BS_F5C8786C6.36
PGTG_14962	Ta7blMIPSv2Loc187815.1
PGTG_20273	Traes_1AS_DC6B18EE0.1
PGTG_06295	Ta4alMIPSv2Loc199958.3
PGTG_19839	Traes_6AL_6A8B6B49C.4
PGTG_18958	Traes_1DL_BFD641AD9.1
PGTG_15332	Traes_7AL_FD893322A.1
PGTG_06436	Traes_7BL_D878554AD.1
PGTG_20263	Traes_6DS_BA27E8800.1
PGTG_13219	Ta4alMIPSv2Loc199958.3
PGTG_15450	Traes_7AS_1D7F57FB9.4
PGTG_20644	Traes_3B_77EAABB7B.1
PGTG_03914	Traes_3AL_A1870E552.1
PGTG_12108	Traes_7AL_5D8A7ACA8.1
PGTG_12254	Traes_7BS_8B18BE79B.1
PGTG_04535	Traes_1BL_D261AE149.2
PGTG_14143	Traes_5AL_F34FF282E.1
PGTG_13573	Traes_2DS_F5B34D422.1
PGTG_17527	Traes_1BL_D261AE149.2
PGTG_03536	Traes_2BL_2583DB5D3.5
PGTG_12524	Traes_3B_91D39E37A.2
PGTG_12767	Traes_7BL_D878554AD.1
PGTG_05283	Traes_5DL_4ACB22AA0.1
PGTG_16569	Traes_7AS_4A3CFAB38.1
PGTG_03586	Traes_2DL_0AB0ABFD5.1
PGTG_12238	Traes_7BL_D878554AD.1
PGTG_18515	Traes_2DS_3EA79BB7F.1
PGTG_00963	Ta2alMIPSv2Loc183463.3
PGTG_17725	Traes_6BS_9190A139B.1
PGTG_00600	Traes_2BL_67DEF8040.3
PGTG_05110	Traes_7BS_C8827B7C2.1
PGTG_16105	Traes_1AS_FC262A74E.1
PGTG_09041	Traes_4BS_F5C8786C6.36
PGTG_17527	Traes_6BS_9190A139B.1
PGTG_06398	Traes_1AS_FC262A74E.1
PGTG_08638	Traes_7AS_4A3CFAB38.1
PGTG_20263	Traes_2DS_1063CD755.1
PGTG_08584	Ta4alMIPSv2Loc199958.3
PGTG_16730	Ta7blMIPSv2Loc190297.3
PGTG_09006	Ta1alMIPSv2Loc115433.2
PGTG_00600	Traes_7DL_99309361C.3
PGTG_12524	Traes_5AL_F34FF282E.1
PGTG_22672	Traes_XX_545E8749A.1
PGTG_21776	Traes_3AL_55F8B9072.2
PGTG_19918	Traes_7DS_2A45679F9.6
PGTG_12569	Traes_2AL_503F55E56.3
PGTG_08062	Traes_7AS_4A3CFAB38.1
PGTG_07372	Traes_7BL_20B08C649.1
PGTG_12939	Traes_7AS_0F7738049.11
PGTG_05224	Traes_2BS_9A7AA30FC.1
PGTG_17905	Traes_3AS_8CA92C406.1
PGTG_19246	Traes_7DS_2A45679F9.6
PGTG_05224	Traes_3B_0CBE4D0C0.1
PGTG_09006	Ta1alMIPSv2Loc115432.1
PGTG_21278	Traes_2DL_87DFB3609.1
PGTG_13866	Traes_1AL_A48A8840C.1
PGTG_15827	Traes_2AL_DB6FB44F8.3
PGTG_08429	Traes_2DL_CE85DC5C0.1
PGTG_13832	Traes_5DL_FD35FF8D9.1
PGTG_09868	Traes_2BS_9A7AA30FC.1
PGTG_10735	Traes_2DL_CE85DC5C0.1
PGTG_17820	Traes_3AS_8CA92C406.1
PGTG_18546	Traes_1DL_BFD641AD9.1
PGTG_05283	Ta7blMIPSv2Loc190297.3
PGTG_00963	Traes_7DL_0F8CC5C5A.7
PGTG_10268	Traes_1DL_6185DEC96.2
PGTG_15332	Traes_7AL_DF10BF65D.1
PGTG_21415	Traes_2DS_326E97FCE.2
PGTG_10172	Traes_2DL_87F841124.1
PGTG_07372	Traes_7AS_979D13652.3
PGTG_07372	Traes_2DL_87DFB3609.1
PGTG_10268	Traes_1DS_7833DAAB5.2
PGTG_15332	Traes_7AL_A297B7AA6.1
PGTG_03655	Traes_2DL_0AB0ABFD5.1
PGTG_06964	Traes_2DL_0AB0ABFD5.1
PGTG_06375	Ta7alMIPSv2Loc138285.2
PGTG_12675	Traes_2BL_67DEF8040.3
PGTG_11199	Traes_2DL_B5B62EE11.1
PGTG_05283	Traes_2BL_67DEF8040.3
PGTG_14760	Traes_2BL_2583DB5D3.5
PGTG_16565	Traes_5DL_4ACB22AA0.1
PGTG_11793	Traes_6AL_8F3581FF2.7
PGTG_15436	Traes_4DS_CB9C8D689.2
PGTG_10913	Traes_1DL_BFD641AD9.1
PGTG_21259	Traes_2DS_326E97FCE.2
PGTG_14760	Traes_2DS_EBEF8CBBB.1
PGTG_20263	Ta7blMIPSv2Loc189914.1
PGTG_18824	Traes_7AL_0CC1128B6.1
PGTG_08293	Ta7blMIPSv2Loc187075.3
PGTG_18367	Traes_7DS_2EA597329.1
PGTG_21259	Traes_3B_FB11EE46B.1
PGTG_09326	Traes_2DL_87DFB3609.1
PGTG_00729	Traes_2DL_87DFB3609.1
PGTG_16866	Traes_3B_77EAABB7B.1
PGTG_18011	Traes_7DL_CCBA1A1C9.1
PGTG_20253	Traes_3AS_FFA6E84DD.1
PGTG_06381	Traes_7AL_5D8A7ACA8.1
PGTG_16565	Traes_5AS_8228740AB.1
PGTG_00896	Traes_6AL_6A8B6B49C.4
PGTG_12699	Traes_6AS_297668589.3
PGTG_15616	Traes_2BL_67DEF8040.3
PGTG_18515	Traes_3B_0CBE4D0C0.1
PGTG_08429	Ta2alMIPSv2Loc183543.1
PGTG_10981	Traes_3B_91D39E37A.2
PGTG_18515	Ta4bsMIPSv2Loc152774.1
PGTG_20644	Ta2alMIPSv2Loc183463.3
PGTG_13169	Traes_5AS_23EA62AFA.1
PGTG_01933	Ta4alMIPSv2Loc199958.3
PGTG_18900	Traes_1AL_E06ACE483.1
PGTG_10268	Ta5alMIPSv2Loc064144.1
PGTG_16449	Traes_3B_A53D107A4.1
PGTG_22759	Traes_6BS_9190A139B.1
PGTG_18958	Ta6dlMIPSv2Loc078361.1
PGTG_20644	Traes_3B_A53D107A4.1
PGTG_07908	Traes_7BS_8B18BE79B.1
PGTG_13411	Traes_6BS_9190A139B.1
PGTG_06561	Traes_5DL_DED2F1B8C.1
PGTG_21860	Traes_3DS_614E8C817.2
PGTG_18824	Traes_7AL_AFA2C29C9.1
PGTG_16866	Traes_3B_91D39E37A.2
PGTG_20764	Traes_2AS_76D816EE4.1
PGTG_10268	Traes_1BL_1DE56B369.2
PGTG_19918	Traes_2DL_0AB0ABFD5.1
PGTG_21648	Traes_4BL_8B3E9186C.1
PGTG_14433	Traes_3B_91D39E37A.2
PGTG_16565	Traes_5BS_D0C6E034C.1
PGTG_16539	Traes_4DS_CB9C8D689.2
PGTG_13899	Traes_5DL_0683E088B.2
PGTG_06398	Ta2dlMIPSv2Loc224985.1
PGTG_14962	Traes_1BS_655BE782B.1
PGTG_13239	Traes_1AL_E06ACE483.1
PGTG_03914	Traes_5DL_4ACB22AA0.1
PGTG_10268	Traes_5DL_FD35FF8D9.1
PGTG_00256	Traes_5BL_90757F0CC.1
PGTG_09614	Traes_1AL_2EC98608D.2
PGTG_16866	Traes_6AL_8F3581FF2.7
PGTG_05110	Traes_3B_7AC0971AD.1
PGTG_13507	Traes_7BL_D878554AD.1
PGTG_12939	Traes_1AL_E06ACE483.1
PGTG_01726	Traes_2DL_87DFB3609.1
PGTG_14090	Traes_2DL_87DFB3609.1
PGTG_07079	Traes_3B_91D39E37A.2
PGTG_17905	Ta7alMIPSv2Loc138285.2
PGTG_16521	Traes_6AL_6A8B6B49C.4
PGTG_09700	Traes_1AL_2EC98608D.2
PGTG_14090	Traes_2DL_0AB0ABFD5.1
PGTG_16449	Traes_5AL_F34FF282E.1
PGTG_12699	Ta7alMIPSv2Loc138285.2
PGTG_20263	Ta6dlMIPSv2Loc078361.1
PGTG_05283	Traes_7BL_D878554AD.1
PGTG_21648	Traes_5DL_1E7F9D15A.2
PGTG_16569	Traes_3DS_910415CA8.5
PGTG_14827	Traes_5DL_36D55F65F.1
PGTG_19706	Traes_2DL_0AB0ABFD5.1
PGTG_12675	Ta7dlMIPSv2Loc088108.1
PGTG_16168	Ta7dlMIPSv2Loc088108.1
PGTG_21578	Traes_2DL_87DFB3609.1
PGTG_02910	Traes_1AS_FC262A74E.1
PGTG_16597	Traes_3B_A53D107A4.1
PGTG_18958	Ta7blMIPSv2Loc190240.1
PGTG_18220	Traes_5DL_4ACB22AA0.1
PGTG_22404	Traes_6BS_9190A139B.1
PGTG_12675	Traes_5DL_0683E088B.2
PGTG_22759	Ta2dlMIPSv2Loc221108.1
PGTG_06337	Ta2dlMIPSv2Loc224985.1
PGTG_21260	Traes_1DS_4E346A450.1
PGTG_00870	Traes_7BL_D878554AD.1
PGTG_22759	Ta3dlMIPSv2Loc190732.1
PGTG_20920	Traes_7AL_90073BBB2.1
PGTG_05283	Traes_7BS_0C6E2D8CE.1
PGTG_10268	Traes_5BL_91F474465.1
PGTG_13169	Traes_7DL_0F8CC5C5A.7
PGTG_16565	Traes_5BL_390E20A89.3
PGTG_00256	Traes_1AL_CF6C67E1B.2
PGTG_12424	Traes_1AS_DC6B18EE0.1
PGTG_13832	Traes_3DS_7A14972E1.1
PGTG_05224	Traes_7DL_99309361C.3
PGTG_07372	Traes_1AS_FC262A74E.1
PGTG_16038	Traes_1AL_E12BF1698.1
PGTG_06964	Traes_2DL_87DFB3609.1
PGTG_21260	Traes_4AL_1159F9192.1
PGTG_18270	Traes_6AL_6A8B6B49C.4
PGTG_19451	Traes_6BS_9190A139B.1
PGTG_02287	Traes_7BS_0C6E2D8CE.1
PGTG_21648	Traes_5BL_C7D905077.8
PGTG_05283	Traes_7AS_5F23C84E1.1
PGTG_14760	Traes_3B_0CBE4D0C0.1
PGTG_21259	Ta7dlMIPSv2Loc090844.1
PGTG_13832	Traes_6AL_9BB9F3A48.2
PGTG_09750	Traes_7BL_D878554AD.1
PGTG_20921	Traes_7DL_5D0DB792E.1
PGTG_13507	Traes_4DS_CB9C8D689.2
PGTG_19918	Traes_1AL_A48A8840C.1
PGTG_14081	Traes_3AS_8CA92C406.1
PGTG_13507	Traes_3AS_FFA6E84DD.1
PGTG_09702	Ta7dlMIPSv2Loc090844.1
PGTG_18534	Ta7dlMIPSv2Loc088108.1
PGTG_17835	Traes_5AL_F34FF282E.1
PGTG_22261	Traes_3AL_A1870E552.1
PGTG_18253	Traes_7BS_C8827B7C2.1
PGTG_05095	Traes_5DL_1E7F9D15A.2
PGTG_00889	Ta7blMIPSv2Loc187075.3
PGTG_16038	Ta2alMIPSv2Loc183463.3
PGTG_02033	Traes_7BL_934073AA8.1
PGTG_13832	Traes_2DS_326E97FCE.2
PGTG_18958	Traes_1AL_2EC98608D.2
PGTG_16449	Traes_5AL_6C8BD96CB.2
PGTG_09006	Traes_2AL_0C4E218C4.2
PGTG_18515	Traes_7AS_0EE46551C.1
PGTG_20253	Traes_5DL_4ACB22AA0.1
PGTG_15827	Traes_2AL_6A8D574C4.1
PGTG_13573	Ta7alMIPSv2Loc138285.2
PGTG_16866	Traes_1AL_2EC98608D.2
PGTG_16866	Traes_7DL_BD41F4558.1
PGTG_15332	Traes_7AS_979D13652.3
PGTG_19706	Traes_2BL_77148B8D8.1
PGTG_06381	Traes_6AL_9BB9F3A48.2
PGTG_07079	Traes_5AL_3D9E58850.5
PGTG_19828	Traes_1AS_DC6B18EE0.1
PGTG_21648	Traes_5BL_068C52E5C.1
PGTG_08429	Ta3dlMIPSv2Loc190732.1
PGTG_08429	Traes_2DL_B5B62EE11.1
PGTG_18958	Traes_3B_D6471FF75.1
PGTG_02723	Traes_2BL_77148B8D8.1
PGTG_10981	Traes_3B_A53D107A4.1
PGTG_20263	Traes_6AL_8F3581FF2.7
PGTG_18367	Ta5bsMIPSv2Loc053862.1
PGTG_18515	Traes_3B_AF998FF54.1
PGTG_06209	Traes_2BL_67DEF8040.3
PGTG_00889	Traes_7AL_15004C50A.1
PGTG_12344	Traes_6AS_297668589.3
PGTG_14962	Traes_1DS_07AD88BDA.1
PGTG_06295	Traes_1AL_E06ACE483.1
PGTG_16565	Traes_1AL_E06ACE483.1
PGTG_16714	Traes_7BL_DD673BA6F.1
PGTG_00870	Traes_7DS_2EA597329.1
PGTG_10735	Traes_2DL_B5B62EE11.1
PGTG_08429	Traes_1DL_2EDA0E317.1
PGTG_20644	Traes_7AS_FB1ED87EF.2
PGTG_02287	Traes_5BL_81C5C85C4.18
PGTG_14962	Ta7blMIPSv2Loc187075.3
PGTG_05110	Traes_4BS_F5C8786C6.36
PGTG_16565	Traes_6DL_965B767A7.1
PGTG_22759	Traes_3B_91D39E37A.2
PGTG_15436	Traes_2BL_67DEF8040.3
PGTG_03266	Traes_1AL_E12BF1698.1
PGTG_12569	Traes_2BL_67DEF8040.3
PGTG_21259	Traes_7DL_BD9F3F3CD.1
PGTG_18830	Traes_7BL_D878554AD.1
PGTG_13891	Traes_7AL_5D8A7ACA8.1
PGTG_17020	Ta2alMIPSv2Loc183543.1
PGTG_22759	Ta7blMIPSv2Loc187075.3
PGTG_22689	Traes_1AL_8A49EE8A3.1
PGTG_00594	Traes_1AL_E06ACE483.1
PGTG_17247	Traes_2AL_DB6FB44F8.3
PGTG_05249	Ta7dsMIPSv2Loc104063.2
PGTG_19706	Traes_7AS_4A3CFAB38.1
PGTG_04963	Traes_7AS_5F23C84E1.1
PGTG_16866	Ta2alMIPSv2Loc183463.3
PGTG_10641	Traes_7BL_DD673BA6F.1
PGTG_04861	Traes_3DS_910415CA8.5
PGTG_04535	Traes_4BS_F5C8786C6.36
PGTG_16038	Traes_2DL_87F841124.1
PGTG_19706	Ta3dlMIPSv2Loc190732.1
PGTG_10268	Traes_7AS_E07C3602E.1
PGTG_19918	Traes_2BL_77148B8D8.1
PGTG_13169	Traes_3DL_A0DF0351C.2
PGTG_18958	Traes_6DL_CF3557CFC.2
PGTG_02910	Ta7dlMIPSv2Loc090844.1
PGTG_16188	Ta7blMIPSv2Loc190297.3
PGTG_12254	Traes_2BS_9A7AA30FC.1
PGTG_22672	Traes_6BS_9190A139B.1
PGTG_18534	Ta7blMIPSv2Loc190297.3
PGTG_08293	Traes_6AL_6A8B6B49C.4
PGTG_08638	Traes_3DS_910415CA8.5
PGTG_10268	Traes_2BL_67DEF8040.3
PGTG_20904	Traes_3B_98B65B7B6.2
PGTG_15332	Traes_2DL_87F841124.1
PGTG_19706	Traes_2AS_76D816EE4.1
PGTG_16099	Traes_1BL_D261AE149.2
PGTG_17725	Traes_5DL_FD35FF8D9.1
PGTG_21259	Ta7dsMIPSv2Loc104063.2
PGTG_07695	Traes_2AS_76D816EE4.1
PGTG_10268	Ta7blMIPSv2Loc190240.1
PGTG_15338	Ta7blMIPSv2Loc190297.3
PGTG_18958	Traes_6AS_22B81927D.1
PGTG_14685	Traes_3DS_910415CA8.5
PGTG_17527	Traes_7DS_2EA597329.1
PGTG_20273	Traes_7AL_E58674B35.1
PGTG_11937	Traes_5BL_390E20A89.3
PGTG_07940	Traes_2BL_67DEF8040.3
PGTG_16099	Traes_1AS_FC262A74E.1
PGTG_17020	Traes_7DS_C8DE00FB5.1
PGTG_18515	Traes_3DL_ECDAC4281.2
PGTG_18958	Traes_3DS_614E8C817.2
PGTG_04209	Traes_5AL_3D9E58850.5
PGTG_00483	Traes_6BS_9190A139B.1
PGTG_18151	Traes_7AS_4A3CFAB38.1
PGTG_18546	Traes_1AL_A48A8840C.1
PGTG_13509	Traes_6BL_34C164C83.2
PGTG_10746	Traes_6AL_6A8B6B49C.4
PGTG_00963	Traes_3AS_D477AE694.1
PGTG_08062	Traes_2DL_0AB0ABFD5.1
PGTG_11122	Traes_5DL_36D55F65F.1
PGTG_18011	Traes_7BL_D878554AD.1
PGTG_19647	Traes_2BL_67DEF8040.3
PGTG_13832	Traes_1DL_1F003CA3A.4
PGTG_13573	Traes_7AS_735085EFB.2
PGTG_10268	Traes_4BS_FE55994BB.1
PGTG_17076	Traes_2DL_0AB0ABFD5.1
PGTG_05095	Traes_5AL_6C8BD96CB.2
PGTG_15332	Traes_7AL_AFA2C29C9.1
PGTG_09211	Traes_5AL_F34FF282E.1
PGTG_14986	Traes_7BL_934073AA8.1
PGTG_18253	Ta7alMIPSv2Loc138285.2
PGTG_20263	Traes_3AL_37C86BCBE.4
PGTG_20253	Traes_3AL_A1870E552.1
PGTG_17725	Traes_1DS_4E346A450.1
PGTG_18958	Traes_6AL_6659839F0.1
PGTG_07849	Traes_7DS_C8DE00FB5.1
PGTG_16866	Traes_7AL_5D8A7ACA8.1
PGTG_07940	Traes_7DL_99309361C.3
PGTG_09868	Ta7dlMIPSv2Loc090844.1
PGTG_18900	Traes_7DL_5D0DB792E.1
PGTG_12767	Traes_7DL_BD41F4558.1
PGTG_16449	Traes_3B_2A4B70779.1
PGTG_08429	Traes_6AL_6A8B6B49C.4
PGTG_10268	Traes_1BS_655BE782B.1
PGTG_12767	Traes_4DS_CB9C8D689.2
PGTG_20363	Traes_2BL_67DEF8040.3
PGTG_00729	Traes_5BL_4DA7DB4B6.3
PGTG_17527	Traes_7DL_0F8CC5C5A.7
PGTG_02287	Traes_7BL_D878554AD.1
PGTG_16569	Traes_2DL_87DFB3609.1
PGTG_06285	Traes_6AS_297668589.3
PGTG_12424	Traes_4BS_F5C8786C6.36
PGTG_07217	Traes_7DL_99309361C.3
PGTG_17451	Traes_3AS_FFA6E84DD.1
PGTG_17247	Traes_7AS_4A3CFAB38.1
PGTG_18958	Traes_7DL_8EC221DDF.1
PGTG_02287	Traes_7AL_8216F67D2.1
PGTG_22672	Traes_2AL_B1BDDAD65.1
PGTG_14760	Traes_3B_321F60236.1
PGTG_00594	Traes_2DS_326E97FCE.2
PGTG_14635	Traes_2AL_503F55E56.3
PGTG_17849	Traes_7DL_BD41F4558.1
PGTG_00483	Traes_1AS_FC262A74E.1
PGTG_18824	Traes_7AL_80A12AA4C.2
PGTG_19886	Traes_2BL_67DEF8040.3
PGTG_07026	Traes_2AS_76D816EE4.1
PGTG_19918	Traes_1DL_BFD641AD9.1
PGTG_00965	Traes_6DS_D37F9D4C7.2
PGTG_19647	Traes_5AL_B446A0742.3
PGTG_04973	Traes_7DL_99309361C.3
PGTG_13899	Traes_3AS_FFA6E84DD.1
PGTG_03655	Traes_7AS_4A3CFAB38.1
PGTG_02211	Traes_7AL_5D8A7ACA8.1
PGTG_12108	Traes_3AS_FFA6E84DD.1
PGTG_22261	Traes_5DL_4ACB22AA0.1
PGTG_05283	Traes_7DL_0F8CC5C5A.7
PGTG_12699	Traes_7AS_4A3CFAB38.1
PGTG_06436	Traes_7DS_2EA597329.1
PGTG_15450	Traes_3DS_B53C65B87.1
PGTG_22373	Traes_6AL_8F3581FF2.7
PGTG_09702	Traes_6DS_D37F9D4C7.2
PGTG_04244	Traes_2AS_76D816EE4.1
PGTG_08429	Traes_7AS_E07C3602E.1
PGTG_10981	Traes_5DL_DED2F1B8C.1
PGTG_09614	Traes_1AS_FC262A74E.1
PGTG_16597	Traes_1AL_2EC98608D.2
PGTG_02761	Traes_6AS_297668589.3
PGTG_00600	Traes_5DL_FD35FF8D9.1
PGTG_04209	Traes_1BL_D261AE149.2
PGTG_06381	Traes_7AL_E58674B35.1
PGTG_02761	Ta7blMIPSv2Loc189914.1
PGTG_19647	Traes_5AS_23EA62AFA.1
PGTG_18515	Traes_7AL_5434332B9.7
PGTG_18851	Ta7blMIPSv2Loc190297.3
PGTG_20263	Traes_7BS_AC391EE30.1
PGTG_14736	Traes_5DL_4ACB22AA0.1
PGTG_21648	Traes_5DL_FD35FF8D9.1
PGTG_12344	Ta2alMIPSv2Loc183543.1
PGTG_00637	Traes_7AS_4A3CFAB38.1
PGTG_11122	Traes_7DL_BD41F4558.1
PGTG_21648	Traes_5DL_4ACB22AA0.1
PGTG_20263	Traes_2DL_A17FFA211.7
PGTG_11916	Traes_3B_7AC0971AD.1
PGTG_19797	Traes_6AS_297668589.3
PGTG_16105	Traes_6BS_9190A139B.1
PGTG_17069	Traes_3AS_FFA6E84DD.1
PGTG_12044	Ta1blMIPSv2Loc102632.1
PGTG_17849	Traes_4DS_CB9C8D689.2
PGTG_01126	Traes_7BL_934073AA8.1
PGTG_06337	Traes_2DS_3EA79BB7F.1
PGTG_02211	Traes_2DS_326E97FCE.2
PGTG_12424	Traes_7BL_DD673BA6F.1
PGTG_18367	Traes_4DS_CB9C8D689.2
PGTG_14760	Traes_7AL_A297B7AA6.1
PGTG_15436	Traes_7BL_D878554AD.1
PGTG_00870	Traes_7DL_0F8CC5C5A.7
PGTG_13573	Ta2alMIPSv2Loc183543.1
PGTG_13169	Traes_2DL_ECA9B55F5.1
PGTG_10268	Traes_2DS_1063CD755.1
PGTG_13169	Traes_7AL_0CA63EFC2.1
PGTG_14962	Traes_6DL_C7950F6D1.3
PGTG_05249	Traes_5DL_C1EBB8876.1
PGTG_22689	Traes_6AL_9BB9F3A48.2
PGTG_15450	Traes_7DL_D350B7C25.2
PGTG_13832	Traes_7DS_552FE43B8.1
PGTG_21776	Traes_7AL_5D8A7ACA8.1
PGTG_15616	Traes_2DL_87DFB3609.1
PGTG_16449	Traes_3B_91D39E37A.2
PGTG_13832	Traes_3DL_BB378A2EE.2
PGTG_12939	Traes_1DS_4E346A450.1
PGTG_18830	Ta2alMIPSv2Loc183463.3
PGTG_10268	Traes_5BL_A8B4F5EC6.2
PGTG_18235	Traes_7DL_BD41F4558.1
PGTG_19613	Traes_3DL_BB378A2EE.2
PGTG_13832	Traes_1DS_FB5D75ECD.1
PGTG_08617	Traes_2DL_0AB0ABFD5.1
PGTG_13573	Traes_6DS_D37F9D4C7.2
PGTG_10268	Traes_5BL_916A45A07.1
PGTG_20644	Traes_2DL_87F841124.1
PGTG_07217	Traes_5BL_068C52E5C.1
PGTG_09211	Traes_6AL_9BB9F3A48.2
PGTG_13832	Traes_7AS_4A3CFAB38.1
PGTG_03805	Traes_1AL_2EC98608D.2
PGTG_19451	Traes_7BS_8B18BE79B.1
PGTG_14685	Traes_7AS_4A3CFAB38.1
PGTG_13832	Traes_3DL_A0DF0351C.2
PGTG_05714	Traes_7AS_4A3CFAB38.1
PGTG_14433	Traes_2BL_67DEF8040.3
PGTG_16539	Traes_3AS_2A38006D4.1
PGTG_14962	Traes_5BL_1DC96AAD9.1
PGTG_21776	Traes_7AL_E58674B35.1
PGTG_16866	Traes_7DS_2EA597329.1
PGTG_16866	Traes_7DL_0F8CC5C5A.7
PGTG_16866	Ta6blMIPSv2Loc128707.1
PGTG_08070	Ta4blMIPSv2Loc198345.1
PGTG_06284	Traes_2BL_67DEF8040.3
PGTG_10735	Traes_3AL_690595C9D.5
PGTG_07695	Traes_2DL_87DFB3609.1
PGTG_00965	Traes_5DL_634D09865.1
PGTG_15450	Ta2alMIPSv2Loc208496.5
PGTG_07647	Ta4blMIPSv2Loc198345.1
PGTG_20764	Traes_2DL_87DFB3609.1
PGTG_17453	Traes_1AS_DC6B18EE0.1
PGTG_20838	Traes_5AL_F34FF282E.1
PGTG_16038	Traes_6AL_8F3581FF2.7
PGTG_00637	Traes_3AL_690595C9D.5
PGTG_17527	Traes_7AS_5F23C84E1.1
PGTG_16869	Traes_2DL_87DFB3609.1
PGTG_20904	Traes_1DS_4E346A450.1
PGTG_12939	Traes_5DL_0683E088B.2
PGTG_16168	Traes_5DL_0683E088B.2
PGTG_12344	Traes_7DS_C8DE00FB5.1
PGTG_18515	Traes_5BL_81C5C85C4.18
PGTG_12939	Traes_6DL_965B767A7.1
PGTG_06436	Traes_7DL_0F8CC5C5A.7
PGTG_18151	Traes_2DS_F5B34D422.1
PGTG_16168	Ta7dlMIPSv2Loc088108.1
PGTG_20644	Ta7dlMIPSv2Loc090844.1
PGTG_13832	Traes_7DS_1A819E48F.1
PGTG_05224	Traes_5BL_62C8E8803.1
PGTG_14760	Traes_1AL_E12BF1698.1
PGTG_13239	Traes_5AS_8228740AB.1
PGTG_20263	Traes_1DS_FB5D75ECD.1
PGTG_21648	Traes_7BS_09FA6A6DD.3
PGTG_08429	Ta1blMIPSv2Loc101129.1
PGTG_13832	Traes_2AS_76D816EE4.1
PGTG_12044	Ta4alMIPSv2Loc199958.3
PGTG_13169	TRIAE_CS42_6DL_TGACv1_526888_AA1694390
PGTG_22759	Traes_5DL_0FB9EF885.1
PGTG_09006	Traes_7BS_8B18BE79B.1
PGTG_14827	Ta7dlMIPSv2Loc088108.1
PGTG_18238	Traes_5BL_4DA7DB4B6.3
PGTG_02287	Ta7blMIPSv2Loc190297.3
PGTG_02761	Traes_7AL_0CA63EFC2.1
PGTG_19246	Traes_2BL_2583DB5D3.5
PGTG_11122	Traes_6AL_9BB9F3A48.2
PGTG_00594	Traes_2BS_9A7AA30FC.1
PGTG_04244	Ta7dlMIPSv2Loc090844.1
PGTG_19613	Traes_4AL_1159F9192.1
PGTG_20273	Traes_7AL_5D8A7ACA8.1
PGTG_16099	Traes_7DS_2A45679F9.6
PGTG_07079	Traes_5AL_6C8BD96CB.2
PGTG_00965	Traes_1DS_7833DAAB5.2
PGTG_20644	Traes_6AL_9BB9F3A48.2
PGTG_00965	Traes_3B_6119FE113.2
PGTG_08429	Traes_4BL_CFD804098.3
PGTG_14962	Traes_7DL_99309361C.3
PGTG_21648	Traes_7DL_0F8CC5C5A.7
PGTG_08617	Traes_7AS_4A3CFAB38.1
PGTG_16565	Traes_6AL_6659839F0.1
PGTG_00256	Ta3bMIPSv2Loc009218.1
PGTG_00637	Traes_5BL_D49191D4B.1
PGTG_16539	Ta7dlMIPSv2Loc090844.1
PGTG_10268	Traes_7DS_1A819E48F.1
PGTG_14962	Traes_3DL_09F207FC9.1
PGTG_04209	Ta2dlMIPSv2Loc224985.1
PGTG_13832	Traes_6BS_BBEFABFC3.1
PGTG_16038	Traes_5AL_B446A0742.3
PGTG_10268	Traes_5DS_B11D24B62.1
PGTG_08293	TRIAE_CS42_6DL_TGACv1_526888_AA1694390
PGTG_06375	Traes_7DS_2A45679F9.6
PGTG_10735	Traes_7DS_C8DE00FB5.1
PGTG_22759	Traes_5AL_1A1525551.1
PGTG_22689	Traes_1BS_C012FD5DC.3
PGTG_00483	Traes_5BL_51C846D76.4
PGTG_00977	Ta4alMIPSv2Loc199958.3
PGTG_13832	Traes_3AL_C5C96696A.1
PGTG_13169	Traes_1AL_E12BF1698.1
PGTG_18151	Ta7dlMIPSv2Loc090844.1
PGTG_04795	Ta4alMIPSv2Loc199958.3
PGTG_16565	Traes_1DL_F422ACDE6.1
PGTG_00486	Traes_5AL_F34FF282E.1
PGTG_18220	Traes_3B_91D39E37A.2
PGTG_07372	Traes_2DL_0AB0ABFD5.1
PGTG_09473	Traes_2AS_76D816EE4.1
PGTG_20650	Traes_2AL_503F55E56.3
PGTG_18270	Traes_5DL_0683E088B.2
PGTG_10981	Traes_1AL_B772875BD.1
PGTG_18763	Traes_7DL_5D0DB792E.1
PGTG_17129	Ta4alMIPSv2Loc199958.3
PGTG_17237	Traes_7AL_15004C50A.1
PGTG_11300	Traes_7BS_C8827B7C2.1
PGTG_17076	Traes_7AS_4A3CFAB38.1
PGTG_19209	Traes_4DS_CB9C8D689.2
PGTG_05249	Traes_6DL_CF3557CFC.2
PGTG_13239	Traes_6AL_6659839F0.1
PGTG_22759	Ta6asMIPSv2Loc135700.1
PGTG_18824	Traes_3B_0CBE4D0C0.1
PGTG_22759	Traes_7BL_D878554AD.1
PGTG_12961	Traes_2DL_87F841124.1
PGTG_03586	Ta7dlMIPSv2Loc090844.1
PGTG_08260	Ta2alMIPSv2Loc183543.1
PGTG_12344	Traes_7BS_C8827B7C2.1
PGTG_16168	Traes_3AS_8CA92C406.1
PGTG_20921	Traes_7AS_0F7738049.11
PGTG_11122	Traes_7DL_0F8CC5C5A.7
PGTG_09473	Traes_3DS_910415CA8.5
PGTG_13832	Traes_5BL_916A45A07.1
PGTG_15373	Traes_7BL_DD673BA6F.1
PGTG_08062	Traes_3DS_910415CA8.5
PGTG_00896	Traes_3AS_8CA92C406.1
PGTG_10981	Traes_6AS_8B3190A99.3
PGTG_21648	Traes_7DL_BD41F4558.1
PGTG_16539	Traes_7BL_D878554AD.1
PGTG_00729	Traes_2AS_76D816EE4.1
PGTG_11122	Traes_5DL_4ACB22AA0.1
PGTG_18448	Ta4blMIPSv2Loc198345.1
PGTG_22759	Traes_6AS_297668589.3
PGTG_06285	Traes_7BL_D878554AD.1
PGTG_20273	Traes_2BL_67DEF8040.3
PGTG_00483	Traes_5BL_90757F0CC.1
PGTG_02910	Traes_1BL_D261AE149.2
PGTG_04963	Traes_7AL_E58674B35.1
PGTG_12108	Ta2alMIPSv2Loc183463.3
PGTG_05062	Traes_2BL_67DEF8040.3
PGTG_04795	Traes_6AL_6A8B6B49C.4
PGTG_21415	Traes_1BL_F0554ED4E.1
PGTG_12939	Ta3bMIPSv2Loc009218.1
PGTG_12238	Traes_5DL_0FB9EF885.1
PGTG_00594	Ta4alMIPSv2Loc199958.3
PGTG_00788	Traes_3B_FDEA5CB0C.1
PGTG_02287	Ta7dlMIPSv2Loc088108.1
PGTG_18367	Ta2alMIPSv2Loc183463.3
PGTG_21259	Traes_7DL_CE37E2AF1.1
PGTG_13241	Traes_1AL_2EC98608D.2
PGTG_19224	Ta6blMIPSv2Loc128707.1
PGTG_06964	Traes_7AS_4A3CFAB38.1
PGTG_16730	Traes_7BS_4834D22F8.1
PGTG_03645	Traes_1AS_FC262A74E.1
PGTG_17088	Ta1alMIPSv2Loc106836.1
PGTG_11154	Ta4alMIPSv2Loc199958.3
PGTG_16730	Traes_5DS_BDE53BB5F.1
PGTG_17390	Traes_7DS_C8DE00FB5.1
PGTG_05283	Traes_7DS_2EA597329.1
PGTG_17161	Traes_1DL_4B7506819.1
PGTG_17020	Traes_2DL_CE85DC5C0.1
PGTG_11916	Ta7blMIPSv2Loc190297.3
PGTG_15436	Traes_7DS_2EA597329.1
PGTG_21259	Traes_5DL_1E7F9D15A.2
PGTG_16866	Traes_7DL_D350B7C25.2
PGTG_12524	Ta2dlMIPSv2Loc224985.1
PGTG_02211	Ta1alMIPSv2Loc106836.1
PGTG_00963	Traes_5AL_B446A0742.3
PGTG_16539	Traes_7AS_1D7F57FB9.4
PGTG_02761	Traes_1DS_FB5D75ECD.1
PGTG_16730	Traes_2AL_E4B863BDB.1
PGTG_07820	Traes_2AS_76D816EE4.1
PGTG_17237	Traes_2BL_67DEF8040.3
PGTG_18515	Traes_5AL_A3CE8872B.1
PGTG_10268	Traes_3AL_A97A10F64.1
PGTG_18515	Traes_7DS_1ED1DCC4C.4
PGTG_08429	Traes_2BL_740D59BE4.2
PGTG_20363	Traes_5BL_068C52E5C.1
PGTG_07339	Traes_1AL_E06ACE483.1
PGTG_19613	Traes_1AS_FC262A74E.1
PGTG_19706	Traes_1AL_0912DED70.1
PGTG_16038	Traes_7DS_2EA597329.1
PGTG_02211	Traes_7DL_0F8CC5C5A.7
PGTG_18235	Traes_7DL_0F8CC5C5A.7
PGTG_20904	Traes_5BL_70975BD62.2
PGTG_17161	Traes_3B_0CBE4D0C0.1
PGTG_16396	Traes_2BL_67DEF8040.3
PGTG_18900	Traes_5BL_90757F0CC.1
PGTG_16866	Traes_5AL_B446A0742.3
PGTG_13169	Traes_5DL_4ACB22AA0.1
PGTG_03586	Traes_2DL_87DFB3609.1
PGTG_05224	Traes_3B_7AC0971AD.1
PGTG_10268	Traes_3AL_76F4B8FCA.1
PGTG_00256	Traes_5BL_8BEF7F9CD.1
PGTG_13411	Traes_3B_6119FE113.2
PGTG_12233	Traes_3B_FB11EE46B.1
PGTG_12675	Traes_5BL_068C52E5C.1
PGTG_20363	Traes_6AL_6A8B6B49C.4
PGTG_17835	Traes_5AL_6C8BD96CB.2
PGTG_15827	Traes_5AL_6C8BD96CB.2
PGTG_10268	Ta4blMIPSv2Loc199066.2
PGTG_10268	Traes_3AL_A97A10F64.1
PGTG_09868	Traes_1BL_D261AE149.2
PGTG_18546	Traes_5DL_4ACB22AA0.1
PGTG_09326	Traes_3AS_BD3949B0A.1
PGTG_20363	Traes_7AS_735085EFB.2
PGTG_06209	Traes_7BL_D878554AD.1
PGTG_08429	Traes_5BL_A8B4F5EC6.2
PGTG_12233	Traes_7BS_C8827B7C2.1
PGTG_10981	Traes_6AS_297668589.3
PGTG_11916	Traes_1AL_E06ACE483.1
PGTG_00637	Traes_5DL_9FC634D23.1
PGTG_20253	Traes_7AS_5F23C84E1.1
PGTG_00963	Traes_7BL_AB7E64312.2
PGTG_18515	Traes_2BL_9608FE3B0.1
PGTG_00483	Traes_5DL_1E7F9D15A.2
PGTG_07079	Ta2dlMIPSv2Loc224985.1
PGTG_14760	Ta7dlMIPSv2Loc088108.1
PGTG_02033	Traes_2DL_87F841124.1
PGTG_15332	Ta7blMIPSv2Loc190297.3
PGTG_14635	Traes_2DS_326E97FCE.2
PGTG_09502	Traes_3DS_910415CA8.5
PGTG_19886	Traes_4DS_CB9C8D689.2
PGTG_19247	Traes_3DS_910415CA8.5
PGTG_12867	Traes_5DL_0683E088B.2
PGTG_16597	Traes_6AS_297668589.3
PGTG_09211	Traes_5AL_6C8BD96CB.2
PGTG_14962	Traes_3B_6119FE113.2
PGTG_07849	Ta4alMIPSv2Loc199958.3
PGTG_15868	Traes_2DL_0AB0ABFD5.1
PGTG_16597	Ta6blMIPSv2Loc128707.1
PGTG_20253	Traes_1AL_6A75A61AC.1
PGTG_21860	Ta7blMIPSv2Loc189914.1
PGTG_10981	Ta4blMIPSv2Loc198345.1
PGTG_04881	Traes_5DL_024D77406.3
PGTG_18515	Ta2alMIPSv2Loc208496.5
PGTG_00962	Traes_2AL_0C4E218C4.2
PGTG_22759	Traes_3B_77EAABB7B.1
PGTG_18270	Traes_7BL_D878554AD.1
PGTG_22672	Traes_5DL_FD35FF8D9.1
PGTG_12699	Traes_3B_98B65B7B6.2
PGTG_12344	Traes_2BS_23E2FFEE4.1
PGTG_08429	Traes_7AS_979D13652.3
PGTG_09041	Ta4alMIPSv2Loc199958.3
PGTG_02211	Traes_3AL_A1870E552.1
PGTG_14827	Ta7dlMIPSv2Loc088108.1
PGTG_19828	Traes_4BS_F5C8786C6.36
PGTG_00637	Traes_2BS_9A7AA30FC.1
PGTG_17161	Ta4alMIPSv2Loc199958.3
PGTG_13825	Traes_7BS_8B18BE79B.1
PGTG_13832	Traes_3AS_BD3949B0A.1
PGTG_17784	Traes_5AS_61A0D9DD6.1
PGTG_06295	Traes_3AL_37C86BCBE.4
PGTG_18238	Traes_2AL_6A8D574C4.1
PGTG_12939	Traes_2DL_87F841124.1
PGTG_18235	Traes_5AL_B446A0742.3
PGTG_12939	Traes_1DL_58637E568.4
PGTG_09868	Traes_7AL_5D8A7ACA8.1
PGTG_19613	Traes_4BS_F5C8786C6.36
PGTG_10981	Traes_3B_321F60236.1
PGTG_03655	Traes_2DL_87DFB3609.1
PGTG_00896	Traes_4DL_47188B430.7
PGTG_17020	Traes_2DL_B5B62EE11.1
PGTG_12767	Ta5bsMIPSv2Loc053862.1
PGTG_03891	Traes_7BL_934073AA8.1
PGTG_19146	Ta7blMIPSv2Loc187075.3
PGTG_00483	Traes_7AS_0F7738049.11
PGTG_04722	Traes_3B_7AC0971AD.1
PGTG_18238	Traes_6DS_D37F9D4C7.2
PGTG_18515	Traes_3DS_B53C65B87.1
PGTG_12215	Traes_7AS_4A3CFAB38.1
PGTG_00788	Traes_3B_A53D107A4.1
PGTG_02381	Traes_2DL_87F841124.1
PGTG_02962	Traes_7BS_C8827B7C2.1
PGTG_18958	Traes_3DS_70B2A193E.1
PGTG_04963	Traes_5BL_70975BD62.2
PGTG_00483	Traes_5BL_299B9E6A7.1
PGTG_06381	Traes_2BL_4288159C3.1
PGTG_22672	Traes_3DS_622D1C84C.1
PGTG_03586	Traes_2AL_DB6FB44F8.3
PGTG_20363	Traes_2AL_503F55E56.3
PGTG_17390	Ta2alMIPSv2Loc183543.1
PGTG_18437	Traes_2DL_0AB0ABFD5.1
PGTG_16866	Traes_1BL_D261AE149.2
PGTG_21648	Traes_7DS_2EA597329.1
PGTG_05390	Ta1blMIPSv2Loc102632.1
PGTG_15373	Traes_7BS_AC391EE30.1
PGTG_20263	Traes_4BL_B67D744ED.1
PGTG_18824	Traes_7AL_8216F67D2.1
PGTG_06209	Traes_5DL_4ACB22AA0.1
PGTG_06431	Ta4blMIPSv2Loc198345.1
PGTG_14827	Traes_7AL_15004C50A.1
PGTG_18367	Traes_7DL_0F8CC5C5A.7
PGTG_04795	Traes_7DL_CE37E2AF1.1
PGTG_14090	Traes_3AS_BD3949B0A.1
PGTG_00637	Traes_2BL_77148B8D8.1
PGTG_03536	Traes_7DS_C8DE00FB5.1
PGTG_18515	Traes_2AL_503F55E56.3
PGTG_07192	Traes_7DL_5D0DB792E.1
PGTG_14635	Traes_2DL_87DFB3609.1
PGTG_10268	Traes_6AL_8F3581FF2.7
PGTG_12116	Ta7alMIPSv2Loc138285.2
PGTG_11199	Traes_2BL_77148B8D8.1
PGTG_10268	Ta1blMIPSv2Loc101129.1
PGTG_21648	Traes_4DS_CB9C8D689.2
PGTG_19918	Traes_2AS_76D816EE4.1
PGTG_14962	Traes_7BS_4834D22F8.1
PGTG_17076	Traes_3DS_910415CA8.5
PGTG_18515	Traes_5DS_CF4B48904.1
PGTG_18235	Traes_5DL_4ACB22AA0.1
PGTG_00965	Ta5alMIPSv2Loc064144.1
PGTG_18515	Traes_7AL_DF10BF65D.1
PGTG_05249	Traes_1AL_B772875BD.1
PGTG_09614	Ta2dlMIPSv2Loc224985.1
PGTG_14090	Traes_7AS_4A3CFAB38.1
PGTG_04209	Traes_5AL_6C8BD96CB.2
PGTG_06295	Traes_7BS_C655E6C9B.1
PGTG_15021	Ta4blMIPSv2Loc198345.1
PGTG_00549	Ta7blMIPSv2Loc190297.3
PGTG_16449	Traes_2AL_6A8D574C4.1
PGTG_01915	Traes_3B_FB11EE46B.1
PGTG_12675	Traes_5DL_0FB9EF885.1
PGTG_21012	Traes_6AS_297668589.3
PGTG_19451	Ta7blMIPSv2Loc189914.1
PGTG_17725	Traes_3B_C4683D0FA.3
PGTG_02033	Traes_5AS_61A0D9DD6.1
PGTG_02287	Traes_7AS_5F23C84E1.1
PGTG_09029	Traes_3AS_8CA92C406.1
PGTG_08429	Traes_4AL_2656D85FD.5
PGTG_09006	Traes_5BL_068C52E5C.1
PGTG_20253	Traes_7AL_E58674B35.1
PGTG_18220	Traes_6AL_9BB9F3A48.2
PGTG_13169	Traes_5AL_F34FF282E.1
PGTG_22689	Ta1bsMIPSv2Loc080302.1
PGTG_18253	Ta1blMIPSv2Loc102632.1
PGTG_13866	Traes_2BS_9A7AA30FC.1
PGTG_13507	Traes_7DS_2EA597329.1
PGTG_07849	Traes_3B_98B65B7B6.2
PGTG_17820	Traes_5DL_0683E088B.2
PGTG_20363	Traes_4DS_CB9C8D689.2
PGTG_16539	Traes_7DS_2EA597329.1
PGTG_04535	TRIAE_CS42_6DL_TGACv1_526888_AA1694390
PGTG_12108	Traes_5AL_B446A0742.3
PGTG_12623	Traes_2BL_67DEF8040.3
PGTG_16099	Traes_2DS_326E97FCE.2
PGTG_10172	Ta2alMIPSv2Loc183463.3
PGTG_16565	Traes_7AL_2B7866B6B.1
PGTG_12469	Traes_2DL_87DFB3609.1
PGTG_18958	Traes_7BL_07CC0B6EF.7
PGTG_05249	Traes_1BL_D261AE149.2
PGTG_13832	Ta5blMIPSv2Loc015279.1
PGTG_17020	Ta4blMIPSv2Loc198345.1
PGTG_13573	Traes_2BL_67DEF8040.3
PGTG_22261	Traes_3B_FB11EE46B.1
PGTG_02761	Traes_5DL_024D77406.3
PGTG_22759	Traes_3DS_561941A6E.1
PGTG_20644	Traes_3B_8BE0B4B1C1.1
PGTG_08911	Ta4blMIPSv2Loc198345.1
PGTG_11916	Traes_7BS_C8827B7C2.1
PGTG_12215	Traes_2DL_0AB0ABFD5.1
PGTG_16527	Traes_XX_545E8749A.1
PGTG_08551	Traes_3DS_910415CA8.5
PGTG_06436	Ta5bsMIPSv2Loc053862.1
PGTG_00594	Traes_1DL_BFD641AD9.1
PGTG_17725	Ta4blMIPSv2Loc198345.1
PGTG_07372	Traes_5DL_DED2F1B8C.1
PGTG_04259	Ta2dlMIPSv2Loc223263.1
PGTG_04275	Traes_2BL_67DEF8040.3
PGTG_14433	Traes_4BS_F5C8786C6.36
PGTG_13509	TRIAE_CS42_6DL_TGACv1_526888_AA1694390
PGTG_09029	Traes_7BS_C8827B7C2.1
PGTG_18900	Traes_3B_FB11EE46B.1
PGTG_18830	Traes_7DL_0F8CC5C5A.7
PGTG_05224	Traes_7DS_442D5E142.1
PGTG_10268	Traes_7DS_C6A3C10A6.2
PGTG_14790	Traes_2BL_67DEF8040.3
PGTG_09502	Traes_2BL_67DEF8040.3
PGTG_14827	Traes_4AL_54FF16737.1
PGTG_02610	Traes_7BS_C8827B7C2.1
PGTG_18830	Traes_7DL_BD41F4558.1
PGTG_02723	Ta7dlMIPSv2Loc090844.1
PGTG_12233	Ta5bsMIPSv2Loc053862.1
PGTG_09702	Traes_7AS_735085EFB.2
PGTG_06436	Traes_7AS_5F23C84E1.1
PGTG_05249	Traes_7BL_20B08C649.1
PGTG_19143	Traes_5BL_390E20A89.3
PGTG_17128	Traes_1BL_D261AE149.2
PGTG_09614	Traes_1BS_C012FD5DC.3
PGTG_21260	Traes_7DL_BD9F3F3CD.1
PGTG_14962	Traes_3B_98B65B7B6.2
PGTG_12238	Traes_2BL_2583DB5D3.5
PGTG_15450	Ta4bsMIPSv2Loc152774.1
PGTG_16038	Traes_3B_6119FE113.2
PGTG_17849	Traes_7AS_5F23C84E1.1
PGTG_12524	Traes_4BS_F5C8786C6.36
PGTG_03542	Traes_3B_98B65B7B6.2
PGTG_08429	Traes_6BS_9190A139B.1
PGTG_00965	Traes_1BS_4028632BE1.1
PGTG_13019	Traes_2BL_67DEF8040.3
PGTG_06381	Traes_5BL_70975BD62.2
PGTG_20644	TRIAE_CS42_6DL_TGACv1_526888_AA1694390
PGTG_12675	Ta4blMIPSv2Loc198345.1
PGTG_10913	Traes_2DL_957ED041B.2
PGTG_00963	Traes_5BS_8560EC011.1
PGTG_12569	Traes_6DL_CF3557CFC.2
PGTG_12939	Traes_7DS_2A45679F9.13
PGTG_13866	Traes_7DS_2A45679F9.6
PGTG_17128	Traes_6DL_2741ED59B.1
PGTG_16869	Traes_3DS_910415CA8.5
PGTG_05714	Traes_2DL_0AB0ABFD5.1
PGTG_07339	Traes_3B_6119FE113.2
PGTG_09006	Traes_5DS_3D1DB3A71.1
PGTG_16188	Traes_7DL_99309361C.3
PGTG_22759	Traes_1AL_39EEA5520.2
PGTG_02185	Traes_2DL_0AB0ABFD5.1
PGTG_04535	Traes_6BS_9190A139B.1
PGTG_06964	Traes_3DS_910415CA8.5
PGTG_10735	Traes_2BL_77148B8D8.1
PGTG_16565	Traes_1AL_CF6C67E1B.2
PGTG_17161	Traes_1BL_C8C00AB71.2
PGTG_02761	Traes_3DL_0B89FC28B.7
PGTG_22672	Traes_4BL_FCEA75450.6
PGTG_18515	Traes_1DS_7833DAAB5.2
PGTG_21860	Traes_1DS_FB5D75ECD.1
PGTG_10268	Traes_2BL_45D3AC4D4.1
PGTG_13832	Traes_3AS_8CA92C406.1
PGTG_14433	Ta2dlMIPSv2Loc224985.1
PGTG_05249	Ta6alMIPSv2Loc173483.1
PGTG_22404	Traes_6AL_8F3581FF2.7
PGTG_12344	Ta7blMIPSv2Loc190297.3
PGTG_15827	Traes_3B_1B6B31737.1
PGTG_00965	Traes_7AL_15004C50A.1
PGTG_15061	Traes_2BL_67DEF8040.3
PGTG_05283	Traes_2AL_0C4E218C4.2
PGTG_00965	Traes_1DL_BFD641AD9.1
PGTG_22261	Ta2alMIPSv2Loc183463.3
PGTG_19242	Traes_6BL_34C164C83.2
PGTG_17350	Ta2alMIPSv2Loc183463.3
PGTG_18238	Traes_2AL_DB6FB44F8.3
PGTG_21259	Traes_6AS_297668589.3
PGTG_18920	Traes_1AL_2EC98608D.2
PGTG_15450	Traes_3DS_614E8C817.2
PGTG_11199	Traes_7AS_979D13652.3
PGTG_10268	Traes_4BL_CFD804098.3
PGTG_18958	Traes_7DL_CCBA1A1C9.1
PGTG_17784	Traes_6AS_94B61ADF8.1
PGTG_18448	Traes_2BL_67DEF8040.3
PGTG_04502	Traes_7AL_5D8A7ACA8.1
PGTG_12939	Traes_5AL_9697E163B.1
PGTG_06398	Traes_5AL_3D9E58850.5
PGTG_07372	Traes_4BS_F5C8786C6.36
PGTG_16544	Traes_7BS_AC391EE30.1
PGTG_19647	Traes_5AL_F34FF282E.1
PGTG_20253	Traes_5AS_23EA62AFA.1
PGTG_18900	Traes_7BL_06EA47678.2
PGTG_13573	Traes_5BL_4DA7DB4B6.3
PGTG_13891	Traes_7AL_E58674B35.1
PGTG_07372	Traes_2AL_503F55E56.3
PGTG_21860	Traes_7AS_4A3CFAB38.1
PGTG_15373	Traes_7BS_8B18BE79B.1
PGTG_22689	Ta7dsMIPSv2Loc104063.2
PGTG_17129	Traes_2DL_0AB0ABFD5.1
PGTG_16874	Traes_2BL_67DEF8040.3
PGTG_12238	Traes_1DS_4E346A450.1
PGTG_06209	Traes_5DL_0683E088B.2
PGTG_02211	Traes_7DL_BD41F4558.1
PGTG_12233	Traes_1AL_2EC98608D.2
PGTG_15450	Traes_3AS_E61C3A374.1
PGTG_15021	Ta2alMIPSv2Loc183543.1
PGTG_20644	Traes_1BL_D261AE149.2
PGTG_16866	Traes_3B_8BE0B4B1C1.1
PGTG_18534	Ta7dlMIPSv2Loc088108.1
PGTG_08429	Traes_5BL_91F474465.1
PGTG_19247	Traes_2DL_0AB0ABFD5.1
PGTG_20644	Traes_6AS_8B3190A99.3
PGTG_10981	Traes_2BL_67DEF8040.3
PGTG_12238	Traes_5AL_B446A0742.3
PGTG_20838	Traes_5DL_4ACB22AA0.1
PGTG_04535	Ta7alMIPSv2Loc138285.2
PGTG_20644	Traes_6BS_9190A139B.1
PGTG_02211	Traes_2DL_87F841124.1
PGTG_00483	Traes_5BL_0C649141B.2
PGTG_00256	Ta7blMIPSv2Loc190297.3
PGTG_14962	Traes_6AS_297668589.3
PGTG_13832	Traes_4AL_C038F5B80.3
PGTG_01126	Traes_1BS_8830AE5A6.2
PGTG_18824	Traes_7AL_DF10BF65D.1
PGTG_18515	Traes_7BL_DD673BA6F.1
PGTG_19224	Traes_1AL_E06ACE483.1
PGTG_09750	Traes_7DL_0F8CC5C5A.7
PGTG_05110	TRIAE_CS42_6DL_TGACv1_526888_AA1694390
PGTG_19611	Traes_7BS_C8827B7C2.1
PGTG_18270	Traes_5DL_FD35FF8D9.1
PGTG_14962	Traes_1AL_E12BF1698.1
PGTG_12767	Traes_1AL_6A75A61AC.1
PGTG_12675	Traes_5DS_3D1DB3A71.1
PGTG_15800	Traes_6AL_9BB9F3A48.2
PGTG_13825	Ta7blMIPSv2Loc189914.1
PGTG_07026	Traes_7AS_735085EFB.2
PGTG_06337	Traes_1AL_E12BF1698.1
PGTG_21260	Traes_2DS_326E97FCE.2
PGTG_00977	Traes_1AL_E06ACE483.1
PGTG_01933	Traes_6BL_34C164C83.2
PGTG_13573	Traes_2DL_87DFB3609.1
PGTG_12767	Traes_4BL_1D822D826.1
PGTG_13573	Traes_2DL_CE85DC5C0.1
PGTG_12767	Traes_7DL_0F8CC5C5A.7
PGTG_20263	Traes_7BS_C8827B7C2.1
PGTG_18958	Traes_7DL_C343BA649.2
PGTG_16869	Ta7dlMIPSv2Loc090844.1
PGTG_00637	Ta4blMIPSv2Loc198345.1
PGTG_17247	Traes_5BL_068C52E5C.1
PGTG_15625	Traes_3AS_8CA92C406.1
PGTG_12254	Ta3dlMIPSv2Loc190732.1
PGTG_15332	Traes_3B_0CBE4D0C0.1
PGTG_18194	Traes_3AS_8CA92C406.1
PGTG_08551	Traes_2DL_0AB0ABFD5.1
PGTG_12524	Traes_6AL_8F3581FF2.7
PGTG_12524	Traes_6BS_9190A139B.1
PGTG_10961	Traes_7BL_934073AA8.1
PGTG_21648	Traes_2BS_EE56B3887.1
PGTG_04209	Traes_6BS_9190A139B.1
PGTG_05224	Ta1alMIPSv2Loc115432.1
PGTG_10172	Ta5bsMIPSv2Loc053862.1
PGTG_00963	Traes_3B_AF998FF54.1
PGTG_20838	Traes_6BS_9190A139B.1
PGTG_10268	Traes_3DS_F8930E4F2.1
PGTG_09029	Traes_1AL_2EC98608D.2
PGTG_04209	Traes_3B_8BE0B4B1C1.1
PGTG_19242	Traes_5AL_F34FF282E.1
PGTG_06209	Traes_4DS_CB9C8D689.2
PGTG_05249	Ta3bMIPSv2Loc011522.1
PGTG_09560	Ta2alMIPSv2Loc183543.1
PGTG_01126	Traes_5AS_61A0D9DD6.1
PGTG_20263	Traes_1BL_3CB12266D.1
PGTG_21278	Traes_2AS_76D816EE4.1
PGTG_00256	Traes_7DS_C8DE00FB5.1
PGTG_06284	Traes_5DL_4ACB22AA0.1
PGTG_05224	Traes_1AL_5DA69A7AC.27
PGTG_21415	Traes_3B_A53D107A4.1
PGTG_02723	Traes_7AS_4A3CFAB38.1
PGTG_02287	Traes_4BL_C30ADD398.1
PGTG_16521	Ta1dlMIPSv2Loc052074.1
PGTG_13573	Traes_3AS_FFA6E84DD.1
PGTG_17784	Ta6dlMIPSv2Loc078361.1
PGTG_20650	Traes_7BL_20B08C649.1
PGTG_14962	Traes_7AS_0F7738049.11
PGTG_17247	Traes_3DS_910415CA8.5
PGTG_04722	Traes_3B_91D39E37A.2
PGTG_21860	Traes_5DL_024D77406.3
PGTG_09702	Traes_2AS_76D816EE4.1
PGTG_00896	Traes_5DL_0683E088B.2
PGTG_02287	Traes_3B_0CBE4D0C0.1
PGTG_09326	Traes_2BL_9608FE3B0.1
PGTG_17849	Traes_7DL_0F8CC5C5A.7
PGTG_17835	Ta2dlMIPSv2Loc224985.1
PGTG_22759	Traes_1AL_A48A8840C.1
PGTG_05224	Traes_3AS_2A38006D4.1
PGTG_14962	Traes_1DL_BFD641AD9.1
PGTG_12699	Traes_3DL_A0DF0351C.2
PGTG_05283	Traes_4DS_CB9C8D689.2
PGTG_07026	Traes_1BS_2738E657F.1
PGTG_02211	Traes_7DL_99309361C.3
PGTG_02287	Traes_5AS_61A0D9DD6.1
PGTG_02287	Traes_5DL_4ACB22AA0.1
PGTG_16730	Traes_5DL_36D55F65F.1
PGTG_04209	Traes_5DL_DED2F1B8C.1
PGTG_18235	Traes_3B_FB11EE46B.1
PGTG_20838	Traes_7AS_735085EFB.2
PGTG_16866	Traes_7BS_09FA6A6DD.3
PGTG_10981	Traes_5AL_6C8BD96CB.2
PGTG_17161	Traes_5BL_D4B7D4399.1
PGTG_17725	Traes_6AL_3DEF1B023.1
PGTG_00483	Traes_4BL_FCEA75450.6
PGTG_18900	Ta7blMIPSv2Loc187075.3
PGTG_20920	Traes_3DS_622D1C84C.1
PGTG_14760	Traes_5DL_36D55F65F.1
PGTG_06436	Traes_4DS_CB9C8D689.2
PGTG_21648	Traes_2AL_B1BDDAD65.1
PGTG_13573	Ta1blMIPSv2Loc102632.1
PGTG_02287	Traes_7AL_DF10BF65D.1
PGTG_00889	Ta7blMIPSv2Loc189914.1
PGTG_12939	Traes_1AL_E12BF1698.1
PGTG_05224	Traes_7DL_CE37E2AF1.1
PGTG_12116	Traes_5DL_0683E088B.2
PGTG_20904	Traes_5DL_FD35FF8D9.1
PGTG_21776	Traes_5BL_70975BD62.2
PGTG_05249	Traes_7AL_47204607A.1
PGTG_15625	Traes_3B_6119FE113.2
PGTG_05283	Traes_7DL_D350B7C25.2
PGTG_18238	Traes_2DS_F5B34D422.1
PGTG_22759	Ta7dlMIPSv2Loc088108.1
PGTG_14827	Traes_7DL_CE37E2AF1.1
PGTG_14760	Traes_5AL_1A1525551.1
PGTG_16521	Traes_1AS_DC6B18EE0.1
PGTG_14635	Traes_6BL_545EBF445.1
PGTG_13832	Traes_3DS_2C3897397.1
PGTG_06285	Traes_7DS_2EA597329.1
PGTG_04270	Ta1blMIPSv2Loc102632.1
PGTG_15507	Traes_2BL_2583DB5D3.5
PGTG_21648	Ta1bsMIPSv2Loc080302.1
PGTG_04244	Traes_2DS_F5B34D422.1
PGTG_15827	Traes_7AS_735085EFB.2
PGTG_10735	Traes_5DL_9FC634D23.1
PGTG_14635	Traes_6AS_297668589.3
PGTG_00495	Traes_5AL_F34FF282E.1
PGTG_19146	Traes_6AL_8F3581FF2.7
PGTG_17725	Traes_XX_545E8749A.1
PGTG_12222	Traes_2DL_87F841124.1
PGTG_09006	Traes_6DS_D37F9D4C7.2
PGTG_22759	Traes_7DS_2A45679F9.6
PGTG_19647	Traes_2AL_0C4E218C4.2
PGTG_09502	Traes_2DL_0AB0ABFD5.1
PGTG_16597	Traes_3B_91D39E37A.2
PGTG_09614	Ta7dlMIPSv2Loc090844.1
PGTG_21260	Ta7dsMIPSv2Loc179547.1
PGTG_07849	Ta7alMIPSv2Loc138285.2
PGTG_16714	Traes_3AS_8CA92C406.1
PGTG_11916	Traes_3AS_BD3949B0A.1
PGTG_09614	Ta1bsMIPSv2Loc080302.1
PGTG_12867	Traes_5DL_4ACB22AA0.1
PGTG_15616	Traes_2DL_0AB0ABFD5.1
PGTG_08429	Traes_2AL_6A8D574C4.1
PGTG_22759	Traes_5DL_36D55F65F.1
PGTG_13507	Traes_7DL_0F8CC5C5A.7
PGTG_04209	Traes_1AL_6A96503C6.1
PGTG_00483	Traes_2BS_3F0DE2F8C.1
PGTG_05095	Traes_6AL_9BB9F3A48.2
PGTG_17905	Traes_3B_91D39E37A.2
PGTG_14143	Traes_1AL_2EC98608D.2
PGTG_22689	Ta4blMIPSv2Loc198345.1
PGTG_06561	Traes_7DS_2A45679F9.6
PGTG_15882	Ta2alMIPSv2Loc183463.3
PGTG_13832	Traes_3AS_2A38006D4.1
PGTG_01085	Traes_1AL_E06ACE483.1
PGTG_10981	Traes_5DL_1E7F9D15A.2
PGTG_17069	Ta2alMIPSv2Loc183463.3
PGTG_18784	Ta7dlMIPSv2Loc090844.1
PGTG_18830	Ta7dlMIPSv2Loc090844.1
PGTG_12939	Traes_5DL_029CEF556.3
PGTG_13004	Traes_7DS_2EA597329.1
PGTG_00965	Traes_7AL_E58674B35.1
PGTG_13832	Traes_2DL_BD9A8D711.5
PGTG_06295	Traes_5BL_C7D905077.8
PGTG_16730	Ta7blMIPSv2Loc189693.1
PGTG_07372	Traes_1AL_6A96503C6.1
PGTG_00186	Traes_3AL_5039E3809.1
PGTG_12524	Traes_2DS_3EA79BB7F.1
PGTG_04275	Traes_5BL_068C52E5C.1
PGTG_20920	Traes_7AL_8CA7BB1BA.1
PGTG_10961	Ta7blMIPSv2Loc190297.3
PGTG_13832	Traes_2DL_330E8603B.1
PGTG_22689	Traes_1AS_FC262A74E.1
PGTG_17020	Traes_7DS_2A45679F9.6
PGTG_12238	Traes_3B_91D39E37A.2
PGTG_17551	Ta7dlMIPSv2Loc090844.1
PGTG_09029	Traes_6AS_297668589.3
PGTG_15882	Traes_7DL_BD41F4558.1
PGTG_10268	Traes_7BL_20B08C649.1
PGTG_17835	Traes_1AL_2EC98608D.2
PGTG_20920	Traes_7AL_AFA2C29C9.1
PGTG_07217	Traes_3B_FB11EE46B.1
PGTG_17849	Ta5bsMIPSv2Loc053862.1
PGTG_15450	Traes_2DS_EBEF8CBBB.1
PGTG_16714	Traes_1AS_FC262A74E.1
PGTG_09702	Traes_2AL_503F55E56.3
PGTG_16521	TRIAE_CS42_6DL_TGACv1_526888_AA1694390
PGTG_07372	Traes_7BS_C8827B7C2.1
PGTG_05224	Traes_4BL_01EB00A66.1
PGTG_14736	Traes_1AL_E06ACE483.1
PGTG_12939	Traes_5AS_8228740AB.1
PGTG_16521	Ta1alMIPSv2Loc115432.1
PGTG_11793	Traes_2BL_2583DB5D3.5
PGTG_03655	Traes_3DS_910415CA8.5
PGTG_13411	Traes_6DS_D37F9D4C7.2
PGTG_02287	Traes_3B_AF998FF54.1
PGTG_12623	Traes_7DL_99309361C.3
PGTG_10981	Ta2dlMIPSv2Loc224985.1
PGTG_10961	Traes_5AS_61A0D9DD6.1
PGTG_12524	Traes_6AS_D3F184617.1
PGTG_05110	Traes_2AS_E27D25DA3.2
PGTG_21860	Ta2dsMIPSv2Loc166407.1
PGTG_19828	Traes_4DL_47188B430.7
PGTG_18515	Traes_5AS_61A0D9DD6.1
PGTG_06436	Traes_5DL_4ACB22AA0.1
PGTG_21648	Traes_7DS_9203EBC70.2
PGTG_18958	Traes_5BS_36C5B305D.2
PGTG_04861	Traes_2AS_76D816EE4.1
PGTG_17905	Traes_5DL_0FB9EF885.1
PGTG_19451	Traes_7DS_2A45679F9.6
PGTG_22672	Traes_5DL_A83547043.1
PGTG_06381	Traes_7AS_4A3CFAB38.1
PGTG_05249	Traes_1AL_6A96503C6.1
PGTG_00896	Traes_1BL_C8C00AB71.2
PGTG_19987	Traes_1DS_4E346A450.1
PGTG_09211	Traes_1AL_E06ACE483.1
PGTG_14962	Traes_7BS_41D204610.1
PGTG_10268	Traes_7BS_AC391EE30.1
PGTG_13787	Traes_5BS_8560EC011.1
PGTG_18238	Traes_1BS_2738E657F.1
PGTG_21617	Traes_3DS_910415CA8.5
PGTG_12215	Traes_3DS_910415CA8.5
PGTG_17725	Traes_3B_98B65B7B6.2
PGTG_15882	Traes_5BS_8560EC011.1
PGTG_05110	Traes_5BL_62C8E8803.1
PGTG_06285	Ta7dlMIPSv2Loc090844.1
PGTG_05224	Traes_3B_98B65B7B6.2
PGTG_11915	Ta7blMIPSv2Loc190297.3
PGTG_13456	Traes_3B_6119FE113.2
PGTG_22759	Ta3asMIPSv2Loc096128.2
PGTG_05224	Traes_7BS_8B18BE79B.1
PGTG_04270	Traes_3AL_5039E3809.1
PGTG_16597	Traes_5DL_1E7F9D15A.2
PGTG_14433	Traes_2DL_87DFB3609.1
PGTG_20838	Traes_2AL_6A8D574C4.1
PGTG_18546	Traes_7DS_2A45679F9.6
PGTG_17725	Ta7dlMIPSv2Loc088108.1
PGTG_06209	Traes_7DL_BD41F4558.1
PGTG_05095	Ta4alMIPSv2Loc199958.3
PGTG_05095	Traes_1AL_6A96503C6.1
PGTG_22291	Traes_2AL_0C4E218C4.2
PGTG_18958	Traes_7BS_AC391EE30.1
PGTG_17237	Traes_2DS_3EA79BB7F.1
PGTG_20904	Ta1alMIPSv2Loc115432.1
PGTG_02962	Ta7blMIPSv2Loc190297.3
PGTG_12254	Traes_1AL_A48A8840C.1
PGTG_18513	Traes_6AL_8F3581FF2.7
PGTG_04259	Traes_3B_FDEA5CB0C.1
PGTG_16038	Ta2dlMIPSv2Loc224985.1
PGTG_04963	Traes_7DL_0F8CC5C5A.7
PGTG_06561	Ta7blMIPSv2Loc187075.3
PGTG_00498	Traes_1AL_2EC98608D.2
PGTG_10913	Traes_5BL_390E20A89.3
PGTG_10268	Traes_7BS_307048035.1
PGTG_20253	Traes_5DL_50D6A231C.1
PGTG_14962	Traes_3AL_681DD43B2.3
PGTG_18958	Traes_3B_321F60236.1
PGTG_19613	Traes_1AL_2EC98608D.2
PGTG_04209	Traes_3B_91D39E37A.2
PGTG_16521	Traes_3AS_8CA92C406.1
PGTG_02610	Traes_1BS_8830AE5A6.2
PGTG_16038	Traes_5DL_4ACB22AA0.1
PGTG_12699	Traes_1DL_1F003CA3A.4
PGTG_05249	Traes_5BL_D4B7D4399.1
PGTG_02211	Traes_5BL_90757F0CC.1
PGTG_16597	Ta7dlMIPSv2Loc090844.1
PGTG_00498	Traes_1AS_FC262A74E.1
PGTG_16539	Traes_3AL_C5C96696A.1
PGTG_14760	Traes_7BS_4834D22F8.1
PGTG_09006	Traes_7BL_D878554AD.1
PGTG_12961	Ta2dlMIPSv2Loc224985.1
PGTG_10913	Ta7alMIPSv2Loc138285.2
PGTG_06398	Traes_6AS_D3F184617.1
PGTG_17725	Traes_2BL_9608FE3B0.1
PGTG_19451	Traes_3B_6119FE113.2
PGTG_17614	Traes_7BS_AC391EE30.1
PGTG_17905	TRIAE_CS42_6DL_TGACv1_526888_AA1694390
PGTG_18515	Traes_7DL_C4A5DCDDA.1
PGTG_00889	Traes_3B_0CBE4D0C0.1
PGTG_03266	Traes_6DS_D37F9D4C7.2
PGTG_18958	Traes_7AL_5434332B9.7
PGTG_10268	Traes_5BL_70975BD62.2
PGTG_12939	Ta7dlMIPSv2Loc088108.1
PGTG_06295	Traes_2DS_326E97FCE.2
PGTG_20644	Traes_4BS_F5C8786C6.36
PGTG_19438	Traes_5DL_1E7F9D15A.2
PGTG_10268	Traes_2AL_503F55E56.3
PGTG_17725	Traes_6DS_D37F9D4C7.2
PGTG_18792	Traes_3B_321F60236.1
PGTG_08429	Traes_6AL_3DEF1B023.1
PGTG_17527	Traes_7DL_BD41F4558.1
PGTG_16730	Ta7dlMIPSv2Loc088108.1
PGTG_22291	Traes_6AL_6659839F0.1
PGTG_17905	Traes_6AL_34ACE29CE.1
PGTG_19706	Traes_4DS_AFE4F1440.1
PGTG_04722	Traes_5DL_DC509CAAF.2
PGTG_20920	Traes_7DL_CE37E2AF1.1
PGTG_20263	Traes_1AL_39EEA5520.2
PGTG_15061	Traes_5DL_4ACB22AA0.1
PGTG_06285	Traes_3AS_2A38006D4.1
PGTG_00637	Traes_5BL_82626DD6E.1
PGTG_10641	Traes_4BS_F5C8786C6.36
PGTG_21648	Ta6blMIPSv2Loc128707.1
PGTG_06398	Traes_3B_A53D107A4.1
PGTG_16105	Traes_7DS_2A45679F9.6
PGTG_03586	Traes_3B_1B6B31737.1
PGTG_10268	Traes_7DS_C8DE00FB5.1
PGTG_12939	Traes_5DL_0FB9EF885.1
PGTG_08293	Traes_5DL_0683E088B.2
PGTG_11122	Traes_5DL_927C284F6.1
PGTG_18194	Traes_1AS_FC262A74E.1
PGTG_17161	Traes_3B_98B65B7B6.2
PGTG_00788	Traes_2AS_E27D25DA3.2
PGTG_13966	Traes_7BS_4834D22F8.1
PGTG_09211	Ta2dlMIPSv2Loc224985.1
PGTG_10268	Traes_4BL_28D720C85.5
PGTG_19918	Traes_7DS_C8DE00FB5.1
PGTG_00972	Traes_1DL_E9DF3880A.2
PGTG_11916	Traes_1BL_19461CF60.1
PGTG_15332	Traes_2DL_87DFB3609.1
PGTG_18235	Traes_3B_6119FE113.2
PGTG_04535	Traes_7BS_C8827B7C2.1
PGTG_11154	Traes_6BL_34C164C83.2
PGTG_05249	Traes_5DL_DC509CAAF.2
PGTG_07079	Traes_4BS_F5C8786C6.36
PGTG_14433	Traes_1AL_6A96503C6.1
PGTG_18958	Ta2dsMIPSv2Loc034676.1
PGTG_13169	Traes_1AL_6A75A61AC.1
PGTG_18437	Traes_7AS_4A3CFAB38.1
PGTG_10268	Traes_7BL_54DD032061.3
PGTG_20921	Traes_3B_FB7039732.1
PGTG_18830	Traes_7AL_5D8A7ACA8.1
PGTG_06285	Traes_4DS_CB9C8D689.2
PGTG_05283	Traes_5BL_199A847E4.1
PGTG_17451	Traes_5AL_B446A0742.3
PGTG_09702	Traes_5DL_C7D873451.1
PGTG_17161	Traes_6AL_6A8B6B49C.4
PGTG_13787	Traes_7DL_EB58F3521.2
PGTG_13169	Traes_7AS_17DAAE0CC.2
PGTG_21648	Traes_1BS_C012FD5DC.3
PGTG_09029	Ta7dlMIPSv2Loc090844.1
PGTG_17451	Traes_6AL_8F3581FF2.7
PGTG_16869	Traes_2DL_0AB0ABFD5.1
PGTG_18900	Traes_1DS_4E346A450.1
PGTG_18515	Traes_7AL_A297B7AA6.1
PGTG_18958	Traes_7DL_0D3CC900F.1
PGTG_12675	Ta2alMIPSv2Loc208496.5
PGTG_20274	Traes_7AL_0CC1128B6.1
PGTG_17608	Traes_5DL_0683E088B.2
PGTG_06561	Traes_5BL_1DC96AAD9.1
PGTG_14433	Traes_5AL_6C8BD96CB.2
PGTG_12233	Traes_7DL_99309361C.3
PGTG_15882	Traes_5AL_B446A0742.3
PGTG_08429	Ta1bsMIPSv2Loc094557.1
PGTG_18270	Traes_7DS_2EA597329.1
PGTG_17820	Traes_7BS_C8827B7C2.1
PGTG_16874	Traes_5DL_4ACB22AA0.1
PGTG_05249	Ta5blMIPSv2Loc014283.2
PGTG_21012	Traes_7BS_C655E6C9B.1
PGTG_15061	Traes_3AS_FFA6E84DD.1
PGTG_04972	Traes_1AL_E06ACE483.1
PGTG_21776	Traes_6DS_D37F9D4C7.2
PGTG_00896	Ta7blMIPSv2Loc189914.1
PGTG_16099	Traes_3B_6119FE113.2
PGTG_21260	Traes_3B_98B65B7B6.2
PGTG_05095	Traes_5BL_70975BD62.2
PGTG_16099	Traes_4BL_FCEA75450.6
PGTG_16099	Traes_1DL_BFD641AD9.1
PGTG_05283	Traes_1BS_8830AE5A6.2
PGTG_17725	Traes_6BL_34C164C83.2
PGTG_10143	Traes_2DL_957ED041B.2
PGTG_19246	Traes_3DS_7BE458A8F.1
PGTG_17905	Ta1blMIPSv2Loc102632.1
PGTG_18515	Ta7blMIPSv2Loc189693.1
PGTG_18151	Traes_3DS_F8930E4F2.1
PGTG_12233	Traes_1AS_FC262A74E.1
PGTG_18238	Traes_7DS_2A45679F9.6
PGTG_06375	Ta1blMIPSv2Loc102632.1
PGTG_03914	Traes_3B_FB11EE46B.1
PGTG_21278	Traes_7AS_735085EFB.2
PGTG_18900	Traes_5BL_8BEF7F9CD.1
PGTG_21648	Traes_1AS_FC262A74E.1
PGTG_18011	Traes_3DL_A0DF0351C.2
PGTG_19744	Traes_2BL_67DEF8040.3
PGTG_04722	Traes_7BS_C8827B7C2.1
PGTG_15868	Traes_7AS_4A3CFAB38.1
PGTG_18011	Traes_5DL_024D77406.3
PGTG_16730	Traes_6AS_94B61ADF8.1
PGTG_12699	Ta2alMIPSv2Loc183327.1
PGTG_19706	Traes_5DL_1E7F9D15A.2
PGTG_00963	Traes_5DL_FD35FF8D9.1
PGTG_14143	Traes_5DL_4ACB22AA0.1
PGTG_19744	Traes_6AL_6A8B6B49C.4
PGTG_18546	Traes_3B_321F60236.1
PGTG_12939	Traes_2DL_DCA84AA5A.1
PGTG_12939	Traes_6DS_D37F9D4C7.2
PGTG_21860	Traes_7BS_AC391EE30.1
PGTG_13411	Traes_XX_545E8749A.1
PGTG_00186	Ta7dlMIPSv2Loc090844.1
[truncated: 16,081 more rows]

## Sheet: Table S19
Table S19. Edges of MCCFC-specific GCN.
Edge_A	Edge B
PGTG_17725	Traes_7BS_09B890DD6.6
PGTG_09459	Traes_7BS_09B890DD6.6
PGTG_18809	Traes_7BS_09B890DD6.6
PGTG_14446	Traes_3AS_8CA92C406.1
PGTG_03582	Traes_7BS_09FA6A6DD.3
PGTG_18515	Traes_2AL_81C13DF27.1
PGTG_17725	Traes_4AL_925E5A9C4.1
PGTG_18190	Traes_3AS_8CA92C406.1
PGTG_19616	Traes_3DL_B80EC2366.1
PGTG_09459	Traes_7AS_3C96469FE.2
PGTG_19616	Traes_2AL_3D2A36A2B.4
PGTG_18190	Traes_4BL_F749A3B9E.1
PGTG_19616	Traes_7DS_3EB6319B6.1
PGTG_13255	Traes_5BS_601140C9C.5
PGTG_02761	Traes_1DL_C8E16419C.7
PGTG_18809	Traes_7AS_3C96469FE.2
PGTG_22390	Traes_2AL_81C13DF27.1
PGTG_03582	Traes_2DS_EBEE34335.1
PGTG_10593	Traes_1BS_AF95964AE.1
PGTG_14079	Traes_2AL_81C13DF27.1
PGTG_18855	Traes_2AL_81C13DF27.1
PGTG_16112	Traes_3AS_8CA92C406.1
PGTG_03582	Traes_4BL_F749A3B9E.1
PGTG_09459	Traes_4AL_925E5A9C4.1
PGTG_12108	Traes_3B_6119FE113.2
PGTG_00256	Ta2alMIPSv2Loc183463.3
PGTG_22390	Traes_2BS_45831B622.2
PGTG_21012	Traes_6AL_BD8BEBB30.1
PGTG_19616	Traes_2DS_3EA79BB7F.1
PGTG_16188	Traes_1BS_AF95964AE.1
PGTG_22447	Traes_5BS_601140C9C.5
PGTG_00525	Traes_2AL_DB6FB44F8.3
PGTG_18809	Traes_1AS_FC262A74E.1
PGTG_00256	Ta2asMIPSv2Loc207784.1
PGTG_14079	Traes_3DL_B80EC2366.1
PGTG_18855	Traes_7DS_1A819E48F.1
PGTG_19401	Traes_1BS_AF95964AE.1
PGTG_18515	Traes_3B_6119FE113.2
PGTG_14079	Traes_7DS_3EB6319B6.1
PGTG_22390	Traes_7DS_1A819E48F.1
PGTG_17725	Traes_1AS_FC262A74E.1
PGTG_09459	Ta2blMIPSv2Loc209731.1
PGTG_02962	Traes_3AS_8CA92C406.1
PGTG_17725	Traes_7AS_3C96469FE.2
PGTG_12257	Traes_4BL_F749A3B9E.1
PGTG_14446	Ta7blMIPSv2Loc187075.3
PGTG_21532	Traes_5BL_390E20A89.3
PGTG_00495	Traes_7BS_09B890DD6.6
PGTG_10593	Traes_3AL_5039E3809.1
PGTG_14079	Traes_2AL_3D2A36A2B.4
PGTG_21012	Ta5bsMIPSv2Loc053862.1
PGTG_19616	Traes_3B_C308029FA.1
PGTG_13876	Ta2dsMIPSv2Loc166407.1
PGTG_19616	Traes_2AL_DB6FB44F8.3
PGTG_14446	Traes_4BL_B67D744ED.1
PGTG_16112	Traes_7AS_9D057AD42.1
PGTG_18515	Traes_5BL_7E69810D5.11
PGTG_16112	Traes_6AL_6A8B6B49C.4
PGTG_21661	Traes_3DL_B80EC2366.1
PGTG_00256	Ta2dsMIPSv2Loc166407.1
PGTG_09459	Traes_1AS_FC262A74E.1
PGTG_16188	Traes_2AL_81C13DF27.1
PGTG_02962	Traes_3B_6119FE113.2
PGTG_12108	Traes_1BS_AF95964AE.1
PGTG_15963	Traes_1DL_C8E16419C.7
PGTG_18190	Traes_2DS_EBEE34335.1
PGTG_17725	Ta1bsMIPSv2Loc080302.1
PGTG_19616	Ta3bMIPSv2Loc009218.1
PGTG_16112	Traes_7BS_09B890DD6.6
PGTG_18809	Ta7bsMIPSv2Loc078786.3
PGTG_21661	Traes_2AL_3D2A36A2B.4
PGTG_21532	Ta1alMIPSv2Loc148963.1
PGTG_18855	Traes_1BS_AF95964AE.1
PGTG_18515	Traes_7DS_1A819E48F.1
PGTG_00256	Traes_4AL_2656D85FD.5
PGTG_06375	Traes_3B_6119FE113.2
PGTG_21661	Traes_2DS_3EA79BB7F.1
PGTG_19616	Ta6dsMIPSv2Loc041789.1
PGTG_21012	Traes_2DS_3EA79BB7F.1
PGTG_12257	Traes_3AS_8CA92C406.1
PGTG_21012	Traes_3AS_EEB8BBB6B.1
PGTG_21661	Traes_7DS_3EB6319B6.1
PGTG_22447	Traes_3AS_8CA92C406.1
PGTG_22447	Traes_4BL_F749A3B9E.1
PGTG_19886	Traes_3AS_8CA92C406.1
PGTG_17725	Ta7bsMIPSv2Loc078786.3
PGTG_19616	Traes_5BS_601140C9C.5
PGTG_07655	Traes_7AS_4A3CFAB38.1
PGTG_22390	Traes_5BL_7E69810D5.11
PGTG_14446	Traes_2BS_45831B622.2
PGTG_21012	Traes_3AL_81435CD25.7
PGTG_03582	Traes_2DL_87DFB3609.1
PGTG_18855	Traes_3B_6119FE113.2
PGTG_19616	Traes_3AS_EEB8BBB6B.1
PGTG_18855	Traes_5BL_7E69810D5.11
PGTG_18515	Traes_5AL_4210A8A6E.2
PGTG_02368	Traes_5BS_601140C9C.5
PGTG_09459	Traes_4BL_00AAC9279.1
PGTG_16112	Traes_4BL_F749A3B9E.1
PGTG_09459	Ta1bsMIPSv2Loc080302.1
PGTG_19828	Traes_2AL_81C13DF27.1
PGTG_00256	Traes_4AL_1FD268B94.2
PGTG_17725	Traes_1BS_C012FD5DC.3
PGTG_16188	Traes_7AS_3C96469FE.2
PGTG_10593	Traes_7AS_4A3CFAB38.1
PGTG_18190	Traes_2DL_87DFB3609.1
PGTG_11915	Traes_3DL_B80EC2366.1
PGTG_18190	Traes_7BS_09B890DD6.6
PGTG_21012	Traes_3DL_B80EC2366.1
PGTG_14079	Traes_5BS_601140C9C.5
PGTG_18190	Traes_3B_F983BD30E.2
PGTG_02368	Traes_6AL_BD8BEBB30.1
PGTG_18809	Ta1bsMIPSv2Loc080302.1
PGTG_17725	Traes_4BL_00AAC9279.1
PGTG_16112	Traes_4BL_B67D744ED.1
PGTG_07849	Traes_1BS_AF95964AE.1
PGTG_16188	Traes_7AS_4A3CFAB38.1
PGTG_07655	Traes_2AL_81C13DF27.1
PGTG_18855	Traes_5AL_4210A8A6E.2
PGTG_03582	Traes_7DS_C8DE00FB5.1
PGTG_11915	Traes_2AL_3D2A36A2B.4
PGTG_18809	Traes_3AS_377271D65.7
PGTG_19616	Ta6blMIPSv2Loc125157.1
PGTG_18190	Ta7blMIPSv2Loc187075.3
PGTG_18515	Traes_7AS_4A3CFAB38.1
PGTG_16188	Traes_5AL_4210A8A6E.2
PGTG_21532	Traes_3AL_5039E3809.1
PGTG_10593	Traes_5BL_7E69810D5.11
PGTG_19616	Ta7bsMIPSv2Loc075887.1
PGTG_21661	Traes_5BS_601140C9C.5
PGTG_21012	Traes_2AL_3D2A36A2B.4
PGTG_21012	Ta3bMIPSv2Loc009218.1
PGTG_16112	Ta7blMIPSv2Loc187075.3
PGTG_01756	Traes_1BS_AF95964AE.1
PGTG_18809	Traes_1BS_C012FD5DC.3
PGTG_09459	Traes_1BS_C012FD5DC.3
PGTG_22390	Traes_5AL_4210A8A6E.2
PGTG_16188	Traes_5BL_7E69810D5.11
PGTG_03582	Traes_3AS_8CA92C406.1
PGTG_19438	Traes_3AL_5039E3809.1
PGTG_13832	Ta5bsMIPSv2Loc053862.1
PGTG_14446	Traes_4BL_F749A3B9E.1
PGTG_06375	Traes_6AL_BD8BEBB30.1
PGTG_11915	Traes_7DS_3EB6319B6.1
PGTG_19616	Traes_3AL_81435CD25.7
PGTG_18515	Traes_1DL_659B8D905.1
PGTG_03248	Traes_3DL_24DB33DB3.1
PGTG_14079	Ta1dsMIPSv2Loc001171.1
PGTG_10593	Traes_5AL_4210A8A6E.2
PGTG_05881	Ta2alMIPSv2Loc183463.3
PGTG_18515	Traes_1BS_AF95964AE.1
PGTG_16112	Traes_7AL_F70DA9639.1
PGTG_10593	Traes_5BL_390E20A89.3
PGTG_03248	Traes_2DL_87F841124.1
PGTG_22447	Traes_6BS_9190A139B.1
PGTG_03582	Traes_3B_F983BD30E.2
PGTG_13976	Traes_1BS_AF95964AE.1
PGTG_21012	Traes_7DS_3EB6319B6.1
PGTG_19438	Traes_6AL_8F3581FF2.7
PGTG_02368	Traes_2DS_3EA79BB7F.1
PGTG_19139	Traes_3AL_5039E3809.1
PGTG_19886	Traes_4BL_F749A3B9E.1
PGTG_11915	Traes_2AL_DB6FB44F8.3
PGTG_11010	Traes_3AS_8CA92C406.1
PGTG_14079	Traes_3B_C308029FA.1
PGTG_12469	Traes_2AL_DB6FB44F8.3
PGTG_14446	Traes_3B_F983BD30E.2
PGTG_06375	Traes_2DS_3EA79BB7F.1
PGTG_03582	Traes_2BS_45831B622.2
PGTG_09459	Ta7bsMIPSv2Loc078786.3
PGTG_18809	Traes_4AL_925E5A9C4.1
PGTG_18190	Traes_7BS_09FA6A6DD.3
PGTG_16112	Ta6blMIPSv2Loc128707.1
PGTG_03582	Traes_1DL_C8E16419C.7
PGTG_13876	Traes_3B_AF998FF54.1
PGTG_12700	Traes_6DL_080D71070.4
PGTG_18967	Traes_3AS_8CA92C406.1
PGTG_18855	Traes_1DL_659B8D905.1
PGTG_22447	Traes_2DS_EBEE34335.1
PGTG_08803	Traes_3B_FB11EE46B.1
PGTG_02761	Traes_3B_6119FE113.2
PGTG_07896	Traes_6AL_8F3581FF2.7
PGTG_20761	Traes_6AL_8F3581FF2.7
PGTG_18190	Traes_7DS_C8DE00FB5.1
PGTG_21661	Ta3bMIPSv2Loc009218.1
PGTG_18190	Ta3dlMIPSv2Loc190732.1
PGTG_19616	Traes_5AL_8578BB6C4.1
PGTG_06284	Traes_1AL_E06ACE483.1
PGTG_20761	Traes_3AL_5039E3809.1
PGTG_14446	Traes_7DS_C8DE00FB5.1
PGTG_00256	Traes_4BL_C8252F349.1
PGTG_14446	Traes_2DS_EBEE34335.1
PGTG_07655	Traes_7DS_1A819E48F.1
PGTG_14079	Traes_2DS_3EA79BB7F.1
PGTG_19616	Traes_7DS_8E2BD8C64.1
PGTG_19616	Ta1dlMIPSv2Loc048722.1
PGTG_10593	Traes_2AL_81C13DF27.1
PGTG_17725	Ta2blMIPSv2Loc209731.1
PGTG_18967	Traes_3B_6119FE113.2
PGTG_22390	Traes_1DL_659B8D905.1
PGTG_22447	Traes_6BL_34C164C83.2
PGTG_12182	Traes_1AL_E06ACE483.1
PGTG_16112	Traes_7DS_C8DE00FB5.1
PGTG_18049	Traes_2AL_81C13DF27.1
PGTG_19616	Traes_7DL_A83992EF8.5
PGTG_18855	Traes_2BS_45831B622.2
PGTG_12469	Traes_7DS_8E2BD8C64.1
PGTG_07655	Traes_5BL_7E69810D5.11
PGTG_15381	Traes_6AL_BD8BEBB30.1
PGTG_16188	Traes_7DS_1A819E48F.1
PGTG_02761	Traes_6AL_6A8B6B49C.4
PGTG_09490	Traes_6BL_45A6FF461.1
PGTG_18855	Traes_7AS_4A3CFAB38.1
PGTG_16112	Traes_7BS_07E36944E.1
PGTG_15381	Traes_6DL_080D71070.4
PGTG_00495	Traes_4AL_925E5A9C4.1
PGTG_07655	Traes_1BS_AF95964AE.1
PGTG_12257	Traes_3B_6119FE113.2
PGTG_16188	Traes_5DL_70E5AA8DF.10
PGTG_16112	Ta2blMIPSv2Loc209731.1
PGTG_02368	Traes_3DL_B80EC2366.1
PGTG_08359	Traes_6DL_080D71070.4
PGTG_19842	Traes_1BS_AF95964AE.1
PGTG_21661	Traes_3AS_EEB8BBB6B.1
PGTG_03248	Ta2dsMIPSv2Loc166407.1
PGTG_03248	Traes_6DL_080D71070.4
PGTG_03582	Traes_5AS_7914936EA.3
PGTG_16521	Traes_3DL_24DB33DB3.1
PGTG_13976	Traes_7AS_4A3CFAB38.1
PGTG_18045	Traes_6AL_8F3581FF2.7
PGTG_21817	Traes_1BS_AF95964AE.1
PGTG_16778	Traes_6DL_080D71070.4
PGTG_06216	Traes_3DL_24DB33DB3.1
PGTG_15381	Traes_3AL_C5C96696A.1
PGTG_22447	Traes_5DS_68FB00F73.5
PGTG_21661	Traes_5AL_8578BB6C4.1
PGTG_03248	Traes_1BL_19461CF60.1
PGTG_13255	Traes_3DL_B80EC2366.1
PGTG_02962	Traes_3AL_DC1B1A6D3.2
PGTG_18190	Traes_4BL_B67D744ED.1
PGTG_21661	Ta6dsMIPSv2Loc041789.1
PGTG_14111	Traes_3B_6119FE113.2
PGTG_18515	Traes_5DL_70E5AA8DF.10
PGTG_11915	Traes_3B_C308029FA.1
PGTG_13255	Traes_6AL_BD8BEBB30.1
PGTG_16647	Traes_1BS_AF95964AE.1
PGTG_16112	Traes_5DL_C7DA1DA6F.1
PGTG_22156	Traes_6AL_BD8BEBB30.1
PGTG_11915	Ta3bMIPSv2Loc009218.1
PGTG_13876	Traes_4AL_2656D85FD.5
PGTG_22447	Traes_3B_F983BD30E.2
PGTG_16188	Traes_6AL_BD8BEBB30.1
PGTG_02368	Traes_7DS_3EB6319B6.1
PGTG_19886	Traes_7BS_09B890DD6.6
PGTG_12469	Traes_3DL_B80EC2366.1
PGTG_11010	Traes_7BS_09B890DD6.6
PGTG_12108	Traes_2DS_3EA79BB7F.1
PGTG_14079	Ta3bMIPSv2Loc009218.1
PGTG_13876	Ta2asMIPSv2Loc207784.1
PGTG_09459	Traes_3DS_7BE458A8F.1
PGTG_15338	Traes_2BS_45831B622.2
PGTG_14446	Traes_2DL_BD9A8D711.5
PGTG_02962	Traes_2DS_3EA79BB7F.1
PGTG_07655	Traes_5AL_4210A8A6E.2
PGTG_21012	Traes_2AL_DB6FB44F8.3
PGTG_09459	Traes_7AS_9D057AD42.1
PGTG_02368	Traes_2AL_3D2A36A2B.4
PGTG_13255	Traes_7DS_3EB6319B6.1
PGTG_14446	Traes_6BS_43649D0E4.1
PGTG_17835	Traes_3DL_B80EC2366.1
PGTG_18515	Traes_2BS_45831B622.2
PGTG_18809	Ta2blMIPSv2Loc209731.1
PGTG_16112	Traes_2DS_EBEE34335.1
PGTG_00256	Traes_3B_AF998FF54.1
PGTG_10593	Traes_2BS_45831B622.2
PGTG_16112	Traes_3B_6C5335E85.1
PGTG_06284	Traes_3AL_5039E3809.1
PGTG_14079	Traes_3B_6119FE113.2
PGTG_19886	Traes_3DS_7BE458A8F.1
PGTG_16112	Traes_1AL_51EBF8930.2
PGTG_14446	Ta3dlMIPSv2Loc190732.1
PGTG_13255	Traes_2AL_3D2A36A2B.4
PGTG_16521	Traes_7AS_4A3CFAB38.1
PGTG_21661	Traes_3AL_81435CD25.7
PGTG_06970	Traes_6DL_080D71070.4
PGTG_07192	Traes_7DS_C8DE00FB5.1
PGTG_11915	Traes_2DS_3EA79BB7F.1
PGTG_18515	Traes_5BL_390E20A89.3
PGTG_13255	Traes_2DS_3EA79BB7F.1
PGTG_03248	Traes_4AL_2656D85FD.5
PGTG_18855	Traes_5DL_70E5AA8DF.10
PGTG_02962	Traes_6DL_080D71070.4
PGTG_19616	Traes_5DL_6354EC7C6.1
PGTG_10593	Traes_5DL_70E5AA8DF.10
PGTG_02211	Traes_2BS_45831B622.2
PGTG_18855	Traes_4BS_47C0E033A.2
PGTG_02761	Traes_7AL_7FE763183.2
PGTG_11915	Traes_7DS_8E2BD8C64.1
PGTG_22672	Traes_3AS_377271D65.7
PGTG_18190	Traes_4AL_925E5A9C4.1
PGTG_12469	Traes_7DS_3EB6319B6.1
PGTG_16188	Traes_1AL_8A49EE8A3.1
PGTG_16647	Traes_2AL_81C13DF27.1
PGTG_16188	Traes_3B_6119FE113.2
PGTG_17725	Traes_5AL_74179A47F.1
PGTG_12469	Traes_2AL_3D2A36A2B.4
PGTG_06216	Traes_2DL_87F841124.1
PGTG_16647	Traes_5BL_7E69810D5.11
PGTG_03582	Ta2dlMIPSv2Loc223263.1
PGTG_06216	Traes_6DL_080D71070.4
PGTG_19438	Traes_5BL_390E20A89.3
PGTG_00256	Traes_1BL_19461CF60.1
PGTG_22447	Traes_2DL_87DFB3609.1
PGTG_13043	Traes_3AS_377271D65.7
PGTG_19616	Traes_7BL_F2A8D87C5.1
PGTG_17835	Traes_7DS_3EB6319B6.1
PGTG_12344	Traes_7BS_09B890DD6.6
PGTG_02962	Ta2asMIPSv2Loc207784.1
PGTG_18809	Traes_4BL_00AAC9279.1
PGTG_06375	Traes_2AL_58E568063.1
PGTG_00847	Traes_5BS_601140C9C.5
PGTG_02368	Ta3bMIPSv2Loc009218.1
PGTG_02368	Traes_2AL_DB6FB44F8.3
PGTG_21532	Ta7alMIPSv2Loc142654.1
PGTG_19616	Traes_6BL_5979B5341.1
PGTG_11010	Traes_4BL_F749A3B9E.1
PGTG_22447	Traes_6DL_4B69D3147.1
PGTG_02962	Ta2alMIPSv2Loc183463.3
PGTG_02761	Traes_5BL_390E20A89.3
PGTG_17835	Traes_2AL_3D2A36A2B.4
PGTG_03582	Ta2alMIPSv2Loc183327.1
PGTG_06375	Ta3bMIPSv2Loc009218.1
PGTG_02761	Traes_6BL_34C164C83.2
PGTG_17725	Traes_3DS_7BE458A8F.1
PGTG_13876	Traes_6DL_080D71070.4
PGTG_14446	Traes_7AL_F70DA9639.1
PGTG_22390	Traes_6BL_45A6FF461.1
PGTG_12344	Traes_4AL_925E5A9C4.1
PGTG_16112	Ta3dlMIPSv2Loc190732.1
PGTG_22390	Traes_5BL_625657BE4.1
PGTG_11915	Traes_7BS_7AB3061DF.1
PGTG_16188	Traes_3B_5BE5A6676.1
PGTG_18515	Traes_3B_5BE5A6676.1
PGTG_09120	Traes_7BS_09B890DD6.6
PGTG_22390	Traes_1BS_AF95964AE.1
PGTG_22156	Traes_3AL_81435CD25.7
PGTG_11010	Traes_7DS_C8DE00FB5.1
PGTG_11199	Traes_5BL_390E20A89.3
PGTG_22390	Traes_7AS_4A3CFAB38.1
PGTG_16521	Traes_5BL_2C76CFC24.1
PGTG_15381	Ta3bMIPSv2Loc009218.1
PGTG_19886	Traes_6DL_4B69D3147.1
PGTG_07896	Traes_3AL_5039E3809.1
PGTG_12108	Traes_3DS_70B2A193E.1
PGTG_18855	Traes_3B_5BE5A6676.1
PGTG_07655	Traes_6BS_9190A139B.1
PGTG_00186	Traes_5AL_74179A47F.1
PGTG_11235	Traes_3DL_24DB33DB3.1
PGTG_13976	Ta2dsMIPSv2Loc166407.1
PGTG_15381	Traes_2AL_DB6FB44F8.3
PGTG_16112	Traes_7AS_3C96469FE.2
PGTG_12469	Traes_4BL_47A020E26.3
PGTG_19886	Ta5bsMIPSv2Loc053862.1
PGTG_03582	Traes_2BS_9A7AA30FC.1
PGTG_00256	Traes_2DL_87F841124.1
PGTG_12108	Traes_2DS_326E97FCE.2
PGTG_21661	Traes_7DL_A83992EF8.5
PGTG_22390	Traes_5DL_70E5AA8DF.10
PGTG_13043	Ta2asMIPSv2Loc163151.1
PGTG_03806	Traes_3AS_377271D65.7
PGTG_21661	Traes_3B_C308029FA.1
PGTG_19242	Traes_1BS_AF95964AE.1
PGTG_12108	Traes_3DL_B80EC2366.1
PGTG_19438	Ta1alMIPSv2Loc148963.1
PGTG_13876	Traes_7AS_4A3CFAB38.1
PGTG_02962	Traes_3DL_B80EC2366.1
PGTG_22390	Traes_5AL_74179A47F.1
PGTG_05670	Traes_7DS_26341EE29.2
PGTG_13976	Traes_5AL_4210A8A6E.2
PGTG_03248	Traes_7AS_4A3CFAB38.1
PGTG_12108	Traes_5BL_390E20A89.3
PGTG_03983	Traes_7BS_09B890DD6.6
PGTG_14367	Traes_2AL_81C13DF27.1
PGTG_21532	Ta2dlMIPSv2Loc216779.1
PGTG_14446	Traes_7BS_09FA6A6DD.3
PGTG_07655	Ta4blMIPSv2Loc198345.1
PGTG_17835	Traes_6AL_8F3581FF2.7
PGTG_07655	Traes_4AL_2656D85FD.5
PGTG_00525	Traes_6DL_0FE23AAD8.1
PGTG_20022	Traes_6AL_8F3581FF2.7
PGTG_00525	Traes_6DL_CE0F53F45.2
PGTG_21661	Traes_2AL_DB6FB44F8.3
PGTG_09459	Traes_3B_0462D1A4F.1
PGTG_19535	Ta2asMIPSv2Loc207784.1
PGTG_21012	Traes_5AS_4499D832B.6
PGTG_14760	Traes_6AL_8F3581FF2.7
PGTG_19438	Traes_2DL_A17FFA211.7
PGTG_19886	Traes_7AS_3C96469FE.2
PGTG_12108	Traes_6AL_BD8BEBB30.1
PGTG_13876	Traes_2DL_87F841124.1
PGTG_05881	Traes_4AL_1FD268B94.2
PGTG_16874	Traes_4BL_47A020E26.3
PGTG_02211	Traes_7AS_4A3CFAB38.1
PGTG_18967	Ta2asMIPSv2Loc207784.1
PGTG_18190	Ta3dsMIPSv2Loc030202.1
PGTG_02368	Traes_3AL_81435CD25.7
PGTG_15963	Ta2alMIPSv2Loc183463.3
PGTG_16188	Traes_2DS_326E97FCE.2
PGTG_17849	Traes_3DL_24DB33DB3.1
PGTG_00525	Traes_2DS_3EA79BB7F.1
PGTG_18809	Traes_3B_0462D1A4F.1
PGTG_02761	Traes_4AS_9F46DF482.5
PGTG_02962	Traes_7DS_3EB6319B6.1
PGTG_16521	Traes_6DL_080D71070.4
PGTG_17725	Ta5blMIPSv2Loc014283.2
PGTG_14079	Ta7bsMIPSv2Loc075887.1
PGTG_18190	Traes_7AS_3C96469FE.2
PGTG_20022	Traes_5AL_74179A47F.1
PGTG_13876	Ta2alMIPSv2Loc183463.3
PGTG_10593	Traes_7DS_1A819E48F.1
PGTG_06284	Traes_6AL_6A8B6B49C.4
PGTG_12108	Traes_2AL_81C13DF27.1
PGTG_12469	Ta7blMIPSv2Loc189693.1
PGTG_19401	Traes_5BL_7E69810D5.11
PGTG_19290	Traes_1BS_AF95964AE.1
PGTG_20122	Traes_5DL_7F0CD0F79.1
PGTG_22672	Traes_7BS_07E36944E.1
PGTG_22390	Traes_1AL_E06ACE483.1
PGTG_16866	Traes_2DS_EBEE34335.1
PGTG_00525	Traes_3DL_B80EC2366.1
PGTG_02962	Ta3bMIPSv2Loc009218.1
PGTG_18137	Traes_2DS_326E97FCE.2
PGTG_02962	Ta1alMIPSv2Loc148963.1
PGTG_15381	Traes_3DL_B80EC2366.1
PGTG_19886	Traes_6BS_9190A139B.1
PGTG_13976	Traes_2DL_87F841124.1
PGTG_06375	Traes_3DL_B80EC2366.1
PGTG_12257	Traes_2DL_87DFB3609.1
PGTG_15963	Traes_1DL_03D1DC620.2
PGTG_06375	Ta1alMIPSv2Loc148963.1
PGTG_12469	Traes_3B_C308029FA.1
PGTG_22390	Traes_2AL_0C4E218C4.2
PGTG_11915	Traes_6AL_6A8B6B49C.4
PGTG_13255	Traes_2AL_81C13DF27.1
PGTG_21929	Traes_7BS_09B890DD6.6
PGTG_14446	Traes_5DS_68FB00F73.5
PGTG_19886	Traes_7DS_1A819E48F.1
PGTG_12108	Traes_7DS_3EB6319B6.1
PGTG_16112	Traes_1AL_8A49EE8A3.1
PGTG_18809	Traes_4BL_F749A3B9E.1
PGTG_12108	Traes_2AL_3D2A36A2B.4
PGTG_02761	Traes_7BS_09FA6A6DD.3
PGTG_18534	Traes_3B_6119FE113.2
PGTG_06375	Traes_3AL_81435CD25.7
PGTG_03582	Traes_4BL_B67D744ED.1
PGTG_13832	Traes_3AS_8CA92C406.1
PGTG_19886	Traes_4AL_925E5A9C4.1
PGTG_02962	Traes_2AL_3D2A36A2B.4
PGTG_21532	Traes_7BL_DD673BA6F.1
PGTG_06375	Traes_2DS_326E97FCE.2
PGTG_14111	Traes_1BS_AF95964AE.1
PGTG_16521	Traes_5DL_634D09865.1
PGTG_14043	Traes_5BS_8560EC011.1
PGTG_19401	Traes_5AL_4210A8A6E.2
PGTG_07655	Traes_2DL_87F841124.1
PGTG_16112	Ta7asMIPSv2Loc117060.1
PGTG_02761	Ta1alMIPSv2Loc148963.1
PGTG_00495	Ta1bsMIPSv2Loc080302.1
PGTG_16647	Traes_5AL_4210A8A6E.2
PGTG_21661	Ta6blMIPSv2Loc125157.1
PGTG_13107	Traes_6DL_080D71070.4
PGTG_02211	Traes_1BS_AF95964AE.1
PGTG_12469	Traes_1DL_C8E16419C.7
PGTG_14446	Traes_2DL_87DFB3609.1
PGTG_14079	Traes_3AS_EEB8BBB6B.1
PGTG_14079	Traes_6BL_45A6FF461.1
PGTG_14446	Traes_5BS_8560EC011.1
PGTG_16112	Traes_4BL_00AAC9279.1
PGTG_14446	Traes_1DL_03D1DC620.2
PGTG_21661	Ta1dlMIPSv2Loc048722.1
PGTG_18851	Traes_2BL_2583DB5D3.5
PGTG_15381	Traes_2DS_3EA79BB7F.1
PGTG_20274	Traes_1BS_AF95964AE.1
PGTG_14079	Ta1dlMIPSv2Loc048722.1
PGTG_13876	Traes_1BL_19461CF60.1
PGTG_12116	Traes_2AL_81C13DF27.1
PGTG_14446	Traes_1AL_51EBF8930.2
PGTG_09490	Traes_3AS_377271D65.7
PGTG_12116	Traes_3B_6119FE113.2
PGTG_05881	Traes_6BS_40021EC26.1
PGTG_16293	Traes_4BL_F749A3B9E.1
PGTG_05881	Traes_3B_AF998FF54.1
PGTG_03248	Traes_3B_AF998FF54.1
PGTG_18190	Ta2blMIPSv2Loc209731.1
PGTG_12469	Traes_1DS_F56F75D54.1
PGTG_00256	Ta5blMIPSv2Loc018469.1
PGTG_20122	Traes_3AL_4C4A0BCD8.3
PGTG_22390	Traes_5AS_4499D832B.6
PGTG_22390	Traes_7AS_5F23C84E1.1
PGTG_17725	Traes_1DL_B3B5D7203.2
PGTG_02211	Traes_3DL_2934DAF4C.1
PGTG_12569	Traes_3AL_5039E3809.1
PGTG_18809	Ta3asMIPSv2Loc056128.1
PGTG_02962	Traes_1BL_19461CF60.1
PGTG_19005	Traes_5BL_390E20A89.3
PGTG_13107	Traes_5BL_2C76CFC24.1
PGTG_11915	Ta7bsMIPSv2Loc075887.1
PGTG_19401	Traes_2AL_81C13DF27.1
PGTG_13976	Traes_3DL_2934DAF4C.1
PGTG_02962	Ta2dsMIPSv2Loc166407.1
PGTG_12116	Traes_5DL_634D09865.1
PGTG_16521	Ta2dsMIPSv2Loc166407.1
PGTG_16535	Traes_1DS_F56F75D54.1
PGTG_02211	Traes_4AL_2656D85FD.5
PGTG_19886	Traes_1AS_FC262A74E.1
PGTG_06375	Traes_5BS_601140C9C.5
PGTG_03248	Traes_1AL_E06ACE483.1
PGTG_11915	Traes_2DS_EBEE34335.1
PGTG_12116	Traes_1BS_AF95964AE.1
PGTG_12116	Traes_7AS_4A3CFAB38.1
PGTG_19438	Traes_6AL_6A8B6B49C.4
PGTG_13876	Traes_3AL_5039E3809.1
PGTG_15827	Ta2dsMIPSv2Loc166407.1
PGTG_20022	Traes_2AL_0C4E218C4.2
PGTG_14079	Traes_3AL_81435CD25.7
PGTG_02962	Traes_2AS_BF1414EBE.2
PGTG_22447	Traes_7AL_F70DA9639.1
PGTG_15381	Traes_3AL_DC1B1A6D3.2
PGTG_16521	Traes_3DL_2934DAF4C.1
PGTG_13255	Ta3bMIPSv2Loc009218.1
PGTG_18235	Ta7blMIPSv2Loc184467.1
PGTG_13976	Traes_5BL_7E69810D5.11
PGTG_10593	Traes_7DL_630534A5F.1
PGTG_14079	Ta7alMIPSv2Loc132851.1
PGTG_06375	Traes_2AL_3D2A36A2B.4
PGTG_10920	Traes_2AL_DB6FB44F8.3
PGTG_13832	Traes_4DL_47188B430.7
PGTG_10593	Traes_6AL_6A8B6B49C.4
PGTG_00525	Traes_7AS_4A3CFAB38.1
PGTG_16527	Traes_1DL_C8E16419C.7
PGTG_22390	Traes_3B_6119FE113.2
PGTG_00525	Traes_2AL_3D2A36A2B.4
PGTG_20022	Traes_2DL_A17FFA211.7
PGTG_16188	Traes_7DS_2A45679F9.6
PGTG_13107	Traes_2BL_2583DB5D3.5
PGTG_05881	Traes_1BS_8830AE5A6.2
PGTG_15963	Ta1alMIPSv2Loc148963.1
PGTG_19401	Traes_3B_6119FE113.2
PGTG_16112	Traes_4AL_925E5A9C4.1
PGTG_13876	Traes_2AL_DB6FB44F8.3
PGTG_00525	Traes_5BL_2C76CFC24.1
PGTG_00525	Traes_7DS_3EB6319B6.1
PGTG_03582	Traes_1AL_51EBF8930.2
PGTG_09490	Traes_2AL_C491B7BFF.1
PGTG_09459	Traes_4BL_F749A3B9E.1
PGTG_17835	Traes_1DS_F56F75D54.1
PGTG_11010	Traes_1AL_8A49EE8A3.1
PGTG_06375	Traes_7DS_3EB6319B6.1
PGTG_13107	Traes_1BS_AF95964AE.1
PGTG_21012	Traes_3AL_A95ED542C.1
PGTG_18855	Traes_5AS_4499D832B.6
PGTG_15963	Traes_1DL_292F58EE5.1
PGTG_16527	Traes_7BS_09FA6A6DD.3
PGTG_19290	Traes_5BL_2C76CFC24.1
PGTG_03248	Ta2asMIPSv2Loc207784.1
PGTG_15381	Traes_2AL_3D2A36A2B.4
PGTG_02211	Traes_5AL_4210A8A6E.2
PGTG_22447	Ta3dlMIPSv2Loc190732.1
PGTG_10593	Traes_3B_6119FE113.2
PGTG_17461	Ta2alMIPSv2Loc183463.3
PGTG_14079	Ta6dsMIPSv2Loc041789.1
PGTG_07655	Traes_5DL_70E5AA8DF.10
PGTG_12700	Traes_5BL_2C76CFC24.1
PGTG_21012	Traes_3B_6119FE113.2
PGTG_12257	Ta3dlMIPSv2Loc190732.1
PGTG_14446	Traes_7AS_9D057AD42.1
PGTG_14446	Traes_5BS_601140C9C.5
PGTG_18190	Ta2dlMIPSv2Loc223263.1
PGTG_16647	Traes_7BL_DD673BA6F.1
PGTG_12469	Traes_2BL_2583DB5D3.5
PGTG_15381	Traes_7DS_3EB6319B6.1
PGTG_16521	Traes_4AL_2656D85FD.5
PGTG_11235	Traes_7AS_4A3CFAB38.1
PGTG_06216	Traes_7AS_4A3CFAB38.1
PGTG_14079	Traes_5BL_1F9DF8D94.1
PGTG_18515	Ta4dsMIPSv2Loc036149.1
PGTG_09459	Ta5blMIPSv2Loc014283.2
PGTG_12108	Traes_3AL_81435CD25.7
PGTG_18809	Traes_5BS_601140C9C.5
PGTG_00495	Traes_1AS_FC262A74E.1
PGTG_06216	Traes_1BL_19461CF60.1
PGTG_16188	Traes_1DL_659B8D905.1
PGTG_05409	Traes_2BL_2583DB5D3.5
PGTG_02761	Traes_1AL_F08E230A9.1
PGTG_16112	Traes_3B_F983BD30E.2
PGTG_14079	Traes_5BL_D4B7D4399.1
PGTG_09459	Traes_1AL_8A49EE8A3.1
PGTG_19886	Traes_5BS_601140C9C.5
PGTG_11010	Ta7blMIPSv2Loc187075.3
PGTG_14079	Traes_5DL_6354EC7C6.1
PGTG_22689	Traes_3AL_5039E3809.1
PGTG_22672	Traes_6AL_6A8B6B49C.4
PGTG_10593	Traes_7BL_DD673BA6F.1
PGTG_11915	Ta6dsMIPSv2Loc041789.1
PGTG_03774	Traes_3B_6119FE113.2
PGTG_02211	Traes_5BL_7E69810D5.11
PGTG_12939	Traes_2BL_2583DB5D3.5
PGTG_18855	Traes_5DL_8D3243357.1
PGTG_17835	Traes_6AL_6A8B6B49C.4
PGTG_22447	Traes_2AL_0C4E218C4.2
PGTG_00256	Ta7blMIPSv2Loc190297.3
PGTG_13827	Traes_3DL_B80EC2366.1
PGTG_12257	Traes_6DL_4B69D3147.1
PGTG_13255	Traes_3B_C308029FA.1
PGTG_13255	Traes_3AL_81435CD25.7
PGTG_18851	Traes_7AL_F70DA9639.1
PGTG_21532	Traes_6AL_6A8B6B49C.4
PGTG_17849	Traes_2DL_87F841124.1
PGTG_18138	Traes_1BS_AF95964AE.1
PGTG_02368	Traes_5DL_4ACB22AA0.1
PGTG_13976	Traes_5DL_70E5AA8DF.10
PGTG_11010	Traes_7AS_3C96469FE.2
PGTG_16112	Traes_2BS_9A7AA30FC.1
PGTG_13832	Traes_1AL_AB3B8B93E.1
PGTG_05881	Traes_4DS_CB9C8D689.2
PGTG_14079	Traes_2DS_326E97FCE.2
PGTG_18515	Traes_3DS_910415CA8.5
PGTG_14079	Traes_2AL_DB6FB44F8.3
PGTG_02962	Traes_7DS_C8DE00FB5.1
PGTG_03582	Ta3dsMIPSv2Loc030202.1
PGTG_11235	Traes_2DL_87F841124.1
PGTG_19886	Traes_5DS_68FB00F73.5
PGTG_21817	Traes_7AS_4A3CFAB38.1
PGTG_16647	Traes_7AS_4A3CFAB38.1
PGTG_14446	Traes_2BL_EE07D07E4.1
PGTG_14446	Traes_7BS_09B890DD6.6
PGTG_03806	Traes_3DS_CCF02E869.1
PGTG_19616	Traes_1DL_27EAACCC4.2
PGTG_16112	Traes_5BL_390E20A89.3
PGTG_14446	Traes_1AL_8A49EE8A3.1
PGTG_12116	Traes_1DL_659B8D905.1
PGTG_02368	Ta1alMIPSv2Loc148963.1
PGTG_19886	Traes_2DL_87DFB3609.1
PGTG_12469	Traes_7AL_F70DA9639.1
PGTG_13043	Ta7blMIPSv2Loc189914.1
PGTG_19886	Ta2blMIPSv2Loc209731.1
PGTG_15827	Traes_3DL_24DB33DB3.1
PGTG_18190	Traes_2BS_45831B622.2
PGTG_02368	Traes_3B_6119FE113.2
PGTG_10534	Traes_7BS_09B890DD6.6
PGTG_21661	Traes_6AL_BD8BEBB30.1
PGTG_14079	Traes_7DL_A83992EF8.5
PGTG_03645	Traes_2AL_81C13DF27.1
PGTG_17835	Traes_7BS_07E36944E.1
PGTG_21012	Traes_2DS_326E97FCE.2
PGTG_18967	Ta2alMIPSv2Loc183463.3
PGTG_20761	Traes_3AL_789A80DA1.1
PGTG_00525	Ta3bMIPSv2Loc009218.1
PGTG_14079	Traes_7DS_8E2BD8C64.1
PGTG_19535	Traes_4BL_C8252F349.1
PGTG_12700	Ta2dsMIPSv2Loc166407.1
PGTG_18855	Traes_5BL_390E20A89.3
PGTG_02368	Traes_2AL_81C13DF27.1
PGTG_00256	Traes_6DL_080D71070.4
PGTG_14446	Traes_2BS_9A7AA30FC.1
PGTG_10593	Traes_5AS_4499D832B.6
PGTG_21661	Traes_2AL_58E568063.1
PGTG_02761	Traes_3AS_D477AE694.1
PGTG_06375	Traes_5AS_4499D832B.6
PGTG_11199	Traes_3AS_8CA92C406.1
PGTG_16521	Traes_2BS_45831B622.2
PGTG_21012	Traes_7DL_A83992EF8.5
PGTG_15827	Traes_6DL_080D71070.4
PGTG_15381	Traes_3AL_81435CD25.7
PGTG_21661	Traes_7DS_8E2BD8C64.1
PGTG_19438	Traes_3AL_789A80DA1.1
PGTG_11209	Traes_5BL_390E20A89.3
PGTG_15606	Traes_7BS_09B890DD6.6
PGTG_15963	Ta2asMIPSv2Loc207784.1
PGTG_00525	Traes_3B_AF998FF54.1
PGTG_12108	Traes_3B_5BE5A6676.1
PGTG_06216	Traes_2AL_DB6FB44F8.3
PGTG_00495	Traes_7AS_3C96469FE.2
PGTG_16521	Traes_2DL_87F841124.1
PGTG_14079	Traes_7BL_AB7E64312.2
PGTG_09459	Traes_2BS_455F4AD4E.1
PGTG_12523	Traes_2BL_2583DB5D3.5
PGTG_13827	Traes_2AL_DB6FB44F8.3
PGTG_21532	Traes_3AL_789A80DA1.1
PGTG_08325	Traes_3DL_24DB33DB3.1
PGTG_20022	Traes_3AS_7E7217B1B.1
PGTG_08325	Traes_2BS_45831B622.2
PGTG_16874	Traes_5AL_3472D383B.1
PGTG_18045	Traes_2DL_A17FFA211.7
PGTG_11915	Ta1dlMIPSv2Loc048722.1
PGTG_12257	Ta4alMIPSv2Loc199958.3
PGTG_09490	Traes_3B_D10CA9B1B.1
PGTG_16112	Traes_XX_DED329FA51.1
PGTG_03960	Traes_6AL_BD8BEBB30.1
PGTG_07655	Traes_1AL_E06ACE483.1
PGTG_00256	Traes_1DL_C8E16419C.7
PGTG_12182	Traes_6AL_6A8B6B49C.4
PGTG_18809	Traes_1AL_8A49EE8A3.1
PGTG_12569	Traes_6AL_6A8B6B49C.4
PGTG_13827	Traes_7DS_3EB6319B6.1
PGTG_12257	Traes_6BS_5CF265676.2
PGTG_03582	Ta3dlMIPSv2Loc190732.1
PGTG_19290	Traes_6DL_080D71070.4
PGTG_22390	Traes_3DS_981CFD355.1
PGTG_14446	Traes_3B_6C5335E85.1
PGTG_12469	Traes_4BL_B67D744ED.1
PGTG_16112	Ta4bsMIPSv2Loc150415.2
PGTG_18190	Traes_2DL_B1E2CE377.1
PGTG_02368	Traes_3AS_EEB8BBB6B.1
PGTG_13827	Traes_2AL_3D2A36A2B.4
PGTG_13976	Traes_3B_AF998FF54.1
PGTG_08359	Traes_1BL_19461CF60.1
PGTG_18190	Traes_4BL_00AAC9279.1
PGTG_11235	Traes_2AL_81C13DF27.1
PGTG_12469	Traes_5DL_6354EC7C6.1
PGTG_22390	Ta4dsMIPSv2Loc036149.1
PGTG_10593	Traes_1DL_659B8D905.1
PGTG_06375	Traes_7BL_DD673BA6F.1
PGTG_13832	Traes_5DS_68FB00F73.5
PGTG_07655	Traes_3DL_2934DAF4C.1
PGTG_19438	Ta2dlMIPSv2Loc216779.1
PGTG_14446	Traes_7AL_7FE763183.2
PGTG_17835	Traes_5DL_C7DA1DA6F.1
PGTG_14111	Traes_1DS_F56F75D54.1
PGTG_12523	Ta1dsMIPSv2Loc001171.1
PGTG_17835	Ta6blMIPSv2Loc128707.1
PGTG_20022	Traes_4DL_47188B430.7
PGTG_18515	Traes_7DL_64905FA8B.1
PGTG_22447	Traes_4BL_B67D744ED.1
PGTG_12469	Traes_5BL_390E20A89.3
PGTG_02211	Traes_2DL_87F841124.1
PGTG_18190	Traes_1AL_51EBF8930.2
PGTG_21661	Traes_2DS_326E97FCE.2
PGTG_14760	Traes_3AL_5039E3809.1
PGTG_13976	Traes_3DL_24DB33DB3.1
PGTG_07655	Traes_3DL_24DB33DB3.1
PGTG_00495	Traes_1BS_C012FD5DC.3
PGTG_18515	Traes_5AS_4499D832B.6
PGTG_13255	Traes_2AL_58E568063.1
PGTG_00186	Traes_4BL_47A020E26.3
PGTG_14446	Traes_5BL_390E20A89.3
PGTG_11199	Traes_1DL_C8E16419C.7
PGTG_11915	Traes_7BL_06EA47678.2
PGTG_00256	Traes_4DS_CB9C8D689.2
PGTG_18855	Traes_7DL_64905FA8B.1
PGTG_18190	Traes_1AL_8A49EE8A3.1
PGTG_02761	Traes_4BL_C8252F349.1
PGTG_12257	Ta7dlMIPSv2Loc086218.1
PGTG_14446	Ta6alMIPSv2Loc170027.1
PGTG_02368	Traes_3DS_70B2A193E.1
PGTG_18967	Traes_5BS_8560EC011.1
PGTG_10710	Traes_1BS_AF95964AE.1
PGTG_15963	Traes_1AL_51EBF8930.2
PGTG_21012	Traes_7BL_DD673BA6F.1
PGTG_22390	Traes_3DL_24DB33DB3.1
PGTG_10143	Traes_7BS_09B890DD6.6
PGTG_05409	Traes_5DL_634D09865.1
PGTG_21578	Traes_2BL_2583DB5D3.5
PGTG_15381	Ta5bsMIPSv2Loc053862.1
PGTG_02761	Ta7blMIPSv2Loc189693.1
PGTG_21817	Traes_3B_AF998FF54.1
PGTG_19886	Traes_7DL_F086E1C59.1
PGTG_19886	Traes_2DL_B1E2CE377.1
PGTG_20364	Traes_1BS_AF95964AE.1
PGTG_14760	Traes_2DL_A17FFA211.7
PGTG_13832	Traes_5AL_EDF2DD187.1
PGTG_21532	Traes_6AL_8F3581FF2.7
PGTG_20122	Traes_7DS_5E23019F5.1
PGTG_13876	Traes_5DL_C7DA1DA6F.1
PGTG_18190	Traes_6BS_43649D0E4.1
PGTG_22688	Traes_5AL_74179A47F.1
PGTG_11915	Ta6blMIPSv2Loc125157.1
PGTG_02368	Traes_3B_C308029FA.1
PGTG_22447	Ta4blMIPSv2Loc198345.1
PGTG_10981	Ta5bsMIPSv2Loc053862.1
PGTG_20761	Traes_4BL_F749A3B9E.1
PGTG_02211	Traes_3DL_24DB33DB3.1
PGTG_14079	Traes_1DL_659B8D905.1
PGTG_18967	Traes_2DL_E30E43688.1
PGTG_19535	Ta2alMIPSv2Loc183463.3
PGTG_12618	Traes_3AS_377271D65.7
PGTG_14043	Traes_3DS_622D1C84C.1
PGTG_01915	Traes_5DL_7F0CD0F79.1
PGTG_02761	Traes_2DS_EBEE34335.1
PGTG_08803	Ta6blMIPSv2Loc128707.1
PGTG_07192	Traes_7DS_442D5E142.1
PGTG_17461	Traes_1BL_19461CF60.1
PGTG_16778	Ta4alMIPSv2Loc199958.3
PGTG_17835	Traes_2AL_DB6FB44F8.3
PGTG_18855	Ta4dsMIPSv2Loc036149.1
PGTG_18137	Traes_3DL_B80EC2366.1
PGTG_19246	Ta1dsMIPSv2Loc001171.1
PGTG_11199	Ta1alMIPSv2Loc148963.1
PGTG_02761	Traes_6DL_DA55B8DE3.2
PGTG_13876	Traes_2BL_2583DB5D3.5
PGTG_07655	Traes_1BL_19461CF60.1
PGTG_19005	Ta1alMIPSv2Loc148963.1
PGTG_08803	Traes_7BS_07E36944E.1
PGTG_14043	Ta5bsMIPSv2Loc053862.1
PGTG_12569	Traes_5BS_8560EC011.1
PGTG_02761	Traes_3AS_8CA92C406.1
PGTG_16112	Traes_6DL_DA55B8DE3.2
PGTG_18137	Traes_3B_6119FE113.2
PGTG_00256	Traes_2BS_45831B622.2
PGTG_08359	Traes_3B_AF998FF54.1
PGTG_16293	Traes_1BS_AF95964AE.1
PGTG_15381	Traes_1BL_19461CF60.1
PGTG_12939	Ta7blMIPSv2Loc189914.1
PGTG_18855	Traes_3DS_910415CA8.5
PGTG_06216	Traes_4AL_2656D85FD.5
PGTG_12116	Traes_5BL_7E69810D5.11
PGTG_06375	Traes_5BL_390E20A89.3
PGTG_02761	TRIAE_CS42_6DL_TGACv1_526888_AA1694390
PGTG_11010	Traes_1AL_51EBF8930.2
PGTG_22447	Traes_2DL_B1E2CE377.1
PGTG_22390	Traes_2AL_69F4F11E2.1
PGTG_13107	Ta2dsMIPSv2Loc166407.1
PGTG_08325	Traes_2AL_81C13DF27.1
PGTG_02368	Traes_7DL_5D0DB792E.1
PGTG_22390	Traes_5DL_8D3243357.1
PGTG_09459	Ta3asMIPSv2Loc056128.1
PGTG_10981	Traes_2AL_0C4E218C4.2
PGTG_19886	Ta3dlMIPSv2Loc190732.1
PGTG_05881	Traes_4BL_C8252F349.1
PGTG_11209	Ta1alMIPSv2Loc148963.1
PGTG_18028	Traes_2AL_81C13DF27.1
PGTG_12523	Traes_6DL_080D71070.4
PGTG_14446	Ta2dlMIPSv2Loc223263.1
PGTG_02761	Traes_7DS_C8DE00FB5.1
PGTG_14079	Ta6blMIPSv2Loc125157.1
PGTG_12469	Ta6asMIPSv2Loc135700.1
PGTG_13255	Ta1dsMIPSv2Loc001171.1
PGTG_13876	Traes_3DL_24DB33DB3.1
PGTG_09490	Ta1dsMIPSv2Loc001171.1
PGTG_13255	Traes_7DS_442D5E142.1
PGTG_19616	Ta1dsMIPSv2Loc001171.1
PGTG_06216	Traes_5BL_2C76CFC24.1
PGTG_10593	Traes_1AL_E06ACE483.1
PGTG_22672	Traes_3B_D10CA9B1B.1
PGTG_05881	Traes_5AL_74179A47F.1
PGTG_19616	Traes_5DL_634D09865.1
PGTG_19616	Traes_6DL_080D71070.4
PGTG_19616	Traes_6BS_9190A139B.1
PGTG_13976	Traes_2BS_45831B622.2
PGTG_14675	Traes_4AL_2656D85FD.5
PGTG_14111	Traes_1DL_659B8D905.1
PGTG_20122	Traes_2DS_1063CD755.1
PGTG_12257	Traes_1BS_AF95964AE.1
PGTG_13107	Traes_2AL_DB6FB44F8.3
PGTG_15963	Traes_5BL_390E20A89.3
PGTG_02211	Ta2dsMIPSv2Loc166407.1
PGTG_21661	Traes_7BL_F2A8D87C5.1
PGTG_19616	Traes_XX_15ACD99EB.1
PGTG_12524	Traes_5BS_601140C9C.5
PGTG_05881	Ta2asMIPSv2Loc207784.1
PGTG_21532	Traes_2DL_A17FFA211.7
PGTG_13876	Ta7blMIPSv2Loc190297.3
PGTG_03582	Ta7blMIPSv2Loc187075.3
PGTG_20761	Traes_1DS_F56F75D54.1
PGTG_22156	Traes_6DL_080D71070.4
PGTG_00256	Traes_1AL_E06ACE483.1
PGTG_18534	Traes_3DL_B80EC2366.1
PGTG_22156	Traes_3AL_DC1B1A6D3.2
PGTG_09459	Traes_5BS_601140C9C.5
PGTG_08803	Traes_5AL_EDF2DD187.1
PGTG_06216	Traes_3B_AF998FF54.1
PGTG_18515	Traes_3DL_24DB33DB3.1
PGTG_17835	Ta7bsMIPSv2Loc075887.1
PGTG_09490	Traes_2AL_DB6FB44F8.3
PGTG_06375	Traes_6AL_AE7EF8E87.1
PGTG_12222	Traes_3B_6119FE113.2
PGTG_14079	Traes_5AL_8578BB6C4.1
PGTG_21297	Traes_1DL_C8E16419C.7
PGTG_19616	Traes_6AL_BD8BEBB30.1
PGTG_16188	Traes_7DL_64905FA8B.1
PGTG_17461	Traes_3B_AF998FF54.1
PGTG_03248	Ta2alMIPSv2Loc183463.3
PGTG_15574	Traes_5BS_601140C9C.5
PGTG_14446	Traes_4AL_2656D85FD.5
PGTG_18855	Traes_6AS_ECF56A55D.1
PGTG_17835	Traes_7DS_8E2BD8C64.1
PGTG_06216	Ta2dsMIPSv2Loc166407.1
PGTG_06216	Traes_5AS_7914936EA.3
PGTG_18137	Traes_7DS_3EB6319B6.1
PGTG_14079	Traes_5BS_99957C738.1
PGTG_06970	Traes_1BS_AF95964AE.1
PGTG_09459	Traes_7DL_5B4982EE3.1
PGTG_18137	Traes_2AL_3D2A36A2B.4
PGTG_14762	Traes_6DL_080D71070.4
PGTG_22390	Traes_3B_6C5335E85.1
PGTG_11209	Traes_6AL_6A8B6B49C.4
PGTG_18270	Traes_7AL_F70DA9639.1
PGTG_21012	Ta6dsMIPSv2Loc041789.1
PGTG_02761	Ta2asMIPSv2Loc164133.1
PGTG_06375	Traes_3AS_8CA92C406.1
PGTG_12257	Traes_5DS_68FB00F73.5
PGTG_08359	Traes_2AL_DB6FB44F8.3
PGTG_16112	Traes_2DL_87DFB3609.1
PGTG_18855	Ta4blMIPSv2Loc198345.1
PGTG_14986	Traes_3AL_4C4A0BCD8.3
PGTG_13043	Traes_7BS_09B890DD6.6
PGTG_18855	Traes_1BS_4028632BE1.1
PGTG_08359	Ta2dsMIPSv2Loc166407.1
PGTG_00525	Traes_7DS_8E2BD8C64.1
PGTG_00186	Traes_3AL_C5C96696A.1
PGTG_12469	Traes_5DL_20B2D5C96.1
PGTG_12116	Traes_5AL_4210A8A6E.2
PGTG_13107	Traes_3DL_2934DAF4C.1
PGTG_18515	Traes_7DS_2A45679F9.6
PGTG_18534	Traes_7DS_3EB6319B6.1
PGTG_22447	Ta4alMIPSv2Loc199958.3
PGTG_03248	Traes_2AL_DB6FB44F8.3
PGTG_17461	Traes_5DL_4ACB22AA0.1
PGTG_16647	Traes_5BL_1F9DF8D94.1
PGTG_12108	Traes_5BL_7E69810D5.11
PGTG_13255	Traes_3B_6119FE113.2
PGTG_00256	Traes_1DL_292F58EE5.1
PGTG_10593	Traes_3B_5BE5A6676.1
PGTG_11915	Traes_1DL_C8E16419C.7
PGTG_16112	Traes_1DL_4B7506819.1
PGTG_19290	Traes_7AS_4A3CFAB38.1
PGTG_16647	Traes_5DL_70E5AA8DF.10
PGTG_20122	Traes_4AL_C9F401064.1
PGTG_12469	Ta7alMIPSv2Loc142654.1
PGTG_16188	Traes_5BL_1F9DF8D94.1
PGTG_02761	Traes_7BS_07E36944E.1
PGTG_09490	Traes_6DL_080D71070.4
PGTG_17725	Traes_5BL_625657BE4.1
PGTG_15574	Traes_4BL_F749A3B9E.1
PGTG_22390	Traes_5BL_52911E1E4.7
PGTG_17835	Ta1dlMIPSv2Loc048722.1
PGTG_18515	Traes_4BS_47C0E033A.2
PGTG_21532	Traes_1DL_C8E16419C.7
PGTG_08359	Traes_2BL_2583DB5D3.5
PGTG_13876	Traes_4AL_1FD268B94.2
PGTG_14043	Traes_2AL_DB6FB44F8.3
PGTG_00525	Traes_3B_C308029FA.1
PGTG_14079	Traes_5BL_7E69810D5.11
PGTG_05670	Traes_4BS_7F31CC8A1.1
PGTG_07168	Traes_5DL_C7DA1DA6F.1
PGTG_20364	Traes_3DL_B80EC2366.1
PGTG_15882	Traes_7BS_09B890DD6.6
PGTG_18515	Ta2dsMIPSv2Loc034676.1
PGTG_07896	Traes_3AL_789A80DA1.1
PGTG_14446	Ta2asMIPSv2Loc207784.1
PGTG_16527	Traes_6AL_6A8B6B49C.4
PGTG_09459	Traes_3AL_A97A10F64.1
PGTG_01756	Traes_2DS_326E97FCE.2
PGTG_16112	Traes_4BS_3EF8C6FA9.1
PGTG_14446	Traes_5DL_577F9BE44.1
PGTG_06284	Traes_2BS_45831B622.2
PGTG_18190	Traes_3DS_7BE458A8F.1
PGTG_02211	Traes_5DL_70E5AA8DF.10
PGTG_08359	Traes_5BL_2C76CFC24.1
PGTG_19401	Traes_5DL_70E5AA8DF.10
PGTG_14986	Traes_5DL_7F0CD0F79.1
PGTG_19401	Traes_2DS_326E97FCE.2
PGTG_03248	Traes_3AL_1E254DBE9.1
PGTG_18515	Traes_6BL_45A6FF461.1
PGTG_16521	Traes_1BS_AF95964AE.1
PGTG_18190	Traes_6BL_34C164C83.2
PGTG_19886	Traes_4BL_00AAC9279.1
PGTG_18851	Ta2dsMIPSv2Loc166407.1
PGTG_02962	Traes_4AL_2656D85FD.5
PGTG_13107	Traes_1BL_19461CF60.1
PGTG_06308	Traes_5BL_62C8E8803.1
PGTG_12257	Traes_7AS_3C96469FE.2
PGTG_12108	Traes_5AL_4210A8A6E.2
PGTG_07896	Traes_2DL_A17FFA211.7
PGTG_10593	Traes_7DL_64905FA8B.1
PGTG_02368	Traes_2AL_C491B7BFF.1
PGTG_14446	Traes_3DL_D2A068955.1
PGTG_18824	Traes_3AS_8CA92C406.1
PGTG_03248	Ta4blMIPSv2Loc198345.1
PGTG_16874	Traes_5AL_EDF2DD187.1
PGTG_18855	Traes_1BL_51774DCD7.1
PGTG_13876	Traes_1AL_E06ACE483.1
PGTG_19611	Ta1alMIPSv2Loc148963.1
PGTG_19401	Traes_7AS_4A3CFAB38.1
PGTG_13876	Traes_5BS_8560EC011.1
PGTG_12222	Traes_2AL_DB6FB44F8.3
PGTG_12700	Traes_2DL_87F841124.1
PGTG_18515	Traes_3DL_2934DAF4C.1
PGTG_16521	Traes_5BL_7E69810D5.11
PGTG_11793	Traes_6DL_DA55B8DE3.2
PGTG_00525	Traes_1BL_19461CF60.1
PGTG_11915	Traes_7DL_A83992EF8.5
PGTG_00525	Traes_6DL_080D71070.4
PGTG_00525	Ta6dsMIPSv2Loc041789.1
PGTG_19828	Traes_7AS_4A3CFAB38.1
PGTG_20761	Traes_2DL_A17FFA211.7
PGTG_17128	Traes_6BL_34C164C83.2
PGTG_04722	Ta7blMIPSv2Loc189914.1
PGTG_18515	Traes_5BL_1F9DF8D94.1
PGTG_13976	Traes_2AL_81C13DF27.1
PGTG_11915	Traes_5DL_C7DA1DA6F.1
PGTG_22447	Ta2blMIPSv2Loc209731.1
PGTG_05062	Traes_1DL_C8E16419C.7
PGTG_15963	Ta2asMIPSv2Loc164133.1
PGTG_19139	Traes_6AL_8F3581FF2.7
PGTG_12469	Traes_7AL_7FE763183.2
PGTG_12182	Traes_3AS_377271D65.7
PGTG_18967	Traes_3AS_FFA6E84DD.1
PGTG_05224	Traes_4AL_2656D85FD.5
PGTG_16647	Traes_3DL_2934DAF4C.1
PGTG_22124	Traes_3DL_04FECA781.5
PGTG_00256	Traes_6BS_40021EC26.1
PGTG_16112	Traes_5BS_601140C9C.5
PGTG_20122	Traes_7DS_E488AA1F2.1
PGTG_13255	Traes_3DL_4A818FD98.1
PGTG_13876	Traes_5DL_634D09865.1
PGTG_01915	Traes_7DS_5E23019F5.1
PGTG_19616	Traes_7DL_D0075B3DA.1
PGTG_15827	Traes_3B_AF998FF54.1
PGTG_18534	Traes_2AL_3D2A36A2B.4
PGTG_03248	Traes_3AL_C5C96696A.1
PGTG_18515	Traes_7DL_630534A5F.1
PGTG_18546	Traes_3AL_789A80DA1.1
PGTG_17725	Traes_2BS_B4B6980A9.1
PGTG_15963	Ta7blMIPSv2Loc189693.1
PGTG_00525	Traes_3DL_24DB33DB3.1
PGTG_03806	Ta2dlMIPSv2Loc223263.1
PGTG_13107	Traes_7AS_4A3CFAB38.1
PGTG_12116	Ta2dsMIPSv2Loc034676.1
PGTG_16866	Traes_3DL_24DB33DB3.1
PGTG_12469	Traes_7BL_AB7E64312.2
PGTG_19438	Ta7blMIPSv2Loc184467.1
PGTG_12618	Ta7blMIPSv2Loc189914.1
PGTG_06375	Traes_2AL_81C13DF27.1
PGTG_17725	Traes_3B_5A4893C33.1
PGTG_16293	Traes_2AL_81C13DF27.1
PGTG_22672	Traes_2AL_C491B7BFF.1
PGTG_19438	Traes_7BS_07E36944E.1
PGTG_07655	Traes_2BS_45831B622.2
PGTG_11199	Traes_6AL_6A8B6B49C.4
PGTG_21929	Traes_4AL_925E5A9C4.1
PGTG_02962	Traes_3AS_D477AE694.1
PGTG_19616	Traes_5AL_B3A57E19D.1
PGTG_18235	Traes_7DL_490B84F12.1
PGTG_11915	Traes_6BL_5979B5341.1
PGTG_02962	Traes_5BL_390E20A89.3
PGTG_18855	Traes_6BS_9190A139B.1
PGTG_19886	Traes_6BS_5CF265676.2
PGTG_18515	Traes_2AL_0C4E218C4.2
PGTG_18049	Traes_3DL_24DB33DB3.1
PGTG_21661	Ta7bsMIPSv2Loc075887.1
PGTG_18534	Traes_2DS_326E97FCE.2
PGTG_08803	Ta7blMIPSv2Loc184467.1
PGTG_14446	Traes_1DL_C8E16419C.7
PGTG_22236	Traes_5AL_74179A47F.1
PGTG_03221	Traes_7BS_09B890DD6.6
PGTG_02211	Traes_7DS_1A819E48F.1
PGTG_02211	Traes_3AL_5039E3809.1
PGTG_14079	Traes_2AL_69F4F11E2.1
PGTG_18851	Traes_1AL_E06ACE483.1
PGTG_16293	Traes_3B_6119FE113.2
PGTG_18515	Traes_1BL_51774DCD7.1
PGTG_18851	Traes_5DL_634D09865.1
PGTG_11028	Traes_6DL_080D71070.4
PGTG_05881	Ta2dsMIPSv2Loc166407.1
PGTG_22447	Traes_3DS_7BE458A8F.1
PGTG_22373	Traes_1BS_AF95964AE.1
PGTG_14446	Traes_2DS_84B4D58B2.1
PGTG_06295	Traes_7AL_8216F67D2.1
PGTG_22447	Traes_3AL_789A80DA1.1
PGTG_12108	Ta3bMIPSv2Loc009218.1
PGTG_14635	Traes_2DL_033AD95A5.4
PGTG_13976	Traes_4AL_2656D85FD.5
PGTG_15827	Traes_2DL_87F841124.1
PGTG_12699	Traes_6AL_8F3581FF2.7
PGTG_17849	Traes_3B_AF998FF54.1
PGTG_03248	Traes_5BL_2C76CFC24.1
PGTG_06218	Traes_2AL_81C13DF27.1
PGTG_09459	Traes_3AS_377271D65.7
PGTG_15963	Traes_2BL_EE07D07E4.1
PGTG_21532	Traes_3AS_ECAACF24F.1
PGTG_09459	Traes_6DL_2741ED59B.1
PGTG_20122	Traes_7DS_38040FD64.2
PGTG_19616	Traes_3AL_A95ED542C.1
PGTG_12108	Traes_7BL_DD673BA6F.1
PGTG_09029	Traes_3DL_24DB33DB3.1
PGTG_19290	Traes_2BS_45831B622.2
PGTG_13827	Traes_3B_C308029FA.1
PGTG_14446	Traes_6BL_34C164C83.2
PGTG_20364	Traes_3AS_EEB8BBB6B.1
PGTG_17461	Traes_4AL_1FD268B94.2
PGTG_19616	Traes_7DL_5D0DB792E.1
PGTG_21817	Traes_2DL_87F841124.1
PGTG_09337	Traes_1BS_AF95964AE.1
PGTG_19401	Traes_7DS_1A819E48F.1
PGTG_10049	Traes_3AL_5039E3809.1
PGTG_19842	Traes_3DL_2934DAF4C.1
PGTG_21012	Ta7bsMIPSv2Loc075887.1
PGTG_22447	Traes_2DL_BD9A8D711.5
PGTG_09459	Traes_3B_5A4893C33.1
PGTG_14079	Traes_2BS_45831B622.2
PGTG_17461	Ta2asMIPSv2Loc207784.1
PGTG_21817	Traes_3DL_2934DAF4C.1
PGTG_19616	Traes_2AL_58E568063.1
PGTG_17725	Traes_2BS_455F4AD4E.1
PGTG_21012	Traes_3B_C308029FA.1
PGTG_16188	Traes_5AS_4499D832B.6
PGTG_18855	Traes_1AL_E06ACE483.1
PGTG_12469	Ta7bsMIPSv2Loc075887.1
PGTG_20364	Traes_7DS_3EB6319B6.1
PGTG_02368	Traes_2DS_326E97FCE.2
PGTG_14446	Traes_7BL_AB7E64312.2
PGTG_18855	Traes_7DS_2A45679F9.6
PGTG_15574	Traes_2DS_EBEE34335.1
PGTG_14446	Ta5blMIPSv2Loc018469.1
PGTG_18851	Traes_6DL_080D71070.4
PGTG_18809	Ta7blMIPSv2Loc189914.1
PGTG_06375	Traes_3AL_DC1B1A6D3.2
PGTG_17725	Traes_1AL_DDC13A76D.1
PGTG_15381	Traes_3AS_EEB8BBB6B.1
PGTG_09459	Traes_6BS_9190A139B.1
PGTG_22364	Traes_6AL_8F3581FF2.7
PGTG_20122	Traes_7DS_5A68A26E9.1
PGTG_16866	Traes_7BS_09FA6A6DD.3
PGTG_21661	Traes_5DL_6354EC7C6.1
PGTG_03582	Traes_5AL_74179A47F.1
PGTG_14111	Traes_3DS_70B2A193E.1
PGTG_18546	Ta1alMIPSv2Loc148963.1
PGTG_11915	Traes_1AL_E06ACE483.1
PGTG_15963	Traes_7AL_7FE763183.2
PGTG_18851	Traes_3AL_5039E3809.1
PGTG_12116	Traes_3DL_2934DAF4C.1
PGTG_06216	Traes_5DL_634D09865.1
PGTG_01756	Traes_5BS_601140C9C.5
PGTG_14446	Traes_1DL_4B7506819.1
PGTG_17136	Traes_4DL_47188B430.7
PGTG_16188	Traes_7BS_09B890DD6.6
PGTG_01915	Traes_2DS_1063CD755.1
PGTG_07655	Traes_3DS_910415CA8.5
PGTG_18515	Traes_3DS_981CFD355.1
PGTG_16188	Traes_7DL_EB58F3521.2
PGTG_12108	Traes_1DL_659B8D905.1
PGTG_16168	Traes_5BS_601140C9C.5
PGTG_22390	Traes_3B_5BE5A6676.1
PGTG_02761	Traes_7BL_973FFB71F.1
PGTG_18967	Traes_5AL_74179A47F.1
PGTG_14635	Traes_7DS_26341EE29.2
PGTG_22390	Traes_4BS_47C0E033A.2
PGTG_06295	Traes_6BL_45A6FF461.1
PGTG_16521	Traes_2DL_A827C7C34.1
PGTG_00495	Traes_4BL_00AAC9279.1
PGTG_16521	Traes_5AL_4210A8A6E.2
PGTG_15338	Traes_3B_6C5335E85.1
PGTG_06375	Ta2dlMIPSv2Loc216779.1
PGTG_21532	Traes_7AS_4A3CFAB38.1
PGTG_16112	Traes_6BL_34C164C83.2
PGTG_18855	Traes_2AL_0C4E218C4.2
PGTG_03248	Traes_6BS_9190A139B.1
PGTG_18190	Traes_5DL_0FB9EF885.1
PGTG_13043	Ta7bsMIPSv2Loc078786.3
PGTG_14079	Traes_6AL_BD8BEBB30.1
PGTG_20364	Traes_5BL_1F9DF8D94.1
PGTG_12469	Traes_3AL_5039E3809.1
PGTG_02962	Ta6alMIPSv2Loc170027.1
PGTG_20364	Traes_2AL_3D2A36A2B.4
PGTG_17839	Traes_2AL_0C4E218C4.2
PGTG_16293	Traes_5AS_7914936EA.3
PGTG_00525	Traes_3AS_EEB8BBB6B.1
PGTG_15381	Traes_3B_C308029FA.1
PGTG_19886	Ta4blMIPSv2Loc198345.1
PGTG_12257	Traes_3B_F983BD30E.2
PGTG_18515	Traes_3AL_7A164FCC0.1
PGTG_18855	Traes_7DL_EB58F3521.2
PGTG_10981	Traes_3DS_622D1C84C.1
PGTG_16112	Traes_2BS_45831B622.2
PGTG_17725	Traes_5DS_D131C3703.2
PGTG_12294	Ta1blMIPSv2Loc104651.1
PGTG_02368	Traes_6BL_45A6FF461.1
PGTG_18515	Traes_5DL_8D3243357.1
PGTG_17835	Traes_3B_C308029FA.1
PGTG_16188	Traes_4BL_F749A3B9E.1
PGTG_17725	Traes_6DS_CA5139A4F.3
PGTG_12108	Traes_5AS_4499D832B.6
PGTG_19616	Traes_2DS_326E97FCE.2
PGTG_21661	Traes_7BL_DD673BA6F.1
PGTG_16112	Ta4alMIPSv2Loc199958.3
PGTG_11235	Traes_5BL_7E69810D5.11
PGTG_19844	Traes_3AL_5039E3809.1
PGTG_18851	Traes_3B_C308029FA.1
PGTG_05881	Traes_1BS_AF95964AE.1
PGTG_06970	Ta2dsMIPSv2Loc166407.1
PGTG_06375	Traes_3AL_A95ED542C.1
PGTG_21532	Traes_2AL_81C13DF27.1
PGTG_14079	Traes_7AL_9F8C57492.1
PGTG_22447	Traes_5BS_8560EC011.1
PGTG_17835	Traes_5DL_20B2D5C96.1
PGTG_02962	Traes_3AL_81435CD25.7
PGTG_21661	Traes_3AL_A95ED542C.1
PGTG_18190	Traes_1DL_4B7506819.1
PGTG_18851	Traes_5DS_42A1A9BAA.1
PGTG_03774	Traes_1BS_AF95964AE.1
PGTG_12418	Traes_7DS_1A819E48F.1
PGTG_12700	Traes_1BL_19461CF60.1
PGTG_18854	Traes_4AL_9DAC6ABE4.8
PGTG_18190	Traes_7AL_F70DA9639.1
PGTG_22390	Traes_3DL_2934DAF4C.1
PGTG_16188	Traes_7BL_DD673BA6F.1
PGTG_15381	Traes_3AL_1E254DBE9.2
PGTG_06375	Traes_1AL_8A49EE8A3.1
PGTG_13255	Traes_7DS_C8DE00FB5.1
PGTG_21817	Traes_1BL_19461CF60.1
PGTG_18137	Traes_2AL_81C13DF27.1
PGTG_11915	Traes_6AL_8F3581FF2.7
PGTG_11916	Traes_2AL_DB6FB44F8.3
PGTG_09459	Traes_2AL_3E97E4C63.1
PGTG_12222	Traes_7DS_3EB6319B6.1
PGTG_01915	Traes_3AL_4C4A0BCD8.3
PGTG_12108	Traes_7DL_A83992EF8.5
PGTG_19842	Traes_1DS_F56F75D54.1
PGTG_18809	Traes_4BL_C8252F349.1
PGTG_13043	Traes_1AL_E06ACE483.1
PGTG_18515	Traes_2DL_64362425C.3
PGTG_16647	Traes_3B_5BE5A6676.1
PGTG_12108	Traes_5BS_601140C9C.5
PGTG_17128	Traes_2AL_0C4E218C4.2
PGTG_21661	Traes_6BL_5979B5341.1
PGTG_03806	Traes_1AL_E06ACE483.1
PGTG_15827	Traes_5BL_2C76CFC24.1
PGTG_02761	Traes_3B_F983BD30E.2
PGTG_17835	Traes_5DL_6354EC7C6.1
PGTG_05881	Traes_2DL_87F841124.1
PGTG_21012	Traes_1BS_AF95964AE.1
PGTG_11028	Traes_1BL_19461CF60.1
PGTG_22672	Traes_3DS_CCF02E869.1
PGTG_11028	Traes_2AL_DB6FB44F8.3
PGTG_02761	Traes_3AS_377271D65.7
PGTG_00495	Ta7bsMIPSv2Loc078786.3
PGTG_14986	Traes_5BL_1DC96AAD9.1
PGTG_05224	Traes_1BS_AF95964AE.1
PGTG_00256	Ta4blMIPSv2Loc198345.1
PGTG_13260	Traes_3AL_C5C96696A.1
PGTG_01915	Traes_1DL_8E0395E20.3
PGTG_20122	Traes_1DL_8E0395E20.3
PGTG_03582	Ta3bMIPSv2Loc033113.1
PGTG_12108	Traes_3AS_EEB8BBB6B.1
PGTG_17725	Traes_7AS_9D057AD42.1
PGTG_14079	Traes_2AL_58E568063.1
PGTG_14446	Traes_2DL_E30E43688.1
PGTG_04061	Traes_7BS_09B890DD6.6
PGTG_13832	Traes_6BL_34C164C83.2
PGTG_01915	Traes_4AL_C9F401064.1
PGTG_13832	Traes_5BL_390E20A89.3
PGTG_19886	Traes_2DS_EBEE34335.1
PGTG_16112	Ta7dlMIPSv2Loc086218.1
PGTG_22390	Traes_1BL_51774DCD7.1
PGTG_01915	Traes_3B_1E3F92CBB.1
PGTG_10593	Traes_6AL_BD8BEBB30.1
PGTG_12257	Traes_5BL_62C8E8803.1
PGTG_13966	Traes_6DL_080D71070.4
PGTG_21012	Traes_5BL_1F9DF8D94.1
PGTG_17849	Traes_1BL_19461CF60.1
PGTG_09120	Traes_4AL_925E5A9C4.1
PGTG_01756	Traes_3DS_70B2A193E.1
PGTG_22390	Traes_7DL_64905FA8B.1
PGTG_11235	Traes_5AL_4210A8A6E.2
PGTG_16112	Traes_5DS_68FB00F73.5
PGTG_12569	Traes_3AS_377271D65.7
PGTG_09336	Traes_6AL_8F3581FF2.7
PGTG_02368	Traes_6DL_080D71070.4
PGTG_18190	Traes_6BS_5CF265676.2
PGTG_19401	Traes_1DL_659B8D905.1
PGTG_09459	Traes_6DS_CA5139A4F.3
PGTG_13827	Traes_7DS_8E2BD8C64.1
PGTG_02761	Traes_5AS_7914936EA.3
PGTG_19246	Traes_7DS_3EB6319B6.1
PGTG_00256	Traes_2AS_BF1414EBE.2
PGTG_16112	Ta7bsMIPSv2Loc075887.1
PGTG_13832	Traes_4BS_65A89094D.1
PGTG_17461	Traes_4BL_C8252F349.1
PGTG_12108	Traes_5BL_1F9DF8D94.1
PGTG_07168	Traes_5BS_8560EC011.1
PGTG_11915	Traes_5DL_6354EC7C6.1
PGTG_03806	Traes_5DL_C7DA1DA6F.1
PGTG_12469	Ta6dsMIPSv2Loc041789.1
PGTG_21648	Traes_6DL_EEB916595.1
PGTG_19611	Traes_2AL_81C13DF27.1
PGTG_13876	Traes_5BL_2C76CFC24.1
PGTG_12700	Traes_3AL_C5C96696A.1
PGTG_22447	Traes_7AL_7FE763183.2
PGTG_16527	Traes_5BL_390E20A89.3
PGTG_19886	Traes_5BS_8560EC011.1
PGTG_13976	Traes_1DL_659B8D905.1
PGTG_00525	Traes_5AS_7914936EA.3
PGTG_02761	Traes_3DS_8CC2103BB.5
PGTG_19438	Ta7alMIPSv2Loc142654.1
PGTG_19828	Traes_3DL_24DB33DB3.1
PGTG_18744	Traes_5BL_62C8E8803.1
PGTG_06371	Traes_2DS_EBEE34335.1
PGTG_14675	Traes_6DL_080D71070.4
PGTG_19451	Traes_7BL_DD673BA6F.1
PGTG_15963	Traes_3B_6119FE113.2
PGTG_14367	Traes_3DL_24DB33DB3.1
PGTG_18855	Traes_5BL_1F9DF8D94.1
PGTG_13832	Traes_3DS_F419EEB6B.1
PGTG_18851	Traes_2AL_DB6FB44F8.3
PGTG_17725	Traes_7DL_5B4982EE3.1
PGTG_05583	Traes_3AL_5039E3809.1
PGTG_18854	Traes_4AL_1F77AED931.2
PGTG_16778	Traes_5BL_2C76CFC24.1
PGTG_20655	Traes_3AS_8CA92C406.1
PGTG_00256	Ta1alMIPSv2Loc148963.1
PGTG_10920	Traes_7DS_3EB6319B6.1
PGTG_18190	Traes_7AS_9D057AD42.1
PGTG_00977	Traes_2DL_87F841124.1
PGTG_22156	Traes_2DS_3EA79BB7F.1
PGTG_16188	Traes_5BL_1DC96AAD9.1
PGTG_11915	Traes_7BL_F2A8D87C5.1
PGTG_10920	Traes_3DL_B80EC2366.1
PGTG_22124	Traes_7AL_8216F67D2.1
PGTG_00186	Traes_5AL_EDF2DD187.1
PGTG_18851	Traes_1BL_19461CF60.1
PGTG_16874	Traes_3AL_C5C96696A.1
PGTG_02962	Traes_7DL_D0075B3DA.1
PGTG_02436	Traes_1BS_AF95964AE.1
PGTG_14635	Traes_2AL_9CFB1E502.3
PGTG_05881	Traes_1DL_292F58EE5.1
PGTG_05881	Traes_4BL_47A020E26.3
PGTG_03806	Traes_2BS_45831B622.2
PGTG_12222	Traes_3DL_B80EC2366.1
PGTG_12257	Traes_7DL_F086E1C59.1
PGTG_18235	Traes_3B_AF998FF54.1
PGTG_15963	Traes_7DS_C8DE00FB5.1
PGTG_15963	Traes_3AS_8CA92C406.1
PGTG_18855	Traes_3B_6C5335E85.1
PGTG_22390	Traes_6AS_ECF56A55D.1
PGTG_21012	Ta1dlMIPSv2Loc048722.1
PGTG_21648	Ta7alMIPSv2Loc132851.1
PGTG_08803	Traes_5BL_390E20A89.3
PGTG_14079	Traes_4BS_47C0E033A.2
PGTG_12108	Traes_7DL_64905FA8B.1
PGTG_09459	Traes_5BL_625657BE4.1
PGTG_02761	Ta7bsMIPSv2Loc078786.3
PGTG_18851	Ta1dsMIPSv2Loc001171.1
PGTG_12257	Traes_2DL_B1E2CE377.1
PGTG_08803	Traes_7DS_C8DE00FB5.1
PGTG_06216	Traes_5DS_42A1A9BAA.1
PGTG_18855	Traes_2DS_326E97FCE.2
PGTG_12257	Traes_2DL_E30E43688.1
PGTG_19842	Traes_1DL_659B8D905.1
PGTG_16874	Traes_6BL_13E1DD1D5.1
PGTG_14446	Ta7asMIPSv2Loc117060.1
PGTG_11915	Traes_5AS_7914936EA.3
PGTG_19886	Ta2asMIPSv2Loc161945.1
PGTG_07655	Traes_5BL_1DC96AAD9.1
PGTG_14079	Traes_5AS_4499D832B.6
PGTG_06382	Traes_5BS_601140C9C.5
PGTG_00967	Traes_2DL_87F841124.1
PGTG_12116	Traes_3DL_24DB33DB3.1
PGTG_06970	Traes_2BS_45831B622.2
PGTG_21661	Traes_1BS_AF95964AE.1
PGTG_14079	Traes_7BS_8B18BE79B.1
PGTG_18270	Traes_5DL_634D09865.1
PGTG_14446	Traes_1DL_292F58EE5.1
PGTG_14446	Ta2blMIPSv2Loc209731.1
PGTG_14675	Traes_1AL_E06ACE483.1
PGTG_11793	Traes_5DL_C7DA1DA6F.1
PGTG_00870	Traes_6AL_8F3581FF2.7
PGTG_18137	Traes_2DS_3EA79BB7F.1
PGTG_18235	Traes_4BL_C8252F349.1
PGTG_15963	Traes_3AS_D477AE694.1
PGTG_00967	Traes_1BS_AF95964AE.1
PGTG_16527	Traes_4AS_9F46DF482.5
PGTG_10593	Ta2dlMIPSv2Loc216779.1
PGTG_15338	Traes_1AL_E06ACE483.1
PGTG_00256	Traes_3DL_2934DAF4C.1
PGTG_17387	Traes_3AS_377271D65.7
PGTG_11793	Traes_6AL_6A8B6B49C.4
PGTG_19438	Traes_7BL_DD673BA6F.1
PGTG_05881	Ta7blMIPSv2Loc189693.1
PGTG_17461	Traes_4AL_2656D85FD.5
PGTG_12257	Ta2asMIPSv2Loc161945.1
PGTG_13448	Traes_6AL_6A8B6B49C.4
PGTG_15338	Traes_3AS_8CA92C406.1
PGTG_06375	Traes_1BS_AF95964AE.1
PGTG_18855	Traes_2AL_E0AB32412.1
PGTG_14762	Traes_2AL_DB6FB44F8.3
PGTG_12469	Ta6blMIPSv2Loc125157.1
PGTG_18515	Traes_2DS_326E97FCE.2
PGTG_12469	Ta1dlMIPSv2Loc048722.1
PGTG_13260	Ta5bsMIPSv2Loc053862.1
PGTG_14760	Traes_5DL_0683E088B.2
PGTG_12116	Traes_5AS_7914936EA.3
PGTG_15963	Traes_6AL_AE7EF8E87.1
PGTG_02962	Ta2asMIPSv2Loc164133.1
PGTG_02211	Traes_1AL_E06ACE483.1
PGTG_21661	Traes_3DS_70B2A193E.1
PGTG_19290	Ta2dsMIPSv2Loc166407.1
PGTG_13876	Traes_3B_C308029FA.1
PGTG_11235	Traes_1BS_AF95964AE.1
PGTG_16778	Traes_2BL_2583DB5D3.5
PGTG_03582	Ta5blMIPSv2Loc018469.1
PGTG_06375	Traes_7DS_C8DE00FB5.1
PGTG_09490	Traes_7AL_8216F67D2.1
PGTG_09490	Traes_3AS_EEB8BBB6B.1
PGTG_12116	Traes_1DS_F56F75D54.1
PGTG_12257	Traes_2DS_EBEE34335.1
PGTG_16188	Traes_3DL_2934DAF4C.1
PGTG_19401	Traes_4BS_47C0E033A.2
PGTG_03248	Traes_3AL_1E254DBE9.2
PGTG_19613	Traes_3AS_377271D65.7
PGTG_20074	Traes_6AL_6A8B6B49C.4
PGTG_18235	Traes_1DS_F56F75D54.1
PGTG_05224	Ta2dsMIPSv2Loc166407.1
PGTG_16188	Traes_1DS_F56F75D54.1
PGTG_11235	Traes_4AL_2656D85FD.5
PGTG_21578	Traes_1BS_AF95964AE.1
PGTG_14079	Traes_2BL_2583DB5D3.5
PGTG_06216	Traes_7AL_F70DA9639.1
PGTG_00186	Traes_1AL_AB3B8B93E.1
PGTG_16521	Traes_7DS_1A819E48F.1
PGTG_09459	Traes_2DL_B1E2CE377.1
PGTG_00525	Traes_1DL_27EAACCC4.2
PGTG_18809	Ta2alMIPSv2Loc183463.3
PGTG_16113	Traes_3DL_B80EC2366.1
PGTG_14079	Traes_5AL_4210A8A6E.2
PGTG_00525	Traes_7AL_F70DA9639.1
PGTG_13043	Traes_7AS_3C96469FE.2
PGTG_01915	Traes_7DS_E488AA1F2.1
PGTG_15338	Traes_4AL_2656D85FD.5
PGTG_18855	Traes_5DS_42A1A9BAA.1
PGTG_01915	Traes_7DS_38040FD64.2
PGTG_18809	Traes_7AS_9D057AD42.1
PGTG_12699	Traes_7BL_DD673BA6F.1
PGTG_21464	Traes_1DL_292F58EE5.1
PGTG_11235	Traes_3DL_2934DAF4C.1
PGTG_12569	Traes_1AL_E06ACE483.1
PGTG_18809	Traes_3DS_7BE458A8F.1
PGTG_14079	Traes_3B_5BE5A6676.1
PGTG_18235	Traes_3B_6119FE113.2
PGTG_18515	Traes_1AL_61464BAA6.1
PGTG_00525	Traes_3AL_A2B769FD0.1
PGTG_18967	Traes_2AL_0C4E218C4.2
PGTG_16874	Ta7dsMIPSv2Loc179547.1
PGTG_17839	Traes_1BS_8830AE5A6.2
PGTG_09490	Traes_2BL_2583DB5D3.5
PGTG_09490	Traes_7BS_8B18BE79B.1
PGTG_07655	Traes_1DL_659B8D905.1
PGTG_22447	Traes_6DS_CA5139A4F.3
PGTG_19246	Traes_3DL_B80EC2366.1
PGTG_01843	Traes_3AS_377271D65.7
PGTG_18534	Traes_2DS_3EA79BB7F.1
PGTG_00256	Ta2asMIPSv2Loc164133.1
PGTG_12469	Traes_6AL_6A8B6B49C.4
PGTG_06284	Ta2asMIPSv2Loc207784.1
PGTG_18515	Traes_1BS_4028632BE1.1
PGTG_16527	Traes_2DS_EBEE34335.1
PGTG_19401	Ta4dsMIPSv2Loc036149.1
PGTG_01392	Traes_3AL_4C4A0BCD8.3
PGTG_10920	Traes_2AL_3D2A36A2B.4
PGTG_10593	Traes_3B_C9DAC06FD.1
PGTG_10710	Ta4alMIPSv2Loc199958.3
PGTG_12102	Traes_XX_DED329FA51.1
PGTG_15827	Traes_1AS_DC6B18EE0.1
PGTG_20074	Traes_7BS_07E36944E.1
PGTG_13876	Traes_5AL_BD0119116.1
PGTG_12116	Traes_5DL_70E5AA8DF.10
PGTG_18190	Traes_3DS_8CC2103BB.5
PGTG_05118	Traes_4DL_47188B430.7
PGTG_05670	Traes_2AL_9CFB1E502.3
PGTG_18855	Ta2dsMIPSv2Loc034676.1
PGTG_14675	Traes_2BL_2583DB5D3.5
PGTG_11235	Traes_5BL_70975BD62.2
PGTG_09459	Traes_3AS_8CA92C406.1
PGTG_18515	Traes_5BL_625657BE4.1
PGTG_15963	Traes_4BL_B67D744ED.1
PGTG_17551	Ta1blMIPSv2Loc104651.1
PGTG_20122	Traes_4BS_36FB68446.1
PGTG_14079	Traes_7DL_EB58F3521.2
PGTG_06423	Traes_3AL_81435CD25.7
PGTG_14111	Traes_7DL_490B84F12.1
PGTG_15338	Traes_7DS_C8DE00FB5.1
PGTG_18515	Traes_7AS_5F23C84E1.1
PGTG_01915	Traes_7DS_5A68A26E9.1
PGTG_17136	Ta5bsMIPSv2Loc053862.1
PGTG_22672	Ta1blMIPSv2Loc102632.1
PGTG_20122	Traes_3B_1E3F92CBB.1
PGTG_02761	Traes_6BS_40021EC26.1
PGTG_18851	Traes_3B_AF998FF54.1
PGTG_12116	Traes_7AL_F70DA9639.1
PGTG_02185	Traes_3AL_4C4A0BCD8.3
PGTG_20122	Traes_XX_DED329FA51.1
PGTG_17075	Traes_5DL_4ACB22AA0.1
PGTG_02761	Traes_5DL_BAC674E701.1
PGTG_16112	Traes_3DS_7BE458A8F.1
PGTG_05283	Traes_2BS_45831B622.2
PGTG_22156	Ta3bMIPSv2Loc009218.1
PGTG_00525	Traes_5DL_634D09865.1
PGTG_22447	Ta7blMIPSv2Loc187075.3
PGTG_02962	Traes_7DL_A83992EF8.5
PGTG_17835	Traes_3B_6C5335E85.1
PGTG_18515	Traes_5DS_42A1A9BAA.1
PGTG_03960	Ta1blMIPSv2Loc104651.1
PGTG_18851	Traes_6AL_6A8B6B49C.4
PGTG_18049	Traes_5BS_601140C9C.5
PGTG_12116	Traes_5DL_029CEF556.3
PGTG_19842	Traes_5AL_4210A8A6E.2
PGTG_02962	Traes_1BL_1DF26F6111.2
PGTG_02211	Traes_3B_AF998FF54.1
PGTG_15899	Traes_7BS_09B890DD6.6
PGTG_17461	Ta2dsMIPSv2Loc166407.1
PGTG_16544	Traes_5DL_C7DA1DA6F.1
PGTG_12618	Ta7bsMIPSv2Loc078786.3
PGTG_13876	Traes_7AL_F70DA9639.1
PGTG_16112	Traes_7BS_7AB3061DF.1
PGTG_22447	Ta2asMIPSv2Loc161945.1
PGTG_16112	Traes_6BS_9190A139B.1
PGTG_02761	Traes_7AL_0CA63EFC2.1
PGTG_02761	Ta5alMIPSv2Loc068837.1
PGTG_14760	Ta7blMIPSv2Loc184467.1
PGTG_13832	Traes_5DL_1E7F9D15A.2
PGTG_17835	Traes_6AS_639490C0B.1
PGTG_17835	Ta6blMIPSv2Loc125157.1
PGTG_09490	Ta1alMIPSv2Loc148963.1
PGTG_19246	Traes_6DL_080D71070.4
PGTG_16112	Traes_2DL_3E5825014.1
PGTG_16778	Traes_5DL_634D09865.1
PGTG_16521	Traes_1BL_19461CF60.1
PGTG_03806	Ta3asMIPSv2Loc056128.1
PGTG_15963	Ta7alMIPSv2Loc142654.1
PGTG_12116	Traes_4AL_9DAC6ABE4.8
PGTG_12222	Traes_6BL_45A6FF461.1
PGTG_12469	Traes_2AS_7E47A2541.1
PGTG_02211	Traes_2AL_81C13DF27.1
PGTG_00495	Ta2blMIPSv2Loc209731.1
PGTG_19401	Traes_3B_5BE5A6676.1
PGTG_10593	Traes_2DL_64362425C.3
PGTG_13019	Traes_XX_DED329FA51.1
PGTG_21532	Traes_7DL_630534A5F.1
PGTG_12108	Traes_5AL_8578BB6C4.1
PGTG_19242	Traes_3AL_4C4A0BCD8.3
PGTG_10049	Ta5bsMIPSv2Loc053862.1
PGTG_19224	Ta5bsMIPSv2Loc053862.1
PGTG_13832	Traes_1AL_8A49EE8A3.1
PGTG_15623	Traes_7BS_09B890DD6.6
PGTG_00870	Traes_1DS_F56F75D54.1
PGTG_03248	Ta7blMIPSv2Loc190297.3
PGTG_12222	Traes_6DL_080D71070.4
PGTG_02761	Traes_7DS_587BEA50E.1
PGTG_12523	Ta7blMIPSv2Loc189914.1
PGTG_16527	Traes_1AL_F08E230A9.1
PGTG_09459	Traes_1DL_B3B5D7203.2
PGTG_21817	Traes_5AL_4210A8A6E.2
PGTG_10328	Traes_1BS_AF95964AE.1
PGTG_00256	Traes_3B_6119FE113.2
PGTG_16113	Traes_2AL_3D2A36A2B.4
PGTG_14446	Traes_7BL_46B9DD8C8.3
PGTG_12222	Traes_2AL_3D2A36A2B.4
PGTG_21661	Traes_7DL_5D0DB792E.1
PGTG_19246	Traes_5BS_601140C9C.5
PGTG_11916	Traes_6DL_0FE23AAD8.1
PGTG_00847	Traes_4BL_B67D744ED.1
PGTG_06337	Traes_3AL_5039E3809.1
PGTG_20022	Traes_3DS_622D1C84C.1
PGTG_11916	Traes_6DL_CE0F53F45.2
PGTG_14043	Traes_6AL_8F3581FF2.7
PGTG_12108	Traes_3AS_8CA92C406.1
PGTG_11199	Ta7blMIPSv2Loc187075.3
PGTG_14079	Traes_5BL_52911E1E4.7
PGTG_02962	Traes_2DL_E30E43688.1
PGTG_15381	Traes_6BL_45A6FF461.1
PGTG_16874	Ta1alMIPSv2Loc148963.1
PGTG_12257	Ta5bsMIPSv2Loc053862.1
PGTG_22447	Traes_4AL_925E5A9C4.1
PGTG_03248	Traes_7DL_5D0DB792E.1
PGTG_18809	Traes_3B_AF998FF54.1
PGTG_21532	Traes_1BS_C012FD5DC.3
PGTG_02962	Traes_2AL_58E568063.1
PGTG_22390	Traes_5BL_1F9DF8D94.1
PGTG_22390	Traes_5BL_D4B7D4399.1
PGTG_00495	Traes_1DL_B3B5D7203.2
PGTG_19828	Traes_5BL_7E69810D5.11
PGTG_19886	Traes_3B_F983BD30E.2
PGTG_02761	Traes_7BS_7AB3061DF.1
PGTG_16778	Traes_3AS_EEB8BBB6B.1
PGTG_12344	Traes_4BL_F749A3B9E.1
PGTG_06423	Traes_3AS_EEB8BBB6B.1
PGTG_00186	Traes_4DL_47188B430.7
PGTG_19611	Traes_5BS_601140C9C.5
PGTG_15963	Traes_5DL_BAC674E701.1
PGTG_03582	Traes_6BS_43649D0E4.1
PGTG_17835	Ta6dsMIPSv2Loc041789.1
PGTG_13876	Traes_4BL_C8252F349.1
PGTG_17849	Traes_3B_19DAE91FF.2
PGTG_11209	Traes_7BS_07E36944E.1
PGTG_00256	Traes_1DL_03D1DC620.2
PGTG_12108	Ta1alMIPSv2Loc148963.1
PGTG_03582	Traes_3B_6119FE113.2
PGTG_15381	Traes_3DL_A15632967.1
PGTG_09459	Traes_1AS_1DDA1FCAB.1
PGTG_13832	Traes_5AL_3472D383B.1
PGTG_04452	Ta2asMIPSv2Loc207784.1
PGTG_17461	Traes_5BL_70975BD62.2
PGTG_12469	Ta3bMIPSv2Loc009218.1
PGTG_17725	Ta3asMIPSv2Loc056128.1
PGTG_21012	Traes_6BL_45A6FF461.1
PGTG_05224	Traes_3DL_2934DAF4C.1
PGTG_17128	Traes_3AS_82DCD8C20.3
PGTG_18809	Traes_5BS_8560EC011.1
PGTG_16188	Traes_3DS_70B2A193E.1
PGTG_14079	Traes_1BS_8830AE5A6.2
PGTG_16112	Traes_2BS_455F4AD4E.1
PGTG_02761	Traes_3B_FB11EE46B.1
PGTG_07655	Traes_3AL_C5C96696A.1
PGTG_02368	Traes_3AL_A95ED542C.1
PGTG_11793	Traes_7BS_07E36944E.1
PGTG_00525	Ta6blMIPSv2Loc125157.1
PGTG_19886	Ta7dlMIPSv2Loc086218.1
PGTG_17835	Traes_4BL_B67D744ED.1
PGTG_00525	Ta7bsMIPSv2Loc075887.1
PGTG_22447	Ta6alMIPSv2Loc173483.1
PGTG_11235	Traes_5DS_42A1A9BAA.1
PGTG_18546	Traes_2DL_A17FFA211.7
PGTG_12182	Traes_3AL_DC1B1A6D3.2
PGTG_12469	Traes_1DL_292F58EE5.1
PGTG_19886	Traes_6AL_60E7A9254.1
PGTG_18049	Traes_7AS_4A3CFAB38.1
PGTG_06423	Traes_2DS_3EA79BB7F.1
PGTG_06284	Ta2dsMIPSv2Loc166407.1
PGTG_18854	Traes_3DL_24DB33DB3.1
PGTG_02962	Traes_7DL_5D0DB792E.1
PGTG_14675	Ta2dsMIPSv2Loc166407.1
PGTG_03806	Traes_5AL_3472D383B.1
PGTG_18663	Traes_6AL_8F3581FF2.7
PGTG_21532	Traes_1BS_B8CD783A1.1
PGTG_16112	Traes_7BS_09FA6A6DD.3
PGTG_21891	Ta6alMIPSv2Loc173483.1
PGTG_11010	Traes_7BS_07E36944E.1
PGTG_19246	Traes_2AL_3D2A36A2B.4
PGTG_15963	Ta7blMIPSv2Loc187075.3
PGTG_12257	Ta3dsMIPSv2Loc030202.1
PGTG_05881	Traes_7DS_587BEA50E.1
PGTG_10049	Traes_7DS_1A819E48F.1
PGTG_13976	Traes_5BL_2C76CFC24.1
PGTG_12569	Traes_7BS_07E36944E.1
PGTG_13976	Traes_7DS_1A819E48F.1
PGTG_18809	Traes_7DL_9EFA6E500.1
PGTG_17839	Traes_1DL_292F58EE5.1
PGTG_14367	Traes_5BS_601140C9C.5
PGTG_02962	Traes_3B_C308029FA.1
PGTG_00847	Ta1dsMIPSv2Loc001171.1
PGTG_05881	Traes_6BL_34C164C83.2
PGTG_21532	Ta1bsMIPSv2Loc080302.1
PGTG_18137	Traes_1DS_F56F75D54.1
PGTG_15616	Traes_3AS_8CA92C406.1
PGTG_14446	Traes_3DL_59ADECEB4.2
PGTG_00256	Ta6alMIPSv2Loc170027.1
PGTG_12182	Traes_5AL_3D9E58850.5
PGTG_11235	Ta2dsMIPSv2Loc034676.1
PGTG_14446	Ta3dsMIPSv2Loc030202.1
PGTG_22390	Ta4blMIPSv2Loc198345.1
PGTG_17784	Traes_6DL_080D71070.4
PGTG_13255	Traes_5AL_8578BB6C4.1
PGTG_09490	Traes_6DL_DA55B8DE3.2
PGTG_07192	Traes_7DS_10C38526F1.1
PGTG_19616	Traes_7BL_DD673BA6F.1
PGTG_18515	Traes_3AL_4C4A0BCD8.3
PGTG_19842	Traes_7AS_4A3CFAB38.1
PGTG_16521	Traes_1DL_27EAACCC4.2
PGTG_12222	Traes_2DS_3EA79BB7F.1
PGTG_18190	Traes_2BS_9A7AA30FC.1
PGTG_11499	Traes_5AL_74179A47F.1
PGTG_18809	Ta5blMIPSv2Loc014283.2
PGTG_22156	Traes_3DL_B80EC2366.1
PGTG_08359	Traes_4AL_2656D85FD.5
PGTG_03248	Traes_5DL_C7DA1DA6F.1
PGTG_12108	Traes_5DL_70E5AA8DF.10
PGTG_16168	Ta1alMIPSv2Loc148963.1
PGTG_13107	Traes_2DL_A827C7C34.1
PGTG_14079	Traes_5BL_DAC1B7D86.1
PGTG_16647	Traes_4BS_47C0E033A.2
PGTG_19886	Traes_6BL_34C164C83.2
PGTG_16113	Traes_7DS_3EB6319B6.1
PGTG_20363	Ta7blMIPSv2Loc187075.3
PGTG_13255	Traes_6BL_45A6FF461.1
PGTG_19842	Traes_5BL_7E69810D5.11
PGTG_11915	Traes_3AS_EEB8BBB6B.1
PGTG_16874	Traes_5AL_74179A47F.1
PGTG_08470	Traes_6AL_8F3581FF2.7
PGTG_17839	Traes_3DS_622D1C84C.1
PGTG_09459	Traes_1DL_4B7506819.1
PGTG_18049	Traes_1BS_8830AE5A6.2
PGTG_13255	Traes_2DS_326E97FCE.2
PGTG_19224	Traes_2DS_EBEE34335.1
PGTG_11010	Ta2blMIPSv2Loc209731.1
PGTG_07655	Traes_4BS_47C0E033A.2
PGTG_17608	Traes_4BL_47A020E26.3
PGTG_16866	Traes_5AS_7914936EA.3
PGTG_08359	Ta1dsMIPSv2Loc001171.1
PGTG_14079	Traes_6DL_2D910DA74.1
PGTG_18809	Traes_6AS_9CFE4819D.1
PGTG_07655	Traes_3AL_1E254DBE9.1
PGTG_00834	Traes_4BL_F749A3B9E.1
PGTG_13255	Traes_7DL_5D0DB792E.1
PGTG_20838	Traes_1DL_8E0395E20.3
PGTG_19242	Traes_5BL_1DC96AAD9.1
PGTG_11010	Traes_5BL_390E20A89.3
PGTG_17835	Traes_6BL_5979B5341.1
PGTG_02368	Traes_2DL_A17FFA211.7
PGTG_14043	Traes_2AL_0C4E218C4.2
PGTG_16188	Traes_7DL_630534A5F.1
PGTG_16112	Traes_5DL_1E7F9D15A.2
PGTG_21532	Ta7blMIPSv2Loc184467.1
PGTG_07896	Traes_5BS_8560EC011.1
PGTG_16874	Traes_1BS_AF95964AE.1
PGTG_18809	Traes_3B_5A4893C33.1
PGTG_12116	Traes_5BL_2C76CFC24.1
PGTG_19290	Traes_7DS_1A819E48F.1
PGTG_17725	Traes_1DL_4B7506819.1
PGTG_07896	Ta2asMIPSv2Loc207784.1
PGTG_17608	Traes_4BS_65A89094D.1
PGTG_12618	Ta2asMIPSv2Loc163151.1
PGTG_13876	Traes_7DS_3EB6319B6.1
PGTG_19616	Traes_3AL_789A80DA1.1
PGTG_18515	Traes_5BL_D4B7D4399.1
PGTG_19224	Traes_3AS_EEB8BBB6B.1
PGTG_18855	Traes_6BL_45A6FF461.1
PGTG_19535	Traes_4AL_1FD268B94.2
PGTG_18916	Traes_2DL_BD9A8D711.5
PGTG_18190	Ta5blMIPSv2Loc018469.1
PGTG_03960	Traes_4BL_C8252F349.1
PGTG_14079	Ta2alMIPSv2Loc182892.2
PGTG_19401	Traes_5BL_1F9DF8D94.1
PGTG_02368	Traes_7DS_8E2BD8C64.1
PGTG_18855	Traes_1AL_61464BAA6.1
PGTG_15827	Traes_7AS_4A3CFAB38.1
PGTG_18809	Traes_6BS_9190A139B.1
PGTG_12469	Ta6blMIPSv2Loc128707.1
PGTG_11199	Traes_3B_FB11EE46B.1
PGTG_14446	Traes_1AL_AB3B8B93E.1
PGTG_20122	Ta7dsMIPSv2Loc101961.2
PGTG_21661	Traes_XX_15ACD99EB.1
PGTG_11010	Traes_4BL_B67D744ED.1
PGTG_18045	Traes_3AL_5039E3809.1
PGTG_00525	Traes_2DL_A827C7C34.1
PGTG_14760	Traes_3AL_789A80DA1.1
PGTG_14185	Traes_6DL_080D71070.4
PGTG_19616	Traes_2AS_BF1414EBE.2
PGTG_12699	Traes_3AL_5039E3809.1
PGTG_17784	Traes_3B_AF998FF54.1
PGTG_20122	Traes_7DL_BD41F4558.1
PGTG_06216	Traes_3AL_C5C96696A.1
PGTG_21012	Traes_7BL_F2A8D87C5.1
PGTG_03582	Traes_3DS_CCF02E869.1
PGTG_19616	Traes_6AL_AA4DC0068.1
PGTG_18190	Traes_5BS_8560EC011.1
PGTG_08803	Ta7dlMIPSv2Loc090844.1
PGTG_16188	Traes_7DL_F086E1C59.1
PGTG_19616	Traes_5DL_C7DA1DA6F.1
PGTG_18855	Traes_5BL_1DC96AAD9.1
PGTG_22447	Ta1bsMIPSv2Loc080302.1
PGTG_14446	Traes_5DL_1E7F9D15A.2
PGTG_16874	Traes_1DL_E9DF3880A.2
PGTG_13255	Ta1alMIPSv2Loc148963.1
PGTG_19438	Traes_3AS_ECAACF24F.1
PGTG_01915	Traes_4BS_36FB68446.1
PGTG_12675	Traes_2DS_EBEE34335.1
PGTG_13043	Traes_4BL_F749A3B9E.1
PGTG_05583	Traes_5BL_70975BD62.2
PGTG_18137	Traes_5BS_601140C9C.5
PGTG_08359	Traes_2DL_87F841124.1
PGTG_03746	Traes_4AL_2656D85FD.5
PGTG_12257	Traes_7BS_09B890DD6.6
PGTG_13869	Ta2alMIPSv2Loc183463.3
PGTG_18855	Ta5bsMIPSv2Loc053862.1
PGTG_02962	Traes_3AS_EEB8BBB6B.1
PGTG_09459	Ta5bsMIPSv2Loc053862.1
PGTG_11915	Traes_3DL_24DB33DB3.1
PGTG_21661	Traes_2DL_A17FFA211.7
PGTG_20364	Traes_3B_5BE5A6676.1
PGTG_12700	Traes_3B_AF998FF54.1
PGTG_15963	Traes_3B_FB11EE46B.1
PGTG_02368	Traes_7BL_AB7E64312.2
PGTG_19616	Traes_7BL_AB7E64312.2
PGTG_07079	Traes_1AL_E06ACE483.1
PGTG_19246	Traes_3B_C308029FA.1
PGTG_07192	Traes_5BS_601140C9C.5
PGTG_17136	Traes_5AL_EDF2DD187.1
PGTG_22390	Traes_2DL_64362425C.3
PGTG_12767	Traes_6AL_8F3581FF2.7
PGTG_07655	Ta2dsMIPSv2Loc034676.1
PGTG_16527	Ta1alMIPSv2Loc148963.1
PGTG_18967	Traes_3AL_DC1B1A6D3.2
PGTG_21817	Ta2dsMIPSv2Loc166407.1
PGTG_18967	Traes_6BS_40021EC26.1
PGTG_12116	Traes_6AL_AE7EF8E87.1
PGTG_15574	Traes_4BL_B67D744ED.1
PGTG_16778	Traes_3B_C308029FA.1
PGTG_21012	Traes_2AL_FB639BC75.1
PGTG_14185	Traes_3DL_4A818FD98.1
PGTG_02834	Traes_3AL_4C4A0BCD8.3
PGTG_16521	Traes_3B_AF998FF54.1
PGTG_08359	Traes_7DL_5D0DB792E.1
PGTG_13260	Ta2alMIPSv2Loc183463.3
PGTG_11915	Traes_5AL_8578BB6C4.1
PGTG_21532	Traes_7BS_07E36944E.1
PGTG_00256	Ta2dlMIPSv2Loc223263.1
PGTG_20761	Traes_5BS_8560EC011.1
PGTG_14762	Traes_3DL_B80EC2366.1
PGTG_06371	Traes_6BS_9190A139B.1
PGTG_13827	Ta6dsMIPSv2Loc041789.1
PGTG_18809	Traes_1AS_1DDA1FCAB.1
PGTG_07168	Ta2dsMIPSv2Loc166407.1
PGTG_22390	Traes_1AL_61464BAA6.1
PGTG_00256	Traes_7AS_4A3CFAB38.1
PGTG_18190	Traes_2DL_BD9A8D711.5
PGTG_21012	Traes_7DL_5D0DB792E.1
PGTG_19139	Ta7blMIPSv2Loc184467.1
PGTG_08803	Traes_6AL_8F3581FF2.7
PGTG_17835	Traes_2DS_3EA79BB7F.1
PGTG_10981	Traes_4DL_47188B430.7
PGTG_19139	Traes_3B_AF998FF54.1
PGTG_02368	Ta1dsMIPSv2Loc001171.1
PGTG_20122	Traes_2DL_BEDDAC0D4.4
PGTG_18854	Traes_6DL_0FE23AAD8.1
PGTG_00967	Traes_2BS_45831B622.2
PGTG_19401	Traes_1BS_4028632BE1.1
PGTG_06216	Traes_1AL_E06ACE483.1
PGTG_13255	Traes_3DS_70B2A193E.1
PGTG_17849	Traes_4AL_2656D85FD.5
PGTG_08803	Traes_1DS_F56F75D54.1
PGTG_12569	Traes_6AL_8F3581FF2.7
PGTG_02211	Traes_5AS_4499D832B.6
PGTG_09336	Traes_3AL_5039E3809.1
PGTG_14675	Traes_5DL_634D09865.1
PGTG_05224	Traes_2DL_87F841124.1
PGTG_14762	Traes_7DL_5D0DB792E.1
PGTG_03983	Traes_4AL_925E5A9C4.1
PGTG_14635	Ta4alMIPSv2Loc149890.1
PGTG_16188	Traes_1BL_51774DCD7.1
PGTG_02962	Traes_7BL_847A22B0A.1
PGTG_13107	Traes_3AL_A2B769FD0.1
PGTG_17453	Ta7blMIPSv2Loc189914.1
PGTG_14043	Traes_3DL_B80EC2366.1
PGTG_22390	Traes_7DL_EB58F3521.2
PGTG_13876	Traes_3DL_B80EC2366.1
PGTG_00525	Traes_3AL_81435CD25.7
PGTG_09459	Ta3dlMIPSv2Loc190732.1
PGTG_14079	Traes_6BL_5979B5341.1
PGTG_05409	Traes_6DL_080D71070.4
PGTG_21661	Traes_3AL_789A80DA1.1
PGTG_12257	Traes_2BL_6FB5FEFC61.14
PGTG_14446	Traes_5AL_EDF2DD187.1
PGTG_08325	Traes_3AS_377271D65.7
PGTG_18534	Traes_1DS_F56F75D54.1
PGTG_16778	Traes_3B_98B65B7B6.2
PGTG_22447	TRIAE_CS42_6DL_TGACv1_526888_AA1694390
PGTG_22447	Traes_6BS_40021EC26.1
PGTG_20988	Traes_5AL_74179A47F.1
PGTG_19886	Ta7blMIPSv2Loc190240.1
PGTG_15488	Traes_4BL_C8252F349.1
PGTG_02761	Traes_5BL_62C8E8803.1
PGTG_12469	Traes_3AS_EEB8BBB6B.1
PGTG_19828	Traes_3AL_4C4A0BCD8.3
PGTG_21648	Traes_7DL_E585517CC.1
PGTG_02962	Traes_7DL_F086E1C59.1
PGTG_19143	Traes_3B_0C313674A.1
PGTG_19451	Traes_3AL_81435CD25.7
PGTG_11028	Traes_2BL_2583DB5D3.5
PGTG_08359	Traes_3B_C308029FA.1
PGTG_14079	Traes_1BL_51774DCD7.1
PGTG_11916	Traes_7AS_4A3CFAB38.1
PGTG_06375	Traes_2AS_BF1414EBE.2
PGTG_18190	Traes_5BS_601140C9C.5
PGTG_14079	Traes_7DL_D0075B3DA.1
PGTG_09029	Traes_2DL_87F841124.1
PGTG_03532	Traes_7BS_09B890DD6.6
PGTG_20122	Traes_7DL_A6474D4D5.1
PGTG_12108	Traes_2AL_58E568063.1
PGTG_09490	Ta1blMIPSv2Loc102632.1
PGTG_06970	Traes_5BL_2C76CFC24.1
PGTG_17461	Traes_2DL_87F841124.1
PGTG_19611	Traes_3DS_35123F3BF.1
PGTG_05409	Ta4alMIPSv2Loc199958.3
PGTG_21012	Traes_6AL_E75EEA743.1
PGTG_19616	Traes_7AL_F70DA9639.1
PGTG_11199	Ta6blMIPSv2Loc128707.1
PGTG_12469	Traes_5DL_634D09865.1
PGTG_18137	Traes_1DL_659B8D905.1
PGTG_16527	Traes_3AS_377271D65.7
PGTG_10593	Traes_3DS_70B2A193E.1
PGTG_06970	Traes_7DS_C8DE00FB5.1
PGTG_21817	Traes_5BL_7E69810D5.11
PGTG_00256	Traes_3AL_1E254DBE9.1
PGTG_10973	Traes_2BS_45831B622.2
PGTG_21661	Traes_1DL_27EAACCC4.2
PGTG_12469	Traes_2AS_315383305.2
PGTG_12257	Traes_6AL_60E7A9254.1
PGTG_14111	Traes_7DS_26341EE29.2
PGTG_21817	Ta2alMIPSv2Loc183463.3
PGTG_22672	Traes_3AL_E6AA7BE6C.1
PGTG_12294	Traes_1DL_C8E16419C.7
PGTG_16293	Traes_7AS_4A3CFAB38.1
PGTG_06308	Traes_3DS_7BE458A8F.1
PGTG_03806	Traes_6AL_6A8B6B49C.4
PGTG_19842	Traes_5BL_2C76CFC24.1
PGTG_15963	Traes_4AL_1FD268B94.2
PGTG_21532	Traes_5BS_601140C9C.5
PGTG_20122	Traes_2AL_6A8D574C4.1
PGTG_19886	Traes_2AL_0C4E218C4.2
PGTG_21012	Traes_7DS_8E2BD8C64.1
PGTG_01915	Traes_XX_DED329FA51.1
PGTG_08803	Traes_3AS_8CA92C406.1
PGTG_12469	Traes_6BL_5979B5341.1
PGTG_12700	Traes_4AL_2656D85FD.5
PGTG_15827	Traes_1BL_19461CF60.1
PGTG_13255	Traes_6DL_080D71070.4
PGTG_12469	Traes_5AL_EDF2DD187.1
PGTG_16112	Traes_6AL_D9C3BC088.1
PGTG_13260	Ta2asMIPSv2Loc207784.1
PGTG_05409	Traes_3B_C308029FA.1
PGTG_22156	Traes_3AL_1E254DBE9.2
PGTG_18809	Traes_2DL_B1E2CE377.1
PGTG_14762	Traes_7DS_3EB6319B6.1
PGTG_18967	Ta2asMIPSv2Loc164133.1
PGTG_11915	Traes_2DS_326E97FCE.2
PGTG_14635	Traes_7DL_E585517CC.1
PGTG_16112	Traes_1DL_C8E16419C.7
PGTG_17128	Traes_1DL_653FEEC33.1
PGTG_05409	Traes_5BL_2C76CFC24.1
PGTG_13107	Traes_4AL_2656D85FD.5
PGTG_16778	Traes_5AS_7914936EA.3
PGTG_03806	Traes_5DL_31C810B28.12
PGTG_12257	Traes_6BL_34C164C83.2
PGTG_19242	Traes_2AL_81C13DF27.1
PGTG_17835	Traes_3AL_5039E3809.1
PGTG_19886	Traes_3B_6119FE113.2
PGTG_10593	Ta4dsMIPSv2Loc036149.1
PGTG_20122	Traes_3AL_C85B529F6.1
PGTG_19886	Traes_5BL_62C8E8803.1
PGTG_16188	Traes_4BS_47C0E033A.2
PGTG_11915	Traes_3DL_A15632967.1
PGTG_19401	Traes_3AL_4C4A0BCD8.3
PGTG_19886	Traes_1AL_8A49EE8A3.1
PGTG_06375	Traes_7DL_A83992EF8.5
PGTG_18190	Traes_2BS_455F4AD4E.1
PGTG_18137	Ta3bMIPSv2Loc009218.1
PGTG_17725	Traes_1DL_8E0395E20.3
PGTG_15450	Ta5bsMIPSv2Loc053862.1
PGTG_16521	Traes_1AS_DC6B18EE0.1
PGTG_21012	Traes_2AS_BF1414EBE.2
PGTG_16112	Ta3dsMIPSv2Loc030202.1
PGTG_12108	Traes_3B_C9DAC06FD.1
PGTG_06970	Traes_2BL_2583DB5D3.5
PGTG_17849	Traes_7AS_4A3CFAB38.1
PGTG_18546	Traes_5BS_601140C9C.5
PGTG_00256	Ta3dsMIPSv2Loc030202.1
PGTG_17387	Traes_3B_D10CA9B1B.1
PGTG_21511	Traes_3AS_8CA92C406.1
PGTG_12294	Traes_3DS_F419EEB6B.1
PGTG_13043	Traes_5AL_3472D383B.1
PGTG_16112	Traes_2AL_B1BDDAD65.1
PGTG_21012	Ta6blMIPSv2Loc125157.1
PGTG_13832	Traes_4BL_47A020E26.3
PGTG_22447	Ta3dsMIPSv2Loc030202.1
PGTG_08803	Ta2dlMIPSv2Loc216779.1
PGTG_18855	Traes_5BL_52911E1E4.7
PGTG_16188	Traes_5BL_390E20A89.3
PGTG_10593	Traes_5DL_C3F949BDC.1
PGTG_19842	Traes_5DL_70E5AA8DF.10
PGTG_14446	Traes_3DL_3DB9F1EC5.1
PGTG_16521	Traes_5DL_70E5AA8DF.10
PGTG_18855	Traes_3AL_4C4A0BCD8.3
PGTG_16874	Traes_6BL_45A6FF461.1
PGTG_15338	Ta2dlMIPSv2Loc223263.1
PGTG_14446	Traes_3AS_377271D65.7
PGTG_17608	Ta5bsMIPSv2Loc053862.1
PGTG_13976	Traes_5DS_42A1A9BAA.1
PGTG_14079	Traes_7BL_DD673BA6F.1
PGTG_15381	Traes_3AL_1E254DBE9.1
PGTG_16188	Ta2dsMIPSv2Loc034676.1
PGTG_18045	Traes_6AL_6A8B6B49C.4
PGTG_11080_PGTG_11081	Traes_6DL_080D71070.4
PGTG_02834	Traes_7DS_5E23019F5.1
PGTG_08803	Ta1alMIPSv2Loc148963.1
PGTG_11235	Traes_5DL_70E5AA8DF.10
PGTG_13827	Ta6blMIPSv2Loc125157.1
PGTG_11209	Traes_3AS_8CA92C406.1
PGTG_12182	Traes_3AL_5039E3809.1
PGTG_12961	Traes_7AS_4A3CFAB38.1
PGTG_19616	Ta4blMIPSv2Loc198345.1
PGTG_09459	Traes_3B_F6D9A9AEE.2
PGTG_17725	Traes_4BL_F749A3B9E.1
PGTG_16874	Traes_1AL_AB3B8B93E.1
PGTG_11915	Traes_3AL_81435CD25.7
PGTG_19224	Traes_3DL_B80EC2366.1
PGTG_14760	Traes_7BS_07E36944E.1
PGTG_02761	Traes_4BL_B67D744ED.1
PGTG_18809	Traes_3AL_A97A10F64.1
[truncated: 37,183 more rows]
