# Supplementary material for: Divergent and convergent modes of interaction between wheat and Puccinia graminis f. sp. tritici isolates revealed by the comparative gene co-expression network and genome analyses
Source: BMC Genomics. 2017 Apr 12;18:291. doi: 10.1186/s12864-017-3678-6 (PMC5389088; doi:10.1186/s12864-017-3678-6)
Supplement: Supplementary file 8 — The file contains the list of MYC transcription factor binding elements from the SA-responsive sub-network. Table S22. MYB-responsive elements in the promoter regions of the SA-associated subnetwork (GO: 0009751) (XLSX 43 kb) [file 12864_2017_3678_MOESM8_ESM.xlsx]

## Sheet: SA_Myb_responsive_elements
Table S22. MYB-responsive elemnts in the promoter regions of the SA-associated subnetwork.
Nsite_accession	Responsive_element_name
RSP00034	GARE-DAE,GAMyb
RSP00230	MRECHS,PcMYB1
RSP00428	Myb1,Myb26
RSP00431	AtMYB77 BS,AtMYB77
RSP00432	AtMYB15 BS,AtMYB15
RSP00433	AtMYB84 BS,AtMYB84
RSP00485	GARE-DAE,GAMyb
RSP00658	GARE-DAE,GAMyb
RSP00844	GARE-DAE,GAMyb
RSP00846	GARE-DAE,GAMyb
RSP00848	GARE-DAE,GAMyb
RSP00851	GARE-DAE,GAMyb
RSP00919	MBSI,MYB.Ph3
RSP00920	MBSII,MYB.Ph3
RSP00960	MYB BS,HvGAMYB
RSP01006	GS1b AC box 1 (AC-II),PtMYB1
RSP01078	box-L0,DcMYB1
RSP01079	box-L1,DcMYB1
RSP01080	box-L2,DcMYB1
RSP01081	box-L3,DcMYB1
RSP01082	box-L4,DcMYB1
RSP01083	box-L5,DcMYB1
RSP01144	GARE,MYBGA
RSP01223	C-myb motif,C-myb
RSP01352	ARE,GMYB10
RSP01456	IDE1,PtMYB4
RSP01481	OSMYB5 BS (P),OSMYB5
RSP01752	GmMYB76/GmMYB92/GmMYB177 BS1,GmMYB76
RSP01753	GmMYB76/GmMYB92/GmMYB177 BS2,GmMYB76
RSP01754	GmMYB92 BS3,GmMYB92
RSP01829	GAMYB BS (CYP703A3),GAMYB
RSP01830	GAMYB BS (KAR),GAMYB
RSP01993	SS-30,FLP/MYB88
RSP02018	MYBa,MYB
RSP02020	MYB BS,MYB
RSP02127	OsC1-MYB BS,OsC1
RSP02129	OsC1-MYB BS,OsC1
RSP02131	At-MYB2 BS,DcBZ1
RSP02138	AC-II,ZmMYB31
RSP02139	APB1,ZmMYB31
RSP02262	SNBE (PtrMYB128),unknown
RSP02270	SNBE (PtrMYB2),unknown
RSP02272	SNBE (PtrMYB10),unknown
RSP02327	SMRE 1,PtrMYB3
RSP02330	SMRE 4,PtrMYB3
RSP02442	MYB BS,MYB2
RSP02460	MYB BS,MYB2
RSP02644	MBSII,MYB44
RSP02671	MYB BS,MYB
RSP02717	AC (DkLAR),DkMyb2
